# Supplementary material for: Gene-expression profiling of individuals resilient to Alzheimer's disease reveals higher expression of genes related to metallothionein and mitochondrial processes and no changes in the unfolded protein response
Source: Acta Neuropathol Commun. 2024 Apr 25;12:68. doi: 10.1186/s40478-024-01760-9 (PMC11046840; doi:10.1186/s40478-024-01760-9)
Supplement: Supplementary file 1 — Additional file 1. DEG and GSEA results. [file 40478_2024_1760_MOESM1_ESM.xlsx]

## Sheet: DEA AD vs. control
ensembl	baseMean	log2FoldChange	lfcSE	stat	pvalue	padj	symbol	entrez	name
ENSG00000148204	497.741	0.997128	0.17059	5.84519	5.05998e-09	4.69554e-05	CRB2	286204	crumbs cell polarity complex component 2
ENSG00000214353	73.0176	1.46036	0.251186	5.81385	6.10516e-09	4.69554e-05	VAC14-AS1	100130894	VAC14 antisense RNA 1
ENSG00000154188	50.2946	1.29493	0.224241	5.77474	7.7071e-09	4.69554e-05	ANGPT1	284	angiopoietin 1
ENSG00000205929	14.9402	2.23825	0.390367	5.7337	9.82639e-09	4.69554e-05	C21orf62	56245	chromosome 21 open reading frame 62
ENSG00000101222	38.9024	-1.39876	0.249821	-5.59906	2.15512e-08	7.26181e-05	SPEF1	25876	sperm flagellar 1
ENSG00000125772	409.826	-0.928524	0.166125	-5.58933	2.27953e-08	7.26181e-05	GPCPD1	56261	glycerophosphocholine phosphodiesterase 1
ENSG00000236279	164.874	-0.999129	0.191614	-5.21429	1.84523e-07	0.000500429	CLEC2L	154790	C-type lectin domain family 2 member L
ENSG00000104112	2138.9	-0.568951	0.109823	-5.18059	2.21184e-07	0.000500429	SCG3	29106	secretogranin III
ENSG00000145824	510.524	-0.918848	0.177769	-5.16878	2.35632e-07	0.000500429	CXCL14	9547	C-X-C motif chemokine ligand 14
ENSG00000276043	41.1959	1.56286	0.308691	5.06286	4.13005e-07	0.000789417	UHRF1	29128	ubiquitin like with PHD and ring finger domains 1
ENSG00000003989	534.216	1.22433	0.245145	4.9943	5.90482e-07	0.00102604	SLC7A2	6542	solute carrier family 7 member 2
ENSG00000129474	12.621	1.93659	0.391457	4.94714	7.53117e-07	0.00119959	AJUBA	84962	ajuba LIM protein
ENSG00000166535	67.1954	1.32793	0.269766	4.92253	8.54342e-07	0.00121696	A2ML1	144568	alpha-2-macroglobulin like 1
ENSG00000187736	47.2517	1.09236	0.222285	4.91422	8.91362e-07	0.00121696	NHEJ1	79840	non-homologous end joining factor 1
ENSG00000129654	52.0724	2.32016	0.490452	4.73066	2.23794e-06	0.00273654	FOXJ1	2302	forkhead box J1
ENSG00000000460	48.406	0.907117	0.19231	4.71696	2.39395e-06	0.00273654	FIRRM	55732	FIGNL1 interacting regulator of recombination and mitosis
ENSG00000118515	519.334	0.652814	0.138535	4.71228	2.44963e-06	0.00273654	SGK1	6446	serum/glucocorticoid regulated kinase 1
ENSG00000087116	140.009	1.21406	0.258544	4.69576	2.65623e-06	0.00273654	ADAMTS2	9509	ADAM metallopeptidase with thrombospondin type 1 motif 2
ENSG00000164050	1601.1	0.651079	0.138797	4.69089	2.72022e-06	0.00273654	PLXNB1	5364	plexin B1
ENSG00000196517	132.332	0.899337	0.194451	4.625	3.74591e-06	0.00357997	SLC6A9	6536	solute carrier family 6 member 9
ENSG00000152661	4344.31	0.915944	0.201353	4.54894	5.39158e-06	0.00490737	GJA1	2697	gap junction protein alpha 1
ENSG00000112276	60.7635	0.703793	0.155643	4.52185	6.13015e-06	0.00532598	BVES	11149	blood vessel epicardial substance
ENSG00000205835	8.61792	2.6184	0.584053	4.48315	7.35487e-06	0.00587252	GMNC	647309	geminin coiled-coil domain containing
ENSG00000124785	685.901	-1.14043	0.254885	-4.4743	7.66604e-06	0.00587252	NRN1	51299	neuritin 1
ENSG00000178031	38.6403	-1.10974	0.248048	-4.47389	7.68091e-06	0.00587252	ADAMTSL1	92949	ADAMTS like 1
ENSG00000249307	14.6556	1.51016	0.338844	4.45679	8.31946e-06	0.00611608	LINC01088	100505875	long intergenic non-protein coding RNA 1088
ENSG00000158186	2057.54	0.671196	0.151496	4.43044	9.40391e-06	0.00665727	MRAS	22808	muscle RAS oncogene homolog
ENSG00000149451	53.6301	1.33128	0.30198	4.40852	1.04079e-05	0.00710491	ADAM33	80332	ADAM metallopeptidase domain 33
ENSG00000100441	286.068	0.601423	0.136907	4.39292	1.11837e-05	0.00722872	KHNYN	23351	KH and NYN domain containing
ENSG00000198732	293.837	0.771848	0.175828	4.3898	1.13457e-05	0.00722872	SMOC1	64093	SPARC related modular calcium binding 1
ENSG00000168993	1233.26	-0.91504	0.209337	-4.37113	1.23604e-05	0.0076212	CPLX1	10815	complexin 1
ENSG00000269825	47.8867	1.18984	0.273836	4.34507	1.39234e-05	0.00831661	LOC122539214	122539214	Zinc finger protein LOC122539214
ENSG00000109794	198.832	-0.602559	0.139672	-4.31409	1.60259e-05	0.00914616	FAM149A	25854	family with sequence similarity 149 member A
ENSG00000110492	53.0333	-1.93018	0.448272	-4.30584	1.66354e-05	0.00914616	MDK	4192	midkine
ENSG00000167863	403.235	-0.683052	0.158818	-4.30084	1.70154e-05	0.00914616	ATP5PD	10476	ATP synthase peripheral stalk subunit d
ENSG00000261051	12.8682	1.85981	0.432838	4.29677	1.73301e-05	0.00914616	NA	NA	NA
ENSG00000184515	188.296	-1.18675	0.2765	-4.29203	1.77047e-05	0.00914616	BEX5	340542	brain expressed X-linked 5
ENSG00000115468	646.361	0.68376	0.160012	4.27318	1.92709e-05	0.00969324	EFHD1	80303	EF-hand domain family member D1
ENSG00000112139	213.899	0.754909	0.177036	4.26415	2.0066e-05	0.00983442	MDGA1	266727	MAM domain containing glycosylphosphatidylinositol anchor 1
ENSG00000278535	119.159	-0.917878	0.216016	-4.24913	2.14603e-05	0.0101548	DHRS11	79154	dehydrogenase/reductase 11
ENSG00000116497	247.284	0.544915	0.128456	4.24203	2.21505e-05	0.0101548	S100PBP	64766	S100P binding protein
ENSG00000100906	360.099	0.626633	0.147785	4.24018	2.2334e-05	0.0101548	NFKBIA	4792	NFKB inhibitor alpha
ENSG00000175556	90.2262	0.895832	0.211525	4.2351	2.28448e-05	0.0101548	LONRF3	79836	LON peptidase N-terminal domain and ring finger 3
ENSG00000147854	419.4	0.461919	0.10942	4.22151	2.42666e-05	0.0105416	UHRF2	115426	ubiquitin like with PHD and ring finger domains 2
ENSG00000173530	28.2519	1.4075	0.334328	4.20993	2.55447e-05	0.0106764	TNFRSF10D	8793	TNF receptor superfamily member 10d
ENSG00000113494	26.1646	1.94827	0.462925	4.20862	2.5694e-05	0.0106764	PRLR	5618	prolactin receptor
ENSG00000078549	2138.45	0.333235	0.0794469	4.19443	2.73555e-05	0.0111249	ADCYAP1R1	117	ADCYAP receptor type I
ENSG00000198342	37.7394	-1.29399	0.309107	-4.18622	2.83635e-05	0.0111829	ZNF442	79973	zinc finger protein 442
ENSG00000116649	179.662	-0.567223	0.135599	-4.18309	2.87575e-05	0.0111829	SRM	6723	spermidine synthase
ENSG00000158526	481.401	-0.476641	0.114051	-4.1792	2.92531e-05	0.0111829	TSR2	90121	TSR2 ribosome maturation factor
ENSG00000076716	139.163	0.572677	0.137376	4.16868	3.06364e-05	0.011478	GPC4	2239	glypican 4
ENSG00000130956	918.613	-0.635504	0.152606	-4.16434	3.1226e-05	0.011478	HABP4	22927	hyaluronan binding protein 4
ENSG00000226564	10.1961	-2.62554	0.632101	-4.15367	3.27186e-05	0.011631	NA	NA	NA
ENSG00000204237	85.2783	-0.656825	0.158169	-4.15269	3.28593e-05	0.011631	OXLD1	339229	oxidoreductase like domain containing 1
ENSG00000164684	1180.1	0.370349	0.0896141	4.13271	3.58515e-05	0.0122711	ZNF704	619279	zinc finger protein 704
ENSG00000251442	181.695	1.16978	0.283314	4.12892	3.64475e-05	0.0122711	NA	NA	NA
ENSG00000100865	340.269	-0.500967	0.121358	-4.128	3.65937e-05	0.0122711	CINP	51550	cyclin dependent kinase 2 interacting protein
ENSG00000116096	121.389	1.14466	0.277771	4.12087	3.77439e-05	0.0124386	SPR	6697	sepiapterin reductase
ENSG00000170043	123.024	-0.633024	0.153863	-4.1142	3.88522e-05	0.0125868	TRAPPC1	58485	trafficking protein particle complex subunit 1
ENSG00000105855	2849.44	0.817094	0.199204	4.1018	4.09955e-05	0.0130598	ITGB8	3696	integrin subunit beta 8
ENSG00000153993	89.2883	0.933318	0.228595	4.08285	4.44874e-05	0.0139399	SEMA3D	223117	semaphorin 3D
ENSG00000198301	401.213	-0.489678	0.120428	-4.06614	4.77989e-05	0.0142147	SDAD1	55153	SDA1 domain containing 1
ENSG00000183943	176.996	0.835879	0.205609	4.06538	4.79552e-05	0.0142147	PRKX	5613	protein kinase cAMP-dependent X-linked catalytic subunit
ENSG00000203952	9.78456	1.42611	0.350875	4.06442	4.8151e-05	0.0142147	CCDC160	347475	coiled-coil domain containing 160
ENSG00000124942	8458.4	0.718637	0.176851	4.06352	4.83391e-05	0.0142147	AHNAK	79026	AHNAK nucleoprotein
ENSG00000235665	21.0348	1.31996	0.325872	4.05056	5.10954e-05	0.0147975	LINC00298	339788	long intergenic non-protein coding RNA 298
ENSG00000163884	336.95	0.890487	0.220309	4.042	5.29971e-05	0.0151192	KLF15	28999	KLF transcription factor 15
ENSG00000279306	2.95133	2.4107	0.598635	4.02699	5.64962e-05	NA	NA	NA	NA
ENSG00000166439	477.326	0.434067	0.107977	4.02001	5.81963e-05	0.0163583	RNF169	254225	ring finger protein 169
ENSG00000166171	90.1674	-0.687153	0.171127	-4.01546	5.93299e-05	0.0164352	DPCD	25911	deleted in primary ciliary dyskinesia homolog (mouse)
ENSG00000114023	353.23	-0.661433	0.16508	-4.00673	6.15654e-05	0.0168109	FAM162A	26355	family with sequence similarity 162 member A
ENSG00000164104	166.944	-0.844357	0.211021	-4.00129	6.29988e-05	0.0168927	HMGB2	3148	high mobility group box 2
ENSG00000182308	6.2522	2.35394	0.588984	3.99661	6.42561e-05	0.0168927	DCAF4L1	285429	DDB1 and CUL4 associated factor 4 like 1
ENSG00000139410	37.4918	-1.2607	0.315519	-3.99565	6.45164e-05	0.0168927	SDSL	113675	serine dehydratase like
ENSG00000172775	682.42	-0.37647	0.0945207	-3.98294	6.80674e-05	0.0172783	PSME3IP1	80011	proteasome activator subunit 3 interacting protein 1
ENSG00000184524	1167.11	-0.665399	0.167099	-3.98206	6.83219e-05	0.0172783	CEND1	51286	cell cycle exit and neuronal differentiation 1
ENSG00000149289	423.433	0.540046	0.135665	3.98074	6.87011e-05	0.0172783	ZC3H12C	85463	zinc finger CCCH-type containing 12C
ENSG00000127993	292.819	0.692536	0.174483	3.96907	7.21531e-05	0.0176529	RBM48	84060	RNA binding motif protein 48
ENSG00000125534	281.709	-0.87383	0.220314	-3.9663	7.29984e-05	0.0176529	PPDPF	79144	pancreatic progenitor cell differentiation and proliferation factor
ENSG00000101187	302.569	0.98545	0.248601	3.96398	7.37093e-05	0.0176529	SLCO4A1	28231	solute carrier organic anion transporter family member 4A1
ENSG00000172020	2700.17	-0.829543	0.2093	-3.96342	7.38847e-05	0.0176529	GAP43	2596	growth associated protein 43
ENSG00000274303	3.638	2.74886	0.694344	3.95893	7.52877e-05	NA	NA	NA	NA
ENSG00000281327	25.7876	1.88793	0.478027	3.94942	7.83395e-05	0.0184862	NA	NA	NA
ENSG00000166289	57.9038	0.862011	0.21869	3.9417	8.0905e-05	0.0186141	PLEKHF1	79156	pleckstrin homology and FYVE domain containing 1
ENSG00000211448	600.879	-1.04936	0.266638	-3.93554	8.30112e-05	0.0186141	DIO2	1734	iodothyronine deiodinase 2
ENSG00000089041	577.131	0.66117	0.168002	3.93549	8.30287e-05	0.0186141	P2RX7	5027	purinergic receptor P2X 7
ENSG00000179314	326.097	0.723453	0.183872	3.93455	8.33527e-05	0.0186141	WSCD1	23302	WSC domain containing 1
ENSG00000168672	156.534	0.715229	0.181834	3.93341	8.37509e-05	0.0186141	LRATD2	157638	LRAT domain containing 2
ENSG00000187079	647.338	0.520099	0.132434	3.92724	8.59267e-05	0.0187268	TEAD1	7003	TEA domain transcription factor 1
ENSG00000139263	52.5273	0.865282	0.220374	3.92643	8.62174e-05	0.0187268	LRIG3	121227	leucine rich repeats and immunoglobulin like domains 3
ENSG00000165186	412.203	0.494555	0.126385	3.91309	9.11213e-05	0.0195696	PTCHD1	139411	patched domain containing 1
ENSG00000107249	289.244	0.705926	0.180586	3.90909	9.26441e-05	0.0196025	GLIS3	169792	GLIS family zinc finger 3
ENSG00000065325	65.432	-1.27644	0.32668	-3.90732	9.33258e-05	0.0196025	GLP2R	9340	glucagon like peptide 2 receptor
ENSG00000265763	163.407	0.542806	0.139053	3.9036	9.47718e-05	0.0196899	ZNF488	118738	zinc finger protein 488
ENSG00000175215	1170.76	0.515813	0.132285	3.89925	9.64922e-05	0.0198317	CTDSP2	10106	CTD small phosphatase 2
ENSG00000178947	533.703	-0.645661	0.165705	-3.89644	9.76157e-05	0.0198492	SMIM10L2A	399668	small integral membrane protein 10 like 2A
ENSG00000101194	16.0267	1.54594	0.397235	3.89175	9.95257e-05	0.0200246	SLC17A9	63910	solute carrier family 17 member 9
ENSG00000100412	2540.9	-0.336859	0.0866178	-3.88903	0.000100647	0.0200391	ACO2	50	aconitase 2
ENSG00000051620	153.692	0.768623	0.198302	3.87601	0.000106181	0.0206259	HEBP2	23593	heme binding protein 2
ENSG00000038427	1708.38	0.636255	0.16416	3.87583	0.000106262	0.0206259	VCAN	1462	versican
ENSG00000089169	1900.28	-0.763434	0.197039	-3.87453	0.000106831	0.0206259	RPH3A	22895	rabphilin 3A
ENSG00000152779	5.25752	2.69305	0.696277	3.86778	0.000109828	NA	SLC16A12	387700	solute carrier family 16 member 12
ENSG00000127838	654.644	-0.432994	0.112199	-3.85918	0.000113769	0.0216035	PNKD	25953	PNKD metallo-beta-lactamase domain containing
ENSG00000175906	64.8797	-0.874061	0.226561	-3.85795	0.000114344	0.0216035	ARL4D	379	ADP ribosylation factor like GTPase 4D
ENSG00000152583	18634.7	-0.359305	0.0932228	-3.85426	0.000116081	0.0216035	SPARCL1	8404	SPARC like 1
ENSG00000006831	757.986	0.503078	0.130549	3.85355	0.000116415	0.0216035	ADIPOR2	79602	adiponectin receptor 2
ENSG00000165959	673.865	0.590516	0.153336	3.85113	0.000117575	0.0216089	CLMN	79789	calmin
ENSG00000106624	560.664	1.06048	0.275604	3.84782	0.000119173	0.0216939	AEBP1	165	AE binding protein 1
ENSG00000135749	1501.35	-0.321648	0.0837796	-3.83922	0.000123425	0.0222562	PCNX2	80003	pecanex 2
ENSG00000240083	11.4165	1.90759	0.497745	3.83247	0.000126864	0.0222954	RPS3AP22	100130786	RPS3A pseudogene 22
ENSG00000176928	152.762	-0.683528	0.178376	-3.83196	0.000127126	0.0222954	GCNT4	51301	glucosaminyl (N-acetyl) transferase 4
ENSG00000164128	229.502	0.721154	0.188196	3.83193	0.000127142	0.0222954	NPY1R	4886	neuropeptide Y receptor Y1
ENSG00000165092	323.568	-0.744309	0.194362	-3.82949	0.000128409	0.0223128	ALDH1A1	216	aldehyde dehydrogenase 1 family member A1
ENSG00000226029	14.5652	1.15514	0.302375	3.82021	0.00013334	0.0229609	LINC01772	107984921	long intergenic non-protein coding RNA 1772
ENSG00000178104	4429.22	0.514531	0.134828	3.81621	0.000135519	0.0229857	PDE4DIP	9659	phosphodiesterase 4D interacting protein
ENSG00000213694	99.5034	0.909112	0.238266	3.81553	0.000135889	0.0229857	S1PR3	1903	sphingosine-1-phosphate receptor 3
ENSG00000103710	104.753	1.00858	0.265011	3.80581	0.00014134	0.023698	RASL12	51285	RAS like family 12
ENSG00000124440	364.028	0.926387	0.24414	3.79449	0.000147946	0.0242886	HIF3A	64344	hypoxia inducible factor 3 subunit alpha
ENSG00000110200	91.6195	-0.742908	0.195795	-3.79432	0.000148051	0.0242886	ANAPC15	25906	anaphase promoting complex subunit 15
ENSG00000231920	10.9786	-1.35119	0.35639	-3.79133	0.000149843	0.0242886	NEBL-AS1	100128511	NEBL antisense RNA 1
ENSG00000160862	57.2374	1.69746	0.447841	3.79033	0.00015045	0.0242886	AZGP1	563	alpha-2-glycoprotein 1, zinc-binding
ENSG00000278997	7.06483	1.59485	0.420951	3.7887	0.000151439	0.0242886	NA	NA	NA
ENSG00000286117	11.6568	-1.58442	0.4189	-3.78233	0.00015537	0.0242886	NA	NA	NA
ENSG00000131095	51806.3	0.89762	0.237345	3.78192	0.000155621	0.0242886	GFAP	2670	glial fibrillary acidic protein
ENSG00000171791	473.317	0.464465	0.12282	3.78166	0.000155784	0.0242886	BCL2	596	BCL2 apoptosis regulator
ENSG00000171970	26.8957	-0.869394	0.229947	-3.78084	0.000156299	0.0242886	ZNF57	126295	zinc finger protein 57
ENSG00000056050	114.411	-0.608009	0.160942	-3.77781	0.000158215	0.0243881	HPF1	54969	histone PARylation factor 1
ENSG00000188783	260.618	0.820246	0.217322	3.77433	0.00016044	0.0244386	PRELP	5549	proline and arginine rich end leucine rich repeat protein
ENSG00000141576	1781.89	-0.340864	0.0903356	-3.7733	0.0001611	0.0244386	RNF157	114804	ring finger protein 157
ENSG00000137269	106.931	0.675871	0.17924	3.77075	0.000162755	0.0244952	LRRC1	55227	leucine rich repeat containing 1
ENSG00000188613	43.4235	1.03246	0.274267	3.76442	0.000166937	0.0249284	NANOS1	340719	nanos C2HC-type zinc finger 1
ENSG00000146281	174.254	0.552963	0.147498	3.74897	0.000177566	0.0259205	PM20D2	135293	peptidase M20 domain containing 2
ENSG00000161970	61.3115	-0.692653	0.184801	-3.74811	0.000178171	0.0259205	RPL26	6154	ribosomal protein L26
ENSG00000271122	83.5125	-0.644031	0.171839	-3.74787	0.000178342	0.0259205	HERPUD2-AS1	101930085	HERPUD2 antisense RNA 1
ENSG00000274561	36.5739	0.823379	0.219794	3.74614	0.000179574	0.0259205	NA	NA	NA
ENSG00000198909	295.047	0.409018	0.109216	3.74504	0.000180362	0.0259205	MAP3K3	4215	mitogen-activated protein kinase kinase kinase 3
ENSG00000139946	189.981	0.596263	0.159332	3.74226	0.000182372	0.0259299	PELI2	57161	pellino E3 ubiquitin protein ligase family member 2
ENSG00000224578	19.3525	-1.61774	0.432412	-3.7412	0.00018314	0.0259299	HNRNPA1L3	642659	heterogeneous nuclear ribonucleoprotein A1 like 3
ENSG00000185345	252.002	-0.554939	0.148509	-3.73673	0.000186429	0.0262015	PRKN	5071	parkin RBR E3 ubiquitin protein ligase
ENSG00000143256	118.344	-0.730671	0.195641	-3.73476	0.000187897	0.026215	PFDN2	5202	prefoldin subunit 2
ENSG00000272870	43.1071	0.896023	0.240231	3.72985	0.000191597	0.0265375	SAP30-DT	105377540	SAP30 divergent transcript
ENSG00000149179	501.955	-0.347282	0.0932627	-3.7237	0.000196324	0.0269966	CSTPP1	79096	centriolar satellite-associated tubulin polyglutamylase complex regulator 1
ENSG00000101306	5.94535	-2.27194	0.610265	-3.72287	0.000196969	NA	MYLK2	85366	myosin light chain kinase 2
ENSG00000224389	138.852	1.44253	0.38785	3.7193	0.000199779	0.0272755	C4B	721	complement C4B (Chido blood group)
ENSG00000173267	534.519	-0.732665	0.197627	-3.70731	0.000209472	0.028396	SNCG	6623	synuclein gamma
ENSG00000266578	3.8314	2.43521	0.657518	3.70364	0.00021253	NA	NA	NA	NA
ENSG00000162188	444.716	-0.878624	0.237581	-3.69821	0.000217126	0.0291617	GNG3	2785	G protein subunit gamma 3
ENSG00000086717	37.2791	-1.42037	0.384197	-3.69699	0.000218171	0.0291617	PPEF1	5475	protein phosphatase with EF-hand domain 1
ENSG00000146469	70.542	-0.96623	0.261585	-3.69375	0.000220974	0.029187	VIP	7432	vasoactive intestinal peptide
ENSG00000182132	109.135	-0.65566	0.177593	-3.69194	0.000222552	0.029187	KCNIP1	30820	potassium voltage-gated channel interacting protein 1
ENSG00000160818	133.509	-0.824524	0.22336	-3.69146	0.000222969	0.029187	GPATCH4	54865	G-patch domain containing 4 (gene/pseudogene)
ENSG00000140839	31.5615	1.7119	0.463961	3.68976	0.000224468	0.029187	CLEC18B	497190	C-type lectin domain family 18 member B
ENSG00000169271	13.0598	-1.73304	0.469995	-3.68735	0.0002266	0.0292651	HSPB3	8988	heat shock protein family B (small) member 3
ENSG00000109320	192.116	0.454847	0.123456	3.68429	0.00022934	0.0294201	NFKB1	4790	nuclear factor kappa B subunit 1
ENSG00000105137	72.8298	0.846549	0.230589	3.67124	0.000241372	0.0304103	SYDE1	85360	synapse defective Rho GTPase homolog 1
ENSG00000197256	277.199	0.611031	0.166458	3.67079	0.000241806	0.0304103	KANK2	25959	KN motif and ankyrin repeat domains 2
ENSG00000081177	460.931	0.362513	0.0987569	3.67076	0.000241832	0.0304103	EXD2	55218	exonuclease 3'-5' domain containing 2
ENSG00000157240	137.885	0.645084	0.175919	3.66693	0.000245478	0.0305408	FZD1	8321	frizzled class receptor 1
ENSG00000140262	707.897	0.459587	0.125354	3.66632	0.000246065	0.0305408	TCF12	6938	transcription factor 12
ENSG00000286710	10.3938	2.44527	0.667443	3.66364	0.000248652	0.0306628	LOC116435278	116435278	uncharacterized LOC116435278
ENSG00000228382	4.2162	2.01183	0.549179	3.66334	0.000248946	NA	ITPKB-IT1	100506443	ITPKB intronic transcript 1
ENSG00000274536	37.1393	1.04909	0.286926	3.65632	0.000255862	0.0312206	MIR223HG	115891964	MIR223 host gene
ENSG00000196411	74.7658	0.911966	0.249461	3.65574	0.000256442	0.0312206	EPHB4	2050	EPH receptor B4
ENSG00000010319	79.4613	-1.05163	0.287871	-3.65313	0.000259063	0.0313401	SEMA3G	56920	semaphorin 3G
ENSG00000174306	1702.12	0.29406	0.080566	3.64992	0.00026232	0.0315345	ZHX3	23051	zinc fingers and homeoboxes 3
ENSG00000167515	162.229	-0.506348	0.138908	-3.64521	0.000267176	0.0318291	TRAPPC2L	51693	trafficking protein particle complex subunit 2L
ENSG00000218283	124.861	-1.04975	0.28805	-3.64432	0.000268101	0.0318291	NA	NA	NA
ENSG00000122223	2.48186	-2.8888	0.793268	-3.64164	0.000270906	NA	CD244	51744	CD244 molecule
ENSG00000160325	114.449	0.677133	0.186004	3.64042	0.000272192	0.0318296	CACFD1	11094	calcium channel flower domain containing 1
ENSG00000168487	82.1842	0.695943	0.191205	3.63978	0.000272875	0.0318296	BMP1	649	bone morphogenetic protein 1
ENSG00000277702	6.37037	-1.47762	0.405988	-3.63956	0.000273101	0.0318296	NA	NA	NA
ENSG00000091483	341.221	-0.555448	0.152688	-3.63779	0.000274989	0.0318554	FH	2271	fumarate hydratase
ENSG00000166681	850.138	-0.550247	0.151396	-3.63449	0.000278532	0.0320714	BEX3	27018	brain expressed X-linked 3
ENSG00000168743	47.7159	0.950463	0.261732	3.63144	0.000281846	0.0321541	NPNT	255743	nephronectin
ENSG00000137133	3.40181	-2.3656	0.651467	-3.63118	0.000282124	NA	HINT2	84681	histidine triad nucleotide binding protein 2
ENSG00000286044	6.81061	2.58833	0.713254	3.62891	0.000284619	0.0321541	NA	NA	NA
ENSG00000106683	1077.25	-0.514232	0.141728	-3.62831	0.000285288	0.0321541	LIMK1	3984	LIM domain kinase 1
ENSG00000137693	512.04	0.592921	0.163443	3.62768	0.000285978	0.0321541	YAP1	10413	Yes1 associated transcriptional regulator
ENSG00000281358	4.49169	2.15276	0.593765	3.62561	0.000288279	NA	RASSF1-AS1	102060282	RASSF1 antisense RNA 1
ENSG00000086991	28.7801	-1.03349	0.285054	-3.62561	0.000288281	0.0322234	NOX4	50507	NADPH oxidase 4
ENSG00000116353	215.738	-0.452444	0.124938	-3.62136	0.000293063	0.0325674	MECR	51102	mitochondrial trans-2-enoyl-CoA reductase
ENSG00000126432	486.946	-0.722253	0.199602	-3.61847	0.000296344	0.0327418	PRDX5	25824	peroxiredoxin 5
ENSG00000143322	918.203	0.268578	0.0742583	3.61681	0.000298251	0.0327631	ABL2	27	ABL proto-oncogene 2, non-receptor tyrosine kinase
ENSG00000210117	160.065	-1.04605	0.28938	-3.61481	0.00030057	0.0328291	NA	NA	NA
ENSG00000124749	95.7194	0.719464	0.199519	3.60599	0.000310971	0.0332642	COL21A1	81578	collagen type XXI alpha 1 chain
ENSG00000227036	136.476	0.582805	0.161627	3.60586	0.000311121	0.0332642	LINC00511	400619	long intergenic non-protein coding RNA 511
ENSG00000010310	11.4482	1.90303	0.527803	3.60556	0.000311477	0.0332642	GIPR	2696	gastric inhibitory polypeptide receptor
ENSG00000107223	500.988	-0.530722	0.147197	-3.60553	0.000311514	0.0332642	EDF1	8721	endothelial differentiation related factor 1
ENSG00000163815	12.4291	-1.65424	0.459298	-3.60168	0.000316169	0.0335736	CLEC3B	7123	C-type lectin domain family 3 member B
ENSG00000253361	55.9552	1.17563	0.326591	3.5997	0.000318586	0.0336434	NA	NA	NA
ENSG00000262097	15.951	1.52778	0.42563	3.58946	0.000331362	0.0346746	NA	NA	NA
ENSG00000184677	441.352	0.498296	0.138841	3.58898	0.000331979	0.0346746	ZBTB40	9923	zinc finger and BTB domain containing 40
ENSG00000100014	249.236	0.471607	0.131523	3.58573	0.000336139	0.0348025	SPECC1L	23384	sperm antigen with calponin homology and coiled-coil domains 1 like
ENSG00000068024	1213.94	0.528142	0.147379	3.58355	0.00033895	0.0348025	HDAC4	9759	histone deacetylase 4
ENSG00000163032	6043.48	-0.476399	0.132968	-3.5828	0.000339932	0.0348025	VSNL1	7447	visinin like 1
ENSG00000287726	26.3564	1.24085	0.346377	3.58237	0.000340487	0.0348025	NA	NA	NA
ENSG00000160336	116.93	0.610987	0.17066	3.58014	0.000343405	0.0348665	ZNF761	388561	zinc finger protein 761
ENSG00000164949	91.8054	1.04215	0.291175	3.57911	0.000344761	0.0348665	GEM	2669	GTP binding protein overexpressed in skeletal muscle
ENSG00000248837	21.5451	-1.5862	0.44337	-3.57759	0.000346771	0.0348852	LOC105374524	105374524	uncharacterized LOC105374524
ENSG00000100364	2022.76	0.59294	0.165947	3.57306	0.00035283	0.0353089	KIAA0930	23313	KIAA0930
ENSG00000269958	41.6772	0.756115	0.211888	3.56847	0.000359075	0.0356491	NA	NA	NA
ENSG00000129103	375.703	-0.595372	0.166913	-3.56697	0.000361135	0.0356491	SUMF2	25870	sulfatase modifying factor 2
ENSG00000269918	54.1692	0.966591	0.271022	3.56647	0.000361825	0.0356491	NA	NA	NA
ENSG00000188039	462.601	0.972912	0.273472	3.55763	0.000374214	0.0366807	NWD1	284434	NACHT and WD repeat domain containing 1
ENSG00000160606	22.0293	-1.1161	0.313901	-3.55559	0.000377136	0.036694	TLCD1	116238	TLC domain containing 1
ENSG00000185532	233.832	0.593312	0.166902	3.55485	0.00037819	0.036694	PRKG1	5592	protein kinase cGMP-dependent 1
ENSG00000166682	103.347	1.01122	0.284699	3.55188	0.000382494	0.0369242	TMPRSS5	80975	transmembrane serine protease 5
ENSG00000141646	812.608	0.666404	0.187718	3.55003	0.000385194	0.036998	SMAD4	4089	SMAD family member 4
ENSG00000104524	111.949	-0.797641	0.224808	-3.5481	0.000388022	0.0370444	PYCR3	65263	pyrroline-5-carboxylate reductase 3
ENSG00000100285	1347.75	-0.846003	0.238556	-3.54635	0.000390609	0.0370444	NEFH	4744	neurofilament heavy chain
ENSG00000154080	26.8628	0.777507	0.219278	3.54575	0.000391491	0.0370444	CHST9	83539	carbohydrate sulfotransferase 9
ENSG00000137936	230.986	0.592709	0.167235	3.54417	0.000393853	0.0370843	BCAR3	8412	BCAR3 adaptor protein, NSP family member
ENSG00000053372	241.417	-0.528452	0.149298	-3.53957	0.000400775	0.037551	MRTO4	51154	MRT4 homolog, ribosome maturation factor
ENSG00000213064	594.147	0.559949	0.158297	3.53732	0.000404206	0.0376726	SFT2D2	375035	SFT2 domain containing 2
ENSG00000155561	443.991	0.287584	0.081355	3.53493	0.000407888	0.0376726	NUP205	23165	nucleoporin 205
ENSG00000109390	124.187	-0.565539	0.160003	-3.53456	0.000408453	0.0376726	NDUFC1	4717	NADH:ubiquinone oxidoreductase subunit C1
ENSG00000127530	6.81774	2.15011	0.608738	3.53208	0.00041231	0.0376726	OR7C1	26664	olfactory receptor family 7 subfamily C member 1
ENSG00000226380	248.366	1.04591	0.296188	3.53123	0.000413627	0.0376726	NA	NA	NA
ENSG00000144118	484.224	-0.506525	0.143585	-3.52771	0.000419172	0.0376726	RALB	5899	RAS like proto-oncogene B
ENSG00000101439	5165.66	-0.619947	0.17576	-3.52723	0.000419926	0.0376726	CST3	1471	cystatin C
ENSG00000141750	564.171	-0.54053	0.153251	-3.5271	0.000420138	0.0376726	STAC2	342667	SH3 and cysteine rich domain 2
ENSG00000125503	1089.2	-0.522168	0.148078	-3.52629	0.000421425	0.0376726	PPP1R12C	54776	protein phosphatase 1 regulatory subunit 12C
ENSG00000268573	27.534	1.01398	0.287566	3.52607	0.000421782	0.0376726	NA	NA	NA
ENSG00000169599	113.534	-0.534349	0.151731	-3.52168	0.000428822	0.0381233	NFU1	27247	NFU1 iron-sulfur cluster scaffold
ENSG00000131469	420.969	-0.679655	0.193289	-3.51626	0.000437675	0.03859	RPL27	6155	ribosomal protein L27
ENSG00000185955	8.05999	2.19786	0.625367	3.5145	0.000440575	0.03859	SPACDR	402573	sperm acrosome developmental regulator
ENSG00000114698	450.682	0.631831	0.179812	3.51383	0.000441688	0.03859	PLSCR4	57088	phospholipid scramblase 4
ENSG00000172037	462.101	0.521903	0.14854	3.51356	0.000442147	0.03859	LAMB2	3913	laminin subunit beta 2
ENSG00000244398	24.7459	-2.15971	0.615517	-3.50878	0.000450166	0.0389202	RPL36AP37	729362	ribosomal protein L36a pseudogene 37
ENSG00000122012	257.387	-0.995316	0.283701	-3.50833	0.000450927	0.0389202	SV2C	22987	synaptic vesicle glycoprotein 2C
ENSG00000138722	23.3435	1.64148	0.467969	3.50768	0.00045204	0.0389202	MMRN1	22915	multimerin 1
ENSG00000184005	139.708	0.626794	0.178833	3.50491	0.000456767	0.0390609	ST6GALNAC3	256435	ST6 N-acetylgalactosaminide alpha-2,6-sialyltransferase 3
ENSG00000123066	1627.05	0.275359	0.0786018	3.50322	0.000459667	0.0390609	MED13L	23389	mediator complex subunit 13L
ENSG00000145494	52.7179	-0.932228	0.266112	-3.50314	0.000459805	0.0390609	NDUFS6	4726	NADH:ubiquinone oxidoreductase subunit S6
ENSG00000170836	153.412	0.449591	0.128419	3.50096	0.00046359	0.0392082	PPM1D	8493	protein phosphatase, Mg2+/Mn2+ dependent 1D
ENSG00000266302	15.9165	1.40758	0.402405	3.49793	0.00046889	0.0393801	NA	NA	NA
ENSG00000176490	1202.05	-0.670407	0.191741	-3.49641	0.000471558	0.0393801	DIRAS1	148252	DIRAS family GTPase 1
ENSG00000141034	200.812	0.311141	0.0890162	3.49533	0.00047348	0.0393801	GID4	79018	GID complex subunit 4 homolog
ENSG00000177084	222.474	0.912546	0.261092	3.49511	0.000473863	0.0393801	POLE	5426	DNA polymerase epsilon, catalytic subunit
ENSG00000277351	3.77546	2.30483	0.65957	3.49445	0.000475037	NA	NA	NA	NA
ENSG00000235651	5.16081	1.83594	0.525477	3.49386	0.00047609	NA	G3BP1P1	100422338	G3BP1 pseudogene 1
ENSG00000162909	1013.3	0.475652	0.136168	3.49313	0.000477395	0.0394349	CAPN2	824	calpain 2
ENSG00000105227	98.0234	0.850055	0.243424	3.49208	0.000479282	0.0394349	PRX	57716	periaxin
ENSG00000116478	146.648	0.471843	0.135189	3.49024	0.000482588	0.0394349	HDAC1	3065	histone deacetylase 1
ENSG00000164600	181.211	-1.36169	0.390155	-3.49014	0.000482776	0.0394349	NEUROD6	63974	neuronal differentiation 6
ENSG00000241868	2.43848	2.15215	0.616911	3.48859	0.000485574	NA	RN7SL434P	106480509	RNA, 7SL, cytoplasmic 434, pseudogene
ENSG00000137070	67.2956	0.517522	0.148387	3.48764	0.000487297	0.0396348	IL11RA	3590	interleukin 11 receptor subunit alpha
ENSG00000253357	12.0659	1.5218	0.4366	3.48556	0.000491114	0.039776	NA	NA	NA
ENSG00000120915	88.9457	-0.529833	0.152131	-3.48275	0.000496295	0.0398839	EPHX2	2053	epoxide hydrolase 2
ENSG00000198042	138.339	-0.565677	0.162431	-3.48257	0.000496618	0.0398839	MAK16	84549	MAK16 homolog
ENSG00000134569	2579.16	0.633334	0.182043	3.47903	0.000503228	0.0401228	LRP4	4038	LDL receptor related protein 4
ENSG00000138835	240.249	0.494535	0.14216	3.47873	0.000503792	0.0401228	RGS3	5998	regulator of G protein signaling 3
ENSG00000157933	1416.73	0.274084	0.0789872	3.46997	0.000520511	0.0412824	SKI	6497	SKI proto-oncogene
ENSG00000143515	446.192	0.325646	0.0939447	3.46636	0.000527555	0.0416681	ATP8B2	57198	ATPase phospholipid transporting 8B2
ENSG00000165185	432.435	0.52323	0.151021	3.46463	0.000530966	0.041746	KIAA1958	158405	KIAA1958
ENSG00000162068	15.5812	1.06304	0.306915	3.46365	0.000532909	0.041746	NTN3	4917	netrin 3
ENSG00000280355	94.3191	0.650094	0.187861	3.46051	0.000539147	0.0420622	NA	NA	NA
ENSG00000266472	373.455	-0.501783	0.145165	-3.45663	0.00054697	0.0424991	MRPS21	54460	mitochondrial ribosomal protein S21
ENSG00000201992	5.8554	-1.76214	0.509839	-3.45628	0.000547696	NA	SNORD115-35	100033809	small nucleolar RNA, C/D box 115-35
ENSG00000107874	334.884	-0.439858	0.127514	-3.44949	0.000561656	0.0432596	CUEDC2	79004	CUE domain containing 2
ENSG00000229932	12.6739	-1.87746	0.544357	-3.44895	0.000562776	0.0432596	NA	NA	NA
ENSG00000286084	54.0196	-0.84612	0.245353	-3.44858	0.000563548	0.0432596	NA	NA	NA
ENSG00000231633	9.04212	1.81362	0.526173	3.44682	0.000567233	0.0432696	NA	NA	NA
ENSG00000171735	2304	-0.282421	0.0819478	-3.44635	0.000568205	0.0432696	CAMTA1	23261	calmodulin binding transcription activator 1
ENSG00000277548	5.29475	1.85136	0.537417	3.44493	0.000571217	NA	NA	NA	NA
ENSG00000175318	33.4553	1.06513	0.309311	3.44355	0.000574126	0.0433643	GRAMD2A	196996	GRAM domain containing 2A
ENSG00000183615	7.2146	1.90107	0.552072	3.44352	0.000574194	0.0433643	FAM167B	84734	family with sequence similarity 167 member B
ENSG00000111218	138.15	-0.861944	0.25038	-3.44255	0.000576254	0.0433643	PRMT8	56341	protein arginine methyltransferase 8
ENSG00000169047	415.269	0.411752	0.119645	3.44145	0.000578595	0.0433697	IRS1	3667	insulin receptor substrate 1
ENSG00000163879	107.36	0.575806	0.167499	3.43767	0.000586742	0.0436998	DNALI1	7802	dynein axonemal light intermediate chain 1
ENSG00000168653	394.342	-0.637784	0.185611	-3.43613	0.000590084	0.0436998	NDUFS5	4725	NADH:ubiquinone oxidoreductase subunit S5
ENSG00000182621	2754.35	-0.420023	0.122251	-3.43575	0.000590923	0.0436998	PLCB1	23236	phospholipase C beta 1
ENSG00000285564	35.1514	1.05423	0.306891	3.43519	0.000592144	0.0436998	DKFZp451B082	401282	uncharacterized LOC401282
ENSG00000171206	1193.4	0.430775	0.125452	3.43377	0.000595242	0.0437594	TRIM8	81603	tripartite motif containing 8
ENSG00000233396	33.9363	-0.758428	0.221012	-3.43161	0.000600002	0.0438878	NA	NA	NA
ENSG00000177984	15.5309	1.79721	0.523987	3.42988	0.000603845	0.0438878	LCN15	389812	lipocalin 15
ENSG00000174403	16.488	-1.12975	0.329468	-3.42901	0.00060579	0.0438878	NA	NA	NA
ENSG00000240731	12.695	1.1312	0.330058	3.42729	0.000609647	0.0438878	NA	NA	NA
ENSG00000128564	366.419	-1.84102	0.53727	-3.42661	0.000611167	0.0438878	VGF	7425	VGF nerve growth factor inducible
ENSG00000188766	84.2818	-1.15963	0.338492	-3.42587	0.000612841	0.0438878	SPRED3	399473	sprouty related EVH1 domain containing 3
ENSG00000139187	30.6712	0.911259	0.266001	3.42577	0.000613061	0.0438878	KLRG1	10219	killer cell lectin like receptor G1
ENSG00000260001	64.5486	-0.763368	0.222905	-3.42463	0.000615636	0.0439077	TGFBR3L	100507588	transforming growth factor beta receptor 3 like
ENSG00000140443	1837.96	0.421472	0.123176	3.42169	0.000622328	0.04422	IGF1R	3480	insulin like growth factor 1 receptor
ENSG00000165164	37.1978	1.01697	0.297342	3.42021	0.000625728	0.0442511	CFAP47	286464	cilia and flagella associated protein 47
ENSG00000196739	109.484	0.92376	0.270146	3.41949	0.000627396	0.0442511	COL27A1	85301	collagen type XXVII alpha 1 chain
ENSG00000147684	415.05	-0.580077	0.1697	-3.41826	0.00063024	0.0442883	NDUFB9	4715	NADH:ubiquinone oxidoreductase subunit B9
ENSG00000119630	19.3192	1.05013	0.307882	3.41081	0.000647705	0.0451963	PGF	5228	placental growth factor
ENSG00000135678	193.966	0.740392	0.217077	3.41073	0.000647891	0.0451963	CPM	1368	carboxypeptidase M
ENSG00000116688	1618.96	-0.305139	0.0894919	-3.40969	0.000650375	0.0452046	MFN2	9927	mitofusin 2
ENSG00000112079	174.266	0.705482	0.207134	3.40592	0.000659414	0.0455239	STK38	11329	serine/threonine kinase 38
ENSG00000173261	17.0133	1.18614	0.348273	3.40579	0.000659732	0.0455239	PLAC8L1	153770	PLAC8 like 1
ENSG00000144635	447.067	-0.378486	0.111211	-3.40332	0.000665728	0.045677	DYNC1LI1	51143	dynein cytoplasmic 1 light intermediate chain 1
ENSG00000178741	365.036	-0.423168	0.124384	-3.4021	0.000668691	0.045677	COX5A	9377	cytochrome c oxidase subunit 5A
ENSG00000176697	50.0531	-1.1389	0.33478	-3.40193	0.00066912	0.045677	BDNF	627	brain derived neurotrophic factor
ENSG00000070495	430.087	0.898944	0.264433	3.39951	0.000675071	0.0457993	JMJD6	23210	jumonji domain containing 6, arginine demethylase and lysine hydroxylase
ENSG00000281026	165.882	0.728201	0.214227	3.39921	0.000675813	0.0457993	N4BP2L2-IT2	116828	N4BPL2 intronic transcript 2
ENSG00000198830	573.064	-0.553194	0.162786	-3.39828	0.0006781	0.0457993	HMGN2	3151	high mobility group nucleosomal binding domain 2
ENSG00000130725	405.498	-0.470288	0.138681	-3.39114	0.000696021	0.0468442	UBE2M	9040	ubiquitin conjugating enzyme E2 M
ENSG00000261671	3.66306	-1.79199	0.529697	-3.38305	0.000716864	NA	NA	NA	NA
ENSG00000204138	241.415	0.431065	0.12746	3.38196	0.000719698	0.0480612	PHACTR4	65979	phosphatase and actin regulator 4
ENSG00000235834	2.32437	2.62477	0.77615	3.38178	0.000720182	NA	LOC101928389	101928389	uncharacterized LOC101928389
ENSG00000211451	32.85	-0.647996	0.191664	-3.3809	0.000722476	0.0480612	GNRHR2	114814	gonadotropin releasing hormone receptor 2 (pseudogene)
ENSG00000175550	230.183	-0.699797	0.207036	-3.38007	0.000724667	0.0480612	DRAP1	10589	DR1 associated protein 1
ENSG00000167468	933.754	-0.487944	0.144383	-3.3795	0.00072617	0.0480612	GPX4	2879	glutathione peroxidase 4
ENSG00000236714	7.3594	-1.70929	0.50581	-3.37931	0.000726676	0.0480612	LINC01844	101926975	long intergenic non-protein coding RNA 1844
ENSG00000250120	113.66	0.542957	0.160818	3.37621	0.000734923	0.0484116	PCDHA10	56139	protocadherin alpha 10
ENSG00000173588	158.785	-0.37699	0.111687	-3.37542	0.00073704	0.0484116	CEP83	51134	centrosomal protein 83
ENSG00000111404	12.574	-1.56299	0.463548	-3.37179	0.000746804	0.0487147	RERGL	79785	RERG like
ENSG00000187535	341.673	0.454603	0.134849	3.3712	0.000748411	0.0487147	IFT140	9742	intraflagellar transport 140
ENSG00000182901	505.503	-0.508534	0.1509	-3.37001	0.000751657	0.0487147	RGS7	6000	regulator of G protein signaling 7
ENSG00000136888	308.62	-0.48617	0.144267	-3.36994	0.000751849	0.0487147	ATP6V1G1	9550	ATPase H+ transporting V1 subunit G1
ENSG00000261684	14.9529	1.47895	0.439159	3.36769	0.000758012	0.048895	NA	NA	NA
ENSG00000131495	130.195	-0.604977	0.179675	-3.36706	0.000759748	0.048895	NDUFA2	4695	NADH:ubiquinone oxidoreductase subunit A2
ENSG00000154803	648.603	0.633447	0.188353	3.36307	0.000770796	0.0493165	FLCN	201163	folliculin
ENSG00000132507	746.306	-0.429766	0.127799	-3.36284	0.000771457	0.0493165	EIF5A	1984	eukaryotic translation initiation factor 5A
ENSG00000215021	380.882	-0.42637	0.127201	-3.35193	0.000802489	0.0510139	PHB2	11331	prohibitin 2
ENSG00000108219	815.389	0.394059	0.117572	3.35164	0.000803347	0.0510139	TSPAN14	81619	tetraspanin 14
ENSG00000198740	959.083	0.450755	0.13461	3.34859	0.000812228	0.051407	ZNF652	22834	zinc finger protein 652
ENSG00000175352	498.819	-0.659713	0.197157	-3.34613	0.000819469	0.0516089	NRIP3	56675	nuclear receptor interacting protein 3
ENSG00000137713	273.375	0.475256	0.142051	3.34568	0.000820818	0.0516089	PPP2R1B	5519	protein phosphatase 2 scaffold subunit Abeta
ENSG00000123908	1006.22	0.282003	0.0843464	3.3434	0.000827594	0.0518644	AGO2	27161	argonaute RISC catalytic component 2
ENSG00000229638	34.5476	-1.81488	0.5434	-3.33987	0.000838175	0.0521526	RPL4P4	647276	ribosomal protein L4 pseudogene 4
ENSG00000197744	7.77331	-1.89066	0.566175	-3.33935	0.000839743	0.0521526	NA	NA	NA
ENSG00000063322	682.013	-0.485331	0.145347	-3.33912	0.000840449	0.0521526	MED29	55588	mediator complex subunit 29
ENSG00000150779	119.686	-0.631275	0.189144	-3.33753	0.000845276	0.0521526	TIMM8B	26521	translocase of inner mitochondrial membrane 8 homolog B
ENSG00000160991	576.656	0.413015	0.123779	3.33671	0.000847775	0.0521526	ORAI2	80228	ORAI calcium release-activated calcium modulator 2
ENSG00000151208	623.666	0.465634	0.13961	3.33526	0.00085221	0.0521526	DLG5	9231	discs large MAGUK scaffold protein 5
ENSG00000165916	567.228	-0.471501	0.141382	-3.33494	0.000853183	0.0521526	PSMC3	5702	proteasome 26S subunit, ATPase 3
ENSG00000120860	146.279	-0.420529	0.126108	-3.33467	0.000854021	0.0521526	WASHC3	51019	WASH complex subunit 3
ENSG00000119720	307.896	0.413662	0.124113	3.33295	0.00085931	0.0523084	NRDE2	55051	NRDE-2, necessary for RNA interference, domain containing
ENSG00000185920	480.668	0.472599	0.141856	3.33154	0.000863683	0.052313	PTCH1	5727	patched 1
ENSG00000116459	757.706	-0.396827	0.119154	-3.33038	0.000867289	0.052313	ATP5PB	515	ATP synthase peripheral stalk-membrane subunit b
ENSG00000150459	667.355	-0.33563	0.100781	-3.33028	0.000867596	0.052313	SAP18	10284	Sin3A associated protein 18
ENSG00000112146	578.222	-0.537129	0.161408	-3.32778	0.00087541	0.0524815	FBXO9	26268	F-box protein 9
ENSG00000144847	390.725	0.373122	0.112132	3.32752	0.000876229	0.0524815	IGSF11	152404	immunoglobulin superfamily member 11
ENSG00000143858	480.56	-0.831158	0.249901	-3.32595	0.000881184	0.0524815	SYT2	127833	synaptotagmin 2
ENSG00000197457	2590.39	-0.380332	0.114367	-3.32554	0.00088248	0.0524815	STMN3	50861	stathmin 3
ENSG00000155760	68.5049	0.83258	0.250432	3.32457	0.000885552	0.0524815	FZD7	8324	frizzled class receptor 7
ENSG00000146701	846.705	-0.479625	0.144304	-3.32372	0.000888268	0.0524815	MDH2	4191	malate dehydrogenase 2
ENSG00000135048	558.512	0.396859	0.119417	3.32329	0.000889611	0.0524815	CEMIP2	23670	cell migration inducing hyaluronidase 2
ENSG00000139641	481.522	-0.415465	0.125149	-3.31977	0.000900901	0.0529841	ESYT1	23344	extended synaptotagmin 1
ENSG00000166263	141.411	0.610935	0.184106	3.31839	0.000905376	0.0530839	STXBP4	252983	syntaxin binding protein 4
ENSG00000279207	113.609	0.752233	0.227013	3.31361	0.000920988	0.0535866	NA	NA	NA
ENSG00000243244	18.0961	1.32241	0.399167	3.31293	0.000923235	0.0535866	STON1	11037	stonin 1
ENSG00000062822	55.8766	0.729205	0.22012	3.31277	0.000923776	0.0535866	POLD1	5424	DNA polymerase delta 1, catalytic subunit
ENSG00000140694	276.932	-0.353801	0.106813	-3.31235	0.000925164	0.0535866	PARN	5073	poly(A)-specific ribonuclease
ENSG00000112539	8.54085	1.65862	0.501282	3.30876	0.000937101	0.054114	C6orf118	168090	chromosome 6 open reading frame 118
ENSG00000171530	197.076	-0.490105	0.1482	-3.30705	0.000942853	0.0542822	TBCA	6902	tubulin folding cofactor A
ENSG00000143401	652.346	-0.414002	0.12535	-3.30277	0.000957353	0.0549515	ANP32E	81611	acidic nuclear phosphoprotein 32 family member E
ENSG00000248714	25.9048	1.12426	0.340545	3.30134	0.000962238	0.0550665	NA	NA	NA
ENSG00000166689	124.799	0.576999	0.174893	3.29915	0.000969771	0.0550941	PLEKHA7	144100	pleckstrin homology domain containing A7
ENSG00000112208	149.415	0.743977	0.225603	3.29772	0.000974734	0.0550941	BAG2	9532	BAG cochaperone 2
ENSG00000003137	189.75	-0.619114	0.187771	-3.29717	0.00097664	0.0550941	CYP26B1	56603	cytochrome P450 family 26 subfamily B member 1
ENSG00000100242	1814.7	0.443102	0.134391	3.29711	0.000976839	0.0550941	SUN2	25777	Sad1 and UNC84 domain containing 2
ENSG00000204347	12.0826	-1.49656	0.45391	-3.29703	0.000977131	0.0550941	BTBD17	388419	BTB domain containing 17
ENSG00000011426	800.23	0.777153	0.235813	3.29563	0.000981996	0.0552055	ANLN	54443	anillin, actin binding protein
ENSG00000172748	58.7982	-0.538218	0.163368	-3.29452	0.000985897	0.0552623	ZNF596	169270	zinc finger protein 596
ENSG00000248521	3.17702	-2.55962	0.777124	-3.29371	0.000988759	NA	NA	NA	NA
ENSG00000007264	429.483	-0.391362	0.118903	-3.29142	0.000996818	0.0556869	MATK	4145	megakaryocyte-associated tyrosine kinase
ENSG00000204682	148.749	0.865165	0.262995	3.28966	0.00100307	0.0556869	MIR1915HG	399726	MIR1915 host gene
ENSG00000280039	10.1606	2.69871	0.820377	3.2896	0.0010033	0.0556869	RN7SKP23	106479105	RN7SK pseudogene 23
ENSG00000081479	384.98	0.847434	0.257767	3.2876	0.00101044	0.0556869	LRP2	4036	LDL receptor related protein 2
ENSG00000126767	980.312	0.66066	0.200975	3.28727	0.00101162	0.0556869	ELK1	2002	ETS transcription factor ELK1
ENSG00000040341	1176.22	-0.445846	0.135649	-3.28676	0.00101346	0.0556869	STAU2	27067	staufen double-stranded RNA binding protein 2
ENSG00000100330	947.553	0.238769	0.072648	3.28665	0.00101387	0.0556869	MTMR3	8897	myotubularin related protein 3
ENSG00000164164	736.672	0.464253	0.141309	3.28538	0.00101844	0.0557246	OTUD4	54726	OTU deubiquitinase 4
ENSG00000244716	14.3164	-1.88246	0.573074	-3.28485	0.00102038	0.0557246	RPL17P7	100132742	ribosomal protein L17 pseudogene 7
ENSG00000277728	3.32941	2.00424	0.610177	3.28468	0.00102098	NA	NA	NA	NA
ENSG00000237441	232.823	0.476212	0.145056	3.28295	0.00102726	0.0559401	RGL2	5863	ral guanine nucleotide dissociation stimulator like 2
ENSG00000111266	303.455	0.353373	0.107695	3.28124	0.00103352	0.056121	DUSP16	80824	dual specificity phosphatase 16
ENSG00000170906	137.657	-0.705707	0.215279	-3.27811	0.00104505	0.0565865	NDUFA3	4696	NADH:ubiquinone oxidoreductase subunit A3
ENSG00000102225	841.837	-0.374748	0.114358	-3.27696	0.00104932	0.0566571	CDK16	5127	cyclin dependent kinase 16
ENSG00000099785	472.9	-0.471773	0.144286	-3.26971	0.00107659	0.0579662	MARCHF2	51257	membrane associated ring-CH-type finger 2
ENSG00000171456	650.549	0.273109	0.0835783	3.2677	0.00108425	0.0582146	ASXL1	171023	ASXL transcriptional regulator 1
ENSG00000166046	225.646	0.41176	0.126071	3.26609	0.00109043	0.0583822	TCP11L2	255394	t-complex 11 like 2
ENSG00000275374	5.68279	-1.55308	0.47555	-3.26587	0.00109129	NA	NA	NA	NA
ENSG00000165525	1002.72	-0.277181	0.0848998	-3.2648	0.0010954	0.0584844	NEMF	9147	nuclear export mediator factor
ENSG00000124215	39.9612	0.868026	0.266056	3.26257	0.00110408	0.0587695	CDH26	60437	cadherin 26
ENSG00000146540	364.323	-0.417348	0.127958	-3.26159	0.00110787	0.0587695	C7orf50	84310	chromosome 7 open reading frame 50
ENSG00000227076	5.67314	1.43786	0.440903	3.26117	0.00110955	NA	NA	NA	NA
ENSG00000285106	119.156	0.95543	0.292981	3.26106	0.00110996	0.0587695	NA	NA	NA
ENSG00000224895	2.61105	2.32688	0.713726	3.26019	0.00111338	NA	VPS26BP1	100421729	VPS26B pseudogene 1
ENSG00000167862	74.4943	-0.727769	0.223588	-3.25495	0.00113412	0.0598827	MRPL58	3396	mitochondrial ribosomal protein L58
ENSG00000147421	659.63	0.289254	0.0889232	3.25285	0.00114252	0.0601602	HMBOX1	79618	homeobox containing 1
ENSG00000205279	110.315	-0.990879	0.304824	-3.25066	0.00115136	0.060459	CTXN3	613212	cortexin 3
ENSG00000142549	131.859	-0.558742	0.172018	-3.24816	0.00116153	0.0605641	IGLON5	402665	IgLON family member 5
ENSG00000119139	26.4351	0.909827	0.280163	3.24749	0.00116427	0.0605641	TJP2	9414	tight junction protein 2
ENSG00000188662	6.43712	1.89045	0.582178	3.24721	0.00116543	0.0605641	NA	NA	NA
ENSG00000003147	414.678	-0.531726	0.163785	-3.24649	0.00116837	0.0605641	ICA1	3382	islet cell autoantigen 1
ENSG00000111961	2379.33	0.515552	0.158813	3.24629	0.0011692	0.0605641	SASH1	23328	SAM and SH3 domain containing 1
ENSG00000128928	683.19	-0.299022	0.0921347	-3.24548	0.00117252	0.0605715	IVD	3712	isovaleryl-CoA dehydrogenase
ENSG00000138193	291.708	0.585385	0.180481	3.24348	0.0011808	0.0608351	PLCE1	51196	phospholipase C epsilon 1
ENSG00000122986	68.2845	0.828938	0.255643	3.24256	0.0011846	0.0608666	HVCN1	84329	hydrogen voltage gated channel 1
ENSG00000197779	354.077	0.417957	0.128986	3.24033	0.00119391	0.0611808	ZNF81	347344	zinc finger protein 81
ENSG00000109458	978.44	0.420085	0.1297	3.23891	0.00119988	0.061304	GAB1	2549	GRB2 associated binding protein 1
ENSG00000247157	121.245	-0.470247	0.145227	-3.23801	0.00120366	0.061304	LINC01252	338817	long intergenic non-protein coding RNA 1252
ENSG00000175426	716.806	-0.806184	0.249016	-3.23747	0.00120594	0.061304	PCSK1	5122	proprotein convertase subtilisin/kexin type 1
ENSG00000097007	713.371	0.295972	0.0915031	3.23456	0.00121831	0.0616727	ABL1	25	ABL proto-oncogene 1, non-receptor tyrosine kinase
ENSG00000167632	570.506	-0.352686	0.109066	-3.23368	0.00122206	0.0616727	TRAPPC9	83696	trafficking protein particle complex subunit 9
ENSG00000127884	575.465	-0.309652	0.0957769	-3.23306	0.00122472	0.0616727	ECHS1	1892	enoyl-CoA hydratase, short chain 1
ENSG00000185010	186.898	-0.465131	0.143937	-3.23149	0.00123146	0.0616727	F8	2157	coagulation factor VIII
ENSG00000088992	111.702	-0.487582	0.150886	-3.23146	0.00123161	0.0616727	TESC	54997	tescalcin
ENSG00000122490	590.963	-0.36206	0.11205	-3.23124	0.00123255	0.0616727	SLC66A2	80148	solute carrier family 66 member 2
ENSG00000171130	1408.53	-0.422384	0.130755	-3.23033	0.00123646	0.061707	ATP6V0E2	155066	ATPase H+ transporting V0 subunit e2
ENSG00000125648	1990.4	-0.406832	0.126077	-3.22684	0.00125164	0.0619798	SLC25A23	79085	solute carrier family 25 member 23
ENSG00000089199	783.583	-0.800237	0.248003	-3.22673	0.00125213	0.0619798	CHGB	1114	chromogranin B
ENSG00000150175	46.4793	-1.22699	0.380304	-3.22633	0.00125388	0.0619798	FRMPD2B	728798	FERM and PDZ domain containing 2B, pseudogene
ENSG00000170677	326.052	0.475941	0.147528	3.2261	0.0012549	0.0619798	SOCS6	9306	suppressor of cytokine signaling 6
ENSG00000076067	273.895	0.466029	0.144544	3.22414	0.00126352	0.0620959	RBMS2	5939	RNA binding motif single stranded interacting protein 2
ENSG00000196367	1403.43	0.330982	0.102667	3.22383	0.00126487	0.0620959	TRRAP	8295	transformation/transcription domain associated protein
ENSG00000056736	216.318	0.716782	0.222372	3.22335	0.001267	0.0620959	IL17RB	55540	interleukin 17 receptor B
ENSG00000165309	22.4869	0.84663	0.262739	3.22233	0.00127154	0.062159	ARMC3	219681	armadillo repeat containing 3
ENSG00000196460	13.2362	-1.04737	0.325395	-3.21877	0.00128741	0.0627742	RFX8	731220	regulatory factor X8
ENSG00000179604	998.342	0.438235	0.136237	3.21671	0.00129669	0.0630662	CDC42EP4	23580	CDC42 effector protein 4
ENSG00000183864	674.322	0.528156	0.164403	3.21257	0.00131552	0.0638195	TOB2	10766	transducer of ERBB2, 2
ENSG00000225978	64.7095	-1.00368	0.312606	-3.21071	0.00132409	0.0640724	NA	NA	NA
ENSG00000185904	98.7119	-0.658267	0.205175	-3.20831	0.00133515	0.0644151	LINC00839	84856	long intergenic non-protein coding RNA 839
ENSG00000145685	272.072	0.544084	0.169617	3.20772	0.00133791	0.0644151	LHFPL2	10184	LHFPL tetraspan subfamily member 2
ENSG00000133169	808.572	-0.566177	0.176631	-3.20541	0.00134868	0.0647707	BEX1	55859	brain expressed X-linked 1
ENSG00000088448	642.433	0.367244	0.114612	3.20424	0.00135418	0.0648644	ANKRD10	55608	ankyrin repeat domain 10
ENSG00000232187	15.919	-1.84336	0.575488	-3.20312	0.00135948	0.0648644	NA	NA	NA
ENSG00000273381	25.9206	1.07454	0.335498	3.20284	0.00136082	0.0648644	NA	NA	NA
ENSG00000138641	35.0687	0.677713	0.211698	3.20132	0.00136802	0.0649501	HERC3	8916	HECT and RLD domain containing E3 ubiquitin protein ligase 3
ENSG00000236698	20.4608	-1.381	0.431425	-3.20102	0.00136941	0.0649501	NA	NA	NA
ENSG00000184752	211.448	-0.488562	0.152697	-3.19956	0.00137636	0.0651181	NDUFA12	55967	NADH:ubiquinone oxidoreductase subunit A12
ENSG00000228649	6.92568	1.66327	0.520074	3.19813	0.00138321	0.0652025	SNHG26	109729180	small nucleolar RNA host gene 26
ENSG00000037042	501.68	-0.524112	0.16391	-3.19756	0.00138597	0.0652025	TUBG2	27175	tubulin gamma 2
ENSG00000110931	2369.08	-0.436388	0.136497	-3.19706	0.00138838	0.0652025	CAMKK2	10645	calcium/calmodulin dependent protein kinase kinase 2
ENSG00000183258	343.798	-0.456439	0.142825	-3.19579	0.0013945	0.0653295	DDX41	51428	DEAD-box helicase 41
ENSG00000152049	39.2441	1.14781	0.359473	3.19304	0.00140783	0.0656461	KCNE4	23704	potassium voltage-gated channel subfamily E regulatory subunit 4
ENSG00000141524	292.271	0.639726	0.200357	3.19293	0.00140835	0.0656461	TMC6	11322	transmembrane channel like 6
ENSG00000242485	176.28	-0.456981	0.143171	-3.19185	0.00141367	0.0656461	MRPL20	55052	mitochondrial ribosomal protein L20
ENSG00000175287	110.315	0.792978	0.24846	3.19158	0.00141499	0.0656461	PHYHD1	254295	phytanoyl-CoA dioxygenase domain containing 1
ENSG00000101363	198.079	-0.410706	0.128743	-3.19012	0.00142212	0.0658169	MANBAL	63905	mannosidase beta like
ENSG00000287721	3.66939	1.82182	0.571263	3.18912	0.00142708	NA	NA	NA	NA
ENSG00000135336	324.204	-0.381796	0.119773	-3.18765	0.00143433	0.0662215	ORC3	23595	origin recognition complex subunit 3
ENSG00000105643	328.225	0.567639	0.17814	3.18647	0.00144019	0.0663321	ARRDC2	27106	arrestin domain containing 2
ENSG00000029993	93.8837	-0.930782	0.292565	-3.18145	0.0014654	0.0673309	HMGB3	3149	high mobility group box 3
ENSG00000127445	771.212	-0.473663	0.148976	-3.17946	0.0014755	0.0673644	PIN1	5300	peptidylprolyl cis/trans isomerase, NIMA-interacting 1
ENSG00000137691	8.76711	1.31532	0.413718	3.17927	0.00147648	0.0673644	CFAP300	85016	cilia and flagella associated protein 300
ENSG00000187650	40.7072	0.752506	0.236732	3.17872	0.00147926	0.0673644	VMAC	400673	vimentin type intermediate filament associated coiled-coil protein
ENSG00000214357	315.352	0.470064	0.147887	3.17853	0.00148023	0.0673644	NEURL1B	54492	neuralized E3 ubiquitin protein ligase 1B
ENSG00000286177	13.8254	1.25935	0.396403	3.17696	0.0014883	0.0674655	LOC105372401	105372401	uncharacterized LOC105372401
ENSG00000257880	21.8096	1.0783	0.339521	3.17594	0.00149351	0.0674655	NA	NA	NA
ENSG00000214244	14.5586	1.50592	0.474175	3.17588	0.00149382	0.0674655	NA	NA	NA
ENSG00000196935	301.772	0.55255	0.174012	3.17535	0.00149657	0.0674655	SRGAP1	57522	SLIT-ROBO Rho GTPase activating protein 1
ENSG00000183723	1944.6	0.314108	0.0989949	3.17297	0.0015089	0.067772	CMTM4	146223	CKLF like MARVEL transmembrane domain containing 4
ENSG00000283041	42.9723	-1.30107	0.410087	-3.17267	0.00151046	0.067772	LOC729998	729998	eukaryotic translation elongation factor 1 gamma pseudogene
ENSG00000258647	15.6349	2.21823	0.69938	3.17171	0.00151545	0.0678367	NA	NA	NA
ENSG00000279118	160.224	0.684436	0.21592	3.16986	0.00152513	0.0680639	NA	NA	NA
ENSG00000169020	118.86	-0.829728	0.261795	-3.16938	0.00152764	0.0680639	ATP5ME	521	ATP synthase membrane subunit e
ENSG00000187730	555.839	-0.548312	0.173134	-3.16699	0.00154028	0.0682734	GABRD	2563	gamma-aminobutyric acid type A receptor subunit delta
ENSG00000018408	308.598	0.541683	0.171045	3.16689	0.00154076	0.0682734	WWTR1	25937	WW domain containing transcription regulator 1
ENSG00000106823	23.9109	1.05673	0.333725	3.16646	0.00154306	0.0682734	ECM2	1842	extracellular matrix protein 2
ENSG00000166111	979.472	-0.597097	0.188776	-3.16299	0.0015616	0.0689339	SVOP	55530	SV2 related protein
ENSG00000158865	82.3197	0.92662	0.293154	3.16086	0.00157304	0.0692792	SLC5A11	115584	solute carrier family 5 member 11
ENSG00000277369	12.2307	-1.34615	0.425975	-3.16015	0.00157688	0.0692883	NA	NA	NA
ENSG00000185105	16.6386	-0.94643	0.299579	-3.15919	0.00158206	0.0693568	MYADML2	255275	myeloid associated differentiation marker like 2
ENSG00000180198	69.8185	0.869705	0.275485	3.15699	0.00159406	0.0697226	RCC1	1104	regulator of chromosome condensation 1
ENSG00000107937	249.704	-0.362284	0.114844	-3.15458	0.00160729	0.0699089	GTPBP4	23560	GTP binding protein 4
ENSG00000278266	11.4774	-1.13373	0.359443	-3.15414	0.00160975	0.0699089	NA	NA	NA
ENSG00000143158	488.532	-0.507909	0.161042	-3.15388	0.00161114	0.0699089	MPC2	25874	mitochondrial pyruvate carrier 2
ENSG00000143603	963.337	0.479507	0.152094	3.15271	0.00161763	0.0699089	KCNN3	3782	potassium calcium-activated channel subfamily N member 3
ENSG00000172831	354.201	-0.575336	0.182496	-3.1526	0.00161824	0.0699089	CES2	8824	carboxylesterase 2
ENSG00000091664	113.937	-0.849265	0.269444	-3.15192	0.00162201	0.0699089	SLC17A6	57084	solute carrier family 17 member 6
ENSG00000054803	294.157	-0.690373	0.21908	-3.15124	0.00162578	0.0699089	CBLN4	140689	cerebellin 4 precursor
ENSG00000257258	4.86486	1.45745	0.462547	3.15092	0.00162754	NA	NA	NA	NA
ENSG00000177954	438.959	-0.610203	0.193659	-3.15092	0.00162758	0.0699089	RPS27	6232	ribosomal protein S27
ENSG00000188488	3.92525	2.71032	0.860456	3.14986	0.00163346	NA	SERPINA5	5104	serpin family A member 5
ENSG00000161896	41.0368	0.798545	0.253593	3.14892	0.00163874	0.0701298	IP6K3	117283	inositol hexakisphosphate kinase 3
ENSG00000106367	421.282	-0.626786	0.199089	-3.14828	0.00164235	0.0701298	AP1S1	1174	adaptor related protein complex 1 subunit sigma 1
ENSG00000276337	21.6295	1.11762	0.355071	3.1476	0.00164617	0.0701298	NA	NA	NA
ENSG00000034510	1251.43	-0.628824	0.199793	-3.14738	0.00164739	0.0701298	TMSB10	9168	thymosin beta 10
ENSG00000169442	5.7563	1.87869	0.597186	3.14591	0.00165574	NA	CD52	1043	CD52 molecule
ENSG00000164620	188.298	-0.710536	0.226021	-3.14367	0.00166843	0.0708675	RELL2	285613	RELT like 2
ENSG00000133107	96.3755	0.516588	0.164378	3.14269	0.00167406	0.0709488	TRPC4	7223	transient receptor potential cation channel subfamily C member 4
ENSG00000141458	619.949	0.409418	0.130351	3.14088	0.00168439	0.0712289	NPC1	4864	NPC intracellular cholesterol transporter 1
ENSG00000070759	41.233	0.676751	0.215712	3.13728	0.00170521	0.0717004	TESK2	10420	testis associated actin remodelling kinase 2
ENSG00000124205	17.7024	-1.15415	0.367881	-3.13728	0.00170522	0.0717004	EDN3	1908	endothelin 3
ENSG00000143106	276.585	-0.615962	0.196415	-3.13602	0.00171259	0.0717004	PSMA5	5686	proteasome 20S subunit alpha 5
ENSG00000089063	362.326	-0.31891	0.101706	-3.1356	0.00171505	0.0717004	TMEM230	29058	transmembrane protein 230
ENSG00000228594	104.526	-0.703397	0.224337	-3.13544	0.00171594	0.0717004	FNDC10	643988	fibronectin type III domain containing 10
ENSG00000111652	502.895	-0.505906	0.161369	-3.13508	0.00171805	0.0717004	COPS7A	50813	COP9 signalosome subunit 7A
ENSG00000257093	1112.5	0.322993	0.103072	3.13367	0.00172636	0.0718901	DENND11	57189	DENN domain containing 11
ENSG00000105711	823.873	-0.515253	0.164551	-3.13127	0.00174051	0.072322	SCN1B	6324	sodium voltage-gated channel beta subunit 1
ENSG00000279078	15.6775	1.1994	0.383149	3.13038	0.00174578	0.0723836	SND1-IT1	27099	SND1 intronic transcript 1
ENSG00000108953	4307.91	-0.34685	0.110835	-3.12942	0.00175151	0.0724639	YWHAE	7531	tyrosine 3-monooxygenase/tryptophan 5-monooxygenase activation protein epsilon
ENSG00000101654	789.282	-0.450632	0.144072	-3.12782	0.00176109	0.0727028	RNMT	8731	RNA guanine-7 methyltransferase
ENSG00000111863	22.6053	-1.15793	0.370447	-3.12575	0.00177351	0.0730581	ADTRP	84830	androgen dependent TFPI regulating protein
ENSG00000074527	249.748	-0.489534	0.156792	-3.12219	0.00179509	0.0737878	NTN4	59277	netrin 4
ENSG00000284747	7.54945	1.82573	0.585554	3.11794	0.00182118	0.0746996	NA	NA	NA
ENSG00000074317	1576.25	-0.682452	0.218986	-3.11642	0.00183059	0.0747816	SNCB	6620	synuclein beta
ENSG00000125841	790.117	-0.51407	0.164982	-3.11592	0.00183374	0.0747816	NRSN2	80023	neurensin 2
ENSG00000178149	125.284	-0.497222	0.159584	-3.11573	0.00183492	0.0747816	DALRD3	55152	DALR anticodon binding domain containing 3
ENSG00000286608	3.16896	-2.14248	0.68798	-3.11415	0.00184474	NA	NA	NA	NA
ENSG00000108932	49.2587	-1.07341	0.344712	-3.11394	0.00184605	0.0749437	SLC16A6	9120	solute carrier family 16 member 6
ENSG00000123136	118.302	0.501121	0.160934	3.11383	0.00184673	0.0749437	DDX39A	10212	DExD-box helicase 39A
ENSG00000157005	42.6718	-1.61566	0.519241	-3.11159	0.00186085	0.0750435	SST	6750	somatostatin
ENSG00000101180	174.351	0.550812	0.177045	3.11115	0.00186361	0.0750435	HRH3	11255	histamine receptor H3
ENSG00000119013	123.93	-0.687278	0.220914	-3.11107	0.00186411	0.0750435	NDUFB3	4709	NADH:ubiquinone oxidoreductase subunit B3
ENSG00000104093	2330.14	-0.39718	0.127708	-3.11007	0.00187044	0.0750435	DMXL2	23312	Dmx like 2
ENSG00000179981	672.899	0.480442	0.15448	3.11006	0.00187051	0.0750435	TSHZ1	10194	teashirt zinc finger homeobox 1
ENSG00000065613	1137.75	-0.345305	0.111041	-3.1097	0.00187275	0.0750435	SLK	9748	STE20 like kinase
ENSG00000120693	241.474	0.563958	0.18142	3.10857	0.00187994	0.0751742	SMAD9	4093	SMAD family member 9
ENSG00000222030	2.93518	2.16326	0.695963	3.1083	0.00188167	NA	LINC01793	101927285	long intergenic non-protein coding RNA 1793
ENSG00000112561	162.759	0.559444	0.180101	3.10627	0.00189461	0.075502	TFEB	7942	transcription factor EB
ENSG00000022277	418.064	-0.300496	0.0967455	-3.10605	0.00189604	0.075502	RTF2	51507	replication termination factor 2
ENSG00000273064	12.3842	1.31315	0.422922	3.10494	0.00190319	0.0756289	NA	NA	NA
ENSG00000183091	144.815	0.754395	0.243086	3.1034	0.0019131	0.0758649	NEB	4703	nebulin
ENSG00000235852	6.31804	-1.76747	0.569773	-3.10206	0.00192178	0.0760514	NA	NA	NA
ENSG00000169288	114.801	-0.511061	0.164795	-3.10119	0.00192746	0.0761187	MRPL1	65008	mitochondrial ribosomal protein L1
ENSG00000113657	1279.5	0.328063	0.105841	3.09957	0.00193802	0.0763462	DPYSL3	1809	dihydropyrimidinase like 3
ENSG00000108639	182.018	0.521205	0.16818	3.09908	0.00194121	0.0763462	SYNGR2	9144	synaptogyrin 2
ENSG00000104964	3203.76	-0.392604	0.126744	-3.09761	0.00195088	0.0765691	TLE5	166	TLE family member 5, transcriptional modulator
ENSG00000276445	7.4811	1.87784	0.606372	3.09684	0.00195597	0.0765765	NA	NA	NA
ENSG00000119950	887.771	0.387046	0.125007	3.0962	0.00196019	0.0765765	MXI1	4601	MAX interactor 1, dimerization protein
ENSG00000128510	2.60911	1.9631	0.634063	3.09606	0.00196109	NA	CPA4	51200	carboxypeptidase A4
ENSG00000197044	207.085	-0.496822	0.16049	-3.09566	0.00196373	0.0765765	ZNF441	126068	zinc finger protein 441
ENSG00000239653	21.226	0.898379	0.290346	3.09417	0.00197366	0.0765765	PSMD6-AS2	100507062	PSMD6 antisense RNA 2
ENSG00000184983	232.958	-0.478886	0.1548	-3.09358	0.0019776	0.0765765	NDUFA6	4700	NADH:ubiquinone oxidoreductase subunit A6
ENSG00000149798	2.90204	2.21184	0.715261	3.09236	0.00198573	NA	CDC42EP2	10435	CDC42 effector protein 2
ENSG00000172456	147.89	-0.481231	0.15569	-3.09096	0.00199513	0.0765765	FGGY	55277	FGGY carbohydrate kinase domain containing
ENSG00000163170	60.9022	-0.463176	0.149864	-3.09064	0.00199729	0.0765765	BOLA3	388962	bolA family member 3
ENSG00000132541	191.373	-0.564913	0.182832	-3.0898	0.0020029	0.0765765	RIDA	10247	reactive intermediate imine deaminase A homolog
ENSG00000214485	43.4682	-1.60059	0.518297	-3.08817	0.00201391	0.0765765	RPL7P1	6174	ribosomal protein L7 pseudogene 1
ENSG00000168546	333.427	-0.425688	0.137851	-3.08802	0.00201495	0.0765765	GFRA2	2675	GDNF family receptor alpha 2
ENSG00000108387	1764.35	-0.535707	0.173499	-3.08766	0.00201736	0.0765765	SEPTIN4	5414	septin 4
ENSG00000151718	349.608	0.36018	0.116667	3.08726	0.0020201	0.0765765	WWC2	80014	WW and C2 domain containing 2
ENSG00000159753	214.687	-0.436282	0.141325	-3.08708	0.0020213	0.0765765	CARMIL2	146206	capping protein regulator and myosin 1 linker 2
ENSG00000164332	305.719	-0.482869	0.15644	-3.08662	0.00202449	0.0765765	UBLCP1	134510	ubiquitin like domain containing CTD phosphatase 1
ENSG00000078804	897.725	-0.754716	0.244513	-3.08661	0.00202456	0.0765765	TP53INP2	58476	tumor protein p53 inducible nuclear protein 2
ENSG00000115073	791.426	-0.437949	0.141898	-3.08637	0.00202614	0.0765765	ACTR1B	10120	actin related protein 1B
ENSG00000184076	223.636	-0.499796	0.161977	-3.0856	0.00203145	0.0765765	UQCR10	29796	ubiquinol-cytochrome c reductase, complex III subunit X
ENSG00000186350	862.286	0.444548	0.144086	3.0853	0.00203345	0.0765765	RXRA	6256	retinoid X receptor alpha
ENSG00000128917	77.7936	0.888468	0.287971	3.08527	0.00203366	0.0765765	DLL4	54567	delta like canonical Notch ligand 4
ENSG00000131100	1445.89	-0.519729	0.168487	-3.08468	0.0020377	0.0765765	ATP6V1E1	529	ATPase H+ transporting V1 subunit E1
ENSG00000233830	15.2516	-1.64549	0.533454	-3.0846	0.00203829	0.0765765	NA	NA	NA
ENSG00000117152	2504.54	-0.745919	0.241852	-3.0842	0.00204101	0.0765765	RGS4	5999	regulator of G protein signaling 4
ENSG00000006757	93.574	-0.478969	0.155314	-3.08388	0.00204321	0.0765765	PNPLA4	8228	patatin like phospholipase domain containing 4
ENSG00000158220	221.226	0.687581	0.223095	3.08201	0.00205609	0.0767792	ESYT3	83850	extended synaptotagmin 3
ENSG00000229117	807.302	-0.483993	0.157042	-3.08193	0.00205666	0.0767792	RPL41	6171	ribosomal protein L41
ENSG00000143479	87.8191	0.655694	0.212849	3.08056	0.00206612	0.0769082	DYRK3	8444	dual specificity tyrosine phosphorylation regulated kinase 3
ENSG00000080166	37.2551	-0.796269	0.258515	-3.08016	0.00206889	0.0769082	DCT	1638	dopachrome tautomerase
ENSG00000168209	589.314	0.776577	0.252178	3.07947	0.00207367	0.0769082	DDIT4	54541	DNA damage inducible transcript 4
ENSG00000016391	439.792	0.52111	0.169241	3.07911	0.00207621	0.0769082	CHDH	55349	choline dehydrogenase
ENSG00000120868	213.23	0.441904	0.14365	3.07625	0.00209624	0.0775002	APAF1	317	apoptotic peptidase activating factor 1
ENSG00000145794	907.336	0.510706	0.166106	3.07458	0.00210802	0.077785	MEGF10	84466	multiple EGF like domains 10
ENSG00000169621	167.029	-0.560252	0.182303	-3.0732	0.00211777	0.0779944	APLF	200558	aprataxin and PNKP like factor
ENSG00000197019	55.9683	0.739937	0.240902	3.07153	0.00212965	0.0781654	SERTAD1	29950	SERTA domain containing 1
ENSG00000243477	48.196	-0.845858	0.275443	-3.07089	0.00213418	0.0781654	NAA80	24142	N-alpha-acetyltransferase 80, NatH catalytic subunit
ENSG00000211445	239.758	-0.726972	0.236784	-3.0702	0.00213917	0.0781654	GPX3	2878	glutathione peroxidase 3
ENSG00000149269	2052.93	-0.558947	0.182077	-3.06983	0.00214181	0.0781654	PAK1	5058	p21 (RAC1) activated kinase 1
ENSG00000214050	64.4043	-0.548262	0.178627	-3.06931	0.00214556	0.0781654	FBXO16	157574	F-box protein 16
ENSG00000102221	52.2422	0.52683	0.171655	3.06911	0.00214695	0.0781654	JADE3	9767	jade family PHD finger 3
ENSG00000280776	23.8699	-1.05315	0.343273	-3.06798	0.00215513	0.078314	NA	NA	NA
ENSG00000135632	245.871	-0.300306	0.0979363	-3.06634	0.00216698	0.078581	SMYD5	10322	SMYD family member 5
ENSG00000169083	63.9076	0.892894	0.291241	3.06583	0.0021707	0.078581	AR	367	androgen receptor
ENSG00000158828	2425.11	-0.32243	0.105261	-3.06316	0.00219013	0.0791345	PINK1	65018	PTEN induced kinase 1
ENSG00000130731	187.471	-0.462859	0.151182	-3.0616	0.00220161	0.0793991	METTL26	84326	methyltransferase like 26
ENSG00000225106	2.81822	1.95431	0.638441	3.06106	0.00220553	NA	NA	NA	NA
ENSG00000233225	13.2407	-1.21638	0.397413	-3.06074	0.00220788	0.0794645	NA	NA	NA
ENSG00000164512	19.7257	-1.16215	0.379886	-3.05921	0.00221923	0.0794645	ANKRD55	79722	ankyrin repeat domain 55
ENSG00000221930	6.5075	-1.37092	0.448139	-3.05913	0.00221979	0.0794645	NA	NA	NA
ENSG00000167815	1109.88	-0.372066	0.121626	-3.0591	0.00222005	0.0794645	PRDX2	7001	peroxiredoxin 2
ENSG00000270326	4.13662	1.71546	0.56098	3.05797	0.00222838	NA	SMIM15P2	117751734	SMIM15 pseudogene 2
ENSG00000131459	195.632	0.349633	0.114368	3.05708	0.00223501	0.0797085	GFPT2	9945	glutamine-fructose-6-phosphate transaminase 2
ENSG00000163132	76.6026	0.88375	0.289091	3.057	0.00223565	0.0797085	MSX1	4487	msh homeobox 1
ENSG00000257875	6.80154	1.32978	0.435067	3.0565	0.00223938	0.0797085	NA	NA	NA
ENSG00000174607	544.671	0.517341	0.169342	3.055	0.00225062	0.0797142	UGT8	7368	UDP glycosyltransferase 8
ENSG00000171310	336.361	0.420481	0.137638	3.05497	0.00225081	0.0797142	CHST11	50515	carbohydrate sulfotransferase 11
ENSG00000177432	684.268	-0.547274	0.179192	-3.05413	0.00225718	0.0797142	NAP1L5	266812	nucleosome assembly protein 1 like 5
ENSG00000112414	31.6058	0.767238	0.25126	3.05357	0.00226138	0.0797142	ADGRG6	57211	adhesion G protein-coupled receptor G6
ENSG00000168298	474.997	-0.599538	0.196364	-3.05319	0.00226421	0.0797142	H1-4	3008	H1.4 linker histone, cluster member
ENSG00000155093	2338.07	-0.339612	0.111233	-3.05315	0.00226456	0.0797142	PTPRN2	5799	protein tyrosine phosphatase receptor type N2
ENSG00000163297	76.2499	0.621394	0.203612	3.05185	0.00227435	0.0799115	ANTXR2	118429	ANTXR cell adhesion molecule 2
ENSG00000146233	16.7293	1.45277	0.476213	3.05068	0.00228323	0.0799555	CYP39A1	51302	cytochrome P450 family 39 subfamily A member 1
ENSG00000186212	162.463	-0.93802	0.307489	-3.05058	0.00228396	0.0799555	SOWAHB	345079	sosondowah ankyrin repeat domain family member B
ENSG00000112851	2585.59	0.477554	0.156596	3.0496	0.00229148	0.0800721	ERBIN	55914	erbb2 interacting protein
ENSG00000232303	7.63282	1.47746	0.484908	3.04689	0.00231224	0.0806152	DFFBP1	100422581	DNA fragmentation factor subunit beta pseudogene 1
ENSG00000177181	750.533	-0.424345	0.139291	-3.04647	0.00231546	0.0806152	RIMKLA	284716	ribosomal modification protein rimK like family member A
ENSG00000261678	857.615	-0.482584	0.158449	-3.04567	0.00232164	0.080682	SCRT1	83482	scratch family transcriptional repressor 1
ENSG00000177807	1700.62	0.533523	0.175208	3.04509	0.00232614	0.080682	KCNJ10	3766	potassium inwardly rectifying channel subfamily J member 10
ENSG00000168538	535.71	-0.311754	0.102396	-3.04458	0.00233004	0.080682	TRAPPC11	60684	trafficking protein particle complex subunit 11
ENSG00000260398	45.6849	0.729295	0.239593	3.04389	0.00233537	0.0807203	NA	NA	NA
ENSG00000116731	1889.06	-0.277262	0.091137	-3.04226	0.00234812	0.0807294	PRDM2	7799	PR/SET domain 2
ENSG00000175602	691.405	-0.614862	0.202139	-3.04178	0.00235184	0.0807294	CCDC85B	11007	coiled-coil domain containing 85B
ENSG00000101447	21.6658	0.966644	0.317835	3.04134	0.00235529	0.0807294	FAM83D	81610	family with sequence similarity 83 member D
ENSG00000197921	37.4656	-1.5526	0.510734	-3.03993	0.00236632	0.0807294	HES5	388585	hes family bHLH transcription factor 5
ENSG00000242173	360.415	-0.4937	0.162444	-3.0392	0.00237208	0.0807294	ARHGDIG	398	Rho GDP dissociation inhibitor gamma
ENSG00000143549	1281.73	-0.34564	0.113729	-3.03915	0.00237249	0.0807294	TPM3	7170	tropomyosin 3
ENSG00000162373	140.866	-0.610793	0.200997	-3.03882	0.00237503	0.0807294	BEND5	79656	BEN domain containing 5
ENSG00000120690	151.227	0.508975	0.167501	3.03863	0.00237655	0.0807294	ELF1	1997	E74 like ETS transcription factor 1
ENSG00000245532	3587.02	0.813513	0.267729	3.03857	0.00237704	0.0807294	NEAT1	283131	nuclear paraspeckle assembly transcript 1
ENSG00000197860	1448.68	-0.485159	0.159736	-3.03725	0.00238743	0.0807294	SGTB	54557	small glutamine rich tetratricopeptide repeat co-chaperone beta
ENSG00000179088	5.38802	-1.77801	0.585421	-3.03715	0.00238825	NA	C12orf42	374470	chromosome 12 open reading frame 42
ENSG00000170579	3319.2	-0.388278	0.127848	-3.03703	0.00238922	0.0807294	DLGAP1	9229	DLG associated protein 1
ENSG00000162413	870.617	0.491681	0.161941	3.03618	0.002396	0.0807294	KLHL21	9903	kelch like family member 21
ENSG00000204220	68.8815	-0.622978	0.205189	-3.03612	0.00239643	0.0807294	PFDN6	10471	prefoldin subunit 6
ENSG00000205309	65.4243	-0.616079	0.202936	-3.03583	0.00239873	0.0807294	NT5M	56953	5',3'-nucleotidase, mitochondrial
ENSG00000205485	84.9838	0.651673	0.214663	3.0358	0.00239899	0.0807294	NA	NA	NA
ENSG00000226608	6.93848	-2.19113	0.721957	-3.03498	0.00240549	0.0808058	NA	NA	NA
ENSG00000129116	718.855	0.659812	0.217545	3.03299	0.00242146	0.0808466	PALLD	23022	palladin, cytoskeletal associated protein
ENSG00000213553	33.004	-1.75329	0.578319	-3.03171	0.00243175	0.0808466	RPLP0P6	220717	ribosomal protein lateral stalk subunit P0 pseudogene 6
ENSG00000131115	218.488	0.277463	0.0915229	3.03163	0.00243239	0.0808466	ZNF227	7770	zinc finger protein 227
ENSG00000169139	780.034	-0.476435	0.157199	-3.03078	0.00243926	0.0808466	UBE2V2	7336	ubiquitin conjugating enzyme E2 V2
ENSG00000196542	107.305	-0.629316	0.207667	-3.03041	0.0024422	0.0808466	SPTSSB	165679	serine palmitoyltransferase small subunit B
ENSG00000187051	306.6	-0.433083	0.142919	-3.03027	0.00244332	0.0808466	RPS19BP1	91582	ribosomal protein S19 binding protein 1
ENSG00000279249	38.8367	0.974783	0.321719	3.02991	0.00244623	0.0808466	LOC102724859	102724859	uncharacterized LOC102724859
ENSG00000100749	167.805	-0.497559	0.164216	-3.02991	0.0024463	0.0808466	VRK1	7443	VRK serine/threonine kinase 1
ENSG00000184608	3.21573	1.93296	0.637997	3.02974	0.00244764	NA	FAM167A-AS1	83656	FAM167A antisense RNA 1
ENSG00000035115	457.337	0.500343	0.165152	3.02958	0.00244891	0.0808466	SH3YL1	26751	SH3 and SYLF domain containing 1
ENSG00000059573	271.405	-0.302184	0.0997448	-3.02957	0.002449	0.0808466	ALDH18A1	5832	aldehyde dehydrogenase 18 family member A1
ENSG00000125551	16.7884	1.23609	0.408132	3.02865	0.00245645	0.0809292	PLGLB2	5342	plasminogen like B2
ENSG00000230359	6.1199	-1.3601	0.449162	-3.02807	0.00246117	0.0809292	TPI1P2	286016	triosephosphate isomerase 1 pseudogene 2
ENSG00000167723	99.1954	0.576796	0.190557	3.0269	0.00247079	0.0809292	TRPV3	162514	transient receptor potential cation channel subfamily V member 3
ENSG00000079308	1253.91	0.42449	0.140276	3.02611	0.0024772	0.0809292	TNS1	7145	tensin 1
ENSG00000277476	111.078	0.472837	0.156264	3.02589	0.00247903	0.0809292	NA	NA	NA
ENSG00000154864	227.702	0.691459	0.228537	3.02558	0.00248153	0.0809292	PIEZO2	63895	piezo type mechanosensitive ion channel component 2
ENSG00000079337	678.112	0.501461	0.165751	3.02539	0.00248312	0.0809292	RAPGEF3	10411	Rap guanine nucleotide exchange factor 3
ENSG00000074410	36.2738	-1.64268	0.543013	-3.02512	0.00248537	0.0809292	CA12	771	carbonic anhydrase 12
ENSG00000109670	2406.71	-0.425568	0.140719	-3.02424	0.00249255	0.0809425	FBXW7	55294	F-box and WD repeat domain containing 7
ENSG00000102109	1319.89	-0.693052	0.229181	-3.02404	0.00249425	0.0809425	PCSK1N	27344	proprotein convertase subtilisin/kexin type 1 inhibitor
ENSG00000143127	44.6479	0.962738	0.31846	3.0231	0.00250197	0.0810554	ITGA10	8515	integrin subunit alpha 10
ENSG00000105894	728.994	-0.577616	0.191187	-3.02121	0.0025177	0.0813978	PTN	5764	pleiotrophin
ENSG00000186665	63.8411	-0.732312	0.242441	-3.02058	0.00252291	0.0813978	C17orf58	284018	chromosome 17 open reading frame 58
ENSG00000163634	240.779	-0.359098	0.118895	-3.02029	0.00252532	0.0813978	THOC7	80145	THO complex subunit 7
ENSG00000116117	174.72	0.501774	0.166168	3.01968	0.00253039	0.0814242	PARD3B	117583	par-3 family cell polarity regulator beta
ENSG00000234377	107.542	-0.651955	0.215997	-3.01835	0.00254154	0.0815959	OBI1-AS1	100874222	OBI1 antisense RNA 1
ENSG00000099330	57.1596	-0.570363	0.188985	-3.01803	0.00254427	0.0815959	OCEL1	79629	occludin/ELL domain containing 1
ENSG00000164707	4.18072	2.38812	0.791504	3.01719	0.0025513	NA	SLC13A4	26266	solute carrier family 13 member 4
ENSG00000232295	8.95492	1.24931	0.414069	3.01716	0.00255159	0.0816936	NA	NA	NA
ENSG00000247982	9.13832	1.10677	0.367073	3.01513	0.0025687	0.082104	LINC00926	283663	long intergenic non-protein coding RNA 926
ENSG00000179058	7.02996	-1.5982	0.530195	-3.01436	0.00257523	0.0821268	C9orf50	375759	chromosome 9 open reading frame 50
ENSG00000179388	449.907	-0.511838	0.169818	-3.01403	0.00257801	0.0821268	EGR3	1960	early growth response 3
ENSG00000137824	421.441	-0.217629	0.0722377	-3.01268	0.0025895	0.0823555	RMDN3	55177	regulator of microtubule dynamics 3
ENSG00000271474	40.673	-0.856189	0.284326	-3.0113	0.00260135	0.0824396	NA	NA	NA
ENSG00000167191	5302.59	0.377003	0.12521	3.01098	0.0026041	0.0824396	GPRC5B	51704	G protein-coupled receptor class C group 5 member B
ENSG00000105402	561.309	-0.413815	0.137441	-3.01086	0.00260508	0.0824396	NAPA	8775	NSF attachment protein alpha
ENSG00000126005	307.421	-0.497419	0.165325	-3.00874	0.00262336	0.082881	MMP24OS	101410538	MMP24 opposite strand
ENSG00000198938	29652.6	-0.62549	0.207983	-3.00741	0.0026348	0.083105	COX3	4514	cytochrome c oxidase subunit III
ENSG00000162804	358.882	0.656041	0.218265	3.00571	0.00264965	0.0833111	SNED1	25992	sushi, nidogen and EGF like domains 1
ENSG00000214253	432.108	-0.531615	0.176874	-3.00561	0.0026505	0.0833111	FIS1	51024	fission, mitochondrial 1
ENSG00000114902	242.44	-0.336442	0.111955	-3.00516	0.00265441	0.0833111	SPCS1	28972	signal peptidase complex subunit 1
ENSG00000070476	314.504	0.375484	0.125001	3.00386	0.00266579	0.0833862	ZXDC	79364	ZXD family zinc finger C
ENSG00000183196	269.225	0.740399	0.246519	3.00342	0.00266964	0.0833862	CHST6	4166	carbohydrate sulfotransferase 6
ENSG00000106554	243.268	-0.332526	0.110717	-3.00339	0.00266989	0.0833862	CHCHD3	54927	coiled-coil-helix-coiled-coil-helix domain containing 3
ENSG00000285836	3.04968	-2.37945	0.792543	-3.0023	0.00267947	NA	NA	NA	NA
ENSG00000158806	327.111	-0.421057	0.140256	-3.00207	0.00268152	0.0836126	NPM2	10361	nucleophosmin/nucleoplasmin 2
ENSG00000134590	736.99	-0.490959	0.163591	-3.00113	0.00268977	0.0837332	RTL8C	8933	retrotransposon Gag like 8C
ENSG00000154079	93.0655	-0.612681	0.204254	-2.9996	0.00270332	0.0840182	SDHAF4	135154	succinate dehydrogenase complex assembly factor 4
ENSG00000135974	276.96	0.310735	0.10361	2.99908	0.00270798	0.0840264	C2orf49	79074	chromosome 2 open reading frame 49
ENSG00000155657	719.085	0.678858	0.226457	2.99774	0.00271992	0.0841647	TTN	7273	titin
ENSG00000132305	571.023	-0.392347	0.130888	-2.99759	0.00272124	0.0841647	IMMT	10989	inner membrane mitochondrial protein
ENSG00000226314	84.8312	0.685298	0.228745	2.9959	0.00273634	0.0842338	ZKSCAN8P1	651302	ZKSCAN8 pseudogene 1
ENSG00000106009	233.108	0.440345	0.146984	2.99588	0.00273656	0.0842338	BRAT1	221927	BRCA1 associated ATM activator 1
ENSG00000145012	852.064	0.397675	0.132741	2.99586	0.0027367	0.0842338	LPP	4026	LIM domain containing preferred translocation partner in lipoma
ENSG00000285852	3.57814	1.81808	0.607254	2.99394	0.002754	NA	LOC124902388	124902388	uncharacterized LOC124902388
ENSG00000236924	4.2448	1.52941	0.51086	2.99378	0.00275542	NA	NA	NA	NA
ENSG00000187531	104.969	0.62913	0.210206	2.99293	0.00276316	0.0849116	SIRT7	51547	sirtuin 7
ENSG00000030419	253.447	0.541906	0.181192	2.99079	0.00278259	0.0852468	IKZF2	22807	IKAROS family zinc finger 2
ENSG00000261451	226.76	0.737474	0.246594	2.99065	0.00278388	0.0852468	NA	NA	NA
ENSG00000101670	15.3388	1.80398	0.603287	2.99025	0.00278745	0.0852468	LIPG	9388	lipase G, endothelial type
ENSG00000205930	54.6937	0.627864	0.210139	2.98785	0.00280947	0.0857056	NA	NA	NA
ENSG00000270020	9.62561	1.49306	0.499746	2.98764	0.00281141	0.0857056	NA	NA	NA
ENSG00000182218	405.146	0.405751	0.135861	2.98653	0.00282167	0.0858574	HHIPL1	84439	HHIP like 1
ENSG00000134533	110.504	-0.554244	0.185606	-2.98612	0.00282538	0.0858574	RERG	85004	RAS like estrogen regulated growth inhibitor
ENSG00000234851	55.0963	-1.71449	0.574521	-2.98421	0.00284316	0.0862606	RPL23AP42	647099	ribosomal protein L23a pseudogene 42
ENSG00000160179	342.509	0.404	0.135445	2.98276	0.00285659	0.0863746	ABCG1	9619	ATP binding cassette subfamily G member 1
ENSG00000108439	230.609	-0.353479	0.118512	-2.98264	0.00285772	0.0863746	PNPO	55163	pyridoxamine 5'-phosphate oxidase
ENSG00000115226	324.299	-0.449746	0.150817	-2.98207	0.00286304	0.0863746	FNDC4	64838	fibronectin type III domain containing 4
ENSG00000075151	2058.89	-0.272437	0.0913645	-2.98186	0.00286499	0.0863746	EIF4G3	8672	eukaryotic translation initiation factor 4 gamma 3
ENSG00000079841	2196.37	-0.348038	0.11677	-2.98055	0.00287731	0.0864996	RIMS1	22999	regulating synaptic membrane exocytosis 1
ENSG00000213144	11.149	1.13375	0.380394	2.98046	0.00287819	0.0864996	NA	NA	NA
ENSG00000169181	120.472	0.413721	0.138865	2.97929	0.00288913	0.0866803	GSG1L	146395	GSG1 like
ENSG00000196972	343.833	-0.56279	0.188931	-2.97881	0.00289375	0.0866803	SMIM10L2B	644596	small integral membrane protein 10 like 2B
ENSG00000164978	80.4093	-0.655771	0.220177	-2.97838	0.00289781	0.0866803	NUDT2	318	nudix hydrolase 2
ENSG00000091073	51.6333	0.667064	0.224086	2.97682	0.00291256	0.0868275	DTX2	113878	deltex E3 ubiquitin ligase 2
ENSG00000235531	98.4098	-0.641453	0.215494	-2.97667	0.002914	0.0868275	MSC-AS1	100132891	MSC antisense RNA 1
ENSG00000119283	37.6016	-0.700104	0.235262	-2.97585	0.00292178	0.0868275	TRIM67	440730	tripartite motif containing 67
ENSG00000137815	717.576	-0.428426	0.143971	-2.97577	0.00292254	0.0868275	RTF1	23168	RTF1 homolog, Paf1/RNA polymerase II complex component
ENSG00000130203	2569.26	-0.534695	0.179731	-2.97498	0.00293003	0.0868275	APOE	348	apolipoprotein E
ENSG00000220842	53.4958	-1.45613	0.489526	-2.97458	0.00293388	0.0868275	RPL21P16	729402	ribosomal protein L21 pseudogene 16
ENSG00000163626	133.722	-0.554191	0.186333	-2.97419	0.00293762	0.0868275	COX18	285521	cytochrome c oxidase assembly factor COX18
ENSG00000069509	118.004	-0.481655	0.161957	-2.97397	0.00293972	0.0868275	FUNDC1	139341	FUN14 domain containing 1
ENSG00000124203	188.763	0.55519	0.186709	2.97357	0.00294361	0.0868275	ZNF831	128611	zinc finger protein 831
ENSG00000185668	53.1442	-0.651966	0.219324	-2.97261	0.00295279	0.0868455	POU3F1	5453	POU class 3 homeobox 1
ENSG00000101327	35.6197	1.13807	0.382906	2.97219	0.00295687	0.0868455	PDYN	5173	prodynorphin
ENSG00000146007	383.124	-0.435592	0.146561	-2.97208	0.00295785	0.0868455	ZMAT2	153527	zinc finger matrin-type 2
ENSG00000155265	678.381	0.430936	0.145076	2.97042	0.00297388	0.0871822	GOLGA7B	401647	golgin A7 family member B
ENSG00000132639	14566.3	-0.49075	0.165267	-2.96944	0.00298344	0.0873005	SNAP25	6616	synaptosome associated protein 25
ENSG00000128309	145.126	0.526718	0.177426	2.96867	0.00299095	0.0873005	MPST	4357	mercaptopyruvate sulfurtransferase
ENSG00000196584	27.3156	-0.744011	0.250627	-2.9686	0.00299162	0.0873005	XRCC2	7516	X-ray repair cross complementing 2
ENSG00000205978	164.739	0.628486	0.211768	2.9678	0.00299939	0.0873937	NYNRIN	57523	NYN domain and retroviral integrase containing
ENSG00000134440	1160.63	-0.377227	0.127184	-2.96601	0.00301693	0.087771	NARS1	4677	asparaginyl-tRNA synthetase 1
ENSG00000112319	25.0223	-0.791886	0.267195	-2.9637	0.00303962	0.0882969	EYA4	2070	EYA transcriptional coactivator and phosphatase 4
ENSG00000138028	270.053	-0.476022	0.160687	-2.96242	0.0030523	0.0885306	CGREF1	10669	cell growth regulator with EF-hand domain 1
ENSG00000117697	488.596	0.241113	0.0814161	2.96149	0.00306153	0.0886639	NSL1	25936	NSL1 component of MIS12 kinetochore complex
ENSG00000144741	182.143	-0.541896	0.183104	-2.9595	0.00308143	0.0891051	SLC25A26	115286	solute carrier family 25 member 26
ENSG00000250565	68.7225	-0.462867	0.156442	-2.9587	0.00308935	0.0891862	ATP6V1E2	90423	ATPase H+ transporting V1 subunit E2
ENSG00000218672	12.6337	-1.28203	0.433369	-2.95828	0.00309357	0.0891862	NA	NA	NA
ENSG00000135919	1180.72	-0.273016	0.0923097	-2.9576	0.00310041	0.0892489	SERPINE2	5270	serpin family E member 2
ENSG00000257272	6.11207	-1.51376	0.511938	-2.95692	0.00310726	0.0893115	NA	NA	NA
ENSG00000110786	848.89	-0.362037	0.122466	-2.95623	0.00311424	0.0893396	PTPN5	84867	protein tyrosine phosphatase non-receptor type 5
ENSG00000164708	29.7331	1.05237	0.356036	2.9558	0.00311861	0.0893396	PGAM2	5224	phosphoglycerate mutase 2
ENSG00000283538	8.56805	-1.29008	0.43651	-2.95544	0.00312226	0.0893396	NA	NA	NA
ENSG00000235296	10.7134	-1.16573	0.394514	-2.95486	0.00312812	0.0893734	NA	NA	NA
ENSG00000250764	8.68589	1.11916	0.378862	2.95401	0.00313678	0.0894873	NA	NA	NA
ENSG00000279089	32.8389	0.840927	0.284763	2.95308	0.00314622	0.0895318	NA	NA	NA
ENSG00000107537	177.408	-0.426915	0.144605	-2.95229	0.00315426	0.0895318	PHYH	5264	phytanoyl-CoA 2-hydroxylase
ENSG00000137033	127.957	-0.676304	0.229094	-2.95208	0.00315644	0.0895318	IL33	90865	interleukin 33
ENSG00000203705	167.111	-0.509484	0.172589	-2.95201	0.00315708	0.0895318	TATDN3	128387	TatD DNase domain containing 3
ENSG00000240764	377.106	-0.507592	0.171998	-2.95115	0.00316588	0.089603	PCDHGC5	56097	protocadherin gamma subfamily C, 5
ENSG00000117020	3643.46	-0.330222	0.111907	-2.95085	0.00316897	0.089603	AKT3	10000	AKT serine/threonine kinase 3
ENSG00000278129	235.993	0.410474	0.139149	2.94989	0.00317889	0.0896893	ZNF8	7554	zinc finger protein 8
ENSG00000053501	141.807	-0.434869	0.147436	-2.94954	0.00318251	0.0896893	USE1	55850	unconventional SNARE in the ER 1
ENSG00000101846	523.595	-0.437337	0.148305	-2.94891	0.00318894	0.0896893	STS	412	steroid sulfatase
ENSG00000104365	268.083	0.554284	0.187985	2.94856	0.00319261	0.0896893	IKBKB	3551	inhibitor of nuclear factor kappa B kinase subunit beta
ENSG00000167792	845.2	-0.382418	0.129711	-2.94823	0.00319595	0.0896893	NDUFV1	4723	NADH:ubiquinone oxidoreductase core subunit V1
ENSG00000259049	10.5087	0.983112	0.333555	2.94737	0.00320485	0.0896893	NA	NA	NA
ENSG00000260296	16.7692	0.903387	0.306506	2.94737	0.00320487	0.0896893	NA	NA	NA
ENSG00000263606	8.91925	1.22295	0.415103	2.94614	0.00321766	0.0898938	NA	NA	NA
ENSG00000254392	9.40113	1.6543	0.561587	2.94576	0.00322158	0.0898938	LOC100422267	100422267	coagulation factor III, tissue factor pseudogene
ENSG00000236709	8.73391	1.34913	0.458301	2.94376	0.00324246	0.0903446	DAPK1-IT1	100506897	DAPK1 intronic transcript 1
ENSG00000187678	171.286	-0.71896	0.244298	-2.94296	0.00325086	0.0903543	SPRY4	81848	sprouty RTK signaling antagonist 4
ENSG00000137364	229.426	-0.473632	0.160944	-2.94283	0.00325226	0.0903543	TPMT	7172	thiopurine S-methyltransferase
ENSG00000186466	4.38025	1.95662	0.665151	2.94162	0.00326502	NA	NA	NA	NA
ENSG00000064218	4.84411	-1.6848	0.57275	-2.94159	0.00326531	NA	DMRT3	58524	doublesex and mab-3 related transcription factor 3
ENSG00000106070	1017.6	0.336807	0.11457	2.93976	0.00328469	0.0904838	GRB10	2887	growth factor receptor bound protein 10
ENSG00000176105	280.721	0.429219	0.146059	2.93867	0.00329622	0.0904838	YES1	7525	YES proto-oncogene 1, Src family tyrosine kinase
ENSG00000110148	136.709	-0.613007	0.208617	-2.93843	0.00329883	0.0904838	CCKBR	887	cholecystokinin B receptor
ENSG00000243335	324.338	0.327779	0.111568	2.93794	0.00330406	0.0904838	KCTD7	154881	potassium channel tetramerization domain containing 7
ENSG00000130052	129.729	0.712055	0.242377	2.93779	0.00330558	0.0904838	STARD8	9754	StAR related lipid transfer domain containing 8
ENSG00000213777	6.3514	1.4163	0.482336	2.93633	0.00332117	0.0904838	NA	NA	NA
ENSG00000206172	16.096	-1.63323	0.55623	-2.93626	0.003322	0.0904838	HBA1	3039	hemoglobin subunit alpha 1
ENSG00000142227	29.0777	0.914511	0.311491	2.93592	0.00332563	0.0904838	EMP3	2014	epithelial membrane protein 3
ENSG00000143420	1399.57	-0.362044	0.123316	-2.9359	0.00332577	0.0904838	ENSA	2029	endosulfine alpha
ENSG00000168701	61.234	-0.604492	0.205926	-2.93549	0.00333025	0.0904838	TMEM208	29100	transmembrane protein 208
ENSG00000099901	264.764	-0.465515	0.158585	-2.93542	0.00333094	0.0904838	RANBP1	5902	RAN binding protein 1
ENSG00000205730	214.762	0.514218	0.175183	2.93531	0.00333209	0.0904838	ITPRIPL2	162073	ITPRIP like 2
ENSG00000140948	773.956	0.272887	0.0929829	2.93481	0.00333755	0.0904838	ZCCHC14	23174	zinc finger CCHC-type containing 14
ENSG00000185591	506.621	0.350638	0.119483	2.93461	0.00333962	0.0904838	SP1	6667	Sp1 transcription factor
ENSG00000120159	103.029	-0.419094	0.142815	-2.93453	0.00334054	0.0904838	CAAP1	79886	caspase activity and apoptosis inhibitor 1
ENSG00000172757	2149.74	-0.37255	0.12696	-2.93439	0.00334207	0.0904838	CFL1	1072	cofilin 1
ENSG00000279329	33.9178	-0.669946	0.228339	-2.934	0.00334624	0.0904838	NA	NA	NA
ENSG00000138326	949.752	-0.379617	0.129392	-2.93384	0.00334795	0.0904838	RPS24	6229	ribosomal protein S24
ENSG00000243854	7.00057	1.4343	0.48896	2.93338	0.00335298	0.0904838	RN7SL67P	106479248	RNA, 7SL, cytoplasmic 67, pseudogene
ENSG00000271761	5.8438	1.38535	0.472432	2.93237	0.00336388	NA	NA	NA	NA
ENSG00000184922	288.055	-0.410689	0.14008	-2.93181	0.0033699	0.0904838	FMNL1	752	formin like 1
ENSG00000228589	12.7613	-1.49174	0.508886	-2.93138	0.00337455	0.0904838	NA	NA	NA
ENSG00000128294	346.194	0.405297	0.138284	2.9309	0.00337984	0.0904838	TPST2	8459	tyrosylprotein sulfotransferase 2
ENSG00000176340	137.948	-0.48449	0.165306	-2.93086	0.00338025	0.0904838	COX8A	1351	cytochrome c oxidase subunit 8A
ENSG00000162733	447.578	0.496814	0.169519	2.93073	0.00338166	0.0904838	DDR2	4921	discoidin domain receptor tyrosine kinase 2
ENSG00000139190	843.547	-0.564352	0.192564	-2.93073	0.00338166	0.0904838	VAMP1	6843	vesicle associated membrane protein 1
ENSG00000164199	2967.23	0.58003	0.197955	2.93011	0.00338845	0.0904838	ADGRV1	84059	adhesion G protein-coupled receptor V1
ENSG00000136521	758.271	-0.437132	0.149195	-2.92994	0.00339025	0.0904838	NDUFB5	4711	NADH:ubiquinone oxidoreductase subunit B5
ENSG00000120328	122.199	0.441219	0.150608	2.92958	0.0033942	0.0904838	PCDHB12	56124	protocadherin beta 12
ENSG00000250479	287.691	-0.742881	0.253627	-2.92903	0.00340016	0.0904838	CHCHD10	400916	coiled-coil-helix-coiled-coil-helix domain containing 10
ENSG00000263916	4.53118	1.44336	0.492815	2.9288	0.00340273	NA	NA	NA	NA
ENSG00000150510	233.112	0.312307	0.106647	2.92841	0.00340702	0.0904838	FAM124A	220108	family with sequence similarity 124 member A
ENSG00000172943	281.822	0.372191	0.127117	2.92794	0.00341215	0.0904838	PHF8	23133	PHD finger protein 8
ENSG00000244731	148.197	1.09376	0.373624	2.92742	0.00341785	0.0904838	C4A	720	complement C4A (Rodgers blood group)
ENSG00000160307	1188.04	-0.628901	0.214836	-2.92735	0.00341867	0.0904838	S100B	6285	S100 calcium binding protein B
ENSG00000183760	13.8002	1.1672	0.398757	2.92709	0.00342147	0.0904838	ACP7	390928	acid phosphatase 7, tartrate resistant (putative)
ENSG00000136869	663.564	0.636753	0.217579	2.92653	0.00342763	0.0904838	TLR4	7099	toll like receptor 4
ENSG00000143314	113.333	-0.528762	0.180684	-2.92644	0.00342864	0.0904838	MRPL24	79590	mitochondrial ribosomal protein L24
ENSG00000165502	182.62	-0.547736	0.18724	-2.92531	0.00344118	0.0904838	RPL36AL	6166	ribosomal protein L36a like
ENSG00000255471	24.0426	-0.634692	0.216976	-2.92517	0.00344269	0.0904838	NA	NA	NA
ENSG00000041880	111.626	-0.447828	0.153106	-2.92496	0.00344506	0.0904838	PARP3	10039	poly(ADP-ribose) polymerase family member 3
ENSG00000259562	14.2336	1.15804	0.395966	2.92459	0.00344908	0.0904838	NA	NA	NA
ENSG00000231721	581.467	0.824373	0.281893	2.92442	0.00345101	0.0904838	LINC-PINT	378805	long intergenic non-protein coding RNA, p53 induced transcript
ENSG00000105856	344.811	0.409477	0.140057	2.92364	0.00345968	0.0904988	HBP1	26959	HMG-box transcription factor 1
ENSG00000113269	1892.72	0.251453	0.0860106	2.92351	0.00346106	0.0904988	RNF130	55819	ring finger protein 130
ENSG00000240032	9.13837	1.25211	0.4284	2.92276	0.00346947	0.0905948	LNCSRLR	109729161	lncRNA sorafenib resistance in renal cell carcinoma associated
ENSG00000225092	2.91621	1.85317	0.634698	2.91977	0.00350291	NA	NA	NA	NA
ENSG00000185433	28.7363	0.892441	0.305676	2.91956	0.00350525	0.0914043	LINC00158	54072	long intergenic non-protein coding RNA 158
ENSG00000150907	183.041	0.47442	0.162541	2.91878	0.00351406	0.0914482	FOXO1	2308	forkhead box O1
ENSG00000245248	30.5463	-0.696822	0.238763	-2.91847	0.00351756	0.0914482	NA	NA	NA
ENSG00000265296	7.32604	1.39029	0.476431	2.91814	0.00352129	0.0914482	FEM1AP2	390834	fem-1 homolog A pseudogene 2
ENSG00000133142	395.531	-0.43911	0.150551	-2.91668	0.00353776	0.0916433	TCEAL4	79921	transcription elongation factor A like 4
ENSG00000120594	993.195	0.418374	0.143482	2.91586	0.00354704	0.0916433	PLXDC2	84898	plexin domain containing 2
ENSG00000147324	535.565	0.2746	0.0941815	2.91565	0.00354949	0.0916433	MFHAS1	9258	multifunctional ROCO family signaling regulator 1
ENSG00000226308	7.41212	-1.38483	0.474978	-2.91557	0.00355034	0.0916433	NA	NA	NA
ENSG00000213071	6.05925	1.47011	0.504303	2.91514	0.00355529	0.0916433	NA	NA	NA
ENSG00000139613	2288.96	-0.303549	0.104136	-2.91494	0.00355757	0.0916433	SMARCC2	6601	SWI/SNF related, matrix associated, actin dependent regulator of chromatin subfamily c member 2
ENSG00000102967	38.2042	-0.637542	0.218813	-2.91364	0.00357244	0.0918438	DHODH	1723	dihydroorotate dehydrogenase (quinone)
ENSG00000123416	7621.75	-0.425166	0.145957	-2.91296	0.00358021	0.0918438	TUBA1B	10376	tubulin alpha 1b
ENSG00000126226	286.075	0.426513	0.146428	2.91279	0.00358216	0.0918438	PCID2	55795	PCI domain containing 2
ENSG00000130226	1619.88	-0.414608	0.142351	-2.91258	0.00358457	0.0918438	DPP6	1804	dipeptidyl peptidase like 6
ENSG00000286833	12.6305	-1.13054	0.38822	-2.91211	0.00358996	0.0918587	NA	NA	NA
ENSG00000272568	37.4003	0.881475	0.30281	2.91098	0.00360293	0.0920675	CPVL-AS2	100506497	CPVL antisense RNA 2
ENSG00000157782	1542.17	-0.411715	0.141484	-2.90997	0.00361461	0.0922425	CABP1	9478	calcium binding protein 1
ENSG00000132963	304.739	-0.389683	0.13396	-2.90895	0.00362647	0.0922478	POMP	51371	proteasome maturation protein
ENSG00000185760	1508.31	-0.31476	0.108216	-2.90864	0.0036301	0.0922478	KCNQ5	56479	potassium voltage-gated channel subfamily Q member 5
ENSG00000082397	2274.09	-0.286829	0.0986242	-2.90831	0.00363392	0.0922478	EPB41L3	23136	erythrocyte membrane protein band 4.1 like 3
ENSG00000174611	136.779	0.402815	0.138506	2.90829	0.00363412	0.0922478	KY	339855	kyphoscoliosis peptidase
ENSG00000271614	98.0701	-0.638255	0.219566	-2.9069	0.00365034	0.0925366	ATP2B1-AS1	338758	ATP2B1 antisense RNA 1
ENSG00000160685	162.311	0.483616	0.166435	2.90574	0.00366385	0.092756	ZBTB7B	51043	zinc finger and BTB domain containing 7B
ENSG00000204128	674.066	0.290009	0.0998732	2.90377	0.00368699	0.0931138	C2orf72	257407	chromosome 2 open reading frame 72
ENSG00000172361	17.096	0.937667	0.32292	2.90371	0.00368772	0.0931138	CFAP53	220136	cilia and flagella associated protein 53
ENSG00000151948	305.59	-0.464418	0.159974	-2.90309	0.00369501	0.0931746	GLT1D1	144423	glycosyltransferase 1 domain containing 1
ENSG00000180155	2209.89	-0.385445	0.132802	-2.90239	0.00370322	0.0932009	LYNX1	66004	Ly6/neurotoxin 1
ENSG00000130714	288.604	0.271875	0.093685	2.90201	0.00370773	0.0932009	POMT1	10585	protein O-mannosyltransferase 1
ENSG00000265354	200.65	-0.39034	0.134518	-2.90176	0.00371068	0.0932009	TIMM23	100287932	translocase of inner mitochondrial membrane 23
ENSG00000164828	935.293	0.209847	0.0723513	2.90039	0.00372698	0.0934593	SUN1	23353	Sad1 and UNC84 domain containing 1
ENSG00000261783	2.75189	1.65955	0.57221	2.90025	0.00372863	NA	NA	NA	NA
ENSG00000168566	170.545	0.557239	0.192147	2.90007	0.00373074	0.0934593	SNRNP48	154007	small nuclear ribonucleoprotein U11/U12 subunit 48
ENSG00000185008	653.764	-0.433927	0.149651	-2.89959	0.0037365	0.0934809	ROBO2	6092	roundabout guidance receptor 2
ENSG00000233221	6.68776	1.39902	0.482763	2.89794	0.00375628	0.0938062	NA	NA	NA
ENSG00000189184	57.4414	0.63605	0.219526	2.89738	0.00376289	0.0938062	PCDH18	54510	protocadherin 18
ENSG00000271538	20.4795	-1.43307	0.494637	-2.89722	0.0037648	0.0938062	NA	NA	NA
ENSG00000101126	1158.02	0.226762	0.0782785	2.89686	0.00376913	0.0938062	ADNP	23394	activity dependent neuroprotector homeobox
ENSG00000140382	499.638	-0.321292	0.110945	-2.89597	0.00377993	0.0938678	HMG20A	10363	high mobility group 20A
ENSG00000112186	1259.92	-0.506079	0.17476	-2.89584	0.00378143	0.0938678	CAP2	10486	cyclase associated actin cytoskeleton regulatory protein 2
ENSG00000206195	31.451	-0.995113	0.343702	-2.89528	0.00378821	0.0939091	DUXAP8	503637	double homeobox A pseudogene 8
ENSG00000174099	247.167	0.443313	0.153136	2.89489	0.00379292	0.0939091	MSRB3	253827	methionine sulfoxide reductase B3
ENSG00000164692	88.3474	0.768294	0.265494	2.89383	0.00380578	0.0940117	COL1A2	1278	collagen type I alpha 2 chain
ENSG00000121903	89.9545	0.379267	0.131065	2.89373	0.0038069	0.0940117	ZSCAN20	7579	zinc finger and SCAN domain containing 20
ENSG00000286480	4.51187	1.98496	0.686092	2.89314	0.00381409	NA	NA	NA	NA
ENSG00000131174	521.102	-0.488701	0.168971	-2.89221	0.00382539	0.0942831	COX7B	1349	cytochrome c oxidase subunit 7B
ENSG00000100147	107.475	0.418396	0.144673	2.89202	0.00382775	0.0942831	CCDC134	79879	coiled-coil domain containing 134
ENSG00000179886	160.624	0.471123	0.163043	2.88956	0.00385785	0.0943354	TIGD5	84948	tigger transposable element derived 5
ENSG00000167996	10212.2	-0.397989	0.137743	-2.88936	0.00386022	0.0943354	FTH1	2495	ferritin heavy chain 1
ENSG00000179331	53.8204	0.856259	0.296353	2.88932	0.00386078	0.0943354	RAB39A	54734	RAB39A, member RAS oncogene family
ENSG00000069424	3519.48	-0.259397	0.0897817	-2.8892	0.0038622	0.0943354	KCNAB2	8514	potassium voltage-gated channel subfamily A regulatory beta subunit 2
ENSG00000180964	290.539	-0.39047	0.135162	-2.88891	0.00386581	0.0943354	TCEAL8	90843	transcription elongation factor A like 8
ENSG00000143774	1498.87	-0.407242	0.140981	-2.88862	0.00386932	0.0943354	GUK1	2987	guanylate kinase 1
ENSG00000258405	43.5675	-0.674705	0.233581	-2.88853	0.00387044	0.0943354	ZNF578	147660	zinc finger protein 578
ENSG00000203805	69.2755	0.818714	0.283449	2.8884	0.00387208	0.0943354	PLPP4	196051	phospholipid phosphatase 4
ENSG00000129990	531.984	-0.645283	0.223445	-2.88789	0.00387836	0.0943354	SYT5	6861	synaptotagmin 5
ENSG00000182348	52.7885	-0.674441	0.233574	-2.88749	0.00388333	0.0943354	ZNF804B	219578	zinc finger protein 804B
ENSG00000230330	9.02499	-1.44489	0.50042	-2.88735	0.00388496	0.0943354	NA	NA	NA
ENSG00000114739	394.305	0.312298	0.108173	2.88702	0.0038891	0.0943354	ACVR2B	93	activin A receptor type 2B
ENSG00000177311	1771.39	0.290813	0.100764	2.88607	0.00390085	0.0945004	ZBTB38	253461	zinc finger and BTB domain containing 38
ENSG00000213398	36.2749	0.77913	0.270095	2.88465	0.00391851	0.0946852	LCAT	3931	lecithin-cholesterol acyltransferase
ENSG00000010438	82.2495	-0.57156	0.198141	-2.88461	0.00391899	0.0946852	PRSS3	5646	serine protease 3
ENSG00000162231	375.674	0.435392	0.150975	2.88387	0.00392824	0.0946852	NXF1	10482	nuclear RNA export factor 1
ENSG00000224597	434.11	0.371504	0.128823	2.88385	0.0039285	0.0946852	NA	NA	NA
ENSG00000112164	10.6518	1.34181	0.465392	2.88318	0.00393685	0.0946852	GLP1R	2740	glucagon like peptide 1 receptor
ENSG00000107262	389.186	-0.465286	0.161396	-2.88289	0.00394047	0.0946852	BAG1	573	BAG cochaperone 1
ENSG00000134318	2392.51	-0.307312	0.106607	-2.88267	0.00394315	0.0946852	ROCK2	9475	Rho associated coiled-coil containing protein kinase 2
ENSG00000174428	103.036	0.455295	0.158032	2.88102	0.00396385	0.0948579	GTF2IRD2B	389524	GTF2I repeat domain containing 2B
ENSG00000255389	67.0019	0.877168	0.304507	2.88062	0.00396895	0.0948579	NA	NA	NA
ENSG00000006116	321.391	-0.641462	0.222726	-2.88005	0.00397613	0.0948579	CACNG3	10368	calcium voltage-gated channel auxiliary subunit gamma 3
ENSG00000278991	43.6156	0.683213	0.237236	2.87989	0.00397812	0.0948579	NA	NA	NA
ENSG00000287679	27.9387	-0.906123	0.314654	-2.87974	0.00397999	0.0948579	NA	NA	NA
ENSG00000114251	103.982	0.472945	0.164234	2.8797	0.00398055	0.0948579	WNT5A	7474	Wnt family member 5A
ENSG00000128654	167.544	-0.469294	0.162987	-2.87934	0.00398508	0.0948579	MTX2	10651	metaxin 2
ENSG00000256463	221.645	0.692641	0.240628	2.87847	0.00399613	0.0949128	SALL3	27164	spalt like transcription factor 3
ENSG00000121895	9.62138	1.07094	0.372063	2.87837	0.00399732	0.0949128	TMEM156	80008	transmembrane protein 156
ENSG00000095397	204.808	0.699997	0.243235	2.87787	0.00400375	0.0949424	WHRN	25861	whirlin
ENSG00000009780	156.689	-0.467495	0.162487	-2.87713	0.00401315	0.0949424	FAM76A	199870	family with sequence similarity 76 member A
ENSG00000115548	717.927	0.335509	0.116616	2.87705	0.00401412	0.0949424	KDM3A	55818	lysine demethylase 3A
ENSG00000005339	1628.12	0.348973	0.121313	2.87664	0.0040194	0.0949424	CREBBP	1387	CREB binding protein
ENSG00000139668	432.922	0.376853	0.131035	2.87598	0.00402781	0.0949424	WDFY2	115825	WD repeat and FYVE domain containing 2
ENSG00000142687	929.197	-0.200084	0.0695738	-2.87585	0.00402941	0.0949424	KIAA0319L	79932	KIAA0319 like
ENSG00000127804	297.458	0.284114	0.0988165	2.87517	0.00403814	0.0949424	METTL16	79066	methyltransferase 16, N6-methyladenosine
ENSG00000096080	115.753	-0.404457	0.140674	-2.87514	0.00403852	0.0949424	MRPS18A	55168	mitochondrial ribosomal protein S18A
ENSG00000237190	143.29	-0.505038	0.17568	-2.87477	0.00404327	0.0949424	CDKN2AIPNL	91368	CDKN2A interacting protein N-terminal like
ENSG00000275902	2.77773	2.19074	0.762247	2.87405	0.00405239	NA	NA	NA	NA
ENSG00000146426	663.228	0.437979	0.152392	2.87402	0.00405284	0.0950502	TIAM2	26230	TIAM Rac1 associated GEF 2
ENSG00000157470	527.225	-0.48245	0.167928	-2.87295	0.00406658	0.0952497	FAM81A	145773	family with sequence similarity 81 member A
ENSG00000112972	1148.62	-0.441186	0.153603	-2.87225	0.00407567	0.0952497	HMGCS1	3157	3-hydroxy-3-methylglutaryl-CoA synthase 1
ENSG00000033030	160.383	0.526111	0.183206	2.87169	0.00408281	0.0952497	ZCCHC8	55596	zinc finger CCHC-type containing 8
ENSG00000197646	5.35447	-1.88173	0.655284	-2.87162	0.00408376	NA	PDCD1LG2	80380	programmed cell death 1 ligand 2
ENSG00000242220	9.90396	1.45395	0.506446	2.87089	0.00409323	0.0952497	TCP10L	140290	t-complex 10 like
ENSG00000164929	2448.2	-0.319567	0.111323	-2.87062	0.00409662	0.0952497	BAALC	79870	BAALC binder of MAP3K1 and KLF4
ENSG00000066382	170.22	-0.381017	0.132758	-2.87	0.00410466	0.0952497	MPPED2	744	metallophosphoesterase domain containing 2
ENSG00000135486	1468.8	-0.320552	0.1117	-2.86975	0.00410794	0.0952497	HNRNPA1	3178	heterogeneous nuclear ribonucleoprotein A1
ENSG00000143418	469.503	0.398106	0.138733	2.8696	0.00410996	0.0952497	CERS2	29956	ceramide synthase 2
ENSG00000154518	613.664	-0.474542	0.165391	-2.8692	0.00411506	0.0952497	ATP5MC3	518	ATP synthase membrane subunit c locus 3
ENSG00000114942	512.742	-0.437533	0.152496	-2.86914	0.00411596	0.0952497	EEF1B2	1933	eukaryotic translation elongation factor 1 beta 2
ENSG00000126267	330.368	-0.459359	0.160105	-2.86912	0.00411616	0.0952497	COX6B1	1340	cytochrome c oxidase subunit 6B1
ENSG00000285631	5.25239	1.78969	0.623835	2.86886	0.00411958	NA	NA	NA	NA
ENSG00000171016	216.951	0.432485	0.15079	2.86812	0.00412918	0.0954355	PYGO1	26108	pygopus family PHD finger 1
ENSG00000010270	285.728	-0.365758	0.12759	-2.86667	0.00414821	0.0957595	STARD3NL	83930	STARD3 N-terminal like
ENSG00000229766	8.36982	1.39711	0.487536	2.86565	0.00416154	0.0959447	NA	NA	NA
ENSG00000136813	1871.6	-0.173902	0.0606928	-2.86529	0.00416627	0.0959447	ECPAS	23392	Ecm29 proteasome adaptor and scaffold
ENSG00000271179	2.36354	2.25644	0.787808	2.8642	0.00418069	NA	NA	NA	NA
ENSG00000236166	8.906	-1.05892	0.370001	-2.86194	0.0042105	0.0968242	NA	NA	NA
ENSG00000140990	317.556	-0.465046	0.16251	-2.86164	0.00421459	0.0968242	NDUFB10	4716	NADH:ubiquinone oxidoreductase subunit B10
ENSG00000260032	8310.07	-0.289524	0.101209	-2.86066	0.00422756	0.0970055	NORAD	647979	non-coding RNA activated by DNA damage
ENSG00000166483	20.0811	1.0389	0.363282	2.85976	0.00423966	0.0971666	WEE1	7465	WEE1 G2 checkpoint kinase
ENSG00000276250	4.43664	1.59753	0.558779	2.85897	0.00425024	NA	NA	NA	NA
ENSG00000184363	8.56303	-1.43926	0.503421	-2.85897	0.00425026	0.0972927	PKP3	11187	plakophilin 3
ENSG00000265590	113.19	1.15719	0.404966	2.85751	0.00426982	0.0976235	CFAP298-TCP10L	110091775	CFAP298-TCP10L readthrough
ENSG00000233762	5.31409	-2.01538	0.705317	-2.85741	0.00427112	NA	RPS15P4	401019	ribosomal protein S15 pseudogene 4
ENSG00000116288	878.33	-0.378802	0.132659	-2.85547	0.00429736	0.0980729	PARK7	11315	Parkinsonism associated deglycase
ENSG00000143842	172.086	0.519874	0.182074	2.85529	0.00429973	0.0980729	SOX13	9580	SRY-box transcription factor 13
ENSG00000197958	597.569	-0.452284	0.158441	-2.85459	0.00430925	0.0981626	RPL12	6136	ribosomal protein L12
ENSG00000124743	3.29797	1.70309	0.596678	2.85429	0.00431325	NA	KLHL31	401265	kelch like family member 31
ENSG00000157657	129.699	0.592744	0.207707	2.85375	0.00432071	0.0981626	ZNF618	114991	zinc finger protein 618
ENSG00000179818	550.901	0.433779	0.152016	2.85352	0.00432382	0.0981626	PCBP1-AS1	400960	PCBP1 antisense RNA 1
ENSG00000172530	180.838	0.590159	0.206843	2.85318	0.00432842	0.0981626	BANP	54971	BTG3 associated nuclear protein
ENSG00000150776	206.935	-0.319638	0.112031	-2.85311	0.00432934	0.0981626	NKAPD1	55216	NKAP domain containing 1
ENSG00000208772	9.20103	-1.43724	0.504124	-2.85097	0.00435858	0.0984485	SNORD94	692225	small nucleolar RNA, C/D box 94
ENSG00000213062	153.059	-0.485001	0.170119	-2.85096	0.00435876	0.0984485	NA	NA	NA
ENSG00000285939	20.1299	-0.830471	0.291353	-2.85039	0.00436654	0.0984485	NA	NA	NA
ENSG00000174996	1392.55	-0.418859	0.146948	-2.85038	0.00436665	0.0984485	KLC2	64837	kinesin light chain 2
ENSG00000164403	192.563	0.577777	0.202731	2.84997	0.00437231	0.0984485	SHROOM1	134549	shroom family member 1
ENSG00000124789	611.039	0.189185	0.0663958	2.84936	0.00438077	0.0984485	NUP153	9972	nucleoporin 153
ENSG00000231500	883.496	-0.49374	0.173286	-2.84928	0.00438177	0.0984485	RPS18	6222	ribosomal protein S18
ENSG00000121691	244.687	0.450057	0.158004	2.8484	0.00439403	0.0984485	CAT	847	catalase
ENSG00000183250	48.131	-0.669427	0.235029	-2.84827	0.00439575	0.0984485	LINC01547	84536	long intergenic non-protein coding RNA 1547
ENSG00000111087	17.7905	1.58628	0.55694	2.8482	0.00439672	0.0984485	GLI1	2735	GLI family zinc finger 1
ENSG00000084676	2027.97	0.170489	0.0598615	2.84806	0.00439861	0.0984485	NCOA1	8648	nuclear receptor coactivator 1
ENSG00000156804	704.435	0.373168	0.131076	2.84695	0.00441406	0.0986787	FBXO32	114907	F-box protein 32
ENSG00000174238	1103.86	-0.339911	0.119446	-2.84574	0.00443086	0.0989386	PITPNA	5306	phosphatidylinositol transfer protein alpha
ENSG00000099365	2667.01	-0.430637	0.151401	-2.84435	0.00445028	0.0992563	STX1B	112755	syntaxin 1B
ENSG00000170876	245.804	0.305323	0.107397	2.84293	0.00447005	0.099581	TMEM43	79188	transmembrane protein 43
ENSG00000196549	20.7632	0.827708	0.291264	2.84178	0.00448618	0.0996497	MME	4311	membrane metalloendopeptidase
ENSG00000229152	65.1818	0.573441	0.201805	2.84157	0.00448926	0.0996497	NA	NA	NA
ENSG00000114209	247.782	-0.372253	0.131028	-2.84102	0.00449697	0.0996497	PDCD10	11235	programmed cell death 10
ENSG00000065308	92.6955	0.409667	0.144227	2.84042	0.00450537	0.0996497	TRAM2	9697	translocation associated membrane protein 2
ENSG00000152931	464.086	-0.506908	0.178485	-2.84007	0.00451043	0.0996497	PART1	25859	prostate androgen-regulated transcript 1
ENSG00000231185	14.4454	-1.31865	0.46433	-2.83991	0.00451269	0.0996497	SPRY4-AS1	101926941	SPRY4 antisense RNA 1
ENSG00000182916	368.366	-0.488886	0.172153	-2.83982	0.00451383	0.0996497	TCEAL7	56849	transcription elongation factor A like 7
ENSG00000184083	398.732	0.319036	0.112346	2.83975	0.00451484	0.0996497	FAM120C	54954	family with sequence similarity 120C
ENSG00000134323	32.3215	0.682973	0.240565	2.83904	0.00452498	0.0997273	MYCN	4613	MYCN proto-oncogene, bHLH transcription factor
ENSG00000004059	478.125	-0.461395	0.162534	-2.83877	0.00452879	0.0997273	ARF5	381	ADP ribosylation factor 5
ENSG00000152292	9.52539	1.46961	0.517971	2.83723	0.00455063	0.0998593	SH2D6	284948	SH2 domain containing 6
ENSG00000113141	321.223	-0.421481	0.148571	-2.8369	0.00455542	0.0998593	IK	3550	IK cytokine
ENSG00000197106	2259.19	-0.459671	0.16207	-2.83625	0.00456467	0.0998593	SLC6A17	388662	solute carrier family 6 member 17
ENSG00000225447	8.98743	1.22673	0.432765	2.83462	0.00458796	0.0998593	NA	NA	NA
ENSG00000154642	204.648	0.512903	0.180971	2.83418	0.00459437	0.0998593	C21orf91	54149	chromosome 21 open reading frame 91
ENSG00000233644	7.46097	1.34947	0.476149	2.83414	0.00459496	0.0998593	NA	NA	NA
ENSG00000111669	2336.91	-0.513944	0.181345	-2.83407	0.00459592	0.0998593	TPI1	7167	triosephosphate isomerase 1
ENSG00000204310	464.643	-0.323853	0.114272	-2.83406	0.00459604	0.0998593	AGPAT1	10554	1-acylglycerol-3-phosphate O-acyltransferase 1
ENSG00000081277	27.3277	1.0738	0.378924	2.83381	0.00459968	0.0998593	PKP1	5317	plakophilin 1
ENSG00000275830	24.2077	1.11324	0.392892	2.83345	0.00460485	0.0998593	NA	NA	NA
ENSG00000187624	53.4589	-0.72107	0.254561	-2.8326	0.00461712	0.0998593	LIAT1	400566	ligand of ATE1
ENSG00000285551	6.82948	1.7704	0.625069	2.83233	0.00462107	0.0998593	LOC124902436	124902436	talanin
ENSG00000100908	61.8384	-0.520713	0.183856	-2.83218	0.00462323	0.0998593	EMC9	51016	ER membrane protein complex subunit 9
ENSG00000231365	92.5949	0.702272	0.248055	2.83111	0.00463861	0.0998593	WARS2-AS1	101929147	WARS2 antisense RNA 1
ENSG00000111879	375.284	-0.368149	0.130065	-2.83051	0.00464742	0.0998593	FAM184A	79632	family with sequence similarity 184 member A
ENSG00000105258	143.119	-0.480335	0.169704	-2.83044	0.00464844	0.0998593	POLR2I	5438	RNA polymerase II subunit I
ENSG00000272699	3.83068	1.78635	0.63113	2.8304	0.00464903	NA	NA	NA	NA
ENSG00000176945	93.0348	0.848158	0.299671	2.8303	0.00465046	0.0998593	MUC20	200958	mucin 20, cell surface associated
ENSG00000216285	11.6677	-1.55672	0.550116	-2.8298	0.00465768	0.0998593	NA	NA	NA
ENSG00000134996	285.749	-0.445475	0.157432	-2.82964	0.00466004	0.0998593	OSTF1	26578	osteoclast stimulating factor 1
ENSG00000114631	647.013	-0.417592	0.147587	-2.82946	0.00466269	0.0998593	PODXL2	50512	podocalyxin like 2
ENSG00000163749	50.93	-0.640726	0.226453	-2.8294	0.00466352	0.0998593	CCDC158	339965	coiled-coil domain containing 158
ENSG00000004776	68.8626	-0.774504	0.273751	-2.82923	0.00466607	0.0998593	HSPB6	126393	heat shock protein family B (small) member 6
ENSG00000183617	99.7613	-0.582698	0.205987	-2.82881	0.0046721	0.0998593	MRPL54	116541	mitochondrial ribosomal protein L54
ENSG00000161912	81.9878	0.592333	0.209397	2.82875	0.00467297	0.0998593	NA	NA	NA
ENSG00000258445	9.91616	1.22216	0.432058	2.8287	0.00467376	0.0998593	NA	NA	NA
ENSG00000269997	32.9661	0.753847	0.266529	2.82839	0.00467834	0.0998593	NA	NA	NA
ENSG00000161638	86.047	0.687359	0.243022	2.82838	0.00467839	0.0998593	ITGA5	3678	integrin subunit alpha 5
ENSG00000256537	255.005	-0.273583	0.0967342	-2.8282	0.00468107	0.0998593	SMIM10L1	100129361	small integral membrane protein 10 like 1
ENSG00000261996	2.48143	-1.96668	0.695541	-2.82755	0.00469053	NA	NA	NA	NA
ENSG00000159176	3904.07	0.399584	0.141321	2.8275	0.00469132	0.0999664	CSRP1	1465	cysteine and glycine rich protein 1
ENSG00000204366	40.7361	0.688812	0.243681	2.82669	0.00470315	0.100071	ZBTB12	221527	zinc finger and BTB domain containing 12
ENSG00000184009	5528.38	-0.47501	0.168059	-2.82645	0.00470672	0.100071	ACTG1	71	actin gamma 1
ENSG00000132471	1670.99	-0.394555	0.139672	-2.82486	0.00473008	0.100419	WBP2	23558	WW domain binding protein 2
ENSG00000115325	49.2944	0.732145	0.259208	2.82455	0.00473473	0.100419	DOK1	1796	docking protein 1
ENSG00000128185	261.741	-0.351113	0.12432	-2.82427	0.00473884	0.100419	DGCR6L	85359	DiGeorge syndrome critical region gene 6 like
ENSG00000166337	54.6431	-0.50447	0.178683	-2.82327	0.00475361	0.100567	TAF10	6881	TATA-box binding protein associated factor 10
ENSG00000285999	10.7564	1.15122	0.407786	2.82309	0.00475635	0.100567	NA	NA	NA
ENSG00000204603	5.88094	-1.49918	0.531425	-2.82105	0.00478672	NA	LINC01257	116437	long intergenic non-protein coding RNA 1257
ENSG00000272880	2.85791	1.96808	0.698218	2.81871	0.00482169	NA	NA	NA	NA
ENSG00000121022	281.044	-0.282206	0.10012	-2.81869	0.00482206	0.101707	COPS5	10987	COP9 signalosome subunit 5
ENSG00000188674	164.547	-0.627668	0.222684	-2.81865	0.00482261	0.101707	C2orf80	389073	chromosome 2 open reading frame 80
ENSG00000196531	839.819	-0.314796	0.111693	-2.81841	0.00482621	0.101707	NACA	4666	nascent polypeptide associated complex subunit alpha
ENSG00000166136	107.046	-0.428857	0.152188	-2.81795	0.00483312	0.101727	NDUFB8	4714	NADH:ubiquinone oxidoreductase subunit B8
ENSG00000257698	72.9173	-0.480281	0.170455	-2.81764	0.00483781	0.101727	GIHCG	100506844	GIHCG inhibitor of miR-200b/200a/429 expression
ENSG00000101191	828.545	0.349693	0.124209	2.81535	0.0048724	0.102342	DIDO1	11083	death inducer-obliterator 1
ENSG00000189410	459.845	-0.466852	0.165845	-2.815	0.00487777	0.102342	SH2D5	400745	SH2 domain containing 5
ENSG00000181610	415.549	-0.382412	0.135948	-2.81294	0.00490911	0.102768	MRPS23	51649	mitochondrial ribosomal protein S23
ENSG00000143198	590.178	-0.32821	0.116683	-2.81283	0.00491072	0.102768	MGST3	4259	microsomal glutathione S-transferase 3
ENSG00000145708	36.3048	-0.860844	0.306066	-2.81261	0.00491417	0.102768	CRHBP	1393	corticotropin releasing hormone binding protein
ENSG00000173641	11.6743	1.16237	0.413338	2.81215	0.00492118	0.102802	HSPB7	27129	heat shock protein family B (small) member 7
ENSG00000183153	3.14442	-1.8834	0.669795	-2.81191	0.0049249	NA	GJD3	125111	gap junction protein delta 3
ENSG00000136933	132.373	-0.343416	0.122136	-2.81174	0.00492737	0.102819	RABEPK	10244	Rab9 effector protein with kelch motifs
ENSG00000116120	390.502	-0.447092	0.159043	-2.81113	0.0049368	0.102903	FARSB	10056	phenylalanyl-tRNA synthetase subunit beta
ENSG00000188517	82.458	-0.695995	0.247631	-2.81061	0.00494482	0.102958	COL25A1	84570	collagen type XXV alpha 1 chain
ENSG00000122873	330.278	-0.507832	0.180718	-2.81008	0.0049529	0.103014	CISD1	55847	CDGSH iron sulfur domain 1
ENSG00000228463	46.8334	0.87692	0.312363	2.80737	0.00499473	0.103701	RPL23AP21	728481	ribosomal protein L23a pseudogene 21
ENSG00000205704	153.969	-0.560073	0.199526	-2.80702	0.00500018	0.103701	SMIM45	339674	small integral membrane protein 45
ENSG00000011454	1497.62	-0.213498	0.0760648	-2.80679	0.00500381	0.103701	RABGAP1	23637	RAB GTPase activating protein 1
ENSG00000158623	241.375	-0.376704	0.134225	-2.8065	0.00500832	0.103701	COPG2	26958	COPI coat complex subunit gamma 2
ENSG00000163935	111.874	0.331785	0.118233	2.80619	0.00501307	0.103701	SFMBT1	51460	Scm like with four mbt domains 1
ENSG00000146250	22.7345	-0.794718	0.283245	-2.80577	0.00501972	0.103726	PRSS35	167681	serine protease 35
ENSG00000196218	663.69	0.433535	0.154555	2.80506	0.0050308	0.103768	RYR1	6261	ryanodine receptor 1
ENSG00000185813	448.965	-0.252927	0.0901814	-2.80465	0.0050371	0.103768	PCYT2	5833	phosphate cytidylyltransferase 2, ethanolamine
ENSG00000284428	137.362	0.545522	0.194526	2.80437	0.00504156	0.103768	NA	NA	NA
ENSG00000127564	18.9554	-0.76534	0.272958	-2.80387	0.0050493	0.103768	PKMYT1	9088	protein kinase, membrane associated tyrosine/threonine 1
ENSG00000198231	936.244	-0.392836	0.140136	-2.80326	0.00505896	0.103768	DDX42	11325	DEAD-box helicase 42
ENSG00000276115	29.322	0.704881	0.251456	2.8032	0.00505986	0.103768	NA	NA	NA
ENSG00000076555	579.86	0.505106	0.180218	2.80275	0.00506683	0.103768	ACACB	32	acetyl-CoA carboxylase beta
ENSG00000047410	1456.14	-0.240493	0.0858113	-2.80258	0.00506963	0.103768	TPR	7175	translocated promoter region, nuclear basket protein
ENSG00000174384	11.092	-1.21322	0.432906	-2.80252	0.00507058	0.103768	NA	NA	NA
ENSG00000281398	39.1433	0.689344	0.24604	2.80175	0.0050826	0.103861	NA	NA	NA
ENSG00000213711	5.92921	1.38651	0.494886	2.80168	0.00508369	NA	NA	NA	NA
ENSG00000179091	427.901	-0.38302	0.136718	-2.80154	0.005086	0.103861	CYC1	1537	cytochrome c1
ENSG00000215492	29.9323	-1.27125	0.453948	-2.80043	0.00510353	0.104108	NA	NA	NA
ENSG00000106399	65.6448	-0.569439	0.203376	-2.79994	0.00511124	0.104154	RPA3	6119	replication protein A3
ENSG00000084710	1760.7	-0.333864	0.119286	-2.79885	0.00512851	0.104314	EFR3B	22979	EFR3 homolog B
ENSG00000053254	852.862	0.294615	0.105276	2.79851	0.00513387	0.104314	FOXN3	1112	forkhead box N3
ENSG00000103034	5494.43	-0.340859	0.121805	-2.79841	0.00513546	0.104314	NDRG4	65009	NDRG family member 4
ENSG00000154065	159.823	-0.393446	0.140617	-2.79801	0.00514188	0.104333	ANKRD29	147463	ankyrin repeat domain 29
ENSG00000173546	318.087	0.538313	0.192512	2.79626	0.00516986	0.104702	CSPG4	1464	chondroitin sulfate proteoglycan 4
ENSG00000115825	239.5	0.513556	0.183683	2.79588	0.00517591	0.104702	PRKD3	23683	protein kinase D3
ENSG00000135211	40.4467	-0.724249	0.259045	-2.79584	0.00517648	0.104702	TMEM60	85025	transmembrane protein 60
ENSG00000076641	510.364	0.357612	0.127928	2.79541	0.00518339	0.104716	PAG1	55824	phosphoprotein membrane anchor with glycosphingolipid microdomains 1
ENSG00000048052	600.869	-0.389783	0.139452	-2.79511	0.00518816	0.104716	HDAC9	9734	histone deacetylase 9
ENSG00000155636	118.558	-0.366446	0.131137	-2.79438	0.00519993	0.104843	RBM45	129831	RNA binding motif protein 45
ENSG00000070778	253.965	0.360889	0.129195	2.79336	0.00521633	0.104973	PTPN21	11099	protein tyrosine phosphatase non-receptor type 21
ENSG00000011304	319.702	0.4724	0.169135	2.79304	0.00522152	0.104973	PTBP1	5725	polypyrimidine tract binding protein 1
ENSG00000145041	313.448	0.272941	0.0977331	2.79271	0.00522677	0.104973	DCAF1	9730	DDB1 and CUL4 associated factor 1
ENSG00000131143	1103.55	-0.435126	0.155815	-2.79258	0.0052289	0.104973	COX4I1	1327	cytochrome c oxidase subunit 4I1
ENSG00000233885	12.8718	1.00501	0.359924	2.79228	0.00523381	0.104973	NA	NA	NA
ENSG00000101421	659.102	-0.371961	0.13324	-2.79166	0.00524391	0.105065	CHMP4B	128866	charged multivesicular body protein 4B
ENSG00000102189	941.346	-0.316301	0.113341	-2.79071	0.00525925	0.105237	EEA1	8411	early endosome antigen 1
ENSG00000130520	277.079	-0.401285	0.143807	-2.79045	0.00526351	0.105237	LSM4	25804	LSM4 homolog, U6 small nuclear RNA and mRNA degradation associated
ENSG00000064666	27.3951	0.9867	0.353711	2.78957	0.00527786	0.105414	CNN2	1265	calponin 2
ENSG00000173898	3660.87	-0.333632	0.119621	-2.78908	0.00528575	0.105449	SPTBN2	6712	spectrin beta, non-erythrocytic 2
ENSG00000269318	8.49832	1.53683	0.551074	2.78878	0.00529063	0.105449	NA	NA	NA
ENSG00000173200	2.85644	2.08653	0.748207	2.7887	0.00529197	NA	PARP15	165631	poly(ADP-ribose) polymerase family member 15
ENSG00000136451	389.518	0.356635	0.127953	2.78723	0.0053161	0.105665	VEZF1	7716	vascular endothelial zinc finger 1
ENSG00000120709	553.574	0.215132	0.0771881	2.78712	0.00531791	0.105665	FAM53C	51307	family with sequence similarity 53 member C
ENSG00000082781	313.861	0.432061	0.155033	2.7869	0.00532151	0.105665	ITGB5	3693	integrin subunit beta 5
ENSG00000066697	141.466	-0.472518	0.169589	-2.78625	0.00533213	0.105665	MSANTD3	91283	Myb/SANT DNA binding domain containing 3
ENSG00000142534	1129.13	-0.512993	0.184117	-2.78624	0.00533231	0.105665	RPS11	6205	ribosomal protein S11
ENSG00000118680	560.862	-0.361489	0.129751	-2.78603	0.00533573	0.105665	MYL12B	103910	myosin light chain 12B
ENSG00000240288	26.9944	1.03374	0.371089	2.7857	0.00534117	0.105665	GHRLOS	100126793	ghrelin opposite strand/antisense RNA
ENSG00000156395	271.799	-0.365176	0.131113	-2.7852	0.00534949	0.105665	SORCS3	22986	sortilin related VPS10 domain containing receptor 3
ENSG00000122642	432.644	-0.391812	0.140694	-2.78485	0.00535526	0.105665	FKBP9	11328	FKBP prolyl isomerase 9
ENSG00000279320	9.15097	1.72681	0.620092	2.78476	0.00535677	0.105665	NA	NA	NA
ENSG00000149809	172.993	-0.539039	0.193676	-2.7832	0.00538259	0.105925	TM7SF2	7108	transmembrane 7 superfamily member 2
ENSG00000203668	411.45	-0.492189	0.176872	-2.78274	0.00539023	0.105925	CHML	1122	CHM like Rab escort protein
ENSG00000286327	53.3863	1.10031	0.395431	2.78255	0.00539329	0.105925	NA	NA	NA
ENSG00000253284	83.9563	0.831319	0.298765	2.78252	0.0053939	0.105925	NA	NA	NA
ENSG00000103254	181.857	-0.445372	0.160103	-2.78177	0.00540626	0.105925	ANTKMT	65990	adenine nucleotide translocase lysine methyltransferase
ENSG00000134765	23.2227	1.76605	0.634896	2.78164	0.00540848	0.105925	DSC1	1823	desmocollin 1
ENSG00000157014	169.458	0.317344	0.114086	2.78162	0.00540876	0.105925	TATDN2	9797	TatD DNase domain containing 2
ENSG00000133027	76.2122	-0.424537	0.152663	-2.78087	0.00542133	0.106063	PEMT	10400	phosphatidylethanolamine N-methyltransferase
ENSG00000152520	344.327	0.329873	0.118685	2.7794	0.0054459	0.106167	PAN3	255967	poly(A) specific ribonuclease subunit PAN3
ENSG00000110011	87.0957	-0.548221	0.197258	-2.7792	0.00544927	0.106167	DNAJC4	3338	DnaJ heat shock protein family (Hsp40) member C4
ENSG00000135968	1646.26	-0.342497	0.123238	-2.77914	0.00545024	0.106167	GCC2	9648	GRIP and coiled-coil domain containing 2
ENSG00000269982	9.96214	1.06685	0.383891	2.77904	0.00545196	0.106167	NA	NA	NA
ENSG00000198743	1422.07	0.92735	0.333732	2.77873	0.00545715	0.106167	SLC5A3	6526	solute carrier family 5 member 3
ENSG00000204228	23.5959	-0.861866	0.310184	-2.77856	0.00546001	0.106167	HSD17B8	7923	hydroxysteroid 17-beta dehydrogenase 8
ENSG00000073803	489.779	-0.252222	0.0907881	-2.77814	0.00546704	0.106196	MAP3K13	9175	mitogen-activated protein kinase kinase kinase 13
ENSG00000223361	17.1075	-1.78757	0.643647	-2.77725	0.00548214	0.106302	FTH1P10	2502	ferritin heavy chain 1 pseudogene 10
ENSG00000159450	9.98512	-1.26857	0.456785	-2.77716	0.00548363	0.106302	TCHH	7062	trichohyalin
ENSG00000228391	5.11773	1.49059	0.536959	2.77599	0.00550344	NA	NA	NA	NA
ENSG00000181929	183.543	-0.41914	0.151009	-2.77559	0.0055101	0.106707	PRKAG1	5571	protein kinase AMP-activated non-catalytic subunit gamma 1
ENSG00000254319	9.33673	1.16954	0.421488	2.77478	0.00552382	0.106865	LINC03021	101927815	long intergenic non-protein coding RNA 3021
ENSG00000102886	8.7255	1.31956	0.475666	2.77412	0.00553505	0.106942	GDPD3	79153	glycerophosphodiester phosphodiesterase domain containing 3
ENSG00000158578	7.69801	-3.03276	1.09332	-2.77389	0.00553898	0.106942	ALAS2	212	5'-aminolevulinate synthase 2
ENSG00000136718	393.178	-0.348075	0.12556	-2.77218	0.0055683	0.107399	IMP4	92856	IMP U3 small nucleolar ribonucleoprotein 4
ENSG00000170515	323.094	-0.37042	0.133666	-2.77124	0.00558435	0.107538	PA2G4	5036	proliferation-associated 2G4
ENSG00000226976	7.91698	-1.64034	0.591983	-2.77093	0.00558968	0.107538	NA	NA	NA
ENSG00000104435	3064.44	-0.557905	0.201354	-2.77077	0.00559237	0.107538	STMN2	11075	stathmin 2
ENSG00000170464	654.389	-0.297648	0.107471	-2.76956	0.00561326	0.107831	DNAJC18	202052	DnaJ heat shock protein family (Hsp40) member C18
ENSG00000281332	29.03	0.724883	0.26179	2.76895	0.00562372	0.107914	NA	NA	NA
ENSG00000236760	16.6324	1.38521	0.50032	2.76865	0.00562888	0.107914	NA	NA	NA
ENSG00000269894	5.04553	1.44474	0.521844	2.76852	0.00563115	NA	NA	NA	NA
ENSG00000103145	152.888	-0.580267	0.209615	-2.76825	0.0056359	0.107941	HCFC1R1	54985	host cell factor C1 regulator 1
ENSG00000254999	416.375	-0.356137	0.12868	-2.76762	0.00564681	0.108041	BRK1	55845	BRICK1 subunit of SCAR/WAVE actin nucleating complex
ENSG00000066557	249.121	-0.456842	0.16517	-2.76588	0.00567688	0.108501	LRRC40	55631	leucine rich repeat containing 40
ENSG00000082458	729.47	-0.4372	0.158086	-2.76558	0.00568221	0.108501	DLG3	1741	discs large MAGUK scaffold protein 3
ENSG00000145681	27.9854	-0.830593	0.300395	-2.765	0.0056922	0.108569	HAPLN1	1404	hyaluronan and proteoglycan link protein 1
ENSG00000134014	352.575	-0.246718	0.0892379	-2.76472	0.00569714	0.108569	ELP3	55140	elongator acetyltransferase complex subunit 3
ENSG00000131462	161.962	-0.514551	0.186167	-2.76393	0.005711	0.108725	TUBG1	7283	tubulin gamma 1
ENSG00000166091	79.9018	-0.827319	0.299396	-2.76329	0.00572219	0.10883	CMTM5	116173	CKLF like MARVEL transmembrane domain containing 5
ENSG00000114126	746.464	0.374849	0.135736	2.76159	0.00575198	0.109288	TFDP2	7029	transcription factor Dp-2
ENSG00000176387	21.6064	1.25869	0.456375	2.75802	0.00581532	0.110274	HSD11B2	3291	hydroxysteroid 11-beta dehydrogenase 2
ENSG00000160799	130.343	-0.31323	0.113571	-2.75801	0.00581545	0.110274	CCDC12	151903	coiled-coil domain containing 12
ENSG00000256193	124.351	-0.778894	0.282475	-2.75739	0.00582653	0.110374	LINC00507	100862680	long intergenic non-protein coding RNA 507
ENSG00000184117	381.521	-0.382509	0.138752	-2.75678	0.00583731	0.110374	NIPSNAP1	8508	nipsnap homolog 1
ENSG00000237004	46.0283	0.592289	0.214861	2.75662	0.00584022	0.110374	NA	NA	NA
ENSG00000008405	176.366	0.324212	0.117621	2.75642	0.0058438	0.110374	CRY1	1407	cryptochrome circadian regulator 1
ENSG00000279891	4.46527	1.64363	0.596455	2.75566	0.00585734	NA	FLJ42393	401105	uncharacterized LOC401105
ENSG00000154124	218.973	0.376308	0.136565	2.75553	0.00585973	0.110536	OTULIN	90268	OTU deubiquitinase with linear linkage specificity
ENSG00000100228	145.208	-0.430971	0.156415	-2.75529	0.00586394	0.110536	RAB36	9609	RAB36, member RAS oncogene family
ENSG00000163798	413.338	-0.402439	0.146092	-2.7547	0.00587459	0.110627	SLC4A1AP	22950	solute carrier family 4 member 1 adaptor protein
ENSG00000287200	4.0621	1.65385	0.600432	2.75443	0.0058795	NA	LOC124902947	124902947	uncharacterized LOC124902947
ENSG00000149782	132.941	0.5584	0.20275	2.75412	0.00588497	0.110665	PLCB3	5331	phospholipase C beta 3
ENSG00000239306	493.777	0.735153	0.266973	2.75366	0.00589326	0.110665	RBM14	10432	RNA binding motif protein 14
ENSG00000273367	21.5859	0.926403	0.336467	2.75332	0.00589939	0.110665	NA	NA	NA
ENSG00000197043	1631.4	-0.460741	0.167341	-2.7533	0.00589976	0.110665	ANXA6	309	annexin A6
ENSG00000202141	5.74338	1.39539	0.506813	2.75325	0.00590062	NA	NA	NA	NA
ENSG00000120129	356.98	0.528805	0.19216	2.75189	0.00592518	0.111033	DUSP1	1843	dual specificity phosphatase 1
ENSG00000261402	18.0052	0.97362	0.353842	2.75157	0.00593104	0.111034	NA	NA	NA
ENSG00000173068	16.9735	0.802913	0.29191	2.75055	0.00594955	0.111179	BNC2	54796	basonuclin 2
ENSG00000139318	198.062	-0.819885	0.29811	-2.75028	0.00595444	0.111179	DUSP6	1848	dual specificity phosphatase 6
ENSG00000178988	501.764	-0.368539	0.134005	-2.75018	0.00595621	0.111179	MRFAP1L1	114932	Morf4 family associated protein 1 like 1
ENSG00000235652	115.685	-0.583026	0.21202	-2.74986	0.00596209	0.11118	EPM2A-DT	100507557	EPM2A divergent transcript
ENSG00000214402	89.0947	0.853564	0.310473	2.74924	0.00597338	0.111282	LCNL1	401562	lipocalin like 1
ENSG00000110395	861.055	0.276091	0.100438	2.74888	0.0059799	0.111295	CBL	867	Cbl proto-oncogene
ENSG00000093167	538.687	0.286695	0.104308	2.74854	0.00598612	0.111302	LRRFIP2	9209	LRR binding FLII interacting protein 2
ENSG00000054277	180.096	-0.46744	0.170101	-2.74802	0.00599561	0.111325	OPN3	23596	opsin 3
ENSG00000261560	9.3179	0.972695	0.353998	2.74774	0.00600071	0.111325	NA	NA	NA
ENSG00000150316	219.773	-0.338476	0.123195	-2.74748	0.00600543	0.111325	CWC15	51503	CWC15 spliceosome associated protein homolog
ENSG00000174891	326.542	-0.329631	0.120011	-2.74668	0.00602024	0.111325	RSRC1	51319	arginine and serine rich coiled-coil 1
ENSG00000149639	1429.98	0.334512	0.121792	2.74659	0.00602183	0.111325	SOGA1	140710	suppressor of glucose, autophagy associated 1
ENSG00000272156	6.40033	1.33228	0.48507	2.74657	0.00602227	0.111325	NA	NA	NA
ENSG00000287935	4.25703	-1.69917	0.618713	-2.7463	0.00602716	NA	LOC124902606	124902606	uncharacterized LOC124902606
ENSG00000259585	3.1574	-1.9634	0.715105	-2.74561	0.0060399	NA	NA	NA	NA
ENSG00000174516	463.283	-0.358697	0.130659	-2.74529	0.00604569	0.11135	PELI3	246330	pellino E3 ubiquitin protein ligase family member 3
ENSG00000271392	3.5248	1.5632	0.569412	2.74528	0.00604584	NA	NA	NA	NA
ENSG00000133789	425.021	0.32695	0.119096	2.74526	0.00604632	0.11135	SWAP70	23075	switching B cell complex subunit SWAP70
ENSG00000120063	905.517	0.436692	0.159072	2.74525	0.00604643	0.11135	GNA13	10672	G protein subunit alpha 13
ENSG00000171467	581.795	0.335352	0.122158	2.74522	0.00604703	0.11135	ZNF318	24149	zinc finger protein 318
ENSG00000168356	14.6299	-0.904821	0.329636	-2.74491	0.00605278	0.11135	SCN11A	11280	sodium voltage-gated channel alpha subunit 11
ENSG00000230314	8.10497	-1.31905	0.48061	-2.74453	0.00605979	0.111372	ELOVL2-AS1	100506409	ELOVL2 antisense RNA 1
ENSG00000114520	219.757	-0.424729	0.154781	-2.74406	0.00606842	0.111423	SNX4	8723	sorting nexin 4
ENSG00000129535	23.006	-0.671291	0.244855	-2.74159	0.00611429	0.112102	NRL	4901	neural retina leucine zipper
ENSG00000174939	352.516	-0.414075	0.151043	-2.74144	0.00611713	0.112102	ASPHD1	253982	aspartate beta-hydroxylase domain containing 1
ENSG00000286551	12.405	1.18175	0.431312	2.73989	0.00614604	0.112379	NA	NA	NA
ENSG00000104671	176.644	-0.396801	0.14485	-2.7394	0.0061551	0.112379	DCTN6	10671	dynactin subunit 6
ENSG00000088543	231.289	-0.326913	0.11934	-2.73934	0.00615635	0.112379	C3orf18	51161	chromosome 3 open reading frame 18
ENSG00000120925	318.798	-0.264232	0.0964607	-2.73927	0.00615749	0.112379	RNF170	81790	ring finger protein 170
ENSG00000095637	3622.59	0.295255	0.107794	2.73906	0.0061616	0.112379	SORBS1	10580	sorbin and SH3 domain containing 1
ENSG00000106034	55.5157	0.691386	0.252486	2.73832	0.00617549	0.112468	CPED1	79974	cadherin like and PC-esterase domain containing 1
ENSG00000197406	7.90096	1.05195	0.384246	2.73771	0.00618688	0.112468	DIO3	1735	iodothyronine deiodinase 3
ENSG00000131437	2075.09	-0.354727	0.129574	-2.73765	0.00618798	0.112468	KIF3A	11127	kinesin family member 3A
ENSG00000171105	1087.74	0.248409	0.0907479	2.73735	0.00619357	0.112468	INSR	3643	insulin receptor
ENSG00000126803	892.773	0.43966	0.160632	2.73706	0.00619905	0.112468	HSPA2	3306	heat shock protein family A (Hsp70) member 2
ENSG00000246225	13.0656	1.03948	0.379801	2.73692	0.00620178	0.112468	NA	NA	NA
ENSG00000176974	104.264	0.46939	0.17155	2.73617	0.00621591	0.112617	SHMT1	6470	serine hydroxymethyltransferase 1
ENSG00000099622	982.027	-0.718351	0.262671	-2.73479	0.00624197	0.112885	CIRBP	1153	cold inducible RNA binding protein
ENSG00000162337	147.174	0.496623	0.181599	2.73473	0.00624315	0.112885	LRP5	4041	LDL receptor related protein 5
ENSG00000108510	1558.54	0.277352	0.101429	2.73445	0.00624843	0.112885	MED13	9969	mediator complex subunit 13
ENSG00000175029	367.978	0.402408	0.147199	2.73377	0.00626146	0.11291	CTBP2	1488	C-terminal binding protein 2
ENSG00000165810	109.168	0.624761	0.228545	2.73365	0.00626374	0.11291	BTNL9	153579	butyrophilin like 9
ENSG00000205581	299.295	-0.327792	0.119919	-2.73345	0.00626751	0.11291	HMGN1	3150	high mobility group nucleosome binding domain 1
ENSG00000135625	24.7197	-1.21192	0.44347	-2.73281	0.00627957	0.112983	EGR4	1961	early growth response 4
ENSG00000214655	646.679	0.401183	0.146829	2.73232	0.00628906	0.112983	ZSWIM8	23053	zinc finger SWIM-type containing 8
ENSG00000236501	9.51815	-1.18037	0.432098	-2.73171	0.00630057	0.112983	NA	NA	NA
ENSG00000099817	733.165	-0.338881	0.124058	-2.73164	0.006302	0.112983	POLR2E	5434	RNA polymerase II, I and III subunit E
ENSG00000239381	7.07758	-1.33351	0.488226	-2.73134	0.00630779	0.112983	NA	NA	NA
ENSG00000138604	288.328	-0.392543	0.143727	-2.73118	0.00631086	0.112983	GLCE	26035	glucuronic acid epimerase
ENSG00000287261	3.50701	-1.61832	0.592546	-2.73113	0.00631184	NA	HPS1-AS1	101927278	HPS1 antisense RNA 1
ENSG00000242299	8.90793	-1.61049	0.589693	-2.73107	0.00631294	0.112983	RPS18P5	100131863	ribosomal protein S18 pseudogene 5
ENSG00000198130	316.308	0.706526	0.25874	2.73064	0.00632112	0.113023	HIBCH	26275	3-hydroxyisobutyryl-CoA hydrolase
ENSG00000131398	421.022	-0.451267	0.165287	-2.73021	0.00632943	0.113066	KCNC3	3748	potassium voltage-gated channel subfamily C member 3
ENSG00000171502	156.041	-0.650784	0.238468	-2.72902	0.0063522	0.113215	COL24A1	255631	collagen type XXIV alpha 1 chain
ENSG00000106829	650.503	0.309078	0.113257	2.72899	0.00635296	0.113215	TLE4	7091	TLE family member 4, transcriptional corepressor
ENSG00000099875	672.651	0.756381	0.277179	2.72885	0.00635553	0.113215	MKNK2	2872	MAPK interacting serine/threonine kinase 2
ENSG00000279233	47.3534	0.915405	0.335592	2.72773	0.00637708	0.113416	NA	NA	NA
ENSG00000110031	126.412	-0.427139	0.1566	-2.72757	0.00638024	0.113416	LPXN	9404	leupaxin
ENSG00000083444	360.083	0.645609	0.236743	2.72704	0.00639049	0.113416	PLOD1	5351	procollagen-lysine,2-oxoglutarate 5-dioxygenase 1
ENSG00000113312	363.068	-0.329194	0.120715	-2.72704	0.00639056	0.113416	TTC1	7265	tetratricopeptide repeat domain 1
ENSG00000276248	31.6	0.743873	0.272858	2.72623	0.00640631	0.11359	NA	NA	NA
ENSG00000166452	92.3641	-0.306143	0.112318	-2.72569	0.00641678	0.11367	AKIP1	56672	A-kinase interacting protein 1
ENSG00000171786	6.16613	1.53202	0.562277	2.72467	0.00643652	0.113826	NHLH1	4807	nescient helix-loop-helix 1
ENSG00000153253	1103.58	0.397954	0.146069	2.72442	0.0064414	0.113826	SCN3A	6328	sodium voltage-gated channel alpha subunit 3
ENSG00000278611	11.8296	-1.16417	0.427339	-2.72424	0.00644489	0.113826	ZNF426-DT	101928238	ZNF426 divergent transcript
ENSG00000249673	117.626	-0.683545	0.250956	-2.72376	0.00645432	0.113826	NA	NA	NA
ENSG00000168159	1291.07	-0.348866	0.128085	-2.72371	0.00645533	0.113826	RNF187	149603	ring finger protein 187
ENSG00000256723	2.86016	2.40157	0.882193	2.72228	0.00648336	NA	LOC100421622	100421622	family with sequence similarity 91 member A1 pseudogene
ENSG00000240344	89.548	-0.463917	0.17046	-2.72156	0.00649751	0.114374	PPIL3	53938	peptidylprolyl isomerase like 3
ENSG00000204389	726.613	1.57719	0.579545	2.72142	0.00650015	0.114374	HSPA1A	3303	heat shock protein family A (Hsp70) member 1A
ENSG00000100341	19.4321	-0.745355	0.273906	-2.72121	0.0065044	0.114374	PNPLA5	150379	patatin like phospholipase domain containing 5
ENSG00000141522	1173.35	-0.416274	0.152991	-2.7209	0.00651046	0.114376	ARHGDIA	396	Rho GDP dissociation inhibitor alpha
ENSG00000244097	3.67455	1.76483	0.648714	2.72051	0.00651823	NA	RPS4XP17	100128140	ribosomal protein S4X pseudogene 17
ENSG00000181350	89.7476	-0.627052	0.230548	-2.71984	0.00653141	0.114617	LRRC75A	388341	leucine rich repeat containing 75A
ENSG00000205476	443.76	0.327972	0.120598	2.71954	0.00653726	0.114617	CCDC85C	317762	coiled-coil domain containing 85C
ENSG00000150787	122.808	-0.484258	0.178085	-2.71925	0.00654294	0.114617	PTS	5805	6-pyruvoyltetrahydropterin synthase
ENSG00000099958	18.2937	1.16493	0.428485	2.71872	0.00655355	0.114617	DERL3	91319	derlin 3
ENSG00000145386	34.3115	1.12989	0.415602	2.71869	0.00655416	0.114617	CCNA2	890	cyclin A2
ENSG00000105701	3376.39	-0.310797	0.114335	-2.71831	0.00656168	0.114644	FKBP8	23770	FKBP prolyl isomerase 8
ENSG00000148798	1743.87	-0.413932	0.152305	-2.71779	0.00657192	0.114718	INA	9118	internexin neuronal intermediate filament protein alpha
ENSG00000146147	595.933	-0.361145	0.132922	-2.71696	0.00658839	0.114894	MLIP	90523	muscular LMNA interacting protein
ENSG00000256955	8.16402	1.60344	0.59022	2.71668	0.00659406	0.114894	NA	NA	NA
ENSG00000136950	313.162	-0.463181	0.170528	-2.71617	0.00660426	0.114918	ARPC5L	81873	actin related protein 2/3 complex subunit 5 like
ENSG00000181035	234.075	0.418951	0.154253	2.71601	0.00660743	0.114918	SLC25A42	284439	solute carrier family 25 member 42
ENSG00000084234	3488.56	-0.243855	0.0897956	-2.71567	0.00661427	0.114932	APLP2	334	amyloid beta precursor like protein 2
ENSG00000171121	36.5492	0.712705	0.262499	2.71508	0.00662603	0.115032	KCNMB3	27094	potassium calcium-activated channel subfamily M regulatory beta subunit 3
ENSG00000164794	691.232	-0.47975	0.176806	-2.71343	0.00665913	0.115457	KCNV1	27012	potassium voltage-gated channel modifier subfamily V member 1
ENSG00000126709	424.968	-1.0341	0.381129	-2.71325	0.00666259	0.115457	IFI6	2537	interferon alpha inducible protein 6
ENSG00000169100	1629.16	-0.284729	0.104955	-2.71286	0.00667046	0.115488	SLC25A6	293	solute carrier family 25 member 6
ENSG00000140750	226.279	0.410934	0.151515	2.71217	0.00668438	0.115517	ARHGAP17	55114	Rho GTPase activating protein 17
ENSG00000163110	694.22	0.334775	0.123446	2.71191	0.0066896	0.115517	PDLIM5	10611	PDZ and LIM domain 5
ENSG00000253598	19.0617	1.00122	0.369197	2.71188	0.00669024	0.115517	SLC10A5	347051	solute carrier family 10 member 5
ENSG00000172081	207.649	0.592645	0.218584	2.71129	0.00670217	0.115618	MOB3A	126308	MOB kinase activator 3A
ENSG00000262165	3.81249	-1.79082	0.66051	-2.71126	0.00670275	NA	C17orf114	119139905	chromosome 17 open reading frame 114
ENSG00000287455	3.08985	-1.65806	0.611579	-2.71111	0.00670592	NA	NA	NA	NA
ENSG00000134853	335.178	0.481883	0.177807	2.71014	0.00672554	0.115822	PDGFRA	5156	platelet derived growth factor receptor alpha
ENSG00000248174	9.33448	1.25124	0.461717	2.70998	0.00672881	0.115822	LINC02268	101928509	long intergenic non-protein coding RNA 2268
ENSG00000109787	440.314	0.297423	0.109758	2.70981	0.00673214	0.115822	KLF3	51274	KLF transcription factor 3
ENSG00000092969	451.576	0.472311	0.174344	2.70908	0.00674701	0.115925	TGFB2	7042	transforming growth factor beta 2
ENSG00000239998	14.4861	1.23231	0.454909	2.70892	0.00675026	0.115925	LILRA2	11027	leukocyte immunoglobulin like receptor A2
ENSG00000268089	47.5147	0.910049	0.336037	2.70818	0.00676536	0.11608	GABRQ	55879	gamma-aminobutyric acid type A receptor subunit theta
ENSG00000279570	7.46496	1.03193	0.381096	2.7078	0.00677315	0.11609	NA	NA	NA
ENSG00000226468	3.57805	2.0471	0.756082	2.70751	0.00677895	NA	NA	NA	NA
ENSG00000112305	615.575	-0.27635	0.102069	-2.70749	0.0067795	0.11609	SMAP1	60682	small ArfGAP 1
ENSG00000250742	8.18917	1.467	0.541879	2.70725	0.00678424	0.11609	LINC02381	400043	long intergenic non-protein coding RNA 2381
ENSG00000189195	3029.85	-0.379485	0.140189	-2.70696	0.00679024	0.11609	BTBD8	284697	BTB domain containing 8
ENSG00000266111	7.86957	1.00528	0.37143	2.70652	0.00679915	0.116133	NA	NA	NA
ENSG00000168539	584.108	-0.432749	0.159926	-2.70594	0.00681108	0.116133	CHRM1	1128	cholinergic receptor muscarinic 1
ENSG00000135862	339.411	0.298884	0.110466	2.70567	0.00681677	0.116133	LAMC1	3915	laminin subunit gamma 1
ENSG00000117395	273.934	-0.476619	0.176157	-2.70565	0.00681704	0.116133	EBNA1BP2	10969	EBNA1 binding protein 2
ENSG00000007080	328.328	-0.476608	0.176213	-2.70474	0.00683587	0.11635	CCDC124	115098	coiled-coil domain containing 124
ENSG00000162437	232.862	0.443369	0.163991	2.70362	0.00685896	0.116639	RAVER2	55225	ribonucleoprotein, PTB binding 2
ENSG00000233061	73.8053	0.624259	0.231005	2.70237	0.00688479	0.116809	TTLL7-IT1	100874314	TTLL7 intronic transcript 1
ENSG00000141337	87.0165	-0.587854	0.217581	-2.70177	0.00689718	0.116809	ARSG	22901	arylsulfatase G
ENSG00000274425	40.326	-0.572371	0.211852	-2.70174	0.00689767	0.116809	NA	NA	NA
ENSG00000141385	538.48	-0.34826	0.128908	-2.70161	0.00690049	0.116809	AFG3L2	10939	AFG3 like matrix AAA peptidase subunit 2
ENSG00000163584	34.2163	-0.728798	0.269772	-2.70153	0.00690215	0.116809	RPL22L1	200916	ribosomal protein L22 like 1
ENSG00000287064	5.58667	1.56721	0.58015	2.70139	0.00690499	NA	NA	NA	NA
ENSG00000205634	23.7552	-1.07823	0.399143	-2.70136	0.00690565	0.116809	LINC00898	400932	long intergenic non-protein coding RNA 898
ENSG00000136514	10.3237	-1.76066	0.651988	-2.70044	0.00692474	0.117029	RTP4	64108	receptor transporter protein 4
ENSG00000037749	261.944	0.34696	0.128504	2.69999	0.00693421	0.117085	MFAP3	4238	microfibril associated protein 3
ENSG00000212916	57.6243	-0.807364	0.299068	-2.69961	0.00694218	0.117116	MAP10	54627	microtubule associated protein 10
ENSG00000287272	4.24451	1.6667	0.61739	2.69959	0.0069424	NA	NA	NA	NA
ENSG00000143772	3147.67	0.479118	0.177559	2.69836	0.0069682	0.117259	ITPKB	3707	inositol-trisphosphate 3-kinase B
ENSG00000184261	422.783	0.393846	0.145958	2.69835	0.00696843	0.117259	KCNK12	56660	potassium two pore domain channel subfamily K member 12
ENSG00000256325	5.14824	1.20632	0.447062	2.69833	0.00696883	NA	NA	NA	NA
ENSG00000167074	1546.73	0.371025	0.137502	2.69832	0.00696903	0.117259	TEF	7008	TEF transcription factor, PAR bZIP family member
ENSG00000165629	646.761	-0.394538	0.1463	-2.69677	0.0070015	0.117702	ATP5F1C	509	ATP synthase F1 subunit gamma
ENSG00000186081	9.25369	-1.81479	0.673062	-2.69632	0.00701105	0.117721	KRT5	3852	keratin 5
ENSG00000154447	415.2	-0.300119	0.111315	-2.69613	0.00701495	0.117721	SH3RF1	57630	SH3 domain containing ring finger 1
ENSG00000151079	309.98	0.281549	0.104445	2.69568	0.00702457	0.117747	KCNA6	3742	potassium voltage-gated channel subfamily A member 6
ENSG00000004779	194.663	-0.535707	0.198743	-2.69547	0.00702885	0.117747	NDUFAB1	4706	NADH:ubiquinone oxidoreductase subunit AB1
ENSG00000111640	10610.4	-0.290755	0.107914	-2.69432	0.0070532	0.118052	GAPDH	2597	glyceraldehyde-3-phosphate dehydrogenase
ENSG00000255669	14.7645	1.19553	0.444026	2.69248	0.00709225	0.11855	NA	NA	NA
ENSG00000167779	68.8368	-0.518954	0.192763	-2.69218	0.00709858	0.11855	IGFBP6	3489	insulin like growth factor binding protein 6
ENSG00000172500	310.273	-0.444617	0.16516	-2.69204	0.00710161	0.11855	FIBP	9158	FGF1 intracellular binding protein
ENSG00000189319	393.004	0.350763	0.130313	2.69171	0.00710878	0.118566	FAM53B	9679	family with sequence similarity 53 member B
ENSG00000158161	301.999	0.347585	0.129157	2.69118	0.00711997	0.11865	EYA3	2140	EYA transcriptional coactivator and phosphatase 3
ENSG00000102908	2374.41	0.260982	0.0970008	2.69051	0.00713424	0.118784	NFAT5	10725	nuclear factor of activated T cells 5
ENSG00000162944	642.261	0.562731	0.209201	2.68991	0.00714713	0.118834	RFTN2	130132	raftlin family member 2
ENSG00000109610	70.4802	-0.771463	0.286827	-2.68965	0.00715275	0.118834	SOD3	6649	superoxide dismutase 3
ENSG00000166016	115.415	0.547112	0.203508	2.6884	0.00717951	0.118834	ABTB2	25841	ankyrin repeat and BTB domain containing 2
ENSG00000057704	218.548	0.424959	0.158095	2.688	0.00718805	0.118834	TMCC3	57458	transmembrane and coiled-coil domain family 3
ENSG00000198876	198.485	0.307597	0.11445	2.6876	0.00719674	0.118834	DCAF12	25853	DDB1 and CUL4 associated factor 12
ENSG00000176410	124.91	-0.563745	0.209808	-2.68695	0.00721074	0.118834	DNAJC30	84277	DnaJ heat shock protein family (Hsp40) member C30
ENSG00000049323	175.341	0.455416	0.169503	2.68678	0.00721452	0.118834	LTBP1	4052	latent transforming growth factor beta binding protein 1
ENSG00000157087	5353.66	-0.347857	0.12949	-2.68637	0.00722341	0.118834	ATP2B2	491	ATPase plasma membrane Ca2+ transporting 2
ENSG00000237720	198.183	-0.419562	0.156185	-2.68632	0.00722442	0.118834	LOC105373390	105373390	uncharacterized LOC105373390
ENSG00000160469	2024.08	-0.314132	0.116959	-2.68584	0.00723469	0.118834	BRSK1	84446	BR serine/threonine kinase 1
ENSG00000103365	624.961	0.243699	0.0907358	2.68581	0.0072354	0.118834	GGA2	23062	golgi associated, gamma adaptin ear containing, ARF binding protein 2
ENSG00000283378	7.83152	1.46925	0.547069	2.68567	0.00723838	0.118834	CNTNAP3C	100289279	contactin associated protein family member 3C
ENSG00000230147	3.01393	2.21801	0.825872	2.68566	0.00723872	NA	NA	NA	NA
ENSG00000125356	153.937	-0.527959	0.196591	-2.68557	0.00724064	0.118834	NDUFA1	4694	NADH:ubiquinone oxidoreductase subunit A1
ENSG00000140105	563.756	-0.515898	0.19211	-2.68544	0.00724346	0.118834	WARS1	7453	tryptophanyl-tRNA synthetase 1
ENSG00000226360	7.77266	-1.77953	0.662688	-2.68532	0.007246	0.118834	RPL10AP6	100128936	ribosomal protein L10a pseudogene 6
ENSG00000109436	759.538	-0.379684	0.141395	-2.68528	0.00724691	0.118834	TBC1D9	23158	TBC1 domain family member 9
ENSG00000151025	1084.63	-0.336286	0.125233	-2.68527	0.00724709	0.118834	GPR158	57512	G protein-coupled receptor 158
ENSG00000188167	148.542	0.402745	0.149988	2.68518	0.00724916	0.118834	TMPPE	643853	transmembrane protein with metallophosphoesterase domain
ENSG00000134769	4464.18	0.426291	0.158811	2.68426	0.00726895	0.118936	DTNA	1837	dystrobrevin alpha
ENSG00000231407	4.61551	1.3598	0.506586	2.68425	0.00726937	NA	NA	NA	NA
ENSG00000120280	9.26358	1.3807	0.514473	2.68371	0.00728097	0.118936	TASL	80231	TLR adaptor interacting with endolysosomal SLC15A4
ENSG00000183831	29.373	0.657588	0.245031	2.6837	0.00728128	0.118936	ANKRD45	339416	ankyrin repeat domain 45
ENSG00000134324	1167.8	0.331964	0.12372	2.68319	0.00729226	0.118936	LPIN1	23175	lipin 1
ENSG00000183814	39.3114	0.601007	0.224001	2.68306	0.00729514	0.118936	LIN9	286826	lin-9 DREAM MuvB core complex component
ENSG00000260947	43.6478	0.575344	0.214449	2.6829	0.00729869	0.118936	NA	NA	NA
ENSG00000115652	308.596	-0.22699	0.0846069	-2.68287	0.00729924	0.118936	UXS1	80146	UDP-glucuronate decarboxylase 1
ENSG00000248485	159.144	-0.504598	0.1881	-2.6826	0.00730515	0.118936	PCP4L1	654790	Purkinje cell protein 4 like 1
ENSG00000161281	88.1893	-0.614995	0.229281	-2.68228	0.00731226	0.11895	COX7A1	1346	cytochrome c oxidase subunit 7A1
ENSG00000230251	2.14225	1.95237	0.727968	2.68195	0.00731941	NA	PHB1P4	100418774	PHB1 pseudogene 4
ENSG00000130517	471.134	0.332678	0.124069	2.68138	0.00733185	0.119168	PGPEP1	54858	pyroglutamyl-peptidase I
ENSG00000188536	113.982	-1.86517	0.695707	-2.68097	0.00734087	0.119213	HBA2	3040	hemoglobin subunit alpha 2
ENSG00000235109	197.494	0.662421	0.247111	2.68066	0.00734762	0.119221	ZSCAN31	64288	zinc finger and SCAN domain containing 31
ENSG00000147459	790.256	0.473574	0.176689	2.68027	0.00735639	0.119262	DOCK5	80005	dedicator of cytokinesis 5
ENSG00000150977	99.2119	0.56516	0.210936	2.6793	0.00737772	0.119507	RILPL2	196383	Rab interacting lysosomal protein like 2
ENSG00000260314	99.0064	0.898916	0.33567	2.67797	0.00740689	0.119877	MRC1	4360	mannose receptor C-type 1
ENSG00000226415	15.4573	-1.4541	0.543124	-2.6773	0.00742182	0.120017	NA	NA	NA
ENSG00000260293	65.0453	0.471084	0.176025	2.67623	0.00744552	0.120261	NA	NA	NA
ENSG00000107863	4606.88	0.23964	0.0895653	2.67559	0.00745978	0.120261	ARHGAP21	57584	Rho GTPase activating protein 21
ENSG00000174332	88.3564	-0.516909	0.193198	-2.67553	0.00746104	0.120261	GLIS1	148979	GLIS family zinc finger 1
ENSG00000288523	6.83998	-1.46608	0.547973	-2.67547	0.00746252	0.120261	NA	NA	NA
ENSG00000225361	48.4403	1.20278	0.449651	2.67493	0.00747456	0.120261	PPP1R26-AS1	100506599	PPP1R26 antisense RNA 1
ENSG00000166343	45.8695	0.617111	0.230705	2.6749	0.00747522	0.120261	MSS51	118490	MSS51 mitochondrial translational activator
ENSG00000015676	2059.47	-0.271664	0.10157	-2.67464	0.00748093	0.120261	NUDCD3	23386	NudC domain containing 3
ENSG00000135972	124.012	-0.373232	0.139634	-2.67294	0.00751907	0.120339	MRPS9	64965	mitochondrial ribosomal protein S9
ENSG00000251669	17.9872	-0.93781	0.350868	-2.67283	0.00752149	0.120339	NA	NA	NA
ENSG00000253767	43.407	0.66016	0.247029	2.6724	0.00753114	0.120339	PCDHGA8	9708	protocadherin gamma subfamily A, 8
ENSG00000255403	28.2581	0.980363	0.366861	2.6723	0.00753335	0.120339	NA	NA	NA
ENSG00000275672	10.5685	1.02854	0.384902	2.6722	0.00753548	0.120339	NA	NA	NA
ENSG00000278948	43.0738	0.499598	0.186963	2.67218	0.00753604	0.120339	NA	NA	NA
ENSG00000159674	49.5305	-0.96852	0.36245	-2.67215	0.00753677	0.120339	SPON2	10417	spondin 2
ENSG00000138400	33.7433	-0.696796	0.260806	-2.67171	0.00754666	0.120339	MDH1B	130752	malate dehydrogenase 1B
ENSG00000228971	112.642	0.750588	0.280948	2.67163	0.00754841	0.120339	LINC02607	100996635	long intergenic non-protein coding RNA 2607
ENSG00000063127	14.6085	0.860469	0.322078	2.67162	0.0075487	0.120339	SLC6A16	28968	solute carrier family 6 member 16
ENSG00000265735	38.4523	-1.40048	0.524299	-2.67115	0.0075591	0.120404	NA	NA	NA
ENSG00000134901	41.0312	0.692728	0.259435	2.67014	0.00758205	0.120538	POGLUT2	79070	protein O-glucosyltransferase 2
ENSG00000112294	1043.14	-0.258466	0.0968055	-2.66995	0.00758628	0.120538	ALDH5A1	7915	aldehyde dehydrogenase 5 family member A1
ENSG00000183036	111.365	-0.76858	0.287894	-2.66967	0.00759265	0.120538	PCP4	5121	Purkinje cell protein 4
ENSG00000105379	117.339	-0.459476	0.172122	-2.66948	0.0075969	0.120538	ETFB	2109	electron transfer flavoprotein subunit beta
ENSG00000154478	421.929	0.55607	0.208314	2.66938	0.00759908	0.120538	GPR26	2849	G protein-coupled receptor 26
ENSG00000137970	51.2979	-1.42235	0.532905	-2.66905	0.0076065	0.120556	RPL7P9	653702	ribosomal protein L7 pseudogene 9
ENSG00000063015	223.022	-0.542166	0.203203	-2.6681	0.00762817	0.120799	SEZ6	124925	seizure related 6 homolog
ENSG00000134115	100.86	-0.674748	0.252968	-2.66732	0.00764579	0.120936	CNTN6	27255	contactin 6
ENSG00000106153	948.259	-0.392282	0.147094	-2.66688	0.00765593	0.120936	CHCHD2	51142	coiled-coil-helix-coiled-coil-helix domain containing 2
ENSG00000159685	149.132	-0.547266	0.205233	-2.66656	0.0076632	0.120936	CHCHD6	84303	coiled-coil-helix-coiled-coil-helix domain containing 6
ENSG00000251664	40.1212	0.643152	0.241202	2.66645	0.0076657	0.120936	PCDHA12	56137	protocadherin alpha 12
ENSG00000158169	48.0757	0.825703	0.309712	2.66603	0.00767525	0.120936	FANCC	2176	FA complementation group C
ENSG00000128298	27.5224	-0.945336	0.354649	-2.66555	0.00768624	0.120936	BAIAP2L2	80115	BAR/IMD domain containing adaptor protein 2 like 2
ENSG00000253853	20.9802	0.906932	0.340254	2.66546	0.00768836	0.120936	NA	NA	NA
ENSG00000230825	20.0753	1.43263	0.537553	2.66509	0.0076968	0.120936	LINC03016	101927354	long intergenic non-protein coding RNA 3016
ENSG00000256019	6.10866	1.55997	0.585351	2.66502	0.00769843	0.120936	TAS2R63P	338413	taste 2 receptor member 63 pseudogene
ENSG00000254556	29.4089	0.845175	0.317164	2.66479	0.00770356	0.120936	NA	NA	NA
ENSG00000197444	841.699	-0.325554	0.122186	-2.66441	0.00771225	0.120936	OGDHL	55753	oxoglutarate dehydrogenase L
ENSG00000136280	542.554	-0.330436	0.124024	-2.6643	0.00771498	0.120936	CCM2	83605	CCM2 scaffold protein
ENSG00000285650	6.93343	1.40067	0.525754	2.66412	0.00771903	0.120936	NA	NA	NA
ENSG00000105366	57.9675	0.807276	0.303057	2.66377	0.00772697	0.120961	SIGLEC8	27181	sialic acid binding Ig like lectin 8
ENSG00000265801	3.40112	1.5823	0.594013	2.66375	0.0077276	NA	NA	NA	NA
ENSG00000180422	3.49592	1.68233	0.631579	2.6637	0.00772874	NA	LINC00304	283860	long intergenic non-protein coding RNA 304
ENSG00000237172	66.7991	0.514183	0.193069	2.66321	0.00773998	0.120972	B3GNT9	84752	UDP-GlcNAc:betaGal beta-1,3-N-acetylglucosaminyltransferase 9
ENSG00000090060	1657.92	0.482456	0.181157	2.66319	0.00774035	0.120972	PAPOLA	10914	poly(A) polymerase alpha
ENSG00000118292	27.3066	-0.654678	0.245887	-2.66251	0.00775593	0.121117	C1orf54	79630	chromosome 1 open reading frame 54
ENSG00000243508	10.131	0.984794	0.369956	2.66192	0.00776959	0.121231	DNAJB6P7	100421437	DNAJB6 pseudogene 7
ENSG00000233642	9.61714	-1.1175	0.419941	-2.66108	0.00778898	0.121372	GPR158-AS1	100128811	GPR158 antisense RNA 1
ENSG00000277586	8034.54	-0.446172	0.167694	-2.66063	0.00779936	0.121372	NEFL	4747	neurofilament light chain
ENSG00000145365	65.6871	0.592886	0.222844	2.66055	0.00780132	0.121372	TIFA	92610	TRAF interacting protein with forkhead associated domain
ENSG00000185900	1186.8	0.277307	0.104234	2.66043	0.00780402	0.121372	POMK	84197	protein O-mannose kinase
ENSG00000005893	2330.07	0.360846	0.135651	2.6601	0.00781171	0.121393	LAMP2	3920	lysosomal associated membrane protein 2
ENSG00000262668	5.05951	-1.28731	0.483939	-2.66006	0.00781261	NA	NA	NA	NA
ENSG00000259251	5.79909	1.50657	0.566478	2.65954	0.00782484	NA	NA	NA	NA
ENSG00000249738	11.8802	-0.844928	0.317702	-2.6595	0.00782578	0.121513	LOC285626	285626	uncharacterized LOC285626
ENSG00000199545	4.28895	1.3217	0.497224	2.65817	0.0078567	NA	RNA5SP195	100873457	RNA, 5S ribosomal pseudogene 195
ENSG00000241717	12.1032	1.47623	0.555524	2.65736	0.00787559	0.122187	VWFP1	7451	von Willebrand factor pseudogene 1
ENSG00000127311	37.2395	0.659715	0.248346	2.65644	0.0078971	0.122421	HELB	92797	DNA helicase B
ENSG00000281195	79.7683	0.491109	0.184944	2.65544	0.00792054	0.122685	NA	NA	NA
ENSG00000278673	13.5833	1.42381	0.53626	2.65508	0.00792898	0.122716	NA	NA	NA
ENSG00000223969	4.91551	1.62028	0.610293	2.65492	0.0079327	NA	LOC124906608	124906608	uncharacterized LOC124906608
ENSG00000102003	2851.83	-0.53184	0.20036	-2.65442	0.00794454	0.122858	SYP	6855	synaptophysin
ENSG00000144057	439.095	-0.365492	0.137787	-2.65258	0.00798787	0.123428	ST6GAL2	84620	ST6 beta-galactoside alpha-2,6-sialyltransferase 2
ENSG00000279702	21.4684	1.03122	0.388879	2.65177	0.00800709	0.123582	NA	NA	NA
ENSG00000281160	30.4236	-0.814772	0.307278	-2.65158	0.00801167	0.123582	NA	NA	NA
ENSG00000183978	197.978	-0.409859	0.154586	-2.65134	0.00801726	0.123582	COA3	28958	cytochrome c oxidase assembly factor 3
ENSG00000250934	21.3827	-0.738183	0.278503	-2.65054	0.00803642	0.123778	NA	NA	NA
ENSG00000272106	164.997	-0.416316	0.157087	-2.65023	0.00804368	0.12379	NA	NA	NA
ENSG00000279770	4.44853	-1.79377	0.67697	-2.64971	0.00805615	NA	LINC00552	100130386	long intergenic non-protein coding RNA 552
ENSG00000122863	366.464	0.580492	0.219096	2.64949	0.00806136	0.123962	CHST3	9469	carbohydrate sulfotransferase 3
ENSG00000068971	722.849	-0.265876	0.100384	-2.64858	0.00808303	0.124186	PPP2R5B	5526	protein phosphatase 2 regulatory subunit B'beta
ENSG00000210127	12.3992	-1.30192	0.491599	-2.64833	0.00808895	0.124186	NA	NA	NA
ENSG00000180828	44.5201	0.547657	0.206832	2.64783	0.00810108	0.124229	BHLHE22	27319	basic helix-loop-helix family member e22
ENSG00000163349	1785.35	0.242079	0.0914343	2.64757	0.00810726	0.124229	HIPK1	204851	homeodomain interacting protein kinase 1
ENSG00000275329	5.44165	1.69019	0.63846	2.64728	0.00811413	NA	NA	NA	NA
ENSG00000259433	5.74014	2.00583	0.757745	2.64711	0.00811836	NA	NA	NA	NA
ENSG00000121101	9.39714	0.984771	0.372026	2.64705	0.00811973	0.124229	TEX14	56155	testis expressed 14, intercellular bridge forming factor
ENSG00000084070	792.098	-0.391914	0.148065	-2.64691	0.0081232	0.124229	SMAP2	64744	small ArfGAP2
ENSG00000140398	211.726	0.451704	0.17068	2.64651	0.00813283	0.124229	NEIL1	79661	nei like DNA glycosylase 1
ENSG00000088833	569.825	-0.293466	0.110896	-2.64632	0.00813722	0.124229	NSFL1C	55968	NSFL1 cofactor
ENSG00000106780	1514.05	0.277529	0.104876	2.64627	0.00813855	0.124229	MEGF9	1955	multiple EGF like domains 9
ENSG00000267519	64.5759	0.799805	0.302264	2.64605	0.00814374	0.124229	NA	NA	NA
ENSG00000230001	5.89136	1.50971	0.57069	2.64542	0.00815899	NA	NA	NA	NA
ENSG00000176700	331.198	0.484273	0.183132	2.6444	0.00818358	0.124738	NA	NA	NA
ENSG00000100811	1123.39	0.262914	0.0994954	2.64248	0.00823022	0.125255	YY1	7528	YY1 transcription factor
ENSG00000198952	1068.35	0.298413	0.11293	2.64246	0.00823065	0.125255	SMG5	23381	SMG5 nonsense mediated mRNA decay factor
ENSG00000171951	667.8	-0.673406	0.254895	-2.6419	0.00824436	0.125364	SCG2	7857	secretogranin II
ENSG00000008382	153.995	-0.379927	0.143839	-2.64134	0.00825785	0.125469	MPND	84954	MPN domain containing
ENSG00000135452	205.62	-0.24044	0.0910431	-2.64094	0.00826758	0.125517	TSPAN31	6302	tetraspanin 31
ENSG00000063180	1463.31	-0.376169	0.14248	-2.64015	0.008287	0.125673	CA11	770	carbonic anhydrase 11
ENSG00000198354	31.1672	0.625623	0.23698	2.63998	0.00829097	0.125673	DCAF12L2	340578	DDB1 and CUL4 associated factor 12 like 2
ENSG00000154723	240.907	-0.345833	0.131037	-2.63921	0.00831002	0.125783	ATP5PF	522	ATP synthase peripheral stalk subunit F6
ENSG00000198554	63.9013	-0.526709	0.199589	-2.63897	0.00831581	0.125783	WDHD1	11169	WD repeat and HMG-box DNA binding protein 1
ENSG00000188677	374.873	-0.356437	0.135071	-2.63888	0.00831795	0.125783	PARVB	29780	parvin beta
ENSG00000272505	175.835	0.705023	0.267232	2.63824	0.00833373	0.125898	NA	NA	NA
ENSG00000108684	189.842	-0.350434	0.132839	-2.63804	0.00833873	0.125898	ASIC2	40	acid sensing ion channel subunit 2
ENSG00000145388	262.436	0.280386	0.106307	2.63752	0.00835136	0.125989	METTL14	57721	methyltransferase 14, N6-adenosine-methyltransferase subunit
ENSG00000175104	365.482	0.336902	0.127772	2.63674	0.00837073	0.125995	TRAF6	7189	TNF receptor associated factor 6
ENSG00000174579	467.922	0.227484	0.0862751	2.63673	0.00837093	0.125995	MSL2	55167	MSL complex subunit 2
ENSG00000105270	2606	-0.501436	0.190202	-2.63633	0.00838084	0.125995	CLIP3	25999	CAP-Gly domain containing linker protein 3
ENSG00000278840	8.50289	1.08916	0.413165	2.63615	0.00838534	0.125995	NA	NA	NA
ENSG00000156218	90.6583	0.43668	0.165687	2.63557	0.00839952	0.125995	ADAMTSL3	57188	ADAMTS like 3
ENSG00000260578	13.3078	0.86996	0.330106	2.63539	0.008404	0.125995	NA	NA	NA
ENSG00000102837	13.156	-1.29939	0.493103	-2.63512	0.00841084	0.125995	OLFM4	10562	olfactomedin 4
ENSG00000126583	663.175	-0.547296	0.207821	-2.6335	0.00845097	0.125995	PRKCG	5582	protein kinase C gamma
ENSG00000138430	668.293	-0.475256	0.180473	-2.63339	0.00845375	0.125995	OLA1	29789	Obg like ATPase 1
ENSG00000135835	269.967	0.488282	0.18542	2.63339	0.00845378	0.125995	KIAA1614	57710	KIAA1614
ENSG00000121350	170.874	-0.465895	0.17692	-2.63337	0.0084542	0.125995	PYROXD1	79912	pyridine nucleotide-disulphide oxidoreductase domain 1
ENSG00000114656	55.1089	-0.521168	0.197939	-2.63298	0.0084639	0.125995	CFAP92	57501	cilia and flagella associated protein 92 (putative)
ENSG00000137216	365.073	-0.348353	0.132311	-2.63284	0.00846739	0.125995	TMEM63B	55362	transmembrane protein 63B
ENSG00000141668	793.168	-0.332699	0.126379	-2.63255	0.00847471	0.125995	CBLN2	147381	cerebellin 2 precursor
ENSG00000280118	24.5656	0.950968	0.361263	2.63234	0.00847982	0.125995	NA	NA	NA
ENSG00000248015	22.3602	1.1592	0.440473	2.63172	0.00849528	0.125995	NA	NA	NA
ENSG00000125971	73.9865	-0.472941	0.179736	-2.63131	0.00850564	0.125995	DYNLRB1	83658	dynein light chain roadblock-type 1
ENSG00000116752	229.824	-0.417156	0.15854	-2.63123	0.0085076	0.125995	BCAS2	10286	BCAS2 pre-mRNA processing factor
ENSG00000143363	158.683	0.38759	0.147311	2.6311	0.0085109	0.125995	PRUNE1	58497	prune exopolyphosphatase 1
ENSG00000125743	328.943	-0.414017	0.157383	-2.63064	0.00852244	0.125995	SNRPD2	6633	small nuclear ribonucleoprotein D2 polypeptide
ENSG00000231738	7.88012	1.0944	0.416041	2.6305	0.00852589	0.125995	TSPAN19	144448	tetraspanin 19
ENSG00000164221	117.651	-0.366203	0.139223	-2.63033	0.00853024	0.125995	CCDC112	153733	coiled-coil domain containing 112
ENSG00000172493	831.471	0.300437	0.114221	2.63031	0.00853062	0.125995	AFF1	4299	ALF transcription elongation factor 1
ENSG00000169064	239.282	-0.52059	0.197928	-2.6302	0.00853344	0.125995	ZBBX	79740	zinc finger B-box domain containing
ENSG00000140740	1251.04	-0.265835	0.101092	-2.62965	0.00854724	0.125995	UQCRC2	7385	ubiquinol-cytochrome c reductase core protein 2
ENSG00000115318	43.3233	0.580335	0.220702	2.6295	0.00855105	0.125995	LOXL3	84695	lysyl oxidase like 3
ENSG00000156697	115.713	-0.446127	0.169662	-2.6295	0.00855108	0.125995	UTP14A	10813	UTP14A small subunit processome component
ENSG00000169744	864.834	-0.335627	0.127661	-2.62905	0.00856231	0.125995	LDB2	9079	LIM domain binding 2
ENSG00000125818	585.883	-0.203556	0.0774313	-2.62886	0.00856713	0.125995	PSMF1	9491	proteasome inhibitor subunit 1
ENSG00000237350	8.12245	-1.73739	0.660915	-2.62876	0.00856967	0.125995	NA	NA	NA
ENSG00000113068	312.145	-0.294604	0.112072	-2.62871	0.00857084	0.125995	PFDN1	5201	prefoldin subunit 1
ENSG00000250306	5.03201	1.67764	0.638226	2.6286	0.00857361	NA	NA	NA	NA
ENSG00000248483	68.3814	0.659085	0.250746	2.62849	0.0085764	0.125995	POU5F2	134187	POU domain class 5, transcription factor 2
ENSG00000169507	123.674	0.718024	0.273174	2.62845	0.00857749	0.125995	SLC38A11	151258	solute carrier family 38 member 11
ENSG00000273284	15.8808	0.808356	0.307547	2.6284	0.00857879	0.125995	NA	NA	NA
ENSG00000118804	11.06	-0.896884	0.341265	-2.62811	0.00858601	0.125995	STBD1	8987	starch binding domain 1
ENSG00000100219	295.228	0.40263	0.153211	2.62793	0.00859051	0.125995	XBP1	7494	X-box binding protein 1
ENSG00000014641	2729.08	-0.496508	0.188949	-2.62773	0.00859568	0.125995	MDH1	4190	malate dehydrogenase 1
ENSG00000225953	96.5917	-0.451474	0.171849	-2.62716	0.00861012	0.126055	SATB2-AS1	150538	SATB2 antisense RNA 1
ENSG00000148841	69.3518	0.794631	0.30249	2.62696	0.00861504	0.126055	ITPRIP	85450	inositol 1,4,5-trisphosphate receptor interacting protein
ENSG00000170348	1308.2	0.276665	0.105334	2.62654	0.00862584	0.126055	TMED10	10972	transmembrane p24 trafficking protein 10
ENSG00000145730	951.949	-0.369298	0.140605	-2.62648	0.00862729	0.126055	PAM	5066	peptidylglycine alpha-amidating monooxygenase
ENSG00000271320	3.71533	1.62883	0.620172	2.62642	0.00862878	NA	NA	NA	NA
ENSG00000143761	1735.36	-0.304688	0.116016	-2.62627	0.00863275	0.126055	ARF1	375	ADP ribosylation factor 1
ENSG00000157613	26.2023	-1.0063	0.383274	-2.62553	0.00865131	0.12623	CREB3L1	90993	cAMP responsive element binding protein 3 like 1
ENSG00000226432	5.62504	-1.76397	0.671886	-2.62541	0.00865453	NA	NA	NA	NA
ENSG00000106211	1085.25	1.20128	0.457696	2.62463	0.00867425	0.126308	HSPB1	3315	heat shock protein family B (small) member 1
ENSG00000115310	7061.64	-0.358831	0.136719	-2.62459	0.00867531	0.126308	RTN4	57142	reticulon 4
ENSG00000165678	1990.44	-0.403539	0.153756	-2.62454	0.00867649	0.126308	GHITM	27069	growth hormone inducible transmembrane protein
ENSG00000225210	4.85703	-1.52102	0.57958	-2.62436	0.00868127	NA	DUXAP9	503638	double homeobox A pseudogene 9
ENSG00000122477	41.3195	-0.508082	0.193637	-2.62388	0.00869334	0.126368	LRRC39	127495	leucine rich repeat containing 39
ENSG00000171159	299.482	-0.32058	0.122179	-2.62386	0.00869386	0.126368	BBLN	79095	bublin coiled coil protein
ENSG00000166024	139.116	0.285162	0.108691	2.6236	0.00870058	0.12637	R3HCC1L	27291	R3H domain and coiled-coil containing 1 like
ENSG00000078328	2324.27	-0.282173	0.107589	-2.62269	0.00872382	0.126611	RBFOX1	54715	RNA binding fox-1 homolog 1
ENSG00000215548	5.0485	-1.67776	0.639716	-2.62266	0.00872463	NA	NA	NA	NA
ENSG00000178531	709.082	-0.624048	0.237986	-2.62221	0.00873621	0.126695	CTXN1	404217	cortexin 1
ENSG00000198887	321.229	0.284744	0.108616	2.62157	0.00875254	0.126835	SMC5	23137	structural maintenance of chromosomes 5
ENSG00000072062	724.763	-0.413969	0.157948	-2.62093	0.00876912	0.12698	PRKACA	5566	protein kinase cAMP-activated catalytic subunit alpha
ENSG00000137822	447.711	0.3663	0.139793	2.6203	0.00878518	0.127047	TUBGCP4	27229	tubulin gamma complex associated protein 4
ENSG00000117632	2430.64	-0.375202	0.143194	-2.62023	0.00878708	0.127047	STMN1	3925	stathmin 1
ENSG00000006704	194.355	0.440791	0.168246	2.61992	0.00879512	0.127067	GTF2IRD1	9569	GTF2I repeat domain containing 1
ENSG00000154175	32.0444	0.716585	0.273683	2.6183	0.00883688	0.127574	ABI3BP	25890	ABI family member 3 binding protein
ENSG00000179431	126.555	-0.449354	0.171685	-2.61731	0.00886252	0.127665	FJX1	24147	four-jointed box kinase 1
ENSG00000143248	1317.85	-0.425311	0.162518	-2.61701	0.00887025	0.127665	RGS5	8490	regulator of G protein signaling 5
ENSG00000261596	13.3646	0.951298	0.363599	2.61634	0.00888787	0.127665	NA	NA	NA
ENSG00000135473	280.659	0.500589	0.191354	2.61604	0.00889563	0.127665	PAN2	9924	poly(A) specific ribonuclease subunit PAN2
ENSG00000174705	365.102	0.435822	0.166597	2.61602	0.00889607	0.127665	SH3PXD2B	285590	SH3 and PX domains 2B
ENSG00000048140	292.059	0.440916	0.168554	2.61587	0.00890003	0.127665	TSPAN17	26262	tetraspanin 17
ENSG00000239570	11.6912	1.23225	0.471133	2.61551	0.00890945	0.127665	SETP11	100419187	SET pseudogene 11
ENSG00000176593	205.361	0.44449	0.169949	2.61543	0.00891157	0.127665	ZNF606-AS1	100128398	ZNF606 antisense RNA 1
ENSG00000165406	367.972	0.272412	0.104158	2.61538	0.00891286	0.127665	MARCHF8	220972	membrane associated ring-CH-type finger 8
ENSG00000160097	194.601	-0.386918	0.147963	-2.61497	0.00892359	0.127665	FNDC5	252995	fibronectin type III domain containing 5
ENSG00000175575	270.661	-0.323084	0.123558	-2.61484	0.00892694	0.127665	PAAF1	80227	proteasomal ATPase associated factor 1
ENSG00000173818	167.039	-0.305607	0.116882	-2.61467	0.0089314	0.127665	ENDOV	284131	endonuclease V
ENSG00000182405	124.289	-0.463969	0.177455	-2.61457	0.0089341	0.127665	PGBD4	161779	piggyBac transposable element derived 4
ENSG00000246263	19.2258	-0.754586	0.28862	-2.61447	0.00893669	0.127665	NA	NA	NA
ENSG00000122257	690.63	0.281736	0.107854	2.6122	0.00899606	0.12821	RBBP6	5930	RB binding protein 6, ubiquitin ligase
ENSG00000149218	1018.58	-0.228246	0.0873807	-2.61209	0.00899917	0.12821	ENDOD1	23052	endonuclease domain containing 1
ENSG00000198624	120.384	0.38365	0.146894	2.61175	0.00900798	0.12821	CCDC69	26112	coiled-coil domain containing 69
ENSG00000073670	668.954	-0.331155	0.126794	-2.61175	0.00900806	0.12821	ADAM11	4185	ADAM metallopeptidase domain 11
ENSG00000110955	2938.05	-0.427645	0.16374	-2.61174	0.00900834	0.12821	ATP5F1B	506	ATP synthase F1 subunit beta
ENSG00000182632	6.345	-1.1446	0.438525	-2.61012	0.00905105	0.128722	NA	NA	NA
ENSG00000152082	437.969	-0.454269	0.174095	-2.60931	0.00907252	0.128878	MZT2B	80097	mitotic spindle organizing protein 2B
ENSG00000100344	27.1894	-0.923353	0.353927	-2.60888	0.00908396	0.128878	PNPLA3	80339	patatin like phospholipase domain containing 3
ENSG00000137267	1657.03	-0.568548	0.217929	-2.60887	0.00908413	0.128878	TUBB2A	7280	tubulin beta 2A class IIa
ENSG00000248905	1880.81	-0.269934	0.103475	-2.60869	0.00908904	0.128878	FMN1	342184	formin 1
ENSG00000105383	11.0112	1.02156	0.39165	2.60835	0.00909802	0.12891	CD33	945	CD33 molecule
ENSG00000157890	130.417	0.484812	0.185951	2.6072	0.00912851	0.129246	MEGF11	84465	multiple EGF like domains 11
ENSG00000127946	670.682	0.476303	0.182774	2.60597	0.00916154	0.129618	HIP1	3092	huntingtin interacting protein 1
ENSG00000260992	8.42205	-1.47634	0.566641	-2.60542	0.00917626	0.129654	NA	NA	NA
ENSG00000249421	13.312	-0.882869	0.338866	-2.60536	0.00917767	0.129654	ADAMTS19-AS1	103689846	ADAMTS19 antisense RNA 1
ENSG00000064763	278.148	-0.443794	0.17037	-2.60488	0.00919064	0.129741	FAR2	55711	fatty acyl-CoA reductase 2
ENSG00000163625	3587.49	0.212769	0.0816994	2.60429	0.00920648	0.129812	WDFY3	23001	WD repeat and FYVE domain containing 3
ENSG00000167965	319.371	-0.278448	0.106923	-2.60419	0.00920924	0.129812	MLST8	64223	MTOR associated protein, LST8 homolog
ENSG00000168994	155.002	0.606875	0.233235	2.60198	0.00926861	0.130503	PXDC1	221749	PX domain containing 1
ENSG00000203709	1139.24	0.69426	0.26686	2.60159	0.00927919	0.130503	NA	NA	NA
ENSG00000111783	385.746	0.460778	0.177114	2.60158	0.00927943	0.130503	RFX4	5992	regulatory factor X4
ENSG00000252757	17.8905	0.969451	0.37274	2.60087	0.00929866	0.130503	RN7SKP96	106479137	RN7SK pseudogene 96
ENSG00000234664	10.3863	-1.42581	0.548209	-2.60084	0.00929945	0.130503	NA	NA	NA
ENSG00000276966	505.414	-0.634474	0.243967	-2.60066	0.00930454	0.130503	H4C5	8367	H4 clustered histone 5
ENSG00000199960	10.9019	1.17753	0.452826	2.6004	0.00931148	0.130503	SNORD115-14	100033451	small nucleolar RNA, C/D box 115-14
ENSG00000042832	11.1003	1.11338	0.428166	2.60035	0.00931285	0.130503	TG	7038	thyroglobulin
ENSG00000130997	40.219	0.901389	0.346766	2.59942	0.00933822	0.130762	POLN	353497	DNA polymerase nu
ENSG00000123268	104.146	0.416192	0.160149	2.59878	0.00935569	0.130911	ATF1	466	activating transcription factor 1
ENSG00000166359	4.6375	1.60285	0.617069	2.59752	0.00938989	NA	WDR88	126248	WD repeat domain 88
ENSG00000127125	123.011	-0.408996	0.15748	-2.59713	0.00940066	0.131316	PPCS	79717	phosphopantothenoylcysteine synthetase
ENSG00000259826	15.1894	0.853322	0.328575	2.59704	0.00940307	0.131316	CDK13-DT	112267983	CDK13 divergent transcript
ENSG00000257501	9.56697	-1.13811	0.438273	-2.59681	0.00940935	0.131316	PAFAH1B2P2	643711	PAFAH1B2 pseudogene 2
ENSG00000152952	331.939	0.443068	0.170629	2.59668	0.00941301	0.131316	PLOD2	5352	procollagen-lysine,2-oxoglutarate 5-dioxygenase 2
ENSG00000120685	220.681	0.285627	0.110006	2.59646	0.00941897	0.131316	PROSER1	80209	proline and serine rich 1
ENSG00000099800	171.231	-0.373044	0.143778	-2.59459	0.00947033	0.131594	TIMM13	26517	translocase of inner mitochondrial membrane 13
ENSG00000213626	87.7817	-0.844653	0.325569	-2.59439	0.00947584	0.131594	LBH	81606	LBH regulator of WNT signaling pathway
ENSG00000231453	3.39316	1.63821	0.631479	2.59425	0.00947982	NA	LINC01305	285084	long intergenic non-protein coding RNA 1305
ENSG00000106397	207.34	0.693159	0.267196	2.5942	0.0094811	0.131594	PLOD3	8985	procollagen-lysine,2-oxoglutarate 5-dioxygenase 3
ENSG00000248019	106.743	0.571825	0.220429	2.59414	0.0094827	0.131594	FAM13A-AS1	285512	FAM13A antisense RNA 1
ENSG00000203327	9.88938	1.15463	0.445096	2.59411	0.00948358	0.131594	NA	NA	NA
ENSG00000196950	2073.57	-0.471763	0.181863	-2.59406	0.00948513	0.131594	SLC39A10	57181	solute carrier family 39 member 10
ENSG00000256053	82.2241	-0.37121	0.143104	-2.59398	0.0094871	0.131594	COA8	84334	cytochrome c oxidase assembly factor 8
ENSG00000226499	3.64569	1.66435	0.641727	2.59355	0.00949906	NA	NA	NA	NA
ENSG00000127540	117.415	-0.392321	0.151309	-2.59284	0.0095186	0.131935	UQCR11	10975	ubiquinol-cytochrome c reductase, complex III subunit XI
ENSG00000196233	988.3	0.271422	0.104723	2.59181	0.00954729	0.132159	LCOR	84458	ligand dependent nuclear receptor corepressor
ENSG00000126067	343.703	-0.349283	0.134767	-2.59176	0.00954861	0.132159	PSMB2	5690	proteasome 20S subunit beta 2
ENSG00000143499	409.26	-0.37468	0.144614	-2.59089	0.00957268	0.132285	SMYD2	56950	SET and MYND domain containing 2
ENSG00000286196	6.73661	-1.11825	0.431612	-2.59086	0.00957368	0.132285	NA	NA	NA
ENSG00000259235	23.2786	0.732268	0.282654	2.59069	0.00957842	0.132285	NA	NA	NA
ENSG00000140798	32.37	-0.854149	0.329768	-2.59016	0.00959325	0.132334	ABCC12	94160	ATP binding cassette subfamily C member 12
ENSG00000134986	492.581	-0.397005	0.153284	-2.59	0.00959771	0.132334	NREP	9315	neuronal regeneration related protein
ENSG00000181404	40.204	-0.750743	0.289885	-2.58979	0.00960339	0.132334	WASHC1	100287171	WASH complex subunit 1
ENSG00000231312	241.501	-0.324433	0.125285	-2.58957	0.0096097	0.132334	MAP4K3-DT	728730	MAP4K3 divergent transcript
ENSG00000145734	1725.68	-0.260627	0.1007	-2.58814	0.00964947	0.132653	BDP1	55814	B double prime 1, subunit of RNA polymerase III transcription initiation factor IIIB
ENSG00000142751	272.147	0.273409	0.105644	2.58801	0.00965308	0.132653	GPN2	54707	GPN-loop GTPase 2
ENSG00000163510	298.045	-0.283921	0.109707	-2.58799	0.00965367	0.132653	CWC22	57703	CWC22 spliceosome associated protein homolog
ENSG00000172731	274.649	-0.387827	0.149917	-2.58695	0.00968293	0.132879	LRRC20	55222	leucine rich repeat containing 20
ENSG00000169895	388.3	-0.255019	0.0985806	-2.58691	0.00968402	0.132879	SYAP1	94056	synapse associated protein 1
ENSG00000134001	564.541	-0.356676	0.137916	-2.58619	0.00970448	0.133064	EIF2S1	1965	eukaryotic translation initiation factor 2 subunit alpha
ENSG00000261325	15.1257	-1.28527	0.497028	-2.58591	0.00971215	0.133074	LINC02192	100507534	long intergenic non-protein coding RNA 2192
ENSG00000262202	4.37818	1.72802	0.668385	2.58537	0.00972755	NA	NA	NA	NA
ENSG00000168453	498.057	-0.426293	0.16489	-2.58532	0.00972884	0.133142	HR	55806	HR lysine demethylase and nuclear receptor corepressor
ENSG00000207181	18.2235	-1.08409	0.419337	-2.58524	0.00973102	0.133142	SNORA14B	677802	small nucleolar RNA, H/ACA box 14B
ENSG00000136404	132.744	-0.43106	0.166763	-2.58487	0.00974161	0.133191	TM6SF1	53346	transmembrane 6 superfamily member 1
ENSG00000090581	454.262	-0.315766	0.1222	-2.58401	0.00976588	0.133427	GNPTG	84572	N-acetylglucosamine-1-phosphate transferase subunit gamma
ENSG00000132196	89.8025	0.461315	0.17858	2.58324	0.0097878	0.133631	HSD17B7	51478	hydroxysteroid 17-beta dehydrogenase 7
ENSG00000123870	26.5865	0.773677	0.299581	2.58253	0.00980779	0.133809	NA	NA	NA
ENSG00000006015	232.34	-0.44981	0.174261	-2.58124	0.00984451	0.134198	REX1BD	55049	required for excision 1-B domain containing
ENSG00000197050	157.17	0.538729	0.208747	2.58078	0.00985779	0.134198	ZNF420	147923	zinc finger protein 420
ENSG00000137076	1710.17	0.373394	0.144687	2.5807	0.00985993	0.134198	TLN1	7094	talin 1
ENSG00000174917	161.036	-0.403213	0.156258	-2.58042	0.00986791	0.134198	MICOS13	125988	mitochondrial contact site and cristae organizing system subunit 13
ENSG00000072210	892.11	0.414643	0.160696	2.5803	0.00987143	0.134198	ALDH3A2	224	aldehyde dehydrogenase 3 family member A2
ENSG00000242539	16.1303	0.79241	0.307223	2.57926	0.0099011	0.134506	NA	NA	NA
ENSG00000112541	353.345	-0.41266	0.160027	-2.57869	0.00991759	0.134517	PDE10A	10846	phosphodiesterase 10A
ENSG00000279659	49.4176	0.771957	0.299372	2.57859	0.00992057	0.134517	NA	NA	NA
ENSG00000164970	1039.38	-0.2872	0.111383	-2.5785	0.00992305	0.134517	FAM219A	203259	family with sequence similarity 219 member A
ENSG00000148498	356.677	0.549943	0.213336	2.57783	0.0099423	0.134683	PARD3	56288	par-3 family cell polarity regulator
ENSG00000173113	205.163	-0.425005	0.16496	-2.57641	0.00998329	0.135142	TRMT112	51504	tRNA methyltransferase activator subunit 11-2
ENSG00000233087	20.6238	-0.812974	0.315594	-2.57602	0.00999463	0.135176	RAB6D	150786	RAB6D, member RAS oncogene family
ENSG00000173120	903.377	0.271043	0.105225	2.57583	0.00999994	0.135176	KDM2A	22992	lysine demethylase 2A
ENSG00000221439	2.9839	1.61392	0.626806	2.57484	0.0100287	NA	RNU4ATAC16P	106481160	RNA, U4atac small nuclear 16, pseudogene
ENSG00000147905	299.604	-0.353791	0.137411	-2.5747	0.0100328	0.135525	ZCCHC7	84186	zinc finger CCHC-type containing 7
ENSG00000060656	514.281	0.324699	0.126181	2.57328	0.0100741	0.135986	PTPRU	10076	protein tyrosine phosphatase receptor type U
ENSG00000010318	47.5375	-0.58535	0.227626	-2.57154	0.0101248	0.136445	PHF7	51533	PHD finger protein 7
ENSG00000083099	489.765	-0.208653	0.0811443	-2.57139	0.0101292	0.136445	LYRM2	57226	LYR motif containing 2
ENSG00000153046	510.432	-0.330269	0.128457	-2.57104	0.0101393	0.136445	CDYL	9425	chromodomain Y like
ENSG00000105519	57.7042	0.666513	0.259242	2.571	0.0101405	0.136445	CAPS	828	calcyphosine
ENSG00000035687	336.58	-0.34028	0.132359	-2.57088	0.0101441	0.136445	ADSS2	159	adenylosuccinate synthase 2
ENSG00000143195	809.042	0.328426	0.12776	2.57065	0.0101509	0.136445	ILDR2	387597	immunoglobulin like domain containing receptor 2
ENSG00000274286	3.98431	2.04159	0.794351	2.57013	0.010166	NA	ADRA2B	151	adrenoceptor alpha 2B
ENSG00000108528	374.144	-0.379336	0.147598	-2.57006	0.010168	0.136532	SLC25A11	8402	solute carrier family 25 member 11
ENSG00000223930	20.547	-1.22913	0.478277	-2.56991	0.0101724	0.136532	NA	NA	NA
ENSG00000162825	59.4601	0.679357	0.264381	2.56962	0.0101811	0.136532	NBPF20	100288142	NBPF member 20
ENSG00000171823	314.505	0.320601	0.124778	2.56937	0.0101884	0.136532	FBXL14	144699	F-box and leucine rich repeat protein 14
ENSG00000233913	11.838	-1.54838	0.602668	-2.56921	0.0101931	0.136532	RPL10P9	389342	ribosomal protein L10 pseudogene 9
ENSG00000138378	277.724	-0.420046	0.163569	-2.568	0.0102288	0.136595	STAT4	6775	signal transducer and activator of transcription 4
ENSG00000142961	121.454	0.49382	0.192329	2.56757	0.0102414	0.136595	MOB3C	148932	MOB kinase activator 3C
ENSG00000169635	143.409	0.585106	0.227885	2.56755	0.010242	0.136595	HIC2	23119	HIC ZBTB transcriptional repressor 2
ENSG00000105649	1553.07	-0.490918	0.191203	-2.56752	0.0102428	0.136595	RAB3A	5864	RAB3A, member RAS oncogene family
ENSG00000049883	235.594	-0.284089	0.11066	-2.56724	0.0102513	0.136595	PTCD2	79810	pentatricopeptide repeat domain 2
ENSG00000100316	3998.63	-0.324187	0.126288	-2.56704	0.010257	0.136595	RPL3	6122	ribosomal protein L3
ENSG00000176182	203.705	-0.415099	0.161709	-2.56694	0.0102599	0.136595	MYPOP	339344	Myb related transcription factor, partner of profilin
ENSG00000180638	2.26886	1.87433	0.730289	2.56656	0.0102712	NA	SLC47A2	146802	solute carrier family 47 member 2
ENSG00000100393	1354.68	0.236046	0.0919708	2.56653	0.0102721	0.136595	EP300	2033	E1A binding protein p300
ENSG00000281183	132.212	0.558309	0.217543	2.56644	0.0102749	0.136595	NPTN-IT1	101241892	NPTN intronic transcript 1
ENSG00000130748	193.888	-0.568753	0.221622	-2.56632	0.0102784	0.136595	TMEM160	54958	transmembrane protein 160
ENSG00000100138	780.593	-0.369643	0.144052	-2.56604	0.0102868	0.136595	SNU13	4809	small nuclear ribonucleoprotein 13
ENSG00000272047	304.637	-0.456971	0.178088	-2.56599	0.0102881	0.136595	GTF2H5	404672	general transcription factor IIH subunit 5
ENSG00000250896	8.3677	-1.7153	0.668498	-2.5659	0.0102907	0.136595	NA	NA	NA
ENSG00000286983	3.10303	1.78287	0.695048	2.5651	0.0103147	NA	NA	NA	NA
ENSG00000120322	36.6847	0.618209	0.241051	2.56464	0.0103284	0.136805	PCDHB8	56128	protocadherin beta 8
ENSG00000132676	282.32	-0.333868	0.130199	-2.56429	0.0103388	0.136805	DAP3	7818	death associated protein 3
ENSG00000279631	35.78	-0.571041	0.222719	-2.56396	0.0103486	0.136805	NA	NA	NA
ENSG00000102710	329.92	0.374678	0.146133	2.56395	0.0103489	0.136805	SUPT20H	55578	SPT20 homolog, SAGA complex component
ENSG00000218426	10.0478	-1.60802	0.627284	-2.56346	0.0103635	0.136805	RPL27AP6	389435	ribosomal protein L27a pseudogene 6
ENSG00000169991	256.011	0.258917	0.101017	2.56309	0.0103745	0.136805	IFFO2	126917	intermediate filament family orphan 2
ENSG00000126602	582.34	-0.367464	0.143367	-2.56309	0.0103745	0.136805	TRAP1	10131	TNF receptor associated protein 1
ENSG00000178922	73.4883	0.408592	0.159425	2.56291	0.0103799	0.136805	HYI	81888	hydroxypyruvate isomerase (putative)
ENSG00000141639	1366.91	0.381922	0.14903	2.56271	0.0103858	0.136805	MAPK4	5596	mitogen-activated protein kinase 4
ENSG00000142676	401.367	-0.473194	0.184692	-2.56207	0.010405	0.136805	RPL11	6135	ribosomal protein L11
ENSG00000113100	305.331	-0.336912	0.131522	-2.56165	0.0104178	0.136805	CDH9	1007	cadherin 9
ENSG00000287243	63.5046	-0.614119	0.239737	-2.56164	0.010418	0.136805	THCAT155	100129223	thyroid cancer-associated transcript 155
ENSG00000128536	115.605	0.503067	0.196394	2.56152	0.0104215	0.136805	CDHR3	222256	cadherin related family member 3
ENSG00000198618	192.27	-0.541919	0.211572	-2.56139	0.0104254	0.136805	NA	NA	NA
ENSG00000109906	2316.81	0.334449	0.130575	2.56135	0.0104265	0.136805	ZBTB16	7704	zinc finger and BTB domain containing 16
ENSG00000147162	2348.9	0.343403	0.134082	2.56113	0.0104331	0.136805	OGT	8473	O-linked N-acetylglucosamine (GlcNAc) transferase
ENSG00000260788	56.4141	0.86684	0.338465	2.56109	0.0104344	0.136805	LOC105371366	105371366	uncharacterized LOC105371366
ENSG00000247679	14.3688	0.791692	0.309134	2.561	0.0104373	0.136805	NA	NA	NA
ENSG00000183963	140.222	0.786192	0.307008	2.56082	0.0104425	0.136805	SMTN	6525	smoothelin
ENSG00000110074	219.096	-0.318678	0.124472	-2.56024	0.01046	0.13694	FOXRED1	55572	FAD dependent oxidoreductase domain containing 1
ENSG00000228409	58.7915	0.410806	0.160495	2.55962	0.0104788	0.137027	NA	NA	NA
ENSG00000136213	354.891	0.38321	0.149718	2.55954	0.010481	0.137027	CHST12	55501	carbohydrate sulfotransferase 12
ENSG00000203648	3.58062	1.71829	0.671522	2.5588	0.0105033	NA	NA	NA	NA
ENSG00000272871	24.9863	0.715913	0.279822	2.55846	0.0105137	0.137129	NA	NA	NA
ENSG00000184368	621.987	-0.412689	0.161316	-2.55827	0.0105194	0.137129	MAP7D2	256714	MAP7 domain containing 2
ENSG00000245275	9.79201	0.885411	0.346105	2.55821	0.0105211	0.137129	SAP30L-AS1	386627	SAP30L antisense RNA 1 (head to head)
ENSG00000151917	528.185	-0.403436	0.157714	-2.55803	0.0105267	0.137129	BEND6	221336	BEN domain containing 6
ENSG00000087157	321.275	0.304523	0.119062	2.55768	0.0105373	0.137129	PGS1	9489	phosphatidylglycerophosphate synthase 1
ENSG00000105696	1556.36	-0.473955	0.185312	-2.55761	0.0105395	0.137129	TMEM59L	25789	transmembrane protein 59 like
ENSG00000100714	499.03	-0.321434	0.125683	-2.55749	0.010543	0.137129	MTHFD1	4522	methylenetetrahydrofolate dehydrogenase, cyclohydrolase and formyltetrahydrofolate synthetase 1
ENSG00000245105	42.8782	0.704103	0.275337	2.55724	0.0105506	0.137129	A2M-AS1	144571	A2M antisense RNA 1
ENSG00000105472	31.5987	-0.686449	0.268443	-2.55715	0.0105534	0.137129	CLEC11A	6320	C-type lectin domain containing 11A
ENSG00000258057	54.179	-0.459682	0.179815	-2.55642	0.0105757	0.137196	BCDIN3D-AS1	100286844	BCDIN3D antisense RNA 1
ENSG00000141404	727.529	-0.343917	0.134535	-2.55634	0.0105779	0.137196	GNAL	2774	G protein subunit alpha L
ENSG00000286262	2.44906	1.67423	0.655028	2.55596	0.0105896	NA	NA	NA	NA
ENSG00000279917	9.34349	1.05947	0.414518	2.55591	0.010591	0.137196	NA	NA	NA
ENSG00000087111	301.49	-0.311636	0.121939	-2.55566	0.0105985	0.137196	PIGS	94005	phosphatidylinositol glycan anchor biosynthesis class S
ENSG00000244306	48.3156	-0.925384	0.362152	-2.55524	0.0106115	0.137196	DUXAP10	503639	double homeobox A pseudogene 10
ENSG00000269937	9.62064	-1.43997	0.563546	-2.5552	0.0106127	0.137196	NA	NA	NA
ENSG00000121281	208.41	0.47941	0.187635	2.55502	0.0106183	0.137196	ADCY7	113	adenylate cyclase 7
ENSG00000159214	78.9284	-0.434846	0.170199	-2.55492	0.0106212	0.137196	CCDC24	149473	coiled-coil domain containing 24
ENSG00000123159	454.817	-0.313375	0.122659	-2.55486	0.0106231	0.137196	GIPC1	10755	GIPC PDZ domain containing family member 1
ENSG00000038219	1387.94	-0.31386	0.122896	-2.55387	0.0106534	0.137495	BOD1L1	259282	biorientation of chromosomes in cell division 1 like 1
ENSG00000255929	23.1154	-0.76223	0.298574	-2.55291	0.0106829	0.137758	PIWIL4-AS1	105369438	PIWIL4 antisense RNA 1
ENSG00000104154	429.342	0.359268	0.140739	2.55273	0.0106882	0.137758	SLC30A4	7782	solute carrier family 30 member 4
ENSG00000179262	491.02	-0.404616	0.158624	-2.55079	0.0107479	0.138365	RAD23A	5886	RAD23 homolog A, nucleotide excision repair protein
ENSG00000102385	552.312	-0.352443	0.138183	-2.55056	0.0107551	0.138365	DRP2	1821	dystrophin related protein 2
ENSG00000133466	63.3431	0.668038	0.261925	2.55049	0.0107571	0.138365	C1QTNF6	114904	C1q and TNF related 6
ENSG00000179841	718.086	-0.482689	0.189314	-2.54968	0.0107821	0.138594	AKAP5	9495	A-kinase anchoring protein 5
ENSG00000012174	241.496	-0.40235	0.157843	-2.54905	0.0108018	0.138754	MBTPS2	51360	membrane bound transcription factor peptidase, site 2
ENSG00000221890	3195.16	-0.336224	0.131929	-2.54852	0.0108182	0.138843	NPTXR	23467	neuronal pentraxin receptor
ENSG00000067829	297.933	-0.391543	0.153645	-2.54835	0.0108233	0.138843	IDH3G	3421	isocitrate dehydrogenase (NAD(+)) 3 non-catalytic subunit gamma
ENSG00000259316	4.38107	1.38707	0.544338	2.54818	0.0108286	NA	NA	NA	NA
ENSG00000180917	128.332	0.471283	0.184957	2.54807	0.0108322	0.138865	CMTR2	55783	cap methyltransferase 2
ENSG00000266371	22.2873	0.917094	0.360017	2.54737	0.010854	0.13905	NA	NA	NA
ENSG00000100347	189.479	-0.292371	0.114801	-2.54676	0.010873	0.1392	SAMM50	25813	SAMM50 sorting and assembly machinery component
ENSG00000100994	1986.45	-0.365021	0.143366	-2.54609	0.0108938	0.139373	PYGB	5834	glycogen phosphorylase B
ENSG00000076321	178.555	-0.312036	0.122568	-2.54582	0.010902	0.139382	KLHL20	27252	kelch like family member 20
ENSG00000120738	232.902	-1.07589	0.422768	-2.54487	0.0109317	0.139382	EGR1	1958	early growth response 1
ENSG00000070214	1830.55	0.330896	0.130027	2.54483	0.0109332	0.139382	SLC44A1	23446	solute carrier family 44 member 1
ENSG00000101460	357.299	-0.449749	0.176731	-2.54482	0.0109335	0.139382	MAP1LC3A	84557	microtubule associated protein 1 light chain 3 alpha
ENSG00000279803	12.7373	1.08996	0.428321	2.54472	0.0109364	0.139382	NA	NA	NA
ENSG00000271204	168.534	1.08858	0.427791	2.54466	0.0109383	0.139382	NA	NA	NA
ENSG00000159352	700.934	-0.325054	0.127764	-2.54418	0.0109533	0.139382	PSMD4	5710	proteasome 26S subunit ubiquitin receptor, non-ATPase 4
ENSG00000187446	839.127	-0.305668	0.120156	-2.54392	0.0109617	0.139382	CHP1	11261	calcineurin like EF-hand protein 1
ENSG00000105552	117.351	0.508722	0.199993	2.54369	0.0109687	0.139382	BCAT2	587	branched chain amino acid transaminase 2
ENSG00000092758	156.869	-0.770309	0.302861	-2.54344	0.0109766	0.139382	COL9A3	1299	collagen type IX alpha 3 chain
ENSG00000167114	396.955	-0.357908	0.14073	-2.54324	0.0109831	0.139382	SLC27A4	10999	solute carrier family 27 member 4
ENSG00000164080	454.461	0.203329	0.0799612	2.54284	0.0109955	0.139382	RAD54L2	23132	RAD54 like 2
ENSG00000177030	1072.28	-0.277015	0.10894	-2.54283	0.0109958	0.139382	DEAF1	10522	DEAF1 transcription factor
ENSG00000170231	16.5877	-0.917097	0.360668	-2.54277	0.0109977	0.139382	FABP6	2172	fatty acid binding protein 6
ENSG00000267213	9.69312	1.18812	0.46729	2.54258	0.0110038	0.139382	DPY19L3-DT	400684	DPY19L3 divergent transcript
ENSG00000166189	140.76	-0.393836	0.154934	-2.54196	0.0110232	0.139462	HPS6	79803	HPS6 biogenesis of lysosomal organelles complex 2 subunit 3
ENSG00000240972	70.3973	-0.83715	0.329343	-2.54188	0.0110259	0.139462	MIF	4282	macrophage migration inhibitory factor
ENSG00000183837	533.615	-0.543906	0.213994	-2.54168	0.011032	0.139462	PNMA3	29944	PNMA family member 3
ENSG00000198892	408.867	-0.318605	0.125385	-2.54101	0.0110532	0.139609	SHISA4	149345	shisa family member 4
ENSG00000178057	223.629	-0.319491	0.125743	-2.54082	0.0110592	0.139609	NDUFAF3	25915	NADH:ubiquinone oxidoreductase complex assembly factor 3
ENSG00000072682	196.126	0.530007	0.208613	2.54062	0.0110656	0.139609	P4HA2	8974	prolyl 4-hydroxylase subunit alpha 2
ENSG00000109846	1425.91	0.685965	0.270047	2.54016	0.0110801	0.139699	CRYAB	1410	crystallin alpha B
ENSG00000237950	14.5218	0.964714	0.379926	2.53922	0.0111101	0.139895	NA	NA	NA
ENSG00000114988	126.98	0.567827	0.223623	2.53921	0.0111102	0.139895	LMAN2L	81562	lectin, mannose binding 2 like
ENSG00000284959	52.7713	0.961382	0.378684	2.53874	0.0111251	0.139991	NA	NA	NA
ENSG00000174938	1273.46	-0.454885	0.179216	-2.53819	0.0111428	0.140121	SEZ6L2	26470	seizure related 6 homolog like 2
ENSG00000115271	258.332	-0.414102	0.163201	-2.53738	0.0111686	0.140308	GCA	25801	grancalcin
ENSG00000100359	9.975	0.983788	0.387766	2.53707	0.0111786	0.140308	SGSM3	27352	small G protein signaling modulator 3
ENSG00000196705	299.039	0.39743	0.156652	2.53703	0.0111797	0.140308	ZNF431	170959	zinc finger protein 431
ENSG00000286755	4.53692	-1.40394	0.553403	-2.53693	0.011183	NA	NA	NA	NA
ENSG00000082293	140.497	-0.405572	0.159917	-2.53615	0.011208	0.14057	COL19A1	1310	collagen type XIX alpha 1 chain
ENSG00000250722	1220.18	0.489614	0.193088	2.53571	0.0112221	0.14058	SELENOP	6414	selenoprotein P
ENSG00000067225	6205.96	-0.3596	0.141817	-2.53566	0.0112235	0.14058	PKM	5315	pyruvate kinase M1/2
ENSG00000137124	91.0233	-0.540057	0.213067	-2.53467	0.0112552	0.140868	ALDH1B1	219	aldehyde dehydrogenase 1 family member B1
ENSG00000273989	2.91423	1.92006	0.757587	2.53445	0.0112625	NA	NA	NA	NA
ENSG00000103319	434.144	0.363202	0.143309	2.5344	0.011264	0.140868	EEF2K	29904	eukaryotic elongation factor 2 kinase
ENSG00000111181	123.379	0.61926	0.244356	2.53426	0.0112686	0.140868	SLC6A12	6539	solute carrier family 6 member 12
ENSG00000127337	66.5292	-0.567814	0.224086	-2.53391	0.0112797	0.140915	YEATS4	8089	YEATS domain containing 4
ENSG00000180104	617.919	-0.271418	0.107124	-2.53367	0.0112875	0.14092	EXOC3	11336	exocyst complex component 3
ENSG00000158856	2706.9	-0.31081	0.122711	-2.53285	0.0113138	0.141084	DMTN	2039	dematin actin binding protein
ENSG00000125354	317.909	-0.36069	0.142416	-2.53264	0.0113207	0.141084	SEPTIN6	23157	septin 6
ENSG00000092850	8.84184	1.18435	0.467655	2.53253	0.0113244	0.141084	TEKT2	27285	tektin 2
ENSG00000176142	65.3067	0.51439	0.203138	2.53222	0.0113343	0.141084	TMEM39A	55254	transmembrane protein 39A
ENSG00000257752	3.45601	1.53696	0.606967	2.5322	0.0113349	NA	LOC100420011	100420011	transmembrane protein 38A pseudogene
ENSG00000170473	61.0265	-0.482857	0.190693	-2.53212	0.0113375	0.141084	PYM1	84305	PYM homolog 1, exon junction complex associated factor
ENSG00000130724	243.631	-0.399792	0.157921	-2.53159	0.0113547	0.141189	CHMP2A	27243	charged multivesicular body protein 2A
ENSG00000173660	425.367	-0.493453	0.194933	-2.5314	0.0113607	0.141189	UQCRH	7388	ubiquinol-cytochrome c reductase hinge protein
ENSG00000114391	928.257	-0.447381	0.176751	-2.53114	0.0113693	0.141201	RPL24	6152	ribosomal protein L24
ENSG00000177383	242.868	-0.480071	0.189683	-2.53092	0.0113764	0.141201	MAGEF1	64110	MAGE family member F1
ENSG00000066084	1540.33	0.227292	0.0898363	2.53007	0.0114039	0.141269	DIP2B	57609	disco interacting protein 2 homolog B
ENSG00000256628	31.4665	0.455281	0.179955	2.52997	0.0114074	0.141269	ZBTB11-AS1	100009676	ZBTB11 antisense RNA 1
ENSG00000163637	1620.83	0.265546	0.104963	2.5299	0.0114094	0.141269	PRICKLE2	166336	prickle planar cell polarity protein 2
ENSG00000133111	87.845	0.428205	0.169262	2.52984	0.0114115	0.141269	RFXAP	5994	regulatory factor X associated protein
ENSG00000234771	77.0659	0.651482	0.257592	2.52912	0.0114348	0.141466	NA	NA	NA
ENSG00000223572	86.3304	-0.408048	0.161399	-2.52819	0.0114652	0.141751	CKMT1B	1159	creatine kinase, mitochondrial 1B
ENSG00000234284	60.1649	0.404708	0.160115	2.52761	0.0114841	0.141892	ZNF879	345462	zinc finger protein 879
ENSG00000071794	638.432	-0.285882	0.113132	-2.52698	0.0115049	0.141904	HLTF	6596	helicase like transcription factor
ENSG00000279330	10.1575	1.1852	0.469039	2.52686	0.0115086	0.141904	NA	NA	NA
ENSG00000177465	23.2646	-0.92707	0.366896	-2.52679	0.0115111	0.141904	ACOT4	122970	acyl-CoA thioesterase 4
ENSG00000158815	85.5693	0.981799	0.388583	2.52661	0.0115169	0.141904	FGF17	8822	fibroblast growth factor 17
ENSG00000139220	1837.79	-0.254242	0.100638	-2.52629	0.0115274	0.141904	PPFIA2	8499	PTPRF interacting protein alpha 2
ENSG00000170899	273.392	-0.341469	0.13517	-2.52622	0.0115296	0.141904	GSTA4	2941	glutathione S-transferase alpha 4
ENSG00000232044	465.646	0.289253	0.114518	2.52582	0.0115427	0.141958	NA	NA	NA
ENSG00000198648	879.166	-0.319625	0.126552	-2.52564	0.0115489	0.141958	STK39	27347	serine/threonine kinase 39
ENSG00000260517	3.94444	1.60997	0.637552	2.52524	0.0115619	NA	NA	NA	NA
ENSG00000119705	102.988	-0.593169	0.234942	-2.52475	0.011578	0.142193	SLIRP	81892	SRA stem-loop interacting RNA binding protein
ENSG00000023839	7.09112	1.12726	0.44651	2.52461	0.0115828	0.142193	ABCC2	1244	ATP binding cassette subfamily C member 2
ENSG00000134575	161.662	-0.627409	0.248542	-2.52436	0.0115909	0.142201	ACP2	53	acid phosphatase 2, lysosomal
ENSG00000138433	244.68	-0.312718	0.123929	-2.52335	0.0116242	0.142436	CIR1	9541	corepressor interacting with RBPJ, CIR1
ENSG00000106261	1592.82	-0.208381	0.0825817	-2.52333	0.011625	0.142436	ZKSCAN1	7586	zinc finger with KRAB and SCAN domains 1
ENSG00000163938	261.692	-0.36552	0.144882	-2.52288	0.0116398	0.142525	GNL3	26354	G protein nucleolar 3
ENSG00000146416	311.35	-0.255951	0.101478	-2.52224	0.011661	0.142642	AIG1	51390	androgen induced 1
ENSG00000123200	1220.22	-0.327765	0.129955	-2.52214	0.0116642	0.142642	ZC3H13	23091	zinc finger CCCH-type containing 13
ENSG00000113387	1256.97	-0.469065	0.186016	-2.52164	0.0116808	0.142754	SUB1	10923	SUB1 regulator of transcription
ENSG00000198932	1809.6	-0.395733	0.157034	-2.52005	0.011734	0.143312	GPRASP1	9737	G protein-coupled receptor associated sorting protein 1
ENSG00000144152	109.648	-0.664562	0.263739	-2.51977	0.011743	0.14333	FBLN7	129804	fibulin 7
ENSG00000271714	18.9767	-0.888303	0.352574	-2.51948	0.0117527	0.143358	NA	NA	NA
ENSG00000198276	122.74	0.414246	0.164495	2.5183	0.0117923	0.143707	UCKL1	54963	uridine-cytidine kinase 1 like 1
ENSG00000253301	6.89814	1.3843	0.549722	2.51818	0.0117964	0.143707	LINC01606	100507651	long intergenic non-protein coding RNA 1606
ENSG00000223749	3.385	1.30363	0.517716	2.51805	0.0118007	NA	NA	NA	NA
ENSG00000071082	1155.75	-0.444999	0.176753	-2.51764	0.0118145	0.143724	RPL31	6160	ribosomal protein L31
ENSG00000133131	58.8004	0.562284	0.223341	2.51761	0.0118156	0.143724	MORC4	79710	MORC family CW-type zinc finger 4
ENSG00000089057	1497.57	0.208624	0.0828708	2.51746	0.0118204	0.143724	SLC23A2	9962	solute carrier family 23 member 2
ENSG00000227908	5.82603	-1.29418	0.514392	-2.51594	0.0118717	NA	IL6ST-DT	441072	IL6ST divergent transcript
ENSG00000173991	10.6881	1.2424	0.493824	2.51588	0.0118736	0.14428	TCAP	8557	titin-cap
ENSG00000166780	1132.87	-0.363817	0.144637	-2.51538	0.0118906	0.144394	BMERB1	89927	bMERB domain containing 1
ENSG00000188322	370.542	-0.357653	0.142225	-2.5147	0.0119135	0.144485	SBK1	388228	SH3 domain binding kinase 1
ENSG00000103021	250.024	-0.439494	0.174775	-2.51463	0.0119158	0.144485	CCDC113	29070	coiled-coil domain containing 113
ENSG00000269959	13.4209	1.0915	0.434085	2.51448	0.0119207	0.144485	SPACA6-AS1	102238594	SPACA6 antisense RNA 1
ENSG00000167524	302.543	0.565179	0.224796	2.51419	0.0119307	0.144515	RSKR	124923	ribosomal protein S6 kinase related
ENSG00000260269	5.93694	1.06509	0.423798	2.5132	0.0119641	NA	NA	NA	NA
ENSG00000265366	12.5397	-0.933772	0.371591	-2.5129	0.0119743	0.144859	NA	NA	NA
ENSG00000101019	415.83	-0.238729	0.0950021	-2.51288	0.0119751	0.144859	UQCC1	55245	ubiquinol-cytochrome c reductase complex assembly factor 1
ENSG00000158747	573.182	-0.306591	0.122018	-2.51268	0.0119819	0.144859	NBL1	4681	NBL1, DAN family BMP antagonist
ENSG00000069345	786.873	-0.305946	0.121782	-2.51224	0.0119969	0.144905	DNAJA2	10294	DnaJ heat shock protein family (Hsp40) member A2
ENSG00000241563	2.99397	-1.57656	0.627564	-2.5122	0.0119982	NA	CORT	1325	cortistatin
ENSG00000100362	58.7191	-0.844436	0.336145	-2.51212	0.0120009	0.144905	PVALB	5816	parvalbumin
ENSG00000241506	20.697	-1.31274	0.52266	-2.51165	0.012017	0.145008	PSMC1P1	151645	proteasome 26S subunit, ATPase 1 pseudogene 1
ENSG00000276390	3.23084	1.7693	0.704547	2.51126	0.0120301	NA	NA	NA	NA
ENSG00000160716	527.815	-0.328136	0.130675	-2.51108	0.0120362	0.1451	CHRNB2	1141	cholinergic receptor nicotinic beta 2 subunit
ENSG00000260011	4.26115	1.5918	0.633933	2.511	0.0120391	NA	NA	NA	NA
ENSG00000059728	237.962	0.369812	0.147278	2.51098	0.0120398	0.1451	MXD1	4084	MAX dimerization protein 1
ENSG00000139112	2226.04	-0.395137	0.157403	-2.51035	0.0120613	0.145248	GABARAPL1	23710	GABA type A receptor associated protein like 1
ENSG00000187800	38.1184	0.698093	0.278125	2.51	0.0120732	0.145248	PEAR1	375033	platelet endothelial aggregation receptor 1
ENSG00000150636	92.7368	-0.45886	0.182816	-2.50995	0.0120749	0.145248	CCDC102B	79839	coiled-coil domain containing 102B
ENSG00000136003	816.993	-0.266253	0.106108	-2.50925	0.0120986	0.145269	ISCU	23479	iron-sulfur cluster assembly enzyme
ENSG00000269945	45.082	0.693025	0.276202	2.50913	0.012103	0.145269	NA	NA	NA
ENSG00000171450	400.682	-0.492587	0.196327	-2.50902	0.0121067	0.145269	CDK5R2	8941	cyclin dependent kinase 5 regulatory subunit 2
ENSG00000072274	1107.92	-0.492042	0.19611	-2.50901	0.012107	0.145269	TFRC	7037	transferrin receptor
ENSG00000198551	112.566	-0.326702	0.130233	-2.5086	0.0121211	0.145347	ZNF627	199692	zinc finger protein 627
ENSG00000269713	144.537	0.409097	0.163095	2.50834	0.01213	0.145362	NBPF9	400818	NBPF member 9
ENSG00000265683	5.60091	-1.17171	0.467209	-2.5079	0.0121452	NA	SYPL1P2	100132972	synaptophysin like 1 pseudogene 2
ENSG00000117791	141.097	-0.333784	0.133095	-2.50787	0.0121463	0.145466	MTARC2	54996	mitochondrial amidoxime reducing component 2
ENSG00000105419	434.77	-0.426237	0.169989	-2.50745	0.0121607	0.145548	MEIS3	56917	Meis homeobox 3
ENSG00000181163	1230.8	-0.331183	0.13211	-2.50688	0.0121803	0.145691	NPM1	4869	nucleophosmin 1
ENSG00000226259	41.1544	1.06392	0.424509	2.50624	0.0122024	0.145864	NA	NA	NA
ENSG00000260000	9.90521	-0.929896	0.371156	-2.5054	0.0122312	0.146032	NA	NA	NA
ENSG00000188290	62.4042	-0.740962	0.295785	-2.50507	0.0122426	0.146032	HES4	57801	hes family bHLH transcription factor 4
ENSG00000266777	73.6639	0.884707	0.353178	2.50499	0.0122456	0.146032	NA	NA	NA
ENSG00000184160	39.4151	0.583247	0.23286	2.50471	0.0122551	0.146032	ADRA2C	152	adrenoceptor alpha 2C
ENSG00000091640	153.942	-0.446196	0.178179	-2.50421	0.0122726	0.146032	SPAG7	9552	sperm associated antigen 7
ENSG00000179051	455.098	0.265377	0.105977	2.50409	0.0122767	0.146032	RCC2	55920	regulator of chromosome condensation 2
ENSG00000185339	101.291	-0.643201	0.256863	-2.50406	0.0122777	0.146032	TCN2	6948	transcobalamin 2
ENSG00000101938	402.104	-0.370218	0.147848	-2.50404	0.0122784	0.146032	CHRDL1	91851	chordin like 1
ENSG00000229989	65.1492	0.643289	0.25692	2.50384	0.0122852	0.146032	NA	NA	NA
ENSG00000156603	77.8572	-0.491965	0.196537	-2.50317	0.0123087	0.146203	MED19	219541	mediator complex subunit 19
ENSG00000280269	8.61473	0.923466	0.368945	2.50299	0.0123149	0.146203	NA	NA	NA
ENSG00000138385	561.992	-0.361223	0.144382	-2.50185	0.0123546	0.146584	SSB	6741	small RNA binding exonuclease protection factor La
ENSG00000104863	79.4823	-0.46554	0.186097	-2.5016	0.0123635	0.146598	LIN7B	64130	lin-7 homolog B, crumbs cell polarity complex component
ENSG00000086065	507.26	-0.384382	0.153683	-2.50113	0.0123798	0.146687	CHMP5	51510	charged multivesicular body protein 5
ENSG00000111262	881.975	-0.326748	0.13065	-2.50094	0.0123864	0.146687	KCNA1	3736	potassium voltage-gated channel subfamily A member 1
ENSG00000134294	2014.23	0.553558	0.221369	2.50062	0.0123978	0.146731	SLC38A2	54407	solute carrier family 38 member 2
ENSG00000163249	169.148	-0.32047	0.128194	-2.49988	0.0124234	0.146944	CCNYL1	151195	cyclin Y like 1
ENSG00000177627	5.27268	-1.12761	0.451127	-2.49953	0.0124359	NA	C12orf54	121273	chromosome 12 open reading frame 54
ENSG00000204315	28.3496	-0.805922	0.322478	-2.49915	0.012449	0.147134	FKBPL	63943	FKBP prolyl isomerase like
ENSG00000120162	325.2	0.300701	0.120329	2.49899	0.0124549	0.147134	MOB3B	79817	MOB kinase activator 3B
ENSG00000250608	66.2512	0.491071	0.196559	2.49834	0.0124775	0.14731	NUDT16-DT	339874	NUDT16 divergent transcript
ENSG00000275131	864.304	0.526971	0.210948	2.4981	0.0124859	0.147319	NA	NA	NA
ENSG00000233670	36.0551	1.07661	0.431049	2.49765	0.012502	0.147329	PIRT	644139	phosphoinositide interacting regulator of transient receptor potential channels
ENSG00000130368	147.331	-0.645475	0.258434	-2.49764	0.0125022	0.147329	MAS1	4142	MAS1 proto-oncogene, G protein-coupled receptor
ENSG00000101276	68.3711	0.730603	0.292686	2.4962	0.012553	0.147596	SLC52A3	113278	solute carrier family 52 member 3
ENSG00000288531	8.09233	1.54573	0.619267	2.49607	0.0125578	0.147596	LOC107984850	107984850	uncharacterized LOC107984850
ENSG00000173208	381.314	-0.356359	0.142774	-2.49598	0.0125611	0.147596	ABCD2	225	ATP binding cassette subfamily D member 2
ENSG00000130829	25.5217	0.862111	0.345416	2.49586	0.0125652	0.147596	DUSP9	1852	dual specificity phosphatase 9
ENSG00000134250	1675.15	0.404023	0.161883	2.49577	0.0125685	0.147596	NOTCH2	4853	notch receptor 2
ENSG00000077522	453.627	-0.303969	0.121797	-2.49569	0.0125712	0.147596	ACTN2	88	actinin alpha 2
ENSG00000051108	487.636	0.286588	0.114849	2.49536	0.012583	0.147644	HERPUD1	9709	homocysteine inducible ER protein with ubiquitin like domain 1
ENSG00000182054	765.088	-0.447337	0.179301	-2.49489	0.0125996	0.147747	IDH2	3418	isocitrate dehydrogenase (NADP(+)) 2
ENSG00000058091	1582.91	-0.345503	0.138506	-2.4945	0.0126133	0.14779	CDK14	5218	cyclin dependent kinase 14
ENSG00000056998	93.2351	0.602654	0.241638	2.49404	0.0126299	0.14779	GYG2	8908	glycogenin 2
ENSG00000085719	577.7	0.324715	0.130198	2.494	0.0126311	0.14779	CPNE3	8895	copine 3
ENSG00000188933	53.0057	0.879461	0.352657	2.49382	0.0126378	0.14779	NA	NA	NA
ENSG00000006128	54.5286	-0.91142	0.365535	-2.49338	0.0126532	0.14779	TAC1	6863	tachykinin precursor 1
ENSG00000181577	6.97423	-1.30376	0.522935	-2.49316	0.0126611	0.14779	LINC03040	221416	long intergenic non-protein coding RNA 3040
ENSG00000162241	51.198	-0.511422	0.205135	-2.4931	0.0126634	0.14779	SLC25A45	283130	solute carrier family 25 member 45
ENSG00000166261	126.4	0.473118	0.189804	2.49267	0.0126787	0.14779	ZNF202	7753	zinc finger protein 202
ENSG00000172954	187.241	-0.284206	0.11402	-2.4926	0.012681	0.14779	LCLAT1	253558	lysocardiolipin acyltransferase 1
ENSG00000030066	241.273	0.318785	0.127902	2.49242	0.0126877	0.14779	NUP160	23279	nucleoporin 160
ENSG00000172974	27.1528	-1.36785	0.548841	-2.49225	0.0126936	0.14779	NA	NA	NA
ENSG00000165591	19.3272	0.620948	0.249158	2.49219	0.012696	0.14779	FAAH2	158584	fatty acid amide hydrolase 2
ENSG00000213638	16.1501	0.884065	0.354785	2.49183	0.0127085	0.147818	ADAT3	113179	adenosine deaminase tRNA specific 3
ENSG00000234373	15.7546	0.926053	0.371718	2.49128	0.0127284	0.147818	NA	NA	NA
ENSG00000167232	2590.16	-0.271407	0.108944	-2.49124	0.0127296	0.147818	ZNF91	7644	zinc finger protein 91
ENSG00000184371	223.383	0.62411	0.250525	2.49121	0.0127309	0.147818	CSF1	1435	colony stimulating factor 1
ENSG00000249839	9.09107	-0.98347	0.394831	-2.49086	0.0127433	0.147818	NA	NA	NA
ENSG00000106052	1713.65	-0.296892	0.119194	-2.49082	0.0127448	0.147818	TAX1BP1	8887	Tax1 binding protein 1
ENSG00000196284	232.829	-0.386607	0.155264	-2.48999	0.0127746	0.147832	SUPT3H	8464	SPT3 homolog, SAGA and STAGA complex component
ENSG00000139239	20.2105	-1.29388	0.519632	-2.48999	0.0127748	0.147832	RPL14P1	144581	ribosomal protein L14 pseudogene 1
ENSG00000082213	225.998	-0.416543	0.167302	-2.48977	0.0127826	0.147832	C5orf22	55322	chromosome 5 open reading frame 22
ENSG00000168491	36.8589	-0.642572	0.25811	-2.48953	0.0127914	0.147832	CCDC110	256309	coiled-coil domain containing 110
ENSG00000166503	1211.47	-0.294908	0.11846	-2.48952	0.0127916	0.147832	HDGFL3	50810	HDGF like 3
ENSG00000163026	81.2399	0.374117	0.15029	2.48929	0.0127998	0.147832	WDCP	80304	WD repeat and coiled coil containing
ENSG00000136522	142.012	-0.355935	0.142987	-2.48928	0.0128002	0.147832	MRPL47	57129	mitochondrial ribosomal protein L47
ENSG00000188559	466.033	0.385829	0.155023	2.48885	0.0128157	0.147923	RALGAPA2	57186	Ral GTPase activating protein catalytic subunit alpha 2
ENSG00000273014	18.2448	0.698235	0.280615	2.48824	0.0128379	0.148089	NA	NA	NA
ENSG00000058335	1239.29	-0.457432	0.183918	-2.48716	0.0128769	0.148449	RASGRF1	5923	Ras protein specific guanine nucleotide releasing factor 1
ENSG00000128692	13.3057	-1.05658	0.424913	-2.48659	0.0128975	0.148571	NA	NA	NA
ENSG00000170365	259.688	0.327715	0.131801	2.48644	0.012903	0.148571	SMAD1	4086	SMAD family member 1
ENSG00000128609	1057.83	-0.434028	0.174609	-2.48572	0.0129291	0.148701	NDUFA5	4698	NADH:ubiquinone oxidoreductase subunit A5
ENSG00000134817	384.245	0.972993	0.391438	2.48569	0.0129302	0.148701	APLNR	187	apelin receptor
ENSG00000162738	109.849	0.462461	0.186065	2.48548	0.0129376	0.148701	VANGL2	57216	VANGL planar cell polarity protein 2
ENSG00000113300	445.39	0.340427	0.137011	2.48468	0.012967	0.148822	CNOT6	57472	CCR4-NOT transcription complex subunit 6
ENSG00000121440	399.229	0.283224	0.113992	2.4846	0.0129697	0.148822	PDZRN3	23024	PDZ domain containing ring finger 3
ENSG00000257986	24.4784	-0.780809	0.314266	-2.48455	0.0129715	0.148822	NA	NA	NA
ENSG00000113721	480.513	0.393758	0.158542	2.48361	0.0130058	0.149126	PDGFRB	5159	platelet derived growth factor receptor beta
ENSG00000197724	565.063	0.288777	0.116331	2.48237	0.0130513	0.149558	PHF2	5253	PHD finger protein 2
ENSG00000163956	968.946	-0.301653	0.121572	-2.48127	0.0130917	0.149931	LRPAP1	4043	LDL receptor related protein associated protein 1
ENSG00000112312	75.7675	0.557537	0.224718	2.48105	0.0130995	0.149931	GMNN	51053	geminin DNA replication inhibitor
ENSG00000197077	1176.76	0.312556	0.12602	2.4802	0.0131307	0.150018	KIAA1671	85379	KIAA1671
ENSG00000264895	34.7553	0.760245	0.306525	2.4802	0.0131308	0.150018	NA	NA	NA
ENSG00000091128	3.22425	1.95383	0.787811	2.48007	0.0131357	NA	LAMB4	22798	laminin subunit beta 4
ENSG00000027001	90.434	-0.414945	0.167315	-2.48003	0.0131372	0.150018	MIPEP	4285	mitochondrial intermediate peptidase
ENSG00000163866	265.307	-0.225118	0.0907759	-2.47994	0.0131406	0.150018	SMIM12	113444	small integral membrane protein 12
ENSG00000107566	139.192	0.326693	0.131747	2.4797	0.0131492	0.150018	ERLIN1	10613	ER lipid raft associated 1
ENSG00000068400	675.858	-0.451064	0.181924	-2.47941	0.0131601	0.150018	GRIPAP1	56850	GRIP1 associated protein 1
ENSG00000184730	7.734	1.39428	0.562358	2.47935	0.0131621	0.150018	APOBR	55911	apolipoprotein B receptor
ENSG00000214875	2.58543	1.51736	0.612188	2.47858	0.0131907	NA	NA	NA	NA
ENSG00000107882	174.066	0.367992	0.148477	2.47844	0.013196	0.150127	SUFU	51684	SUFU negative regulator of hedgehog signaling
ENSG00000242071	47.6165	-1.41373	0.570425	-2.47839	0.0131979	0.150127	RPL7AP6	326310	ribosomal protein L7a pseudogene 6
ENSG00000257181	4.14993	1.20828	0.487586	2.47808	0.0132092	NA	NA	NA	NA
ENSG00000112667	69.0268	-0.467112	0.1885	-2.47805	0.0132103	0.150127	DNPH1	10591	2'-deoxynucleoside 5'-phosphate N-hydrolase 1
ENSG00000254936	20.8376	1.05168	0.424403	2.47803	0.0132112	0.150127	NA	NA	NA
ENSG00000161920	40.5018	-0.466579	0.188294	-2.47793	0.0132146	0.150127	MED11	400569	mediator complex subunit 11
ENSG00000162889	300.59	0.434339	0.175291	2.47782	0.0132188	0.150127	MAPKAPK2	9261	MAPK activated protein kinase 2
ENSG00000204564	126.97	-0.38105	0.153808	-2.47745	0.0132327	0.150196	C6orf136	221545	chromosome 6 open reading frame 136
ENSG00000137843	409.524	-0.474038	0.191374	-2.47703	0.0132482	0.150202	PAK6	56924	p21 (RAC1) activated kinase 6
ENSG00000174963	36.1877	0.717641	0.289721	2.47701	0.013249	0.150202	ZIC4	84107	Zic family member 4
ENSG00000125952	384.515	0.2444	0.0987374	2.47525	0.0133144	0.150824	MAX	4149	MYC associated factor X
ENSG00000241468	102.021	-0.381041	0.153956	-2.475	0.0133238	0.150824	ATP5MF	9551	ATP synthase membrane subunit f
ENSG00000168291	289.642	-0.370772	0.149823	-2.47473	0.0133338	0.150824	PDHB	5162	pyruvate dehydrogenase E1 subunit beta
ENSG00000214456	85.3695	0.55327	0.223572	2.47468	0.0133354	0.150824	PLIN5	440503	perilipin 5
ENSG00000121390	549.179	-0.205124	0.0828978	-2.47442	0.0133452	0.150846	PSPC1	55269	paraspeckle component 1
ENSG00000182318	45.5869	0.574472	0.232195	2.47409	0.0133575	0.150895	ZSCAN22	342945	zinc finger and SCAN domain containing 22
ENSG00000243232	250.32	-0.37036	0.149743	-2.4733	0.0133871	0.151132	PCDHAC2	56134	protocadherin alpha subfamily C, 2
ENSG00000173227	358.679	-0.433849	0.175434	-2.473	0.0133983	0.151132	SYT12	91683	synaptotagmin 12
ENSG00000235552	60.2812	-1.04199	0.421385	-2.47277	0.0134071	0.151132	RPL6P27	645387	ribosomal protein L6 pseudogene 27
ENSG00000126698	498.463	-0.318748	0.128914	-2.47257	0.0134145	0.151132	DNAJC8	22826	DnaJ heat shock protein family (Hsp40) member C8
ENSG00000136518	45.038	0.450577	0.182237	2.47248	0.013418	0.151132	ACTL6A	86	actin like 6A
ENSG00000163449	78.7067	-0.445932	0.180402	-2.47188	0.0134406	0.151298	TMEM169	92691	transmembrane protein 169
ENSG00000260271	5.48205	-1.6689	0.675203	-2.4717	0.0134472	NA	NA	NA	NA
ENSG00000159479	172.351	-0.264656	0.1071	-2.47113	0.0134688	0.151526	MED8	112950	mediator complex subunit 8
ENSG00000126247	788.044	-0.399523	0.161705	-2.47069	0.0134854	0.151623	CAPNS1	826	calpain small subunit 1
ENSG00000065548	574.202	-0.306668	0.124136	-2.47042	0.0134954	0.151646	ZC3H15	55854	zinc finger CCCH-type containing 15
ENSG00000258168	9.31474	0.835845	0.33839	2.47006	0.013509	0.15171	NA	NA	NA
ENSG00000140955	5.85741	-1.32998	0.538667	-2.46903	0.0135481	NA	ADAD2	161931	adenosine deaminase domain containing 2
ENSG00000122877	12.5462	-1.59138	0.644628	-2.46868	0.0135612	0.152176	EGR2	1959	early growth response 2
ENSG00000119421	262.39	-0.378093	0.153164	-2.46855	0.0135663	0.152176	NDUFA8	4702	NADH:ubiquinone oxidoreductase subunit A8
ENSG00000273274	63.0752	0.661236	0.267889	2.46832	0.013575	0.152184	ZBTB8B	728116	zinc finger and BTB domain containing 8B
ENSG00000156411	275.213	-0.437166	0.177159	-2.46765	0.0136003	0.152292	ATP5MJ	9556	ATP synthase membrane subunit j
ENSG00000136720	1450.82	0.303573	0.123021	2.46764	0.0136007	0.152292	HS6ST1	9394	heparan sulfate 6-O-sulfotransferase 1
ENSG00000130643	653.644	-0.501069	0.203128	-2.46677	0.0136338	0.152574	CALY	50632	calcyon neuron specific vesicular protein
ENSG00000230320	4.36286	1.68043	0.681312	2.46646	0.0136456	NA	NA	NA	NA
ENSG00000170160	371.998	0.67139	0.272228	2.46628	0.0136524	0.152693	CCDC144A	9720	coiled-coil domain containing 144A
ENSG00000100146	467.3	0.470838	0.190941	2.46588	0.0136676	0.152774	SOX10	6663	SRY-box transcription factor 10
ENSG00000272031	251.762	-0.452291	0.183449	-2.46549	0.0136825	0.152851	ANKRD34A	284615	ankyrin repeat domain 34A
ENSG00000198944	947.724	0.349353	0.141725	2.465	0.0137012	0.152923	SOWAHA	134548	sosondowah ankyrin repeat domain family member A
ENSG00000151632	47.9722	0.569186	0.23092	2.46487	0.0137065	0.152923	AKR1C2	1646	aldo-keto reductase family 1 member C2
ENSG00000139350	67.0409	0.526153	0.213495	2.46447	0.0137216	0.152923	NEDD1	121441	NEDD1 gamma-tubulin ring complex targeting factor
ENSG00000107779	499.448	0.307237	0.12467	2.46441	0.013724	0.152923	BMPR1A	657	bone morphogenetic protein receptor type 1A
ENSG00000278727	18.2785	-0.897523	0.364298	-2.4637	0.013751	0.152923	NA	NA	NA
ENSG00000187049	37.6194	0.573388	0.232736	2.46369	0.0137516	0.152923	TMEM216	51259	transmembrane protein 216
ENSG00000237737	61.1185	-0.565521	0.229559	-2.46351	0.0137583	0.152923	DCTN1-AS1	100189589	DCTN1 antisense RNA 1
ENSG00000103494	254.146	-0.33461	0.135831	-2.46343	0.0137614	0.152923	RPGRIP1L	23322	RPGRIP1 like
ENSG00000115350	88.2149	-0.483041	0.196085	-2.46342	0.0137617	0.152923	POLE4	56655	DNA polymerase epsilon 4, accessory subunit
ENSG00000275465	14.3701	1.07341	0.435773	2.46323	0.013769	0.152923	LOC158434	158434	uncharacterized LOC158434
ENSG00000132744	8.41798	1.61635	0.656277	2.46291	0.0137815	0.152973	ACY3	91703	aminoacylase 3
ENSG00000259153	39.7897	-0.652341	0.264905	-2.46255	0.0137953	0.153037	MAP3K9-DT	100506411	MAP3K9 divergent transcript
ENSG00000175183	74.6656	0.54042	0.219515	2.46188	0.0138212	0.15316	CSRP2	1466	cysteine and glycine rich protein 2
ENSG00000171314	1362.22	-0.388341	0.15776	-2.46159	0.0138323	0.15316	PGAM1	5223	phosphoglycerate mutase 1
ENSG00000228782	61.2404	0.587565	0.238718	2.46133	0.0138423	0.15316	NA	NA	NA
ENSG00000174547	68.4878	-0.50049	0.203342	-2.46132	0.0138426	0.15316	MRPL11	65003	mitochondrial ribosomal protein L11
ENSG00000133422	361.587	0.259149	0.105301	2.46102	0.0138543	0.15316	MORC2	22880	MORC family CW-type zinc finger 2
ENSG00000143155	337.502	-0.341426	0.138734	-2.46102	0.0138544	0.15316	TIPRL	261726	TOR signaling pathway regulator
ENSG00000165821	584.258	0.268286	0.109029	2.46067	0.0138677	0.153219	SALL2	6297	spalt like transcription factor 2
ENSG00000287279	4.39135	1.18691	0.482354	2.46066	0.013868	NA	NA	NA	NA
ENSG00000138083	7.76334	1.68414	0.684553	2.46021	0.0138856	0.153316	SIX3	6496	SIX homeobox 3
ENSG00000226752	217.956	-0.596986	0.242699	-2.45978	0.0139023	0.153316	CUTALP	253039	cutA divalent cation tolerance like, pseudogene
ENSG00000253122	3.8298	-1.3513	0.549383	-2.45967	0.0139066	NA	NA	NA	NA
ENSG00000119969	67.0293	0.516714	0.210098	2.4594	0.013917	0.153316	HELLS	3070	helicase, lymphoid specific
ENSG00000100413	584.785	0.297855	0.121123	2.45911	0.0139284	0.153316	POLR3H	171568	RNA polymerase III subunit H
ENSG00000279144	2.68316	1.75411	0.71332	2.45907	0.0139296	NA	NA	NA	NA
ENSG00000283162	19.7948	-0.853391	0.347039	-2.45906	0.01393	0.153316	NA	NA	NA
ENSG00000119688	272.597	0.533308	0.216887	2.45892	0.0139354	0.153316	ABCD4	5826	ATP binding cassette subfamily D member 4
ENSG00000116191	238.317	0.32637	0.132736	2.45879	0.0139405	0.153316	RALGPS2	55103	Ral GEF with PH domain and SH3 binding motif 2
ENSG00000130988	145.751	0.291441	0.118535	2.45869	0.0139446	0.153316	RGN	9104	regucalcin
ENSG00000214954	8.32465	0.949977	0.386392	2.45858	0.0139488	0.153316	LRRC69	100130742	leucine rich repeat containing 69
ENSG00000178425	268.233	-0.369686	0.150399	-2.45804	0.0139698	0.153419	NT5DC1	221294	5'-nucleotidase domain containing 1
ENSG00000196415	5.68941	-1.65603	0.673726	-2.45801	0.0139708	NA	PRTN3	5657	proteinase 3
ENSG00000258926	6.50501	-1.38029	0.561568	-2.45793	0.0139741	0.153419	LOC105370525	105370525	uncharacterized LOC105370525
ENSG00000135083	24.1002	0.658292	0.267849	2.4577	0.0139831	0.153429	CCNJL	79616	cyclin J like
ENSG00000088387	2219.17	0.237743	0.0967831	2.45645	0.0140317	0.153874	DOCK9	23348	dedicator of cytokinesis 9
ENSG00000253154	4.49026	1.85045	0.753318	2.45639	0.014034	NA	NA	NA	NA
ENSG00000115520	231.194	-0.342404	0.139425	-2.45584	0.0140556	0.154047	COQ10B	80219	coenzyme Q10B
ENSG00000215397	12.6586	-0.848223	0.345589	-2.45443	0.014111	0.154566	SCRT2	85508	scratch family transcriptional repressor 2
ENSG00000129691	395.655	-0.305593	0.12453	-2.45398	0.0141287	0.154671	ASH2L	9070	ASH2 like, histone lysine methyltransferase complex subunit
ENSG00000126653	188.942	-0.384874	0.15689	-2.45314	0.0141615	0.154927	NSRP1	84081	nuclear speckle splicing regulatory protein 1
ENSG00000214029	258.566	0.4382	0.178641	2.45297	0.0141683	0.154927	ZNF891	101060200	zinc finger protein 891
ENSG00000115461	892.593	0.419514	0.171059	2.45244	0.0141889	0.155064	IGFBP5	3488	insulin like growth factor binding protein 5
ENSG00000067221	377.082	-0.333324	0.135941	-2.45197	0.0142075	0.155172	STOML1	9399	stomatin like 1
ENSG00000223442	2.45214	1.65639	0.675557	2.45189	0.0142107	NA	TH2LCRR	101927761	T helper type 2 locus control region associated RNA
ENSG00000253846	106.015	0.399151	0.162804	2.45173	0.0142172	0.155172	PCDHGA10	56106	protocadherin gamma subfamily A, 10
ENSG00000144791	130.67	0.470538	0.191933	2.45158	0.0142232	0.155172	LIMD1	8994	LIM domain containing 1
ENSG00000146242	120.291	-0.506891	0.206804	-2.45107	0.0142434	0.155298	TPBG	7162	trophoblast glycoprotein
ENSG00000099341	513.55	-0.329253	0.134341	-2.45087	0.014251	0.155298	PSMD8	5714	proteasome 26S subunit, non-ATPase 8
ENSG00000179954	40.6858	0.797765	0.325587	2.45024	0.0142762	0.155403	SSC5D	284297	scavenger receptor cysteine rich family member with 5 domains
ENSG00000260337	28.0699	1.48043	0.604201	2.45022	0.0142769	0.155403	NA	NA	NA
ENSG00000232036	9.44581	1.07771	0.440018	2.44923	0.0143162	0.155594	LOC100129573	100129573	tRNA methyltransferase 2 homolog B (S. cerevisiae) pseudogene
ENSG00000171476	807.604	-0.429953	0.175548	-2.4492	0.0143175	0.155594	HOPX	84525	HOP homeobox
ENSG00000100307	1930.28	-0.170148	0.0694718	-2.44917	0.0143188	0.155594	CBX7	23492	chromobox 7
ENSG00000161016	1361.47	-0.357861	0.146159	-2.44843	0.0143479	0.155822	RPL8	6132	ribosomal protein L8
ENSG00000175203	880.039	-0.312991	0.127851	-2.44809	0.0143617	0.155846	DCTN2	10540	dynactin subunit 2
ENSG00000178078	13.4646	-0.93846	0.383363	-2.44797	0.0143665	0.155846	STAP2	55620	signal transducing adaptor family member 2
ENSG00000198832	265.457	-0.400533	0.163681	-2.44704	0.0144036	0.156021	SELENOM	140606	selenoprotein M
ENSG00000183298	9.86891	0.928248	0.379378	2.44676	0.0144146	0.156021	RPSAP19	730029	ribosomal protein SA pseudogene 19
ENSG00000237440	386.377	-0.268503	0.109746	-2.44659	0.0144217	0.156021	ZNF737	100129842	zinc finger protein 737
ENSG00000116750	506.445	-0.343299	0.140318	-2.44658	0.014422	0.156021	UCHL5	51377	ubiquitin C-terminal hydrolase L5
ENSG00000135940	784.454	-0.408668	0.167039	-2.44654	0.0144234	0.156021	COX5B	1329	cytochrome c oxidase subunit 5B
ENSG00000150961	201.181	0.287789	0.117666	2.44581	0.0144527	0.156249	SEC24D	9871	SEC24 homolog D, COPII coat complex component
ENSG00000225683	57.0399	1.23804	0.506378	2.44489	0.0144898	0.15639	PACRG-AS3	729658	PACRG antisense RNA 3
ENSG00000280399	16.015	0.707984	0.289583	2.44484	0.0144917	0.15639	NA	NA	NA
ENSG00000086504	251.013	-0.303627	0.124212	-2.44442	0.0145085	0.15639	MRPL28	10573	mitochondrial ribosomal protein L28
ENSG00000286548	10.7038	-1.33272	0.545209	-2.44442	0.0145085	0.15639	NA	NA	NA
ENSG00000241170	13.8594	1.10252	0.451117	2.44399	0.014526	0.15639	NA	NA	NA
ENSG00000132819	110.273	0.446366	0.182641	2.44396	0.0145271	0.15639	RBM38	55544	RNA binding motif protein 38
ENSG00000269883	46.2699	0.611021	0.250016	2.44393	0.0145281	0.15639	NA	NA	NA
ENSG00000241990	21.9541	0.843887	0.345315	2.44382	0.0145326	0.15639	NA	NA	NA
ENSG00000140265	266.835	0.243397	0.0996115	2.44346	0.0145472	0.15639	ZSCAN29	146050	zinc finger and SCAN domain containing 29
ENSG00000196419	1166.58	-0.339819	0.139073	-2.44345	0.0145476	0.15639	XRCC6	2547	X-ray repair cross complementing 6
ENSG00000201289	3.41192	1.74372	0.713696	2.44323	0.0145563	NA	RN7SKP76	106481808	RN7SK pseudogene 76
ENSG00000147571	16.1563	-1.89595	0.776032	-2.44314	0.01456	0.156436	CRH	1392	corticotropin releasing hormone
ENSG00000229246	4.44381	-1.19675	0.489927	-2.44271	0.0145773	NA	NA	NA	NA
ENSG00000288642	7.68436	-1.69052	0.692126	-2.4425	0.0145858	0.156572	NA	NA	NA
ENSG00000182117	70.0296	-0.414427	0.169678	-2.44242	0.014589	0.156572	NOP10	55505	NOP10 ribonucleoprotein
ENSG00000274560	3.84979	-1.20151	0.492083	-2.44168	0.0146191	NA	NA	NA	NA
ENSG00000166477	190.586	-0.373064	0.152838	-2.44092	0.0146499	0.156786	LEO1	123169	LEO1 homolog, Paf1/RNA polymerase II complex component
ENSG00000271553	21.7756	0.970616	0.39767	2.44075	0.0146566	0.156786	NA	NA	NA
ENSG00000259183	5.74329	1.31715	0.539659	2.4407	0.0146587	NA	MED28P6	106480808	mediator complex subunit 28 pseudogene 6
ENSG00000196154	8.85522	1.53328	0.628213	2.4407	0.0146589	0.156786	S100A4	6275	S100 calcium binding protein A4
ENSG00000244187	89.2313	-0.426453	0.174726	-2.44069	0.0146593	0.156786	TMEM141	85014	transmembrane protein 141
ENSG00000038295	61.239	-0.538837	0.220774	-2.44067	0.0146601	0.156786	TLL1	7092	tolloid like 1
ENSG00000233639	139.833	0.514839	0.210947	2.44061	0.0146626	0.156786	PANTR1	100506421	POU3F3 adjacent non-coding transcript 1
ENSG00000184305	582.162	-0.352204	0.144321	-2.44042	0.0146701	0.156786	CCSER1	401145	coiled-coil serine rich protein 1
ENSG00000130770	266.663	-0.335238	0.137375	-2.44031	0.0146746	0.156786	ATP5IF1	93974	ATP synthase inhibitory factor subunit 1
ENSG00000005381	12.4053	-1.40575	0.576207	-2.43967	0.0147009	0.156978	MPO	4353	myeloperoxidase
ENSG00000235823	338.173	0.495406	0.20308	2.43947	0.014709	0.156978	OLMALINC	90271	oligodendrocyte maturation-associated long intergenic non-coding RNA
ENSG00000106351	342.542	0.324414	0.133001	2.43918	0.0147207	0.157016	AGFG2	3268	ArfGAP with FG repeats 2
ENSG00000119636	59.3055	-0.441457	0.181021	-2.43871	0.0147398	0.157062	BBOF1	80127	basal body orientation factor 1
ENSG00000183682	120.145	0.463528	0.190074	2.43867	0.0147415	0.157062	BMP8A	353500	bone morphogenetic protein 8a
ENSG00000105568	2244.77	-0.261726	0.107348	-2.43811	0.0147644	0.157218	PPP2R1A	5518	protein phosphatase 2 scaffold subunit Aalpha
ENSG00000178464	13.7563	-1.17575	0.482288	-2.43786	0.0147744	0.157228	RPL10P16	284393	ribosomal protein L10 pseudogene 16
ENSG00000176597	36.296	0.73524	0.301614	2.43768	0.0147818	0.157228	B3GNT5	84002	UDP-GlcNAc:betaGal beta-1,3-N-acetylglucosaminyltransferase 5
ENSG00000203616	3.76993	2.08217	0.854258	2.4374	0.0147932	NA	NA	NA	NA
ENSG00000129824	144.789	-0.522047	0.21419	-2.43731	0.0147969	0.157302	RPS4Y1	6192	ribosomal protein S4 Y-linked 1
ENSG00000140319	750.23	-0.352303	0.144561	-2.43706	0.0148072	0.157324	SRP14	6727	signal recognition particle 14
ENSG00000275438	6.2904	-1.06754	0.438145	-2.4365	0.0148302	0.157467	NA	NA	NA
ENSG00000114279	1836.84	-0.415379	0.170494	-2.43633	0.0148372	0.157467	FGF12	2257	fibroblast growth factor 12
ENSG00000233297	8.93517	1.07909	0.442972	2.43603	0.0148497	0.157512	NA	NA	NA
ENSG00000108298	1103.99	-0.341025	0.140074	-2.43461	0.0149078	0.157969	RPL19	6143	ribosomal protein L19
ENSG00000130255	418.144	-0.474297	0.194823	-2.4345	0.0149123	0.157969	RPL36	25873	ribosomal protein L36
ENSG00000253266	2.69847	1.59879	0.656802	2.43421	0.0149244	NA	NA	NA	NA
ENSG00000196465	461.663	-0.353872	0.145378	-2.43414	0.0149271	0.157969	MYL6B	140465	myosin light chain 6B
ENSG00000250723	42.9884	0.901122	0.370311	2.43342	0.0149571	0.157969	NA	NA	NA
ENSG00000104447	1047.42	0.297029	0.122072	2.43324	0.0149645	0.157969	TRPS1	7227	transcriptional repressor GATA binding 1
ENSG00000138741	35.6664	-0.640781	0.263348	-2.43321	0.0149654	0.157969	TRPC3	7222	transient receptor potential cation channel subfamily C member 3
ENSG00000121318	12.0429	0.926164	0.380703	2.43277	0.0149837	0.157969	TAS2R10	50839	taste 2 receptor member 10
ENSG00000035862	1444.73	0.285687	0.117443	2.43257	0.0149921	0.157969	TIMP2	7077	TIMP metallopeptidase inhibitor 2
ENSG00000165121	158.411	0.383437	0.157644	2.43229	0.0150036	0.157969	NA	NA	NA
ENSG00000091164	982.922	-0.28154	0.115759	-2.43213	0.0150101	0.157969	TXNL1	9352	thioredoxin like 1
ENSG00000160014	8416.33	-0.385215	0.158392	-2.43203	0.0150145	0.157969	CALM3	808	calmodulin 3
ENSG00000163617	82.0303	-0.533693	0.219445	-2.43201	0.0150152	0.157969	CCDC191	57577	coiled-coil domain containing 191
ENSG00000166902	142.612	-0.292659	0.120349	-2.43175	0.015026	0.157969	MRPL16	54948	mitochondrial ribosomal protein L16
ENSG00000220749	17.7583	-1.21783	0.500806	-2.43174	0.0150263	0.157969	RPL21P28	100131205	ribosomal protein L21 pseudogene 28
ENSG00000272650	6.76189	0.906107	0.372641	2.43159	0.0150329	0.157969	NA	NA	NA
ENSG00000184203	470.894	-0.459467	0.18898	-2.43131	0.0150445	0.157969	PPP1R2	5504	protein phosphatase 1 regulatory inhibitor subunit 2
ENSG00000162367	58.2716	0.673248	0.276909	2.4313	0.0150447	0.157969	TAL1	6886	TAL bHLH transcription factor 1, erythroid differentiation factor
ENSG00000124688	79.3877	-0.481232	0.197941	-2.43119	0.0150495	0.157969	MAD2L1BP	9587	MAD2L1 binding protein
ENSG00000107518	9657.18	-0.48611	0.199956	-2.43109	0.0150537	0.157969	ATRNL1	26033	attractin like 1
ENSG00000095319	273.277	0.297171	0.122244	2.43096	0.0150587	0.157969	NUP188	23511	nucleoporin 188
ENSG00000145920	6973.87	-0.335714	0.138109	-2.43078	0.0150663	0.157969	CPLX2	10814	complexin 2
ENSG00000213760	677.887	-0.43172	0.177631	-2.43043	0.0150809	0.158035	ATP6V1G2	534	ATPase H+ transporting V1 subunit G2
ENSG00000132932	1561.09	-0.232636	0.0957298	-2.43013	0.0150933	0.158078	ATP8A2	51761	ATPase phospholipid transporting 8A2
ENSG00000205562	109.538	-0.523871	0.215611	-2.42971	0.0151111	0.158178	FLRT2-AS1	100506731	FLRT2 antisense RNA 1
ENSG00000167614	1671.9	-0.357029	0.146966	-2.42933	0.0151267	0.158191	TTYH1	57348	tweety family member 1
ENSG00000148334	437.712	-0.328917	0.135397	-2.42928	0.0151288	0.158191	PTGES2	80142	prostaglandin E synthase 2
ENSG00000177875	199.068	-0.701467	0.288836	-2.4286	0.0151571	0.158323	CCDC184	387856	coiled-coil domain containing 184
ENSG00000122912	440.733	-0.328725	0.135357	-2.42858	0.0151581	0.158323	SLC25A16	8034	solute carrier family 25 member 16
ENSG00000204071	207.105	-0.5687	0.234253	-2.42772	0.015194	0.158612	TCEAL6	158931	transcription elongation factor A like 6
ENSG00000122970	214.503	-0.348023	0.143369	-2.42746	0.0152051	0.158641	IFT81	28981	intraflagellar transport 81
ENSG00000137038	189.524	-0.33946	0.139867	-2.42703	0.015223	0.158695	DMAC1	90871	distal membrane arm assembly component 1
ENSG00000218596	13.0029	0.887471	0.365681	2.4269	0.0152286	0.158695	NA	NA	NA
ENSG00000061918	1166.43	-0.404336	0.166617	-2.42674	0.0152352	0.158695	GUCY1B1	2983	guanylate cyclase 1 soluble subunit beta 1
ENSG00000058668	2959.55	0.222626	0.0917698	2.42592	0.0152696	0.158886	ATP2B4	493	ATPase plasma membrane Ca2+ transporting 4
ENSG00000139133	70.8208	0.482456	0.198876	2.42591	0.0152701	0.158886	ALG10	84920	ALG10 alpha-1,2-glucosyltransferase
ENSG00000213445	187.433	0.494598	0.203906	2.42561	0.0152826	0.158921	SIPA1	6494	signal-induced proliferation-associated 1
ENSG00000153551	12.4008	0.899256	0.370792	2.42523	0.0152985	0.158921	CMTM7	112616	CKLF like MARVEL transmembrane domain containing 7
ENSG00000058866	930.47	0.314876	0.129835	2.42519	0.0153003	0.158921	DGKG	1608	diacylglycerol kinase gamma
ENSG00000059691	377.776	-0.321019	0.132377	-2.42504	0.0153068	0.158921	GATB	5188	glutamyl-tRNA amidotransferase subunit B
ENSG00000163141	7.25549	1.0952	0.451764	2.42427	0.0153392	0.159057	BNIPL	149428	BCL2 interacting protein like
ENSG00000178075	278.668	0.501687	0.206954	2.42415	0.0153443	0.159057	GRAMD1C	54762	GRAM domain containing 1C
ENSG00000109180	1170.09	-0.250442	0.103312	-2.42414	0.0153448	0.159057	OCIAD1	54940	OCIA domain containing 1
ENSG00000182310	62.8295	0.61146	0.252283	2.42371	0.015363	0.159159	SPACA6	147650	sperm acrosome associated 6
ENSG00000197993	17.4985	-0.919778	0.379569	-2.42322	0.0153838	0.159288	KEL	3792	Kell metallo-endopeptidase (Kell blood group)
ENSG00000260261	50.4667	0.55218	0.2279	2.42291	0.0153967	0.159336	NA	NA	NA
ENSG00000152128	103.288	-0.461765	0.190682	-2.42165	0.01545	0.159801	TMEM163	81615	transmembrane protein 163
ENSG00000143157	934.602	0.248617	0.102689	2.42107	0.0154747	0.15997	POGK	57645	pogo transposable element derived with KRAB domain
ENSG00000135426	1210.9	-0.448616	0.185369	-2.42013	0.0155152	0.160277	TESPA1	9840	thymocyte expressed, positive selection associated 1
ENSG00000187097	119.229	-0.342895	0.141698	-2.4199	0.0155246	0.160277	ENTPD5	957	ectonucleoside triphosphate diphosphohydrolase 5 (inactive)
ENSG00000177425	96.6044	0.317772	0.131322	2.41979	0.0155296	0.160277	PAWR	5074	pro-apoptotic WT1 regulator
ENSG00000161203	2900.85	-0.422845	0.17479	-2.41916	0.0155566	0.160386	AP2M1	1173	adaptor related protein complex 2 subunit mu 1
ENSG00000226854	6.59107	1.3179	0.54478	2.41915	0.015557	0.160386	NA	NA	NA
ENSG00000183856	27.9493	-1.00187	0.41427	-2.41839	0.0155894	0.16054	IQGAP3	128239	IQ motif containing GTPase activating protein 3
ENSG00000199627	7.21742	1.43252	0.592419	2.41809	0.0156023	0.16054	RNU6-1010P	106481929	RNA, U6 small nuclear 1010, pseudogene
ENSG00000125843	148.726	-0.331796	0.137219	-2.418	0.015606	0.16054	AP5S1	55317	adaptor related protein complex 5 subunit sigma 1
ENSG00000163072	47.8822	-0.775647	0.320808	-2.41779	0.0156151	0.16054	NOSTRIN	115677	nitric oxide synthase trafficking
ENSG00000224745	8.3521	0.864549	0.357593	2.41769	0.0156195	0.16054	NA	NA	NA
ENSG00000078295	2099.11	0.184783	0.0764316	2.41762	0.0156223	0.16054	ADCY2	108	adenylate cyclase 2
ENSG00000188603	27.5584	0.821415	0.339892	2.4167	0.015662	0.160638	CLN3	1201	CLN3 lysosomal/endosomal transmembrane protein, battenin
ENSG00000135318	186.316	-0.533319	0.220707	-2.41641	0.0156743	0.160638	NT5E	4907	5'-nucleotidase ecto
ENSG00000232022	8.55823	1.19977	0.496565	2.41613	0.0156863	0.160638	NA	NA	NA
ENSG00000150764	790.523	0.258162	0.106855	2.416	0.0156919	0.160638	DIXDC1	85458	DIX domain containing 1
ENSG00000234177	67.9923	-0.328434	0.135945	-2.41594	0.0156948	0.160638	LINC01114	284998	long intergenic non-protein coding RNA 1114
[truncated: 20,629 more rows]

## Sheet: DEA Resilience vs control
ensembl	baseMean	log2FoldChange	lfcSE	stat	pvalue	padj	symbol	entrez	name
ENSG00000107249	289.244	0.994477	0.173549	5.73025	1.00285e-08	0.000191684874266135	GLIS3	169792	GLIS family zinc finger 3
ENSG00000166535	67.1954	1.33269	0.259752	5.13063	2.88771e-07	0.0020504671938472	A2ML1	144568	alpha-2-macroglobulin like 1
ENSG00000266903	8.21321	3.95205	0.773366	5.11019	3.21827e-07	0.0020504671938472	NA	NA	NA
ENSG00000231633	9.04212	2.39482	0.504279	4.74898	2.04441e-06	0.00647695520780248	NA	NA	NA
ENSG00000272870	43.1071	1.09724	0.231682	4.73596	2.18017e-06	0.00647695520780248	SAP30-DT	105377540	SAP30 divergent transcript
ENSG00000000460	48.406	0.881007	0.186637	4.72043	2.35348e-06	0.00647695520780248	FIRRM	55732	FIGNL1 interacting regulator of recombination and mitosis
ENSG00000164050	1601.1	0.630085	0.133526	4.71883	2.37201e-06	0.00647695520780248	PLXNB1	5364	plexin B1
ENSG00000162909	1013.3	0.611272	0.130939	4.66836	3.03608e-06	0.00725394519063008	CAPN2	824	calpain 2
ENSG00000272505	175.835	1.19016	0.256634	4.63757	3.52523e-06	0.00731571879626523	NA	NA	NA
ENSG00000125772	409.826	-0.733798	0.160023	-4.58558	4.52733e-06	0.00731571879626523	GPCPD1	56261	glycerophosphocholine phosphodiesterase 1
ENSG00000148204	497.741	0.752433	0.164334	4.57868	4.67911e-06	0.00731571879626523	CRB2	286204	crumbs cell polarity complex component 2
ENSG00000144118	484.224	-0.633625	0.138693	-4.56853	4.91154e-06	0.00731571879626523	RALB	5899	RAS like proto-oncogene B
ENSG00000189056	431.22	-0.92493	0.202577	-4.56581	4.97564e-06	0.00731571879626523	RELN	5649	reelin
ENSG00000214353	73.0176	1.09684	0.242824	4.51703	6.27126e-06	0.00772440342545238	VAC14-AS1	100130894	VAC14 antisense RNA 1
ENSG00000146469	70.542	-1.14514	0.254574	-4.49826	6.85128e-06	0.00772440342545238	VIP	7432	vasoactive intestinal peptide
ENSG00000226314	84.8312	0.988412	0.220061	4.49154	7.07106e-06	0.00772440342545238	ZKSCAN8P1	651302	ZKSCAN8 pseudogene 1
ENSG00000130635	62.3189	1.07732	0.239889	4.49091	7.09207e-06	0.00772440342545238	COL5A1	1289	collagen type V alpha 1 chain
ENSG00000230453	115.092	1.11082	0.248501	4.47008	7.81886e-06	0.00772440342545238	ANKRD18B	441459	ankyrin repeat domain 18B
ENSG00000160336	116.93	0.735094	0.164562	4.46697	7.93354e-06	0.00772440342545238	ZNF761	388561	zinc finger protein 761
ENSG00000138641	35.0687	0.906983	0.20354	4.45604	8.34892e-06	0.00772440342545238	HERC3	8916	HECT and RLD domain containing E3 ubiquitin protein ligase 3
ENSG00000233644	7.46097	2.01304	0.452113	4.45253	8.48658e-06	0.00772440342545238	NA	NA	NA
ENSG00000154188	50.2946	0.970413	0.21887	4.43374	9.26127e-06	0.00804635897450955	ANGPT1	284	angiopoietin 1
ENSG00000180113	85.2379	1.20134	0.271683	4.42187	9.78512e-06	0.00813186320313537	TDRD6	221400	tudor domain containing 6
ENSG00000121318	12.0429	1.59351	0.363104	4.38856	1.14102e-05	0.00908725540861234	TAS2R10	50839	taste 2 receptor member 10
ENSG00000124440	364.028	1.01594	0.234799	4.32687	1.51244e-05	0.0115635191137134	HIF3A	64344	hypoxia inducible factor 3 subunit alpha
ENSG00000151948	305.59	-0.66694	0.154814	-4.308	1.64738e-05	0.0121107643325822	GLT1D1	144423	glycosyltransferase 1 domain containing 1
ENSG00000105227	98.0234	1.00174	0.234268	4.27606	1.90233e-05	0.0130564911973351	PRX	57716	periaxin
ENSG00000204138	241.415	0.525866	0.123014	4.27485	1.91264e-05	0.0130564911973351	PHACTR4	65979	phosphatase and actin regulator 4
ENSG00000232692	4.6729	2.26777	0.530539	4.27447	1.9159e-05	NA	NA	NA	NA
ENSG00000105643	328.225	0.729912	0.171372	4.25921	2.05146e-05	0.0131193258987078	ARRDC2	27106	arrestin domain containing 2
ENSG00000253357	12.0659	1.7899	0.420324	4.25838	2.05912e-05	0.0131193258987078	NA	NA	NA
ENSG00000280098	3.36316	2.51239	0.591176	4.24981	2.13949e-05	NA	NA	NA	NA
ENSG00000201155	3.3152	2.53559	0.598402	4.23727	2.26253e-05	NA	RNU1-24P	100873865	RNA, U1 small nuclear 24, pseudogene
ENSG00000157796	430.549	0.430548	0.101955	4.22291	2.41166e-05	0.0148698311037131	WDR19	57728	WD repeat domain 19
ENSG00000175906	64.8797	-0.921571	0.220151	-4.18608	2.83811e-05	0.0164557119785465	ARL4D	379	ADP ribosylation factor like GTPase 4D
ENSG00000233008	37.2117	1.49925	0.358588	4.18098	2.90249e-05	0.0164557119785465	LOC101927560	101927560	uncharacterized LOC101927560
ENSG00000277702	6.37037	-1.70436	0.410037	-4.15661	3.22999e-05	0.0164557119785465	NA	NA	NA
ENSG00000163449	78.7067	-0.73623	0.17716	-4.15574	3.24239e-05	0.0164557119785465	TMEM169	92691	transmembrane protein 169
ENSG00000003989	534.216	0.979721	0.236025	4.15093	3.31132e-05	0.0164557119785465	SLC7A2	6542	solute carrier family 7 member 2
ENSG00000163466	867.373	-0.45637	0.110085	-4.14562	3.38897e-05	0.0164557119785465	ARPC2	10109	actin related protein 2/3 complex subunit 2
ENSG00000149451	53.6301	1.20528	0.291001	4.14182	3.44563e-05	0.0164557119785465	ADAM33	80332	ADAM metallopeptidase domain 33
ENSG00000214244	14.5586	1.8837	0.455579	4.13475	3.55344e-05	0.0164557119785465	NA	NA	NA
ENSG00000065325	65.432	-1.30476	0.315807	-4.13149	3.60417e-05	0.0164557119785465	GLP2R	9340	glucagon like peptide 2 receptor
ENSG00000162068	15.5812	1.22287	0.295989	4.13146	3.60461e-05	0.0164557119785465	NTN3	4917	netrin 3
ENSG00000130714	288.604	0.373573	0.0904373	4.13075	3.61588e-05	0.0164557119785465	POMT1	10585	protein O-mannosyltransferase 1
ENSG00000175287	110.315	0.982268	0.238939	4.11095	3.94035e-05	0.0175153183211058	PHYHD1	254295	phytanoyl-CoA dioxygenase domain containing 1
ENSG00000157005	42.6718	-2.07266	0.505222	-4.10247	4.08765e-05	0.0175666550046171	SST	6750	somatostatin
ENSG00000266472	373.455	-0.575083	0.140272	-4.09976	4.13571e-05	0.0175666550046171	MRPS21	54460	mitochondrial ribosomal protein S21
ENSG00000276043	41.1959	1.22077	0.2995	4.07603	4.58104e-05	0.0190351996729848	UHRF1	29128	ubiquitin like with PHD and ring finger domains 1
ENSG00000170667	56.6198	0.878973	0.217289	4.04518	5.22827e-05	0.0212623828641725	RASA4	10156	RAS p21 protein activator 4
ENSG00000168209	589.314	0.976803	0.242448	4.02891	5.60354e-05	0.0218125353794824	DDIT4	54541	DNA damage inducible transcript 4
ENSG00000155657	719.085	0.877003	0.217774	4.02712	5.64633e-05	0.0218125353794824	TTN	7273	titin
ENSG00000112972	1148.62	-0.595237	0.148	-4.02187	5.7738e-05	0.0218125353794824	HMGCS1	3157	3-hydroxy-3-methylglutaryl-CoA synthase 1
ENSG00000233061	73.8053	0.893491	0.222262	4.01999	5.82002e-05	0.0218125353794824	TTLL7-IT1	100874314	TTLL7 intronic transcript 1
ENSG00000234373	15.7546	1.41747	0.354171	4.00222	6.27514e-05	0.0228050255900656	NA	NA	NA
ENSG00000165121	158.411	0.607157	0.151774	4.0004	6.32346e-05	0.0228050255900656	NA	NA	NA
ENSG00000273367	21.5859	1.28784	0.3236	3.97974	6.89896e-05	0.0242861541488745	NA	NA	NA
ENSG00000170464	654.389	-0.413332	0.103939	-3.97668	6.98827e-05	0.0242861541488745	DNAJC18	202052	DnaJ heat shock protein family (Hsp40) member C18
ENSG00000115520	231.194	-0.537183	0.135458	-3.96568	7.31874e-05	0.0249487119939307	COQ10B	80219	coenzyme Q10B
ENSG00000143158	488.532	-0.615626	0.155392	-3.96176	7.43997e-05	0.0249487119939307	MPC2	25874	mitochondrial pyruvate carrier 2
ENSG00000159176	3904.07	0.536855	0.135899	3.95041	7.80165e-05	0.0256120926619733	CSRP1	1465	cysteine and glycine rich protein 1
ENSG00000169507	123.674	1.03577	0.262475	3.94617	7.94109e-05	0.0256120926619733	SLC38A11	151258	solute carrier family 38 member 11
ENSG00000120328	122.199	0.573349	0.145401	3.94321	8.03979e-05	0.0256120926619733	PCDHB12	56124	protocadherin beta 12
ENSG00000248483	68.3814	0.948959	0.241146	3.9352	8.31279e-05	0.0260476534181862	POU5F2	134187	POU domain class 5, transcription factor 2
ENSG00000184515	188.296	-1.04646	0.266326	-3.92922	8.5221e-05	0.0262728159059585	BEX5	340542	brain expressed X-linked 5
ENSG00000105137	72.8298	0.871197	0.222212	3.92056	8.83419e-05	0.0268026655593206	SYDE1	85360	synapse defective Rho GTPase homolog 1
ENSG00000186439	11.1894	1.37552	0.351885	3.90901	9.26734e-05	0.0276774942585998	TRDN	10345	triadin
ENSG00000151838	24.9155	0.955705	0.245032	3.90034	9.60592e-05	0.0278972856547685	CCDC175	729665	coiled-coil domain containing 175
ENSG00000134014	352.575	-0.338551	0.0868155	-3.89966	9.63284e-05	0.0278972856547685	ELP3	55140	elongator acetyltransferase complex subunit 3
ENSG00000276248	31.6	1.02271	0.262672	3.89348	9.88158e-05	0.0281704520679188	NA	NA	NA
ENSG00000151208	623.666	0.522662	0.134358	3.89006	0.000100219	0.0281704520679188	DLG5	9231	discs large MAGUK scaffold protein 5
ENSG00000100906	360.099	0.553555	0.14247	3.88542	0.000102154	0.0282980296663514	NFKBIA	4792	NFKB inhibitor alpha
ENSG00000172037	462.101	0.554919	0.143033	3.87965	0.000104606	0.0285635181969086	LAMB2	3913	laminin subunit beta 2
ENSG00000271179	2.36354	2.93504	0.760885	3.85741	0.000114597	NA	NA	NA	NA
ENSG00000169330	85.9348	-0.658977	0.1717	-3.83795	0.000124063	0.0330094262552045	MINAR1	23251	membrane integral NOTCH2 associated receptor 1
ENSG00000018408	308.598	0.632214	0.164751	3.8374	0.000124342	0.0330094262552045	WWTR1	25937	WW domain containing transcription regulator 1
ENSG00000054803	294.157	-0.809658	0.211307	-3.83167	0.000127276	0.0333255037050876	CBLN4	140689	cerebellin 4 precursor
ENSG00000261051	12.8682	1.62037	0.424481	3.8173	0.000134919	0.0343992755483688	NA	NA	NA
ENSG00000137269	106.931	0.662376	0.173524	3.8172	0.000134977	0.0343992755483688	LRRC1	55227	leucine rich repeat containing 1
ENSG00000230147	3.01393	3.00171	0.787019	3.81402	0.000136724	NA	NA	NA	NA
ENSG00000205364	181.824	1.11358	0.292247	3.81041	0.000138737	0.0348923257982522	MT1M	4499	metallothionein 1M
ENSG00000285892	21.1713	1.17183	0.308429	3.79934	0.000145083	0.0360145185545475	NA	NA	NA
ENSG00000061918	1166.43	-0.609021	0.160491	-3.79474	0.000147796	0.0362176779354344	GUCY1B1	2983	guanylate cyclase 1 soluble subunit beta 1
ENSG00000124942	8458.4	0.644646	0.170058	3.79074	0.000150201	0.0363411189202635	AHNAK	79026	AHNAK nucleoprotein
ENSG00000230001	5.89136	2.07192	0.546783	3.78929	0.000151079	NA	NA	NA	NA
ENSG00000112276	60.7635	0.577881	0.152734	3.78357	0.000154597	0.0366855606113074	BVES	11149	blood vessel epicardial substance
ENSG00000118515	519.334	0.505726	0.133719	3.782	0.000155573	0.0366855606113074	SGK1	6446	serum/glucocorticoid regulated kinase 1
ENSG00000168672	156.534	0.662806	0.175497	3.77673	0.000158902	0.0366855606113074	LRATD2	157638	LRAT domain containing 2
ENSG00000117748	200.781	-0.409273	0.108429	-3.77457	0.000160281	0.0366855606113074	RPA2	6118	replication protein A2
ENSG00000160862	57.2374	1.6248	0.430626	3.77312	0.000161221	0.0366855606113074	AZGP1	563	alpha-2-glycoprotein 1, zinc-binding
ENSG00000235665	21.0348	1.18803	0.316431	3.75447	0.000173709	0.0390619424911454	LINC00298	339788	long intergenic non-protein coding RNA 298
ENSG00000236709	8.73391	1.65481	0.441546	3.74777	0.000178413	0.0390644975888253	DAPK1-IT1	100506897	DAPK1 intronic transcript 1
ENSG00000269713	144.537	0.587676	0.157035	3.74233	0.000182322	0.0390644975888253	NBPF9	400818	NBPF member 9
ENSG00000139112	2226.04	-0.566271	0.15149	-3.73801	0.000185483	0.0390644975888253	GABARAPL1	23710	GABA type A receptor associated protein like 1
ENSG00000251623	34.1617	1.22375	0.327669	3.73473	0.00018792	0.0390644975888253	NA	NA	NA
ENSG00000184863	872.197	0.433385	0.116059	3.73417	0.000188334	0.0390644975888253	RBM33	155435	RNA binding motif protein 33
ENSG00000235834	2.32437	2.82754	0.757791	3.7313	0.000190496	NA	LOC101928389	101928389	uncharacterized LOC101928389
ENSG00000049323	175.341	0.609118	0.16332	3.72961	0.000191779	0.0390644975888253	LTBP1	4052	latent transforming growth factor beta binding protein 1
ENSG00000225096	25.0943	1.0439	0.28016	3.72607	0.000194486	0.0390644975888253	LOC101927293	101927293	uncharacterized LOC101927293
ENSG00000165810	109.168	0.81801	0.219564	3.72561	0.000194842	0.0390644975888253	BTNL9	153579	butyrophilin like 9
ENSG00000136003	816.993	-0.381017	0.10245	-3.71905	0.00019997	0.0390644975888253	ISCU	23479	iron-sulfur cluster assembly enzyme
ENSG00000147324	535.565	0.337995	0.0908992	3.71834	0.000200533	0.0390644975888253	MFHAS1	9258	multifunctional ROCO family signaling regulator 1
ENSG00000233087	20.6238	-1.16275	0.313328	-3.71099	0.000206454	0.0390644975888253	RAB6D	150786	RAB6D, member RAS oncogene family
ENSG00000287129	10.5904	1.15477	0.311348	3.70895	0.00020812	0.0390644975888253	NA	NA	NA
ENSG00000276337	21.6295	1.26382	0.341017	3.70604	0.000210527	0.0390644975888253	NA	NA	NA
ENSG00000121769	210.269	-0.66751	0.180129	-3.70575	0.00021077	0.0390644975888253	FABP3	2170	fatty acid binding protein 3
ENSG00000146223	1076.89	-0.340135	0.0917877	-3.70567	0.000210832	0.0390644975888253	RPL7L1	285855	ribosomal protein L7 like 1
ENSG00000260600	16.0789	1.48317	0.400454	3.70373	0.000212454	0.0390644975888253	NA	NA	NA
ENSG00000185008	653.764	-0.534468	0.144314	-3.70352	0.000212632	0.0390644975888253	ROBO2	6092	roundabout guidance receptor 2
ENSG00000131095	51806.3	0.844969	0.228209	3.7026	0.0002134	0.0390644975888253	GFAP	2670	glial fibrillary acidic protein
ENSG00000163879	107.36	0.598884	0.161855	3.70013	0.000215491	0.0390644975888253	DNALI1	7802	dynein axonemal light intermediate chain 1
ENSG00000106524	383.053	-0.497332	0.134431	-3.69953	0.000215998	0.0390644975888253	ANKMY2	57037	ankyrin repeat and MYND domain containing 2
ENSG00000169871	291.28	0.698236	0.188775	3.69878	0.000216639	0.0390644975888253	TRIM56	81844	tripartite motif containing 56
ENSG00000118620	143.173	0.515486	0.139648	3.69134	0.000223078	0.0396886297218447	ZNF430	80264	zinc finger protein 430
ENSG00000188613	43.4235	0.97933	0.265401	3.69	0.000224253	0.0396886297218447	NANOS1	340719	nanos C2HC-type zinc finger 1
ENSG00000089041	577.131	0.596445	0.161789	3.68657	0.0002273	0.0398587783954748	P2RX7	5027	purinergic receptor P2X 7
ENSG00000241058	138.606	0.490161	0.133279	3.6777	0.000235343	0.0402412087244357	NSUN6	221078	NOP2/Sun RNA methyltransferase 6
ENSG00000201263	4.25116	2.84343	0.773411	3.67648	0.000236473	NA	SNORD114-6	767582	small nucleolar RNA, C/D box 114-6
ENSG00000127125	123.011	-0.564845	0.153659	-3.67595	0.000236963	0.0402412087244357	PPCS	79717	phosphopantothenoylcysteine synthetase
ENSG00000256064	6.37871	1.60139	0.436055	3.67244	0.000240247	0.0402412087244357	NA	NA	NA
ENSG00000167778	1594.51	-0.509523	0.138753	-3.67217	0.0002405	0.0402412087244357	SPRYD3	84926	SPRY domain containing 3
ENSG00000177807	1700.62	0.61845	0.168491	3.67052	0.000242059	0.0402412087244357	KCNJ10	3766	potassium inwardly rectifying channel subfamily J member 10
ENSG00000069345	786.873	-0.431084	0.117514	-3.66835	0.000244124	0.0402412087244357	DNAJA2	10294	DnaJ heat shock protein family (Hsp40) member A2
ENSG00000239455	29.3896	1.00902	0.275068	3.66825	0.000244218	0.0402412087244357	NA	NA	NA
ENSG00000230320	4.36286	2.38469	0.650244	3.66737	0.000245054	NA	NA	NA	NA
ENSG00000213760	677.887	-0.627806	0.171252	-3.66597	0.000246399	0.040253535353853	ATP6V1G2	534	ATPase H+ transporting V1 subunit G2
ENSG00000131100	1445.89	-0.593567	0.162179	-3.65996	0.000252256	0.0405781261587859	ATP6V1E1	529	ATPase H+ transporting V1 subunit E1
ENSG00000167981	92.9032	-0.559595	0.152912	-3.65958	0.000252631	0.0405781261587859	ZNF597	146434	zinc finger protein 597
ENSG00000164924	5743.44	-0.53259	0.145724	-3.6548	0.000257384	0.0409969570656151	YWHAZ	7534	tyrosine 3-monooxygenase/tryptophan 5-monooxygenase activation protein zeta
ENSG00000253475	8.38439	1.55667	0.428106	3.63617	0.000276717	0.0437120810665509	NA	NA	NA
ENSG00000115762	1771.3	-0.488024	0.134417	-3.63068	0.000282674	0.0441045785385867	PLEKHB2	55041	pleckstrin homology domain containing B2
ENSG00000261560	9.3179	1.24147	0.342036	3.62964	0.000283816	0.0441045785385867	NA	NA	NA
ENSG00000240083	11.4165	1.7516	0.483525	3.62256	0.000291698	0.0445634476861141	RPS3AP22	100130786	RPS3A pseudogene 22
ENSG00000228409	58.7915	0.560679	0.154785	3.62232	0.000291976	0.0445634476861141	NA	NA	NA
ENSG00000263465	379.595	-0.425477	0.117515	-3.62063	0.000293885	0.0445634476861141	SRSF8	10929	serine and arginine rich splicing factor 8
ENSG00000188517	82.458	-0.871248	0.240784	-3.61838	0.000296456	0.0445634476861141	COL25A1	84570	collagen type XXV alpha 1 chain
ENSG00000134115	100.86	-0.886977	0.245293	-3.61599	0.000299198	0.0445634476861141	CNTN6	27255	contactin 6
ENSG00000154822	514.377	-0.503799	0.139432	-3.61321	0.000302426	0.0445634476861141	PLCL2	23228	phospholipase C like 2
ENSG00000109180	1170.09	-0.360224	0.099712	-3.61265	0.000303089	0.0445634476861141	OCIAD1	54940	OCIA domain containing 1
ENSG00000157404	251.471	-0.802031	0.222454	-3.60539	0.00031169	0.0454588337481919	KIT	3815	KIT proto-oncogene, receptor tyrosine kinase
ENSG00000223812	107.412	0.913988	0.25364	3.60348	0.000313984	0.0454588337481919	NA	NA	NA
ENSG00000197892	690.633	0.482927	0.134111	3.60095	0.000317051	0.0454588337481919	KIF13B	23303	kinesin family member 13B
ENSG00000134897	189.414	0.371619	0.103276	3.59831	0.000320289	0.0454588337481919	BIVM	54841	basic, immunoglobulin-like variable motif containing
ENSG00000196739	109.484	0.935423	0.260007	3.59768	0.000321071	0.0454588337481919	COL27A1	85301	collagen type XXVII alpha 1 chain
ENSG00000183579	643.639	0.439572	0.122269	3.59513	0.000324224	0.0455678130916168	ZNRF3	84133	zinc and ring finger 3
ENSG00000254328	2.95643	2.42042	0.673516	3.5937	0.000326011	NA	NA	NA	NA
ENSG00000198887	321.229	0.376161	0.104856	3.5874	0.000333995	0.0460178812868254	SMC5	23137	structural maintenance of chromosomes 5
ENSG00000172775	682.42	-0.327429	0.091288	-3.58677	0.000334795	0.0460178812868254	PSME3IP1	80011	proteasome activator subunit 3 interacting protein 1
ENSG00000124785	685.901	-0.878706	0.24515	-3.58437	0.000337898	0.0460178812868254	NRN1	51299	neuritin 1
ENSG00000179604	998.342	0.469885	0.131094	3.58434	0.000337925	0.0460178812868254	CDC42EP4	23580	CDC42 effector protein 4
ENSG00000123416	7621.75	-0.50261	0.140378	-3.58041	0.00034305	0.0460178812868254	TUBA1B	10376	tubulin alpha 1b
ENSG00000112079	174.266	0.714403	0.19955	3.58008	0.00034349	0.0460178812868254	STK38	11329	serine/threonine kinase 38
ENSG00000279739	8.70419	1.39719	0.390596	3.57706	0.000347479	0.0460178812868254	NA	NA	NA
ENSG00000166411	920.656	-0.460758	0.128827	-3.57656	0.000348145	0.0460178812868254	IDH3A	3419	isocitrate dehydrogenase (NAD(+)) 3 catalytic subunit alpha
ENSG00000269873	4.67625	2.09486	0.586009	3.57479	0.000350514	NA	NA	NA	NA
ENSG00000273064	12.3842	1.4562	0.407391	3.57445	0.000350967	0.0460178812868254	NA	NA	NA
ENSG00000136213	354.891	0.514883	0.144076	3.5737	0.000351976	0.0460178812868254	CHST12	55501	carbohydrate sulfotransferase 12
ENSG00000149269	2052.93	-0.625794	0.175181	-3.57226	0.00035391	0.0460178812868254	PAK1	5058	p21 (RAC1) activated kinase 1
ENSG00000212128	28.8536	1.08072	0.302855	3.56844	0.000359118	0.046379601703344	TAS2R13	50838	taste 2 receptor member 13
ENSG00000076716	139.163	0.475379	0.133366	3.56446	0.000364609	0.0465594627685795	GPC4	2239	glypican 4
ENSG00000122877	12.5462	-2.28244	0.640433	-3.5639	0.000365382	0.0465594627685795	EGR2	1959	early growth response 2
ENSG00000067900	723.472	0.461016	0.129589	3.55753	0.000374363	0.0470761767025242	ROCK1	6093	Rho associated coiled-coil containing protein kinase 1
ENSG00000267714	4.30572	1.84177	0.518138	3.55461	0.000378545	NA	NA	NA	NA
ENSG00000160014	8416.33	-0.541378	0.152331	-3.55396	0.000379481	0.0470761767025242	CALM3	808	calmodulin 3
ENSG00000187824	32.5459	0.883755	0.248766	3.55255	0.000381517	0.0470761767025242	TMEM220	388335	transmembrane protein 220
ENSG00000224389	138.852	1.32731	0.373758	3.55126	0.00038339	0.0470761767025242	C4B	721	complement C4B (Chido blood group)
ENSG00000084070	792.098	-0.506792	0.142735	-3.55059	0.000384371	0.0470761767025242	SMAP2	64744	small ArfGAP2
ENSG00000130956	918.613	-0.521345	0.146877	-3.54953	0.000385925	0.0470761767025242	HABP4	22927	hyaluronan binding protein 4
ENSG00000127884	575.465	-0.328785	0.0926413	-3.54901	0.000386678	0.0470761767025242	ECHS1	1892	enoyl-CoA hydratase, short chain 1
ENSG00000265313	48.7835	-1.04782	0.29547	-3.5463	0.000390682	0.0472626187746328	NA	NA	NA
ENSG00000249562	11.1432	1.24616	0.352086	3.53937	0.000401081	0.048215485056139	NA	NA	NA
ENSG00000186446	55.1759	0.691742	0.195587	3.53675	0.000405085	0.0483924378380358	ZNF501	115560	zinc finger protein 501
ENSG00000160325	114.449	0.634706	0.179618	3.53365	0.000409868	0.0483924579315718	CACFD1	11094	calcium channel flower domain containing 1
ENSG00000185904	98.7119	-0.702947	0.19894	-3.53347	0.000410148	0.0483924579315718	LINC00839	84856	long intergenic non-protein coding RNA 839
ENSG00000116688	1618.96	-0.304579	0.0862468	-3.53148	0.000413236	0.04844254313713	MFN2	9927	mitofusin 2
ENSG00000254319	9.33673	1.42792	0.404975	3.52594	0.000421975	0.04844254313713	LINC03021	101927815	long intergenic non-protein coding RNA 3021
ENSG00000139352	143.876	0.642585	0.182254	3.52577	0.000422252	0.04844254313713	ASCL1	429	achaete-scute family bHLH transcription factor 1
ENSG00000150768	395.654	-0.417369	0.118384	-3.52556	0.00042259	0.04844254313713	DLAT	1737	dihydrolipoamide S-acetyltransferase
ENSG00000286954	27.2305	1.33649	0.379161	3.52485	0.000423718	0.04844254313713	NA	NA	NA
ENSG00000132424	1677.6	0.535488	0.152118	3.52021	0.000431202	0.04844254313713	PNISR	25957	PNN interacting serine and arginine rich protein
ENSG00000116649	179.662	-0.461256	0.131036	-3.52006	0.00043145	0.04844254313713	SRM	6723	spermidine synthase
ENSG00000175352	498.819	-0.667781	0.189944	-3.51566	0.000438655	0.04844254313713	NRIP3	56675	nuclear receptor interacting protein 3
ENSG00000106009	233.108	0.497678	0.141621	3.51416	0.000441144	0.04844254313713	BRAT1	221927	BRCA1 associated ATM activator 1
ENSG00000146281	174.254	0.501011	0.142651	3.51214	0.000444513	0.04844254313713	PM20D2	135293	peptidase M20 domain containing 2
ENSG00000178922	73.4883	0.539833	0.153765	3.51078	0.000446799	0.04844254313713	HYI	81888	hydroxypyruvate isomerase (putative)
ENSG00000166681	850.138	-0.511815	0.145786	-3.51074	0.000446865	0.04844254313713	BEX3	27018	brain expressed X-linked 3
ENSG00000100138	780.593	-0.487333	0.138906	-3.50836	0.000450879	0.04844254313713	SNU13	4809	small nuclear ribonucleoprotein 13
ENSG00000250723	42.9884	1.24937	0.356171	3.50779	0.000451841	0.04844254313713	NA	NA	NA
ENSG00000157625	396.285	-0.37928	0.108137	-3.5074	0.000452516	0.04844254313713	TAB3	257397	TGF-beta activated kinase 1 (MAP3K7) binding protein 3
ENSG00000279358	30.1875	1.14818	0.327404	3.50692	0.00045333	0.04844254313713	NA	NA	NA
ENSG00000186001	476.166	0.352514	0.100525	3.50672	0.000453658	0.04844254313713	LRCH3	84859	leucine rich repeats and calponin homology domain containing 3
ENSG00000134884	1665.41	0.407171	0.116205	3.50391	0.000458487	0.0485800098312487	ARGLU1	55082	arginine and glutamate rich 1
ENSG00000145708	36.3048	-1.04626	0.298675	-3.50301	0.000460028	0.0485800098312487	CRHBP	1393	corticotropin releasing hormone binding protein
ENSG00000154127	156.276	-0.702418	0.200653	-3.50066	0.000464109	0.0487403231903584	UBASH3B	84959	ubiquitin associated and SH3 domain containing B
ENSG00000091483	341.221	-0.515435	0.147364	-3.49771	0.00046928	0.0487403231903584	FH	2271	fumarate hydratase
ENSG00000205279	110.315	-1.0293	0.294544	-3.49457	0.000474829	0.0487403231903584	CTXN3	613212	cortexin 3
ENSG00000138430	668.293	-0.607717	0.173939	-3.49386	0.000476097	0.0487403231903584	OLA1	29789	Obg like ATPase 1
ENSG00000185010	186.898	-0.48722	0.139601	-3.49008	0.000482874	0.0487403231903584	F8	2157	coagulation factor VIII
ENSG00000135930	469.266	-0.298507	0.0855439	-3.48952	0.000483891	0.0487403231903584	EIF4E2	9470	eukaryotic translation initiation factor 4E family member 2
ENSG00000108953	4307.91	-0.371944	0.106642	-3.4878	0.000487016	0.0487403231903584	YWHAE	7531	tyrosine 3-monooxygenase/tryptophan 5-monooxygenase activation protein epsilon
ENSG00000133169	808.572	-0.593188	0.170091	-3.48748	0.000487603	0.0487403231903584	BEX1	55859	brain expressed X-linked 1
ENSG00000144895	432.443	-0.458426	0.131493	-3.48633	0.000489704	0.0487403231903584	EIF2A	83939	eukaryotic translation initiation factor 2A
ENSG00000170791	170.551	-0.507456	0.145689	-3.48315	0.000495542	0.0487403231903584	CHCHD7	79145	coiled-coil-helix-coiled-coil-helix domain containing 7
ENSG00000260372	100.988	0.5574	0.160047	3.48274	0.000496314	0.0487403231903584	AQP4-AS1	147429	AQP4 antisense RNA 1
ENSG00000182934	500.293	-0.363589	0.10442	-3.48199	0.000497697	0.0487403231903584	SRPRA	6734	SRP receptor subunit alpha
ENSG00000257703	4.25313	1.83197	0.526131	3.48197	0.000497748	NA	NA	NA	NA
ENSG00000198513	1093.53	-0.505921	0.145345	-3.48084	0.000499852	0.0487403231903584	ATL1	51062	atlastin GTPase 1
ENSG00000281026	165.882	0.718892	0.206645	3.47888	0.000503517	0.0487403231903584	N4BP2L2-IT2	116828	N4BPL2 intronic transcript 2
ENSG00000286854	18.0129	1.06185	0.305259	3.47851	0.000504205	0.0487403231903584	NA	NA	NA
ENSG00000163032	6043.48	-0.444743	0.127891	-3.47753	0.000506061	0.0487403231903584	VSNL1	7447	visinin like 1
ENSG00000243232	250.32	-0.504547	0.145104	-3.47714	0.000506788	0.0487403231903584	PCDHAC2	56134	protocadherin alpha subfamily C, 2
ENSG00000205929	14.9402	1.33916	0.385219	3.47636	0.000508279	0.0487403231903584	C21orf62	56245	chromosome 21 open reading frame 62
ENSG00000257880	21.8096	1.13991	0.328143	3.47383	0.000513082	0.0487403231903584	NA	NA	NA
ENSG00000171004	132.936	-0.660605	0.190183	-3.47353	0.000513656	0.0487403231903584	HS6ST2	90161	heparan sulfate 6-O-sulfotransferase 2
ENSG00000137942	328.462	0.389455	0.112145	3.47278	0.000515096	0.0487403231903584	FNBP1L	54874	formin binding protein 1 like
ENSG00000140945	655.242	-0.55695	0.160608	-3.46776	0.000524807	0.04941461048404	CDH13	1012	cadherin 13
ENSG00000174306	1702.12	0.269089	0.0776523	3.4653	0.000529637	0.0496248887186325	ZHX3	23051	zinc fingers and homeoboxes 3
ENSG00000174428	103.036	0.528557	0.152603	3.4636	0.000532994	0.0496958304443486	GTF2IRD2B	389524	GTF2I repeat domain containing 2B
ENSG00000253284	83.9563	0.994658	0.287374	3.46119	0.000537789	0.0497004513960926	NA	NA	NA
ENSG00000113494	26.1646	1.54932	0.447656	3.46096	0.000538244	0.0497004513960926	PRLR	5618	prolactin receptor
ENSG00000163884	336.95	0.733955	0.212154	3.45953	0.000541113	0.0497251750308805	KLF15	28999	KLF transcription factor 15
ENSG00000134440	1160.63	-0.423714	0.122528	-3.4581	0.000544004	0.0497516606444703	NARS1	4677	asparaginyl-tRNA synthetase 1
ENSG00000092820	1261.53	0.454611	0.131644	3.45333	0.000553713	0.0503984746686339	EZR	7430	ezrin
ENSG00000188042	559.395	-0.483494	0.140088	-3.45135	0.000557794	0.0505292583842496	ARL4C	10123	ADP ribosylation factor like GTPase 4C
ENSG00000145632	807.017	-0.564006	0.163548	-3.44856	0.000563578	0.0505603537285533	PLK2	10769	polo like kinase 2
ENSG00000251562	91189.5	0.802193	0.23262	3.44851	0.000563691	0.0505603537285533	MALAT1	378938	metastasis associated lung adenocarcinoma transcript 1
ENSG00000248394	7.4203	1.66506	0.482994	3.44737	0.000566073	0.0505603537285533	NA	NA	NA
ENSG00000118680	560.862	-0.431757	0.125334	-3.44486	0.000571356	0.0505736672269571	MYL12B	103910	myosin light chain 12B
ENSG00000106367	421.282	-0.660742	0.191809	-3.44479	0.000571514	0.0505736672269571	AP1S1	1174	adaptor related protein complex 1 subunit sigma 1
ENSG00000181852	780.453	-0.43247	0.125681	-3.44102	0.00057952	0.0509287179104975	RNF41	10193	ring finger protein 41
ENSG00000284976	56.1853	0.689671	0.200463	3.4404	0.000580855	0.0509287179104975	LOC122513141	122513141	ring finger protein-like
ENSG00000269825	47.8867	0.913923	0.265941	3.43656	0.000589143	0.051419499475771	LOC122539214	122539214	Zinc finger protein LOC122539214
ENSG00000277548	5.29475	1.80101	0.524573	3.43329	0.000596311	NA	NA	NA	NA
ENSG00000115310	7061.64	-0.451222	0.131502	-3.4313	0.000600706	0.0521904343225997	RTN4	57142	reticulon 4
ENSG00000127993	292.819	0.577305	0.168317	3.42986	0.000603892	0.0522298064302909	RBM48	84060	RNA binding motif protein 48
ENSG00000269958	41.6772	0.70451	0.205639	3.42596	0.000612634	0.0527265088231717	NA	NA	NA
ENSG00000245532	3587.02	0.88166	0.257431	3.42484	0.000615152	0.0527265088231717	NEAT1	283131	nuclear paraspeckle assembly transcript 1
ENSG00000099341	513.55	-0.443837	0.129785	-3.4198	0.000626676	0.0534744465086617	PSMD8	5714	proteasome 26S subunit, non-ATPase 8
ENSG00000139187	30.6712	0.883614	0.258635	3.41645	0.000634425	0.0538951495996718	KLRG1	10219	killer cell lectin like receptor G1
ENSG00000107863	4606.88	0.294235	0.08617	3.41459	0.00063879	0.0540257743197163	ARHGAP21	57584	Rho GTPase activating protein 21
ENSG00000204128	674.066	0.328639	0.0963479	3.41096	0.000647337	0.0545075225902192	C2orf72	257407	chromosome 2 open reading frame 72
ENSG00000197044	207.085	-0.529886	0.155424	-3.4093	0.0006513	0.0546006548343479	ZNF441	126068	zinc finger protein 441
ENSG00000227486	19.3564	1.08021	0.317057	3.40699	0.000656827	0.0548235693600615	NA	NA	NA
ENSG00000076555	579.86	0.589596	0.173453	3.39917	0.000675919	0.0561718200568524	ACACB	32	acetyl-CoA carboxylase beta
ENSG00000279089	32.8389	0.935412	0.275408	3.39645	0.000682648	0.0562639873647469	NA	NA	NA
ENSG00000149782	132.941	0.661731	0.194836	3.39635	0.000682915	0.0562639873647469	PLCB3	5331	phospholipase C beta 3
ENSG00000049883	235.594	-0.36551	0.107727	-3.39292	0.000691525	0.0567287938002372	PTCD2	79810	pentatricopeptide repeat domain 2
ENSG00000156050	246.451	-0.411768	0.12157	-3.38708	0.000706413	0.0572794420284149	FAM161B	145483	FAM161 centrosomal protein B
ENSG00000287726	26.3564	1.13042	0.333773	3.38677	0.000707194	0.0572794420284149	NA	NA	NA
ENSG00000275064	9.82018	1.21829	0.359832	3.38572	0.000709915	0.0572794420284149	NA	NA	NA
ENSG00000004142	502.719	-0.357485	0.105636	-3.38411	0.000714101	0.0572794420284149	POLDIP2	26073	DNA polymerase delta interacting protein 2
ENSG00000169490	232.653	-0.471616	0.139367	-3.38398	0.000714427	0.0572794420284149	TM2D2	83877	TM2 domain containing 2
ENSG00000239570	11.6912	1.53326	0.453269	3.38267	0.00071785	0.0572794420284149	SETP11	100419187	SET pseudogene 11
ENSG00000142227	29.0777	1.01185	0.299174	3.38215	0.000719215	0.0572794420284149	EMP3	2014	epithelial membrane protein 3
ENSG00000279544	25.6347	0.924525	0.2735	3.38034	0.000723951	0.0574173884608823	NA	NA	NA
ENSG00000198087	207.7	0.393904	0.116597	3.37833	0.000729272	0.0574669847979485	CD2AP	23607	CD2 associated protein
ENSG00000056050	114.411	-0.526415	0.155853	-3.37763	0.000731122	0.0574669847979485	HPF1	54969	histone PARylation factor 1
ENSG00000205746	105.97	0.761846	0.22568	3.37579	0.00073605	0.0574669847979485	PKD1P4	353512	polycystin 1, transient receptor potential channel interacting pseudogene 4
ENSG00000276449	28.1244	0.821333	0.243383	3.37466	0.000739081	0.0574669847979485	NA	NA	NA
ENSG00000103037	150.072	0.456116	0.1352	3.37364	0.000741816	0.0574669847979485	SETD6	79918	SET domain containing 6, protein lysine methyltransferase
ENSG00000169139	780.034	-0.511058	0.151499	-3.37334	0.000742615	0.0574669847979485	UBE2V2	7336	ubiquitin conjugating enzyme E2 V2
ENSG00000121691	244.687	0.513474	0.152392	3.36943	0.000753234	0.0574695958128602	CAT	847	catalase
ENSG00000238105	29.8987	0.946939	0.281164	3.36792	0.000757378	0.0574695958128602	NA	NA	NA
ENSG00000093167	538.687	0.338581	0.100546	3.36741	0.000758778	0.0574695958128602	LRRFIP2	9209	LRR binding FLII interacting protein 2
ENSG00000163875	539.514	-0.523539	0.155555	-3.36563	0.000763682	0.0574695958128602	MEAF6	64769	MYST/Esa1 associated factor 6
ENSG00000022277	418.064	-0.31514	0.0937018	-3.36322	0.00077039	0.0574695958128602	RTF2	51507	replication termination factor 2
ENSG00000254556	29.4089	1.02859	0.305887	3.36264	0.000772023	0.0574695958128602	NA	NA	NA
ENSG00000138604	288.328	-0.468104	0.139208	-3.36263	0.000772035	0.0574695958128602	GLCE	26035	glucuronic acid epimerase
ENSG00000205485	84.9838	0.694567	0.206589	3.36207	0.000773594	0.0574695958128602	NA	NA	NA
ENSG00000106624	560.664	0.891268	0.265134	3.36158	0.000774977	0.0574695958128602	AEBP1	165	AE binding protein 1
ENSG00000130226	1619.88	-0.460645	0.137037	-3.36147	0.000775298	0.0574695958128602	DPP6	1804	dipeptidyl peptidase like 6
ENSG00000266371	22.2873	1.1648	0.346532	3.36132	0.000775722	0.0574695958128602	NA	NA	NA
ENSG00000152595	66.3332	-0.831217	0.247476	-3.35878	0.000782879	0.0577346421496527	MEPE	56955	matrix extracellular phosphoglycoprotein
ENSG00000231566	49.3115	0.862437	0.256851	3.35773	0.000785852	0.0577346421496527	NA	NA	NA
ENSG00000260947	43.6478	0.696775	0.207568	3.35685	0.000788361	0.0577346421496527	NA	NA	NA
ENSG00000242265	2290.65	-0.514648	0.153471	-3.35339	0.000798272	0.0582373141276034	PEG10	23089	paternally expressed 10
ENSG00000134569	2579.16	0.586898	0.175088	3.35201	0.000802266	0.0583061291387829	LRP4	4038	LDL receptor related protein 4
ENSG00000159023	510.99	0.430057	0.12844	3.34831	0.000813057	0.058866545018585	EPB41	2035	erythrocyte membrane protein band 4.1
ENSG00000243813	19.8774	1.06389	0.317871	3.34693	0.000817124	0.0589061163310067	LOC100419755	100419755	zinc finger protein 426 pseudogene
ENSG00000129474	12.621	1.29009	0.385558	3.34603	0.000819767	0.0589061163310067	AJUBA	84962	ajuba LIM protein
ENSG00000100412	2540.9	-0.278799	0.0833903	-3.3433	0.000827873	0.0592657936563405	ACO2	50	aconitase 2
ENSG00000186141	203.191	-0.376511	0.112682	-3.34136	0.000833686	0.0594591986674123	POLR3C	10623	RNA polymerase III subunit C
ENSG00000243854	7.00057	1.57907	0.473057	3.33801	0.00084381	0.0598225017356592	RN7SL67P	106479248	RNA, 7SL, cytoplasmic 67, pseudogene
ENSG00000213199	31.816	0.906059	0.271507	3.33714	0.00084644	0.0598225017356592	ASIC3	9311	acid sensing ion channel subunit 3
ENSG00000115468	646.361	0.5142	0.154128	3.3362	0.000849321	0.0598225017356592	EFHD1	80303	EF-hand domain family member D1
ENSG00000100341	19.4321	-0.897508	0.269101	-3.33521	0.000852339	0.0598225017356592	PNPLA5	150379	patatin like phospholipase domain containing 5
ENSG00000242593	94.0095	0.681907	0.204528	3.33405	0.000855922	0.0598225017356592	NA	NA	NA
ENSG00000231416	5.0211	2.0775	0.623513	3.33192	0.000862483	NA	RPL34P5	100270995	ribosomal protein L34 pseudogene 5
ENSG00000167723	99.1954	0.612064	0.18372	3.33151	0.000863758	0.0598225017356592	TRPV3	162514	transient receptor potential cation channel subfamily V member 3
ENSG00000100364	2022.76	0.531584	0.159622	3.33027	0.000867623	0.0598225017356592	KIAA0930	23313	KIAA0930
ENSG00000124749	95.7194	0.641409	0.192604	3.33019	0.000867858	0.0598225017356592	COL21A1	81578	collagen type XXI alpha 1 chain
ENSG00000092969	451.576	0.559209	0.167978	3.32906	0.000871389	0.0598225017356592	TGFB2	7042	transforming growth factor beta 2
ENSG00000162910	100.084	-0.561205	0.168613	-3.32837	0.000873572	0.0598225017356592	MRPL55	128308	mitochondrial ribosomal protein L55
ENSG00000131966	419.926	-0.448649	0.134808	-3.32806	0.000874524	0.0598225017356592	ACTR10	55860	actin related protein 10
ENSG00000253361	55.9552	1.04781	0.314895	3.32749	0.000876337	0.0598225017356592	NA	NA	NA
ENSG00000261451	226.76	0.790042	0.237543	3.3259	0.000881351	0.0599506701588504	NA	NA	NA
ENSG00000180398	978.914	-0.321179	0.0966044	-3.32468	0.000885187	0.0599981280732642	MCFD2	90411	multiple coagulation factor deficiency 2, ER cargo receptor complex subunit
ENSG00000177051	116.209	0.470127	0.14154	3.3215	0.00089534	0.0603519149789069	FBXO46	23403	F-box protein 46
ENSG00000224897	57.2464	0.734406	0.221141	3.32098	0.000897021	0.0603519149789069	POT1-AS1	401398	POT1 antisense RNA 1
ENSG00000127824	1136.52	-0.614828	0.185184	-3.32009	0.000899879	0.0603519149789069	TUBA4A	7277	tubulin alpha 4a
ENSG00000167701	27.1845	0.902376	0.272234	3.31471	0.000917393	0.0612366269497675	GPT	2875	glutamic--pyruvic transaminase
ENSG00000117318	190.39	0.929191	0.280377	3.31407	0.000919478	0.0612366269497675	ID3	3399	inhibitor of DNA binding 3
ENSG00000104435	3064.44	-0.64154	0.193675	-3.31246	0.000924782	0.0613759598261211	STMN2	11075	stathmin 2
ENSG00000236120	4.25528	-1.94766	0.588023	-3.31223	0.00092557	NA	LINC03070	101928228	long intergenic non-protein coding RNA 3070
ENSG00000274303	3.638	2.29162	0.691925	3.31194	0.000926505	NA	NA	NA	NA
ENSG00000250371	9.40208	1.72278	0.52031	3.31107	0.000929411	0.0614697926147892	NA	NA	NA
ENSG00000091972	495.062	-0.510154	0.154167	-3.3091	0.000935977	0.0616364466195875	CD200	4345	CD200 molecule
ENSG00000123983	1934.84	-0.310206	0.0937639	-3.30838	0.000938381	0.0616364466195875	ACSL3	2181	acyl-CoA synthetase long chain family member 3
ENSG00000082458	729.47	-0.503669	0.152328	-3.30647	0.000944789	0.0618448232524087	DLG3	1741	discs large MAGUK scaffold protein 3
ENSG00000226468	3.57805	2.41077	0.729348	3.30537	0.000948508	NA	NA	NA	NA
ENSG00000183682	120.145	0.605712	0.183261	3.30518	0.00094915	0.0619182864865319	BMP8A	353500	bone morphogenetic protein 8a
ENSG00000166289	57.9038	0.700461	0.212035	3.30351	0.000954821	0.0620763831812731	PLEKHF1	79156	pleckstrin homology and FYVE domain containing 1
ENSG00000279702	21.4684	1.23682	0.374632	3.30142	0.000961984	0.0621517887542653	NA	NA	NA
ENSG00000187867	17.6329	1.19662	0.362472	3.30127	0.000962485	0.0621517887542653	PALM3	342979	paralemmin 3
ENSG00000215126	123.617	0.612223	0.185625	3.29817	0.000973165	0.0626298531889922	ZNG1F	644019	Zn regulated GTPase metalloprotein activator 1F
ENSG00000259946	63.9747	0.834392	0.253127	3.29634	0.000979545	0.0628289682791936	NA	NA	NA
ENSG00000214029	258.566	0.566734	0.172054	3.29392	0.00098799	0.0630195238305876	ZNF891	101060200	zinc finger protein 891
ENSG00000181610	415.549	-0.432448	0.131354	-3.29223	0.000993974	0.0630195238305876	MRPS23	51649	mitochondrial ribosomal protein S23
ENSG00000101654	789.282	-0.457134	0.138853	-3.29221	0.000994045	0.0630195238305876	RNMT	8731	RNA guanine-7 methyltransferase
ENSG00000286423	7.07674	1.54758	0.470141	3.29174	0.000995705	0.0630195238305876	NA	NA	NA
ENSG00000271761	5.8438	1.51159	0.459368	3.29059	0.000999769	NA	NA	NA	NA
ENSG00000089818	732.745	-0.530986	0.161735	-3.28307	0.00102685	0.0640545570325483	NECAP1	25977	NECAP endocytosis associated 1
ENSG00000177432	684.268	-0.566608	0.172591	-3.28295	0.00102726	0.0640545570325483	NAP1L5	266812	nucleosome assembly protein 1 like 5
ENSG00000222030	2.93518	2.23603	0.681247	3.28226	0.00102979	NA	LINC01793	101927285	long intergenic non-protein coding RNA 1793
ENSG00000070778	253.965	0.409645	0.124824	3.28177	0.00103157	0.0640545570325483	PTPN21	11099	protein tyrosine phosphatase non-receptor type 21
ENSG00000178031	38.6403	-0.783782	0.238896	-3.28085	0.00103495	0.0640545570325483	ADAMTSL1	92949	ADAMTS like 1
ENSG00000242768	42.0636	1.05019	0.320152	3.2803	0.00103696	0.0640545570325483	RPL31P25	100270987	ribosomal protein L31 pseudogene 25
ENSG00000197872	1576.81	-0.451246	0.137567	-3.28021	0.00103732	0.0640545570325483	CYRIA	81553	CYFIP related Rac1 interactor A
ENSG00000243708	7.01558	2.08294	0.635021	3.28011	0.00103768	0.0640545570325483	PLA2G4B	100137049	phospholipase A2 group IVB
ENSG00000114279	1836.84	-0.538205	0.164098	-3.27978	0.00103887	0.0640545570325483	FGF12	2257	fibroblast growth factor 12
ENSG00000143153	5898.11	-0.504832	0.154076	-3.27651	0.00105098	0.0641474407768297	ATP1B1	481	ATPase Na+/K+ transporting subunit beta 1
ENSG00000136750	590.516	-0.983451	0.300272	-3.2752	0.00105586	0.0641474407768297	GAD2	2572	glutamate decarboxylase 2
ENSG00000140750	226.279	0.478341	0.14605	3.27518	0.00105594	0.0641474407768297	ARHGAP17	55114	Rho GTPase activating protein 17
ENSG00000165959	673.865	0.483907	0.147757	3.27501	0.00105659	0.0641474407768297	CLMN	79789	calmin
ENSG00000148798	1743.87	-0.479942	0.146587	-3.27411	0.00105994	0.0641474407768297	INA	9118	internexin neuronal intermediate filament protein alpha
ENSG00000248890	18.7451	0.931557	0.284535	3.27396	0.00106051	0.0641474407768297	HHIP-AS1	646576	HHIP antisense RNA 1
ENSG00000171314	1362.22	-0.497063	0.151888	-3.27256	0.00106577	0.0641614386865761	PGAM1	5223	phosphoglycerate mutase 1
ENSG00000187446	839.127	-0.37925	0.115903	-3.27212	0.00106746	0.0641614386865761	CHP1	11261	calcineurin like EF-hand protein 1
ENSG00000231536	2.47833	-2.52231	0.771166	-3.27078	0.00107252	NA	NA	NA	NA
ENSG00000113558	1832.45	-0.405957	0.124124	-3.27058	0.00107326	0.0643083125269525	SKP1	6500	S-phase kinase associated protein 1
ENSG00000179841	718.086	-0.596218	0.182359	-3.26948	0.00107746	0.0643461622161482	AKAP5	9495	A-kinase anchoring protein 5
ENSG00000130764	550.332	-0.343544	0.105118	-3.26816	0.00108249	0.0643461622161482	LRRC47	57470	leucine rich repeat containing 47
ENSG00000259153	39.7897	-0.846202	0.258954	-3.26777	0.00108399	0.0643461622161482	MAP3K9-DT	100506411	MAP3K9 divergent transcript
ENSG00000248485	159.144	-0.594786	0.182121	-3.26588	0.00109125	0.0644243198613744	PCP4L1	654790	Purkinje cell protein 4 like 1
ENSG00000182118	48.1929	0.918641	0.281333	3.26531	0.00109343	0.0644243198613744	FAM89A	375061	family with sequence similarity 89 member A
ENSG00000161203	2900.85	-0.54895	0.168142	-3.2648	0.00109542	0.0644243198613744	AP2M1	1173	adaptor related protein complex 2 subunit mu 1
ENSG00000183431	324.355	-0.360249	0.110526	-3.25939	0.0011165	0.0653181553419701	SF3A3	10946	splicing factor 3a subunit 3
ENSG00000138835	240.249	0.447729	0.137376	3.25915	0.00111746	0.0653181553419701	RGS3	5998	regulator of G protein signaling 3
ENSG00000152661	4344.31	0.63043	0.193651	3.2555	0.00113193	0.0659316486996999	GJA1	2697	gap junction protein alpha 1
ENSG00000260209	6.46385	1.37872	0.42372	3.25384	0.00113857	0.0659316486996999	NA	NA	NA
ENSG00000068912	517.789	-0.571374	0.175628	-3.25332	0.00114067	0.0659316486996999	ERLEC1	27248	endoplasmic reticulum lectin 1
ENSG00000122512	355.057	-0.415854	0.127835	-3.25305	0.00114175	0.0659316486996999	PMS2	5395	PMS1 homolog 2, mismatch repair system component
ENSG00000270629	90.5495	0.633103	0.194682	3.25198	0.00114604	0.0659803889255354	NBPF14	25832	NBPF member 14
ENSG00000184608	3.21573	2.02688	0.623368	3.2515	0.00114797	NA	FAM167A-AS1	83656	FAM167A antisense RNA 1
ENSG00000103316	536.598	-0.760037	0.233913	-3.24923	0.00115716	0.0664204503281025	CRYM	1428	crystallin mu
ENSG00000151136	208.215	-0.581328	0.178993	-3.24778	0.00116311	0.0665618369383532	ABTB3	121551	ankyrin repeat and BTB domain containing 3
ENSG00000160714	406.805	-0.370247	0.114063	-3.24598	0.00117046	0.0667825651991139	UBE2Q1	55585	ubiquitin conjugating enzyme E2 Q1
ENSG00000101306	5.94535	-1.87276	0.576997	-3.2457	0.00117162	NA	MYLK2	85366	myosin light chain kinase 2
ENSG00000271425	69.8943	0.753825	0.23244	3.2431	0.00118239	0.0668448410218936	NBPF10	100132406	NBPF member 10
ENSG00000231646	12.6562	0.911845	0.281208	3.2426	0.00118445	0.0668448410218936	FSIP2-AS1	107985781	FSIP2 antisense RNA 1
ENSG00000082397	2274.09	-0.307838	0.0949733	-3.24131	0.0011898	0.0668448410218936	EPB41L3	23136	erythrocyte membrane protein band 4.1 like 3
ENSG00000111669	2336.91	-0.565224	0.17446	-3.23986	0.0011959	0.0668448410218936	TPI1	7167	triosephosphate isomerase 1
ENSG00000145335	1517.17	-0.558372	0.172442	-3.23803	0.00120357	0.0668448410218936	SNCA	6622	synuclein alpha
ENSG00000183091	144.815	0.757682	0.23403	3.23754	0.00120564	0.0668448410218936	NEB	4703	nebulin
ENSG00000141404	727.529	-0.419795	0.129691	-3.23688	0.00120844	0.0668448410218936	GNAL	2774	G protein subunit alpha L
ENSG00000227745	23.6563	0.89634	0.276939	3.2366	0.00120962	0.0668448410218936	NA	NA	NA
ENSG00000150459	667.355	-0.314771	0.0972743	-3.23591	0.00121255	0.0668448410218936	SAP18	10284	Sin3A associated protein 18
ENSG00000110955	2938.05	-0.50956	0.157521	-3.23487	0.00121697	0.0668448410218936	ATP5F1B	506	ATP synthase F1 subunit beta
ENSG00000169282	428.97	-0.529545	0.16371	-3.23465	0.00121792	0.0668448410218936	KCNAB1	7881	potassium voltage-gated channel subfamily A regulatory beta subunit 1
ENSG00000172175	275.553	0.592978	0.183358	3.23399	0.00122075	0.0668448410218936	MALT1	10892	MALT1 paracaspase
ENSG00000236279	164.874	-0.594836	0.183939	-3.23388	0.00122121	0.0668448410218936	CLEC2L	154790	C-type lectin domain family 2 member L
ENSG00000144834	1373.2	-0.681048	0.210691	-3.23244	0.00122736	0.0668448410218936	TAGLN3	29114	transgelin 3
ENSG00000281131	4.53322	2.03611	0.629981	3.23202	0.00122918	NA	SCHLAP1	101669767	SWI/SNF complex antagonist associated with prostate cancer 1
ENSG00000125354	317.909	-0.445156	0.137738	-3.23191	0.00122965	0.0668448410218936	SEPTIN6	23157	septin 6
ENSG00000259316	4.38107	1.68844	0.522432	3.23188	0.00122981	NA	NA	NA	NA
ENSG00000104517	1864.63	0.315703	0.0976908	3.23165	0.00123077	0.0668448410218936	UBR5	51366	ubiquitin protein ligase E3 component n-recognin 5
ENSG00000120805	730.393	-0.458607	0.141913	-3.2316	0.001231	0.0668448410218936	ARL1	400	ADP ribosylation factor like GTPase 1
ENSG00000138663	383.754	-0.459298	0.142169	-3.23064	0.00123512	0.066878447083042	COPS4	51138	COP9 signalosome subunit 4
ENSG00000185946	464.823	0.51514	0.159613	3.22744	0.00124905	0.0670675205168027	RNPC3	55599	RNA binding region (RNP1, RRM) containing 3
ENSG00000141696	83.5432	0.53962	0.16721	3.22719	0.00125012	0.0670675205168027	P3H4	10609	prolyl 3-hydroxylase family member 4 (inactive)
ENSG00000286710	10.3938	2.09044	0.647905	3.22646	0.00125332	0.0670675205168027	LOC116435278	116435278	uncharacterized LOC116435278
ENSG00000137364	229.426	-0.502198	0.155666	-3.22613	0.00125478	0.0670675205168027	TPMT	7172	thiopurine S-methyltransferase
ENSG00000183921	5.06246	2.03981	0.632336	3.22584	0.00125603	NA	SDR42E2	100288072	short chain dehydrogenase/reductase family 42E, member 2
ENSG00000146007	383.124	-0.456433	0.141574	-3.22399	0.00126417	0.0670675205168027	ZMAT2	153527	zinc finger matrin-type 2
ENSG00000164850	62.9453	0.676393	0.209846	3.22329	0.00126728	0.0670675205168027	GPER1	2852	G protein-coupled estrogen receptor 1
ENSG00000185607	18.2201	1.21944	0.378438	3.2223	0.00127165	0.0670675205168027	NA	NA	NA
ENSG00000120265	1237.51	-0.553491	0.171775	-3.22219	0.00127213	0.0670675205168027	PCMT1	5110	protein-L-isoaspartate (D-aspartate) O-methyltransferase
ENSG00000236358	19.8339	1.02326	0.317622	3.22164	0.00127457	0.0670675205168027	NA	NA	NA
ENSG00000196419	1166.58	-0.431344	0.133965	-3.21983	0.00128268	0.0670675205168027	XRCC6	2547	X-ray repair cross complementing 6
ENSG00000187535	341.673	0.418821	0.130093	3.21941	0.00128456	0.0670675205168027	IFT140	9742	intraflagellar transport 140
ENSG00000259562	14.2336	1.2315	0.382694	3.21798	0.00129098	0.0670675205168027	NA	NA	NA
ENSG00000100201	4864.17	0.215363	0.0669262	3.21791	0.00129128	0.0670675205168027	DDX17	10521	DEAD-box helicase 17
ENSG00000243319	167.036	1.08361	0.33682	3.21719	0.00129455	0.0670675205168027	FGF14-IT1	283480	FGF14 intronic transcript 1
ENSG00000232503	9.79981	1.50112	0.466617	3.21701	0.00129532	0.0670675205168027	NA	NA	NA
ENSG00000152056	20.5017	0.91204	0.283537	3.21665	0.00129695	0.0670675205168027	AP1S3	130340	adaptor related protein complex 1 subunit sigma 3
ENSG00000165185	432.435	0.468269	0.145601	3.2161	0.00129946	0.0670675205168027	KIAA1958	158405	KIAA1958
ENSG00000235701	7.71267	1.37685	0.428179	3.21559	0.00130177	0.0670675205168027	NA	NA	NA
ENSG00000176105	280.721	0.453266	0.141044	3.21365	0.00131058	0.0673397137462444	YES1	7525	YES proto-oncogene 1, Src family tyrosine kinase
ENSG00000162188	444.716	-0.734056	0.228615	-3.21089	0.00132326	0.0678093049847741	GNG3	2785	G protein subunit gamma 3
ENSG00000279433	5.47824	1.76941	0.551403	3.20892	0.00133233	NA	NA	NA	NA
ENSG00000159202	678.564	-0.22852	0.0712141	-3.20891	0.00133239	0.0680944964431029	UBE2Z	65264	ubiquitin conjugating enzyme E2 Z
ENSG00000115271	258.332	-0.506877	0.158029	-3.20749	0.00133901	0.0681916939088661	GCA	25801	grancalcin
ENSG00000214401	9.33291	-1.3541	0.422237	-3.20697	0.00134143	0.0681916939088661	KANSL1-AS1	644246	KANSL1 antisense RNA 1
ENSG00000271553	21.7756	1.22753	0.382931	3.20562	0.00134773	0.068330413740181	NA	NA	NA
ENSG00000185787	2215.12	-0.39512	0.123346	-3.20334	0.00135842	0.0684210691648478	MORF4L1	10933	mortality factor 4 like 1
ENSG00000168438	468.326	-0.376652	0.117602	-3.20278	0.00136106	0.0684210691648478	CDC40	51362	cell division cycle 40
ENSG00000082213	225.998	-0.518978	0.162051	-3.20255	0.00136216	0.0684210691648478	C5orf22	55322	chromosome 5 open reading frame 22
ENSG00000115457	79.0274	-0.804031	0.251189	-3.2009	0.00136999	0.0684210691648478	IGFBP2	3485	insulin like growth factor binding protein 2
ENSG00000130517	471.134	0.382576	0.119549	3.20017	0.00137347	0.0684210691648478	PGPEP1	54858	pyroglutamyl-peptidase I
ENSG00000260001	64.5486	-0.690699	0.215854	-3.19984	0.00137504	0.0684210691648478	TGFBR3L	100507588	transforming growth factor beta receptor 3 like
ENSG00000250329	12.6197	1.22895	0.384188	3.19882	0.00137992	0.0684210691648478	NA	NA	NA
ENSG00000153820	439.364	-0.633709	0.19812	-3.19862	0.00138087	0.0684210691648478	SPHKAP	80309	SPHK1 interactor, AKAP domain containing
ENSG00000272650	6.76189	1.15347	0.360637	3.19844	0.00138174	0.0684210691648478	NA	NA	NA
ENSG00000226380	248.366	0.911491	0.285072	3.1974	0.00138671	0.0684896495803284	NA	NA	NA
ENSG00000199453	9.73522	1.4463	0.452477	3.19642	0.00139147	0.0685476916604386	SNORD115-12	100033449	small nucleolar RNA, C/D box 115-12
ENSG00000154518	613.664	-0.509351	0.159411	-3.1952	0.00139734	0.0685639913231863	ATP5MC3	518	ATP synthase membrane subunit c locus 3
ENSG00000243943	141.939	-0.395918	0.123997	-3.19297	0.00140817	0.0685639913231863	ZNF512	84450	zinc finger protein 512
ENSG00000101846	523.595	-0.456363	0.142987	-3.19165	0.00141464	0.0685639913231863	STS	412	steroid sulfatase
ENSG00000253641	194.401	0.89673	0.280971	3.19154	0.00141518	0.0685639913231863	LINC03022	101929191	long intergenic non-protein coding RNA 3022
ENSG00000116885	89.4948	-0.500287	0.156754	-3.19154	0.00141519	0.0685639913231863	OSCP1	127700	organic solute carrier partner 1
ENSG00000173261	17.0133	1.08362	0.339619	3.1907	0.00141928	0.0685639913231863	PLAC8L1	153770	PLAC8 like 1
ENSG00000125148	515.057	0.842648	0.264152	3.19002	0.00142264	0.0685639913231863	MT2A	4502	metallothionein 2A
ENSG00000163611	30.3683	0.784702	0.245987	3.19001	0.00142269	0.0685639913231863	SPICE1	152185	spindle and centriole associated protein 1
ENSG00000149289	423.433	0.417545	0.130961	3.18831	0.00143108	0.0685639913231863	ZC3H12C	85463	zinc finger CCCH-type containing 12C
ENSG00000169255	454.733	-0.456212	0.143114	-3.18776	0.0014338	0.0685639913231863	B3GALNT1	8706	beta-1,3-N-acetylgalactosaminyltransferase 1 (globoside blood group)
ENSG00000169855	681	-0.258655	0.0811696	-3.1866	0.00143953	0.0685639913231863	ROBO1	6091	roundabout guidance receptor 1
ENSG00000164733	3377.8	-0.348122	0.109256	-3.1863	0.00144103	0.0685639913231863	CTSB	1508	cathepsin B
ENSG00000280432	31.5894	0.979711	0.307481	3.18625	0.0014413	0.0685639913231863	NA	NA	NA
ENSG00000141480	345.082	-0.429479	0.134802	-3.18599	0.00144261	0.0685639913231863	ARRB2	409	arrestin beta 2
ENSG00000055130	751.221	-0.300478	0.0943354	-3.18521	0.00144648	0.0685639913231863	CUL1	8454	cullin 1
ENSG00000064763	278.148	-0.524796	0.164847	-3.18354	0.00145484	0.0685639913231863	FAR2	55711	fatty acyl-CoA reductase 2
ENSG00000240764	377.106	-0.52814	0.165913	-3.18324	0.00145636	0.0685639913231863	PCDHGC5	56097	protocadherin gamma subfamily C, 5
ENSG00000182308	6.2522	1.85369	0.582328	3.18324	0.00145637	0.0685639913231863	DCAF4L1	285429	DDB1 and CUL4 associated factor 4 like 1
ENSG00000280355	94.3191	0.578761	0.181915	3.18149	0.00146518	0.0687799985879849	NA	NA	NA
ENSG00000184117	381.521	-0.426527	0.13409	-3.18091	0.00146815	0.0687799985879849	NIPSNAP1	8508	nipsnap homolog 1
ENSG00000109436	759.538	-0.433425	0.136306	-3.17979	0.00147383	0.0688770096807617	TBC1D9	23158	TBC1 domain family member 9
ENSG00000128609	1057.83	-0.534098	0.168142	-3.17646	0.00149083	0.069408712657442	NDUFA5	4698	NADH:ubiquinone oxidoreductase subunit A5
ENSG00000213190	1290.88	-0.526569	0.165792	-3.17609	0.00149277	0.069408712657442	MLLT11	10962	MLLT11 transcription factor 7 cofactor
ENSG00000137100	329.715	-0.43059	0.1356	-3.17544	0.0014961	0.069408712657442	DCTN3	11258	dynactin subunit 3
ENSG00000163482	177.873	0.632879	0.19941	3.17375	0.00150482	0.0695493400894358	STK36	27148	serine/threonine kinase 36
ENSG00000172500	310.273	-0.506308	0.159545	-3.17345	0.00150641	0.0695493400894358	FIBP	9158	FGF1 intracellular binding protein
ENSG00000265590	113.19	1.23527	0.38963	3.17037	0.00152243	0.0699121099487209	CFAP298-TCP10L	110091775	CFAP298-TCP10L readthrough
ENSG00000172943	281.822	0.388897	0.122676	3.17011	0.00152379	0.0699121099487209	PHF8	23133	PHD finger protein 8
ENSG00000162390	315.793	0.547423	0.172727	3.16929	0.00152812	0.0699121099487209	ACOT11	26027	acyl-CoA thioesterase 11
ENSG00000180543	434.766	-0.500316	0.157871	-3.16914	0.00152889	0.0699121099487209	TSPYL5	85453	TSPY like 5
ENSG00000249352	4.58854	1.86564	0.588878	3.16812	0.00153427	NA	NA	NA	NA
ENSG00000157064	2187.09	-0.439833	0.138916	-3.16618	0.00154455	0.0701625011484293	NMNAT2	23057	nicotinamide nucleotide adenylyltransferase 2
ENSG00000125144	155.989	1.19034	0.376075	3.16515	0.00155001	0.0701625011484293	MT1G	4495	metallothionein 1G
ENSG00000235518	14.0167	1.51905	0.479972	3.16488	0.00155145	0.0701625011484293	NA	NA	NA
ENSG00000287679	27.9387	-0.967988	0.305859	-3.16482	0.00155179	0.0701625011484293	NA	NA	NA
ENSG00000097021	865.93	-0.460009	0.145379	-3.16421	0.00155505	0.0701625011484293	ACOT7	11332	acyl-CoA thioesterase 7
ENSG00000257083	11.2701	1.0602	0.335097	3.16388	0.00155682	0.0701625011484293	LOC102724421	102724421	uncharacterized LOC102724421
ENSG00000116752	229.824	-0.484986	0.153377	-3.16205	0.00156664	0.0701625011484293	BCAS2	10286	BCAS2 pre-mRNA processing factor
ENSG00000123562	1696.48	-0.363624	0.115	-3.16196	0.00156708	0.0701625011484293	MORF4L2	9643	mortality factor 4 like 2
ENSG00000196277	333.334	0.383769	0.121404	3.16109	0.00157178	0.0701625011484293	GRM7	2917	glutamate metabotropic receptor 7
ENSG00000102897	142.621	-0.47039	0.148835	-3.16048	0.00157511	0.0701625011484293	LYRM1	57149	LYR motif containing 1
ENSG00000129654	52.0724	1.49182	0.472066	3.16018	0.00157669	0.0701625011484293	FOXJ1	2302	forkhead box J1
ENSG00000278727	18.2785	-1.13107	0.357959	-3.15978	0.00157889	0.0701625011484293	NA	NA	NA
ENSG00000179954	40.6858	0.987523	0.312588	3.15919	0.00158209	0.0701625011484293	SSC5D	284297	scavenger receptor cysteine rich family member with 5 domains
ENSG00000286327	53.3863	1.2036	0.381237	3.15709	0.00159351	0.0705054929157608	NA	NA	NA
ENSG00000059691	377.776	-0.403983	0.128064	-3.15454	0.00160749	0.0709599156658917	GATB	5188	glutamyl-tRNA amidotransferase subunit B
ENSG00000228391	5.11773	1.64374	0.521415	3.15245	0.00161904	NA	NA	NA	NA
ENSG00000274422	263.907	1.26014	0.399934	3.15088	0.00162781	0.0712315484283036	NA	NA	NA
ENSG00000165591	19.3272	0.763312	0.242262	3.15077	0.00162842	0.0712315484283036	FAAH2	158584	fatty acid amide hydrolase 2
ENSG00000113161	1018.54	-0.406928	0.129154	-3.15072	0.00162866	0.0712315484283036	HMGCR	3156	3-hydroxy-3-methylglutaryl-CoA reductase
ENSG00000278535	119.159	-0.654988	0.207914	-3.15028	0.00163112	0.0712315484283036	DHRS11	79154	dehydrogenase/reductase 11
ENSG00000185433	28.7363	0.931061	0.295568	3.15008	0.00163228	0.0712315484283036	LINC00158	54072	long intergenic non-protein coding RNA 158
ENSG00000006128	54.5286	-1.11388	0.353805	-3.14829	0.0016423	0.0713815147555211	TAC1	6863	tachykinin precursor 1
ENSG00000057757	733.54	-0.468424	0.148798	-3.14805	0.00164361	0.0713815147555211	PITHD1	57095	PITH domain containing 1
ENSG00000143106	276.585	-0.596171	0.189477	-3.1464	0.00165295	0.0713815147555211	PSMA5	5686	proteasome 20S subunit alpha 5
ENSG00000151690	1266.68	-0.371115	0.117965	-3.14598	0.0016553	0.0713815147555211	MFSD6	54842	major facilitator superfamily domain containing 6
ENSG00000080947	299.7	0.57795	0.183735	3.14557	0.00165764	0.0713815147555211	NA	NA	NA
ENSG00000004059	478.125	-0.492781	0.156714	-3.14446	0.00166391	0.0713815147555211	ARF5	381	ADP ribosylation factor 5
ENSG00000283982	31.1709	0.78781	0.250587	3.14385	0.0016674	0.0713815147555211	LOC101929563	101929563	uncharacterized LOC101929563
ENSG00000170396	143.375	-0.484423	0.154091	-3.14374	0.00166801	0.0713815147555211	ZNF804A	91752	zinc finger protein 804A
ENSG00000173818	167.039	-0.357661	0.113786	-3.14326	0.00167075	0.0713815147555211	ENDOV	284131	endonuclease V
ENSG00000171735	2304	-0.248109	0.0789471	-3.14272	0.00167384	0.0713815147555211	CAMTA1	23261	calmodulin binding transcription activator 1
ENSG00000206195	31.451	-1.05525	0.33583	-3.14221	0.0016768	0.0713815147555211	DUXAP8	503637	double homeobox A pseudogene 8
ENSG00000138175	514.173	-0.310657	0.0989644	-3.13907	0.00169482	0.0718061003053403	ARL3	403	ADP ribosylation factor like GTPase 3
ENSG00000249684	20.1523	1.05635	0.336645	3.13786	0.00170186	0.0718061003053403	NA	NA	NA
ENSG00000104164	700.157	-0.437967	0.139581	-3.13774	0.00170258	0.0718061003053403	BLOC1S6	26258	biogenesis of lysosomal organelles complex 1 subunit 6
ENSG00000213363	15.8484	1.17383	0.374307	3.13601	0.00171265	0.0718061003053403	RPS3P6	645000	ribosomal protein S3 pseudogene 6
ENSG00000122257	690.63	0.325931	0.103936	3.1359	0.0017133	0.0718061003053403	RBBP6	5930	RB binding protein 6, ubiquitin ligase
ENSG00000252757	17.8905	1.12673	0.359307	3.13584	0.00171365	0.0718061003053403	RN7SKP96	106479137	RN7SK pseudogene 96
ENSG00000137691	8.76711	1.26326	0.40289	3.1355	0.00171563	0.0718061003053403	CFAP300	85016	cilia and flagella associated protein 300
ENSG00000247828	1394.14	0.546295	0.174307	3.13411	0.00172379	0.0718061003053403	TMEM161B-DT	100505894	TMEM161B divergent transcript
ENSG00000023697	78.4072	0.556146	0.177468	3.13379	0.00172567	0.0718061003053403	DERA	51071	deoxyribose-phosphate aldolase
ENSG00000132639	14566.3	-0.497989	0.158919	-3.13361	0.0017267	0.0718061003053403	SNAP25	6616	synaptosome associated protein 25
ENSG00000286055	9.80773	1.31893	0.420929	3.13337	0.00172809	0.0718061003053403	NA	NA	NA
ENSG00000145824	510.524	-0.534775	0.170844	-3.13019	0.00174691	0.072285785247831	CXCL14	9547	C-X-C motif chemokine ligand 14
ENSG00000214711	12.9847	1.05589	0.337328	3.13014	0.0017472	0.072285785247831	CAPN14	440854	calpain 14
ENSG00000175582	2788.3	-0.35619	0.113831	-3.12912	0.00175331	0.0723320269771785	RAB6A	5870	RAB6A, member RAS oncogene family
ENSG00000185721	275.786	-0.383323	0.122571	-3.12735	0.0017639	0.0723320269771785	DRG1	4733	developmentally regulated GTP binding protein 1
ENSG00000163083	57.3927	0.676545	0.216437	3.12583	0.00177302	0.0723320269771785	INHBB	3625	inhibin subunit beta B
ENSG00000164332	305.719	-0.472232	0.151106	-3.12516	0.00177706	0.0723320269771785	UBLCP1	134510	ubiquitin like domain containing CTD phosphatase 1
ENSG00000198732	293.837	0.530805	0.169864	3.12487	0.00177881	0.0723320269771785	SMOC1	64093	SPARC related modular calcium binding 1
ENSG00000248019	106.743	0.664314	0.21266	3.12383	0.00178515	0.0723320269771785	FAM13A-AS1	285512	FAM13A antisense RNA 1
ENSG00000159248	25.2928	-0.915938	0.293336	-3.12248	0.00179332	0.0723320269771785	GJD2	57369	gap junction protein delta 2
ENSG00000285999	10.7564	1.24092	0.397432	3.12235	0.00179414	0.0723320269771785	NA	NA	NA
ENSG00000254154	9.5979	1.0878	0.348486	3.1215	0.00179931	0.0723320269771785	NA	NA	NA
ENSG00000228828	45.6557	0.883616	0.283138	3.1208	0.0018036	0.0723320269771785	TLK2P2	553121	tousled like kinase 2 pseudogene 2
ENSG00000105519	57.7042	0.778652	0.249562	3.12007	0.00180805	0.0723320269771785	CAPS	828	calcyphosine
ENSG00000185090	173.604	-0.371675	0.119132	-3.11986	0.00180937	0.0723320269771785	MANEAL	149175	mannosidase endo-alpha like
ENSG00000152503	355.521	-0.501467	0.160741	-3.11971	0.0018103	0.0723320269771785	TRIM36	55521	tripartite motif containing 36
ENSG00000104671	176.644	-0.438071	0.140424	-3.11963	0.00181079	0.0723320269771785	DCTN6	10671	dynactin subunit 6
ENSG00000100271	108.578	-0.417445	0.133833	-3.11915	0.00181377	0.0723320269771785	TTLL1	25809	TTL family tubulin polyglutamylase complex subunit L1
ENSG00000260645	12.8156	1.16258	0.372859	3.11803	0.00182067	0.0723320269771785	NA	NA	NA
ENSG00000109519	193.828	-0.452578	0.145171	-3.11755	0.00182363	0.0723320269771785	GRPEL1	80273	GrpE like 1, mitochondrial
ENSG00000170832	1395.33	-0.319383	0.102467	-3.11695	0.00182734	0.0723320269771785	USP32	84669	ubiquitin specific peptidase 32
ENSG00000162817	1087.24	-0.571413	0.18335	-3.11651	0.00183003	0.0723320269771785	C1orf115	79762	chromosome 1 open reading frame 115
ENSG00000251664	40.1212	0.726236	0.23307	3.11596	0.00183349	0.0723320269771785	PCDHA12	56137	protocadherin alpha 12
ENSG00000141576	1781.89	-0.271061	0.0870011	-3.1156	0.00183572	0.0723320269771785	RNF157	114804	ring finger protein 157
ENSG00000136930	394.263	-0.549308	0.176327	-3.11528	0.00183768	0.0723320269771785	PSMB7	5695	proteasome 20S subunit beta 7
ENSG00000278969	8.88901	-1.2951	0.415815	-3.1146	0.00184193	0.0723320269771785	NA	NA	NA
ENSG00000243094	3.42685	-2.45317	0.787689	-3.11439	0.00184329	NA	NA	NA	NA
ENSG00000030066	241.273	0.385022	0.123631	3.11428	0.00184397	0.0723320269771785	NUP160	23279	nucleoporin 160
ENSG00000118733	715.364	-0.461775	0.148296	-3.11386	0.00184656	0.0723320269771785	OLFM3	118427	olfactomedin 3
ENSG00000113721	480.513	0.475203	0.152642	3.11318	0.00185084	0.0723320269771785	PDGFRB	5159	platelet derived growth factor receptor beta
ENSG00000166111	979.472	-0.565539	0.181682	-3.1128	0.00185322	0.0723320269771785	SVOP	55530	SV2 related protein
ENSG00000198342	37.7394	-0.92492	0.297289	-3.11118	0.00186344	0.0723320269771785	ZNF442	79973	zinc finger protein 442
ENSG00000188549	111.902	0.591112	0.189998	3.11114	0.00186365	0.0723320269771785	CCDC9B	388115	coiled-coil domain containing 9B
ENSG00000147434	8.63555	-1.49815	0.481546	-3.11112	0.00186378	0.0723320269771785	CHRNA6	8973	cholinergic receptor nicotinic alpha 6 subunit
ENSG00000187189	2190.92	-0.378247	0.121623	-3.10999	0.00187091	0.0723320269771785	TSPYL4	23270	TSPY like 4
ENSG00000137693	512.04	0.489814	0.157534	3.10925	0.00187561	0.0723320269771785	YAP1	10413	Yes1 associated transcriptional regulator
ENSG00000087206	307.178	0.402938	0.129668	3.10745	0.00188706	0.0723320269771785	UIMC1	51720	ubiquitin interaction motif containing 1
ENSG00000256420	9.30509	1.18344	0.380906	3.1069	0.0018906	0.0723320269771785	NA	NA	NA
ENSG00000197747	49.9447	0.72906	0.234702	3.10632	0.00189429	0.0723320269771785	S100A10	6281	S100 calcium binding protein A10
ENSG00000128602	95.4155	0.759982	0.244716	3.10557	0.00189915	0.0723320269771785	SMO	6608	smoothened, frizzled class receptor
ENSG00000270020	9.62561	1.4939	0.48112	3.10505	0.00190248	0.0723320269771785	NA	NA	NA
ENSG00000181090	500.001	0.407854	0.131389	3.10417	0.00190815	0.0723320269771785	EHMT1	79813	euchromatic histone lysine methyltransferase 1
ENSG00000256628	31.4665	0.54022	0.174045	3.1039	0.00190985	0.0723320269771785	ZBTB11-AS1	100009676	ZBTB11 antisense RNA 1
ENSG00000269945	45.082	0.825354	0.265962	3.10328	0.0019139	0.0723320269771785	NA	NA	NA
ENSG00000113282	467.533	-0.313484	0.101022	-3.10314	0.00191479	0.0723320269771785	CLINT1	9685	clathrin interactor 1
ENSG00000236760	16.6324	1.49953	0.483258	3.10295	0.00191601	0.0723320269771785	NA	NA	NA
ENSG00000255403	28.2581	1.09857	0.354085	3.10257	0.00191848	0.0723320269771785	NA	NA	NA
ENSG00000111652	502.895	-0.482465	0.155535	-3.10196	0.00192241	0.0723320269771785	COPS7A	50813	COP9 signalosome subunit 7A
ENSG00000234771	77.0659	0.769607	0.248175	3.10106	0.00192828	0.0723320269771785	NA	NA	NA
ENSG00000140575	746.332	0.408225	0.131719	3.09922	0.0019403	0.0723320269771785	IQGAP1	8826	IQ motif containing GTPase activating protein 1
ENSG00000167555	350.852	0.432832	0.139666	3.09905	0.0019414	0.0723320269771785	ZNF528	84436	zinc finger protein 528
ENSG00000232931	440.902	0.712624	0.229951	3.09902	0.00194159	0.0723320269771785	NA	NA	NA
ENSG00000015676	2059.47	-0.303067	0.0978257	-3.09803	0.0019481	0.0723320269771785	NUDCD3	23386	NudC domain containing 3
ENSG00000198478	1191.49	-0.425273	0.13728	-3.09785	0.00194932	0.0723320269771785	SH3BGRL2	83699	SH3 domain binding glutamate rich protein like 2
ENSG00000116478	146.648	0.406667	0.131277	3.09777	0.00194985	0.0723320269771785	HDAC1	3065	histone deacetylase 1
ENSG00000125869	304.126	-0.769512	0.248444	-3.09733	0.00195271	0.0723320269771785	LAMP5	24141	lysosomal associated membrane protein family member 5
ENSG00000263956	119.226	0.44576	0.143945	3.09674	0.0019566	0.0723320269771785	NBPF11	200030	NBPF member 11
ENSG00000235012	10.5066	1.64847	0.532327	3.09672	0.00195675	0.0723320269771785	JCADP1	729056	JCAD pseudogene 1
ENSG00000106477	199.07	-0.425823	0.137533	-3.09614	0.00196057	0.0723320269771785	CEP41	95681	centrosomal protein 41
ENSG00000198668	22962.6	-0.380792	0.123024	-3.09526	0.0019664	0.0723320269771785	CALM1	801	calmodulin 1
ENSG00000151729	1233.56	-0.43374	0.140135	-3.09516	0.00196703	0.0723320269771785	SLC25A4	291	solute carrier family 25 member 4
ENSG00000139263	52.5273	0.664445	0.21468	3.09505	0.00196781	0.0723320269771785	LRIG3	121227	leucine rich repeats and immunoglobulin like domains 3
ENSG00000087263	242.627	-0.456864	0.147658	-3.09408	0.00197425	0.0724296412318449	OGFOD1	55239	2-oxoglutarate and iron dependent oxygenase domain containing 1
ENSG00000203648	3.58062	2.00889	0.649386	3.09352	0.00197797	NA	NA	NA	NA
ENSG00000261315	3.92827	1.65512	0.53513	3.09293	0.00198193	NA	NA	NA	NA
ENSG00000253336	19.5054	1.02525	0.331487	3.09287	0.00198228	0.0724848845519733	LOC392266	392266	hydroxysteroid 17-beta dehydrogenase 4 pseudogene
ENSG00000237190	143.29	-0.525684	0.170038	-3.09158	0.00199097	0.0724848845519733	CDKN2AIPNL	91368	CDKN2A interacting protein N-terminal like
ENSG00000179532	192.464	0.584605	0.189146	3.09076	0.00199643	0.0724848845519733	DNHD1	144132	dynein heavy chain domain 1
ENSG00000109320	192.116	0.369946	0.119695	3.09074	0.00199657	0.0724848845519733	NFKB1	4790	nuclear factor kappa B subunit 1
ENSG00000251669	17.9872	-1.0641	0.344381	-3.0899	0.00200222	0.0724848845519733	NA	NA	NA
ENSG00000158526	481.401	-0.339601	0.109915	-3.08968	0.00200373	0.0724848845519733	TSR2	90121	TSR2 ribosome maturation factor
ENSG00000116260	450.859	-0.351199	0.113711	-3.08852	0.00201155	0.0724848845519733	QSOX1	5768	quiescin sulfhydryl oxidase 1
ENSG00000078403	439.433	0.380091	0.123066	3.08851	0.0020116	0.0724848845519733	MLLT10	8028	MLLT10 histone lysine methyltransferase DOT1L cofactor
ENSG00000285106	119.156	0.871282	0.282171	3.08778	0.00201655	0.0724848845519733	NA	NA	NA
ENSG00000259924	54.8736	0.93762	0.303694	3.08738	0.00201929	0.0724848845519733	NA	NA	NA
ENSG00000213983	256.808	0.860778	0.278894	3.0864	0.00202595	0.0724848845519733	AP1G2	8906	adaptor related protein complex 1 subunit gamma 2
ENSG00000206052	1277.65	-0.49977	0.161979	-3.08539	0.00203282	0.0724848845519733	DOK6	220164	docking protein 6
ENSG00000124215	39.9612	0.795213	0.25777	3.08497	0.00203572	0.0724848845519733	CDH26	60437	cadherin 26
ENSG00000100503	1358.12	0.380513	0.123345	3.08496	0.00203581	0.0724848845519733	NIN	51199	ninein
ENSG00000117632	2430.64	-0.425073	0.137794	-3.08484	0.0020366	0.0724848845519733	STMN1	3925	stathmin 1
ENSG00000060718	205.77	0.571836	0.185423	3.08396	0.00204266	0.0724848845519733	COL11A1	1301	collagen type XI alpha 1 chain
ENSG00000138757	2370.47	-0.452085	0.146593	-3.08394	0.00204277	0.0724848845519733	G3BP2	9908	G3BP stress granule assembly factor 2
ENSG00000126870	356.819	0.444837	0.144252	3.08376	0.00204402	0.0724848845519733	DYNC2I1	55112	dynein 2 intermediate chain 1
ENSG00000056736	216.318	0.660422	0.214238	3.08265	0.00205164	0.0725477241647102	IL17RB	55540	interleukin 17 receptor B
ENSG00000166913	4492.47	-0.401399	0.130245	-3.08187	0.00205703	0.0725477241647102	YWHAB	7529	tyrosine 3-monooxygenase/tryptophan 5-monooxygenase activation protein beta
ENSG00000124098	341.437	-0.298358	0.0968182	-3.08163	0.00205871	0.0725477241647102	FAM210B	116151	family with sequence similarity 210 member B
ENSG00000173546	318.087	0.57153	0.185483	3.0813	0.00206097	0.0725477241647102	CSPG4	1464	chondroitin sulfate proteoglycan 4
ENSG00000158050	46.0012	-0.701334	0.227713	-3.0799	0.00207068	0.0727554292595869	DUSP2	1844	dual specificity phosphatase 2
ENSG00000271819	2.53498	-2.002	0.650034	-3.07984	0.00207109	NA	RNU6-94P	106481206	RNA, U6 small nuclear 94, pseudogene
ENSG00000113593	210.304	0.347026	0.112713	3.07883	0.00207814	0.0727881085521152	PPWD1	23398	peptidylprolyl isomerase domain and WD repeat containing 1
ENSG00000126953	70.4039	-0.48808	0.158554	-3.07833	0.00208166	0.0727881085521152	TIMM8A	1678	translocase of inner mitochondrial membrane 8A
ENSG00000241213	76.2375	0.839736	0.272856	3.07758	0.00208689	0.0727881085521152	LINC02024	105374057	long intergenic non-protein coding RNA 2024
ENSG00000198830	573.064	-0.482688	0.15685	-3.07739	0.00208822	0.0727881085521152	HMGN2	3151	high mobility group nucleosomal binding domain 2
ENSG00000162825	59.4601	0.784421	0.254927	3.07704	0.00209065	0.0727881085521152	NBPF20	100288142	NBPF member 20
ENSG00000248367	5.28351	1.34827	0.438277	3.07629	0.00209595	NA	LOC124901151	124901151	uncharacterized LOC124901151
ENSG00000248150	9.32622	1.24518	0.404937	3.07499	0.00210509	0.0728929777093709	LINC02150	101929505	long intergenic non-protein coding RNA 2150
ENSG00000177084	222.474	0.772916	0.251369	3.07483	0.00210622	0.0728929777093709	POLE	5426	DNA polymerase epsilon, catalytic subunit
ENSG00000123268	104.146	0.475589	0.154714	3.07398	0.00211223	0.0728929777093709	ATF1	466	activating transcription factor 1
ENSG00000165704	476.31	-0.573539	0.186589	-3.07381	0.0021134	0.0728929777093709	HPRT1	3251	hypoxanthine phosphoribosyltransferase 1
ENSG00000241261	52.0942	0.981714	0.31941	3.07352	0.00211547	0.0728929777093709	RPL17P19	100271150	ribosomal protein L17 pseudogene 19
ENSG00000120690	151.227	0.4979	0.162005	3.07337	0.00211654	0.0728929777093709	ELF1	1997	E74 like ETS transcription factor 1
ENSG00000110931	2369.08	-0.403419	0.131336	-3.07164	0.00212884	0.0731846799977811	CAMKK2	10645	calcium/calmodulin dependent protein kinase kinase 2
ENSG00000240032	9.13837	1.2754	0.415405	3.07025	0.00213876	0.0731959066950204	LNCSRLR	109729161	lncRNA sorafenib resistance in renal cell carcinoma associated
ENSG00000101079	1187.59	-0.401148	0.130768	-3.06763	0.00215765	0.0731959066950204	NDRG3	57446	NDRG family member 3
ENSG00000279416	7.44413	1.6034	0.5227	3.06754	0.00215829	0.0731959066950204	NA	NA	NA
ENSG00000114942	512.742	-0.450935	0.147003	-3.06753	0.00215834	0.0731959066950204	EEF1B2	1933	eukaryotic translation elongation factor 1 beta 2
ENSG00000111110	889.95	-0.357452	0.116531	-3.06744	0.00215898	0.0731959066950204	PPM1H	57460	protein phosphatase, Mg2+/Mn2+ dependent 1H
ENSG00000164684	1180.1	0.265187	0.0864767	3.06658	0.00216525	0.0731959066950204	ZNF704	619279	zinc finger protein 704
ENSG00000196262	2799.4	-0.3804	0.124059	-3.06627	0.00216746	0.0731959066950204	PPIA	5478	peptidylprolyl isomerase A
ENSG00000147010	544.85	-0.355288	0.115879	-3.06602	0.00216927	0.0731959066950204	SH3KBP1	30011	SH3 domain containing kinase binding protein 1
ENSG00000236860	27.8137	1.20726	0.393757	3.066	0.0021694	0.0731959066950204	NA	NA	NA
ENSG00000106278	3539.28	0.374741	0.122229	3.0659	0.00217017	0.0731959066950204	PTPRZ1	5803	protein tyrosine phosphatase receptor type Z1
ENSG00000279786	8.17321	1.664	0.542956	3.06471	0.00217884	0.0731959066950204	NA	NA	NA
ENSG00000266302	15.9165	1.19288	0.38926	3.06447	0.00218053	0.0731959066950204	NA	NA	NA
ENSG00000237441	232.823	0.42929	0.140098	3.06422	0.0021824	0.0731959066950204	RGL2	5863	ral guanine nucleotide dissociation stimulator like 2
ENSG00000014824	936.213	-0.461079	0.150475	-3.06417	0.00218278	0.0731959066950204	SLC30A9	10463	solute carrier family 30 member 9
ENSG00000225014	26.7196	1.28738	0.420226	3.06354	0.00218736	0.0732208499578862	NA	NA	NA
ENSG00000279712	25.3152	1.23312	0.402617	3.06277	0.00219298	0.0732806877384994	NA	NA	NA
ENSG00000176945	93.0348	0.883532	0.288542	3.06205	0.00219823	0.0733281643377514	MUC20	200958	mucin 20, cell surface associated
ENSG00000196937	812.72	-0.498341	0.162825	-3.0606	0.00220895	0.0735203909715621	FAM3C	10447	FAM3 metabolism regulating signaling molecule C
ENSG00000186469	922.022	-0.551135	0.180119	-3.05983	0.00221462	0.0735203909715621	GNG2	54331	G protein subunit gamma 2
ENSG00000175215	1170.76	0.389755	0.127398	3.05936	0.0022181	0.0735203909715621	CTDSP2	10106	CTD small phosphatase 2
ENSG00000063127	14.6085	0.956771	0.312753	3.05919	0.00221938	0.0735203909715621	SLC6A16	28968	solute carrier family 6 member 16
ENSG00000224247	6.37033	1.55492	0.508489	3.05793	0.00222869	0.0736168868446075	NA	NA	NA
ENSG00000011677	407.871	-0.531692	0.173883	-3.05776	0.00223	0.0736168868446075	GABRA3	2556	gamma-aminobutyric acid type A receptor subunit alpha3
ENSG00000165678	1990.44	-0.452278	0.147955	-3.05685	0.00223675	0.0736321744781755	GHITM	27069	growth hormone inducible transmembrane protein
ENSG00000109458	978.44	0.381894	0.124939	3.05664	0.00223832	0.0736321744781755	GAB1	2549	GRB2 associated binding protein 1
ENSG00000143727	378.482	-0.405965	0.132836	-3.05615	0.00224202	0.0736321744781755	ACP1	52	acid phosphatase 1
ENSG00000172348	1866.13	-0.508777	0.166535	-3.05508	0.00225003	0.0736354141093523	RCAN2	10231	regulator of calcineurin 2
ENSG00000237757	10.4027	1.4189	0.464559	3.0543	0.00225587	0.0736354141093523	NA	NA	NA
ENSG00000150093	668.312	0.340028	0.11133	3.05423	0.00225637	0.0736354141093523	ITGB1	3688	integrin subunit beta 1
ENSG00000087116	140.009	0.76199	0.249503	3.05403	0.00225786	0.0736354141093523	ADAMTS2	9509	ADAM metallopeptidase with thrombospondin type 1 motif 2
ENSG00000134996	285.749	-0.464301	0.152052	-3.05357	0.00226138	0.0736354141093523	OSTF1	26578	osteoclast stimulating factor 1
ENSG00000137699	4.40127	-1.93133	0.632676	-3.05264	0.00226834	NA	TRIM29	23650	tripartite motif containing 29
ENSG00000128524	434.956	-0.500149	0.163899	-3.05157	0.00227645	0.0738164573141768	ATP6V1F	9296	ATPase H+ transporting V1 subunit F
ENSG00000086232	733.84	-0.294856	0.0966247	-3.05156	0.00227659	0.0738164573141768	EIF2AK1	27102	eukaryotic translation initiation factor 2 alpha kinase 1
ENSG00000100167	4032.97	-0.359349	0.117775	-3.05114	0.00227974	0.0738164573141768	SEPTIN3	55964	septin 3
ENSG00000104936	291.073	0.536975	0.176012	3.05079	0.00228239	0.0738164573141768	DMPK	1760	DM1 protein kinase
ENSG00000073969	2215.48	-0.503939	0.165226	-3.04999	0.00228846	0.0738741588784763	NSF	4905	N-ethylmaleimide sensitive factor, vesicle fusing ATPase
ENSG00000174780	674.879	-0.333396	0.109327	-3.04954	0.0022919	0.0738741588784763	SRP72	6731	signal recognition particle 72
ENSG00000148498	356.677	0.625786	0.205297	3.0482	0.00230216	0.0739044532778867	PARD3	56288	par-3 family cell polarity regulator
ENSG00000108848	1355.02	0.376216	0.123425	3.04814	0.00230263	0.0739044532778867	LUC7L3	51747	LUC7 like 3 pre-mRNA splicing factor
ENSG00000104112	2138.9	-0.322001	0.105649	-3.04784	0.00230493	0.0739044532778867	SCG3	29106	secretogranin III
ENSG00000004534	617.4	0.403815	0.132525	3.04708	0.00231077	0.0739044532778867	RBM6	10180	RNA binding motif protein 6
ENSG00000147854	419.4	0.322725	0.105919	3.0469	0.00231217	0.0739044532778867	UHRF2	115426	ubiquitin like with PHD and ring finger domains 2
ENSG00000250075	18.0763	0.932181	0.306084	3.04551	0.00232288	0.0739876614638842	LOC101927237	101927237	uncharacterized LOC101927237
ENSG00000154803	648.603	0.55201	0.181287	3.04494	0.00232724	0.0739876614638842	FLCN	201163	folliculin
ENSG00000278558	15.1387	-1.66212	0.545917	-3.04463	0.00232963	0.0739876614638842	TMEM191B	728229	transmembrane protein 191B
ENSG00000169181	120.472	0.40937	0.134497	3.04372	0.00233672	0.0739876614638842	GSG1L	146395	GSG1 like
ENSG00000231920	10.9786	-1.04358	0.342898	-3.04341	0.00233916	0.0739876614638842	NEBL-AS1	100128511	NEBL antisense RNA 1
ENSG00000213585	1116.11	-0.407667	0.133981	-3.04273	0.00234441	0.0739876614638842	VDAC1	7416	voltage dependent anion channel 1
ENSG00000072778	827.147	0.364473	0.11979	3.04261	0.00234536	0.0739876614638842	ACADVL	37	acyl-CoA dehydrogenase very long chain
ENSG00000100441	286.068	0.403392	0.132584	3.04254	0.00234589	0.0739876614638842	KHNYN	23351	KH and NYN domain containing
ENSG00000134152	338.149	0.342081	0.11246	3.0418	0.00235165	0.0739876614638842	KATNBL1	79768	katanin regulatory subunit B1 like 1
ENSG00000198130	316.308	0.757197	0.248949	3.04157	0.00235348	0.0739876614638842	HIBCH	26275	3-hydroxyisobutyryl-CoA hydrolase
ENSG00000274070	2389.24	0.254133	0.0835939	3.04008	0.00236512	0.0740474245573256	CASTOR2	729438	cytosolic arginine sensor for mTORC1 subunit 2
ENSG00000150787	122.808	-0.525467	0.172854	-3.03995	0.00236618	0.0740474245573256	PTS	5805	6-pyruvoyltetrahydropterin synthase
ENSG00000117152	2504.54	-0.707015	0.232603	-3.03957	0.00236913	0.0740474245573256	RGS4	5999	regulator of G protein signaling 4
ENSG00000139410	37.4918	-0.923667	0.303936	-3.03902	0.00237351	0.0740474245573256	SDSL	113675	serine dehydratase like
ENSG00000114698	450.682	0.526785	0.173373	3.03845	0.00237801	0.0740474245573256	PLSCR4	57088	phospholipid scramblase 4
ENSG00000126733	206.992	-0.700138	0.230432	-3.03837	0.00237863	0.0740474245573256	DACH2	117154	dachshund family transcription factor 2
ENSG00000145681	27.9854	-0.887837	0.292351	-3.03689	0.00239032	0.074130378306163	HAPLN1	1404	hyaluronan and proteoglycan link protein 1
ENSG00000272079	19.1012	0.937459	0.308717	3.03663	0.0023924	0.074130378306163	NA	NA	NA
ENSG00000258445	9.91616	1.27113	0.418608	3.03656	0.00239293	0.074130378306163	NA	NA	NA
ENSG00000010270	285.728	-0.375196	0.123598	-3.03563	0.00240036	0.0741453845217908	STARD3NL	83930	STARD3 N-terminal like
ENSG00000213252	9.70418	1.37428	0.452738	3.03549	0.00240147	0.0741453845217908	LOC100422300	100422300	pyridine nucleotide-disulphide oxidoreductase domain 1 pseudogene
ENSG00000270837	4.9907	1.86088	0.613106	3.03517	0.00240399	NA	NA	NA	NA
ENSG00000226854	6.59107	1.59818	0.526578	3.03504	0.00240505	0.0741453845217908	NA	NA	NA
ENSG00000162836	136.511	0.565212	0.186387	3.03247	0.00242565	0.0741825774937718	ACP6	51205	acid phosphatase 6, lysophosphatidic
ENSG00000179314	326.097	0.53726	0.17717	3.03245	0.00242573	0.0741825774937718	WSCD1	23302	WSC domain containing 1
ENSG00000128309	145.126	0.519305	0.17127	3.03208	0.00242874	0.0741825774937718	MPST	4357	mercaptopyruvate sulfurtransferase
ENSG00000123384	8111.61	0.307173	0.101308	3.03208	0.00242879	0.0741825774937718	LRP1	4035	LDL receptor related protein 1
ENSG00000197147	1467.21	-0.403235	0.13299	-3.03206	0.00242889	0.0741825774937718	LRRC8B	23507	leucine rich repeat containing 8 VRAC subunit B
ENSG00000162517	315.965	-0.397105	0.130994	-3.03147	0.00243367	0.0741825774937718	PEF1	553115	penta-EF-hand domain containing 1
ENSG00000279659	49.4176	0.874169	0.288424	3.03085	0.00243869	0.0741825774937718	NA	NA	NA
ENSG00000116652	44.3303	0.624535	0.206101	3.03024	0.0024436	0.0741825774937718	NA	NA	NA
ENSG00000160447	31.3542	0.835903	0.275873	3.03003	0.00244528	0.0741825774937718	PKN3	29941	protein kinase N3
ENSG00000100221	566.244	-0.281269	0.0928414	-3.02956	0.00244908	0.0741825774937718	JOSD1	9929	Josephin domain containing 1
ENSG00000267065	8.9625	1.77903	0.587271	3.02932	0.00245102	0.0741825774937718	LINC02080	101928514	long intergenic non-protein coding RNA 2080
ENSG00000143842	172.086	0.531313	0.175403	3.0291	0.00245283	0.0741825774937718	SOX13	9580	SRY-box transcription factor 13
ENSG00000014641	2729.08	-0.550441	0.181756	-3.02846	0.00245801	0.0742217982066736	MDH1	4190	malate dehydrogenase 1
ENSG00000254048	4.80327	1.74505	0.576321	3.02791	0.00246254	NA	NA	NA	NA
ENSG00000117118	275.95	-0.330443	0.109152	-3.02736	0.002467	0.0743428290018577	SDHB	6390	succinate dehydrogenase complex iron sulfur subunit B
ENSG00000133318	8362	-0.403266	0.133224	-3.02698	0.0024701	0.0743428290018577	RTN3	10313	reticulon 3
ENSG00000133872	2994.45	-0.330021	0.109042	-3.02654	0.00247369	0.0743428290018577	SARAF	51669	store-operated calcium entry associated regulatory factor
ENSG00000134308	2212.22	-0.311611	0.103049	-3.02391	0.00249533	0.0748754807412319	YWHAQ	10971	tyrosine 3-monooxygenase/tryptophan 5-monooxygenase activation protein theta
ENSG00000006377	16.2363	-1.02544	0.339647	-3.01912	0.00253508	0.075815521065716	DLX6	1750	distal-less homeobox 6
ENSG00000177465	23.2646	-1.08478	0.35935	-3.01873	0.00253838	0.075815521065716	ACOT4	122970	acyl-CoA thioesterase 4
ENSG00000116459	757.706	-0.346715	0.114867	-3.0184	0.00254111	0.075815521065716	ATP5PB	515	ATP synthase peripheral stalk-membrane subunit b
ENSG00000275131	864.304	0.61228	0.202888	3.01783	0.00254595	0.075815521065716	NA	NA	NA
ENSG00000286983	3.10303	2.03857	0.675649	3.01719	0.00255126	NA	NA	NA	NA
ENSG00000278561	6.6137	1.65832	0.549653	3.01702	0.00255273	0.075815521065716	NA	NA	NA
ENSG00000068615	641.19	-0.454666	0.150729	-3.01645	0.00255755	0.075815521065716	REEP1	65055	receptor accessory protein 1
ENSG00000167779	68.8368	-0.564243	0.187057	-3.01642	0.00255779	0.075815521065716	IGFBP6	3489	insulin like growth factor binding protein 6
ENSG00000176697	50.0531	-0.97395	0.32289	-3.01635	0.00255839	0.075815521065716	BDNF	627	brain derived neurotrophic factor
ENSG00000130702	566.616	0.569736	0.18896	3.01512	0.00256877	0.0759246068372804	LAMA5	3911	laminin subunit alpha 5
ENSG00000040341	1176.22	-0.393846	0.13063	-3.01497	0.00257001	0.0759246068372804	STAU2	27067	staufen double-stranded RNA binding protein 2
ENSG00000100014	249.236	0.383404	0.127261	3.01274	0.00258901	0.0761889636662105	SPECC1L	23384	sperm antigen with calponin homology and coiled-coil domains 1 like
ENSG00000220744	10.2951	1.21948	0.404899	3.01181	0.00259697	0.0761889636662105	RPL5P18	389428	ribosomal protein L5 pseudogene 18
ENSG00000171388	161.666	0.797013	0.264642	3.01167	0.00259819	0.0761889636662105	APLN	8862	apelin
ENSG00000061273	251.172	0.558242	0.185397	3.01106	0.00260341	0.0761889636662105	HDAC7	51564	histone deacetylase 7
ENSG00000188674	164.547	-0.647125	0.215028	-3.00949	0.00261687	0.0761889636662105	C2orf80	389073	chromosome 2 open reading frame 80
ENSG00000135336	324.204	-0.348554	0.115825	-3.00932	0.00261837	0.0761889636662105	ORC3	23595	origin recognition complex subunit 3
ENSG00000070718	714.697	-0.363612	0.120861	-3.00851	0.00262536	0.0761889636662105	AP3M2	10947	adaptor related protein complex 3 subunit mu 2
ENSG00000128683	1021.86	-0.741694	0.246579	-3.00794	0.00263026	0.0761889636662105	GAD1	2571	glutamate decarboxylase 1
ENSG00000135862	339.411	0.320991	0.106725	3.00764	0.00263285	0.0761889636662105	LAMC1	3915	laminin subunit gamma 1
ENSG00000229659	13.1107	1.15262	0.383234	3.00762	0.00263305	0.0761889636662105	RPL26P6	100131526	ribosomal protein L26 pseudogene 6
ENSG00000145293	458.982	-0.380729	0.126592	-3.00752	0.0026339	0.0761889636662105	ENOPH1	58478	enolase-phosphatase 1
ENSG00000185823	11.6558	1.2653	0.420758	3.00719	0.00263675	0.0761889636662105	NPAP1	23742	nuclear pore associated protein 1
ENSG00000101438	171.868	-0.610708	0.20309	-3.00708	0.00263768	0.0761889636662105	SLC32A1	140679	solute carrier family 32 member 1
ENSG00000005194	251.125	-0.340747	0.113336	-3.00651	0.00264266	0.0761889636662105	CIAPIN1	57019	cytokine induced apoptosis inhibitor 1
ENSG00000133135	52.9743	-0.57582	0.191561	-3.00594	0.00264764	0.0761889636662105	RNF128	79589	ring finger protein 128
ENSG00000267430	9.72654	1.27654	0.424707	3.00569	0.00264975	0.0761889636662105	LOC100422317	100422317	proteasome 26S subunit, ATPase 5 pseudogene
ENSG00000169764	1682.46	-0.3932	0.130834	-3.00533	0.00265295	0.0761889636662105	UGP2	7360	UDP-glucose pyrophosphorylase 2
ENSG00000105854	804.146	0.376229	0.125228	3.00436	0.00266139	0.0761889636662105	PON2	5445	paraoxonase 2
ENSG00000136710	248.127	-0.472107	0.157155	-3.00408	0.00266384	0.0761889636662105	CCDC115	84317	coiled-coil domain containing 115
ENSG00000075643	8.16318	-1.37589	0.458036	-3.00389	0.00266548	0.0761889636662105	MOCOS	55034	molybdenum cofactor sulfurase
ENSG00000118514	38.4896	0.944239	0.314346	3.00382	0.00266615	0.0761889636662105	ALDH8A1	64577	aldehyde dehydrogenase 8 family member A1
ENSG00000162614	13.3815	1.00736	0.335368	3.00376	0.00266665	0.0761889636662105	NEXN	91624	nexilin F-actin binding protein
ENSG00000111961	2379.33	0.458725	0.152755	3.00302	0.00267318	0.0762432863594006	SASH1	23328	SAM and SH3 domain containing 1
ENSG00000240694	4406.43	-0.429422	0.143025	-3.00244	0.00267829	0.0762432863594006	PNMA2	10687	PNMA family member 2
ENSG00000231728	22.3884	0.90993	0.303134	3.00174	0.00268443	0.0762432863594006	NA	NA	NA
ENSG00000152214	85.1407	-0.587401	0.195688	-3.00173	0.00268451	0.0762432863594006	RIT2	6014	Ras like without CAAX 2
ENSG00000204682	148.749	0.759787	0.253245	3.0002	0.002698	0.0765128349134002	MIR1915HG	399726	MIR1915 host gene
ENSG00000243508	10.131	1.07785	0.359353	2.99942	0.00270499	0.0765971638301639	DNAJB6P7	100421437	DNAJB6 pseudogene 7
ENSG00000143499	409.26	-0.418635	0.139606	-2.99869	0.00271139	0.0765992208973033	SMYD2	56950	SET and MYND domain containing 2
ENSG00000261840	7.47849	1.12793	0.376164	2.99851	0.00271307	0.0765992208973033	LOC730183	730183	uncharacterized LOC730183
ENSG00000064309	207.316	0.476484	0.159006	2.99665	0.00272968	0.0769544189724248	CDON	50937	cell adhesion associated, oncogene regulated
ENSG00000272267	2.41916	-2.08909	0.697158	-2.99658	0.00273031	NA	NA	NA	NA
ENSG00000222011	100.276	0.374021	0.124862	2.99548	0.00274014	0.0771354658953913	FAM185A	222234	family with sequence similarity 185 member A
ENSG00000269189	8.65757	1.1164	0.372809	2.99456	0.00274841	0.0771547142504844	NA	NA	NA
ENSG00000177291	2.9379	-1.90909	0.637522	-2.99454	0.00274857	NA	GJD4	219770	gap junction protein delta 4
ENSG00000283462	6.70114	-1.48103	0.494629	-2.99422	0.00275144	0.0771547142504844	LOC101930276	101930276	uncharacterized LOC101930276
ENSG00000196367	1403.43	0.296148	0.098912	2.99406	0.00275293	0.0771547142504844	TRRAP	8295	transformation/transcription domain associated protein
ENSG00000237359	7.57035	1.41867	0.473953	2.99328	0.00275998	0.0772389312789273	NA	NA	NA
ENSG00000134001	564.541	-0.398148	0.133088	-2.99162	0.00277502	0.0772853020958599	EIF2S1	1965	eukaryotic translation initiation factor 2 subunit alpha
ENSG00000111361	228.757	-0.280988	0.0939351	-2.9913	0.00277788	0.0772853020958599	EIF2B1	1967	eukaryotic translation initiation factor 2B subunit alpha
ENSG00000164199	2967.23	0.569438	0.190378	2.9911	0.00277977	0.0772853020958599	ADGRV1	84059	adhesion G protein-coupled receptor V1
ENSG00000162231	375.674	0.435237	0.145537	2.99057	0.00278459	0.0772853020958599	NXF1	10482	nuclear RNA export factor 1
ENSG00000112305	615.575	-0.294995	0.0986491	-2.99035	0.0027866	0.0772853020958599	SMAP1	60682	small ArfGAP 1
ENSG00000174547	68.4878	-0.59154	0.197836	-2.99006	0.00278926	0.0772853020958599	MRPL11	65003	mitochondrial ribosomal protein L11
ENSG00000269918	54.1692	0.782265	0.261629	2.98998	0.00278994	0.0772853020958599	NA	NA	NA
ENSG00000233264	33.6277	0.8238	0.275728	2.98772	0.00281065	0.0777151957714049	NA	NA	NA
ENSG00000175267	126.134	0.659401	0.220727	2.9874	0.00281359	0.0777151957714049	VWA3A	146177	von Willebrand factor A domain containing 3A
ENSG00000232949	5.87026	-1.85579	0.621262	-2.98713	0.0028161	NA	NA	NA	NA
ENSG00000128536	115.605	0.565239	0.189283	2.98621	0.00282463	0.0779075215086347	CDHR3	222256	cadherin related family member 3
ENSG00000197256	277.199	0.479244	0.160543	2.98514	0.00283451	0.0779670164515688	KANK2	25959	KN motif and ankyrin repeat domains 2
ENSG00000050405	161.483	0.40332	0.135136	2.98454	0.00284006	0.0779670164515688	LIMA1	51474	LIM domain and actin binding 1
ENSG00000003056	353.713	-0.30707	0.102895	-2.98432	0.00284214	0.0779670164515688	M6PR	4074	mannose-6-phosphate receptor, cation dependent
ENSG00000095397	204.808	0.698332	0.234018	2.9841	0.00284416	0.0779670164515688	WHRN	25861	whirlin
ENSG00000065923	981.915	-0.37518	0.12574	-2.98377	0.00284718	0.0779670164515688	SLC9A7	84679	solute carrier family 9 member A7
ENSG00000119599	88.0244	-0.547782	0.183647	-2.9828	0.00285625	0.0781034128754809	DCAF4	26094	DDB1 and CUL4 associated factor 4
ENSG00000162755	97.5361	-0.476716	0.159967	-2.98009	0.00288167	0.0783743177907045	KLHDC9	126823	kelch domain containing 9
ENSG00000103995	75.9592	0.741551	0.248843	2.97999	0.00288256	0.0783743177907045	CEP152	22995	centrosomal protein 152
ENSG00000125851	1000.51	-0.340401	0.114243	-2.97962	0.00288607	0.0783743177907045	PCSK2	5126	proprotein convertase subtilisin/kexin type 2
ENSG00000119508	73.4341	-0.835597	0.280443	-2.97956	0.00288664	0.0783743177907045	NR4A3	8013	nuclear receptor subfamily 4 group A member 3
ENSG00000159648	6.8854	1.75997	0.59071	2.97942	0.00288797	0.0783743177907045	TEPP	374739	testis, prostate and placenta expressed
ENSG00000229992	13.8531	1.25508	0.421293	2.97912	0.00289078	0.0783743177907045	NA	NA	NA
ENSG00000163634	240.779	-0.34297	0.115174	-2.97784	0.00290288	0.0783743177907045	THOC7	80145	THO complex subunit 7
ENSG00000008283	368.242	-0.437125	0.146794	-2.97781	0.00290318	0.0783743177907045	CYB561	1534	cytochrome b561
ENSG00000058091	1582.91	-0.397088	0.133355	-2.97769	0.00290434	0.0783743177907045	CDK14	5218	cyclin dependent kinase 14
ENSG00000275672	10.5685	1.10695	0.371785	2.97739	0.00290716	0.0783743177907045	NA	NA	NA
ENSG00000233006	167.174	0.518895	0.174316	2.97674	0.00291328	0.078428782430556	MIR3936HG	553103	MIR3936 host gene
ENSG00000128245	4132.46	-0.521811	0.175326	-2.97624	0.00291808	0.0784476386680765	YWHAH	7533	tyrosine 3-monooxygenase/tryptophan 5-monooxygenase activation protein eta
ENSG00000164638	206.01	0.576821	0.193863	2.9754	0.00292603	0.0785506745751094	SLC29A4	222962	solute carrier family 29 member 4
ENSG00000287074	21.2486	1.02255	0.343741	2.97477	0.00293212	0.0786037478764026	NA	NA	NA
ENSG00000169499	629.377	-0.346007	0.116351	-2.97383	0.00294112	0.0786667733422223	PLEKHA2	59339	pleckstrin homology domain containing A2
ENSG00000113916	590.782	0.500995	0.168499	2.97329	0.0029463	0.0786667733422223	BCL6	604	BCL6 transcription repressor
ENSG00000235545	10.5767	1.2162	0.409051	2.97322	0.00294692	0.0786667733422223	NA	NA	NA
ENSG00000123066	1627.05	0.22537	0.0758135	2.97269	0.002952	0.0786667733422223	MED13L	23389	mediator complex subunit 13L
ENSG00000013441	694.18	0.517112	0.173973	2.97238	0.00295505	0.0786667733422223	CLK1	1195	CDC like kinase 1
ENSG00000189195	3029.85	-0.400641	0.134881	-2.97032	0.00297489	0.0790848984426329	BTBD8	284697	BTB domain containing 8
ENSG00000170836	153.412	0.370057	0.124647	2.96884	0.00298924	0.079278988877843	PPM1D	8493	protein phosphatase, Mg2+/Mn2+ dependent 1D
ENSG00000183458	209.982	0.606863	0.20442	2.96871	0.00299049	0.079278988877843	PKD1P3	339039	polycystin 1, transient receptor potential channel interacting pseudogene 3
ENSG00000065548	574.202	-0.355581	0.119796	-2.9682	0.00299545	0.0792790632628131	ZC3H15	55854	zinc finger CCCH-type containing 15
ENSG00000265296	7.32604	1.3753	0.463399	2.96786	0.00299878	0.0792790632628131	FEM1AP2	390834	fem-1 homolog A pseudogene 2
ENSG00000279099	48.9685	1.01112	0.340991	2.96524	0.00302447	0.0795506147229081	NA	NA	NA
ENSG00000186787	27.7465	-0.625766	0.211034	-2.96523	0.00302457	0.0795506147229081	SPIN2B	474343	spindlin family member 2B
ENSG00000188566	83.3953	0.71028	0.239543	2.96514	0.00302544	0.0795506147229081	NDOR1	27158	NADPH dependent diflavin oxidoreductase 1
ENSG00000164949	91.8054	0.832799	0.280866	2.96511	0.0030257	0.0795506147229081	GEM	2669	GTP binding protein overexpressed in skeletal muscle
ENSG00000048342	203.662	0.359383	0.121228	2.96452	0.0030316	0.0795682077929375	CC2D2A	57545	coiled-coil and C2 domain containing 2A
ENSG00000163935	111.874	0.340953	0.115024	2.9642	0.0030347	0.0795682077929375	SFMBT1	51460	Scm like with four mbt domains 1
ENSG00000178075	278.668	0.590576	0.199311	2.96309	0.00304569	0.079666237182333	GRAMD1C	54762	GRAM domain containing 1C
ENSG00000230590	1942.8	0.574319	0.193875	2.96231	0.00305337	0.079666237182333	FTX	100302692	FTX transcript, XIST regulator
ENSG00000231721	581.467	0.803232	0.271164	2.96216	0.00305489	0.079666237182333	LINC-PINT	378805	long intergenic non-protein coding RNA, p53 induced transcript
ENSG00000184831	124.95	-0.514831	0.173804	-2.96214	0.00305511	0.079666237182333	APOO	79135	apolipoprotein O
ENSG00000174238	1103.86	-0.340662	0.115063	-2.96065	0.00306991	0.0799430330472	PITPNA	5306	phosphatidylinositol transfer protein alpha
ENSG00000198551	112.566	-0.37533	0.126828	-2.95936	0.00308277	0.0801504486417763	ZNF627	199692	zinc finger protein 627
ENSG00000187601	336.898	-0.449422	0.151885	-2.95896	0.00308683	0.0801504486417763	MAGEH1	28986	MAGE family member H1
ENSG00000247982	9.13832	1.05486	0.356568	2.95838	0.00309261	0.0801504486417763	LINC00926	283663	long intergenic non-protein coding RNA 926
ENSG00000182902	851.885	0.460357	0.155622	2.95818	0.00309464	0.0801504486417763	SLC25A18	83733	solute carrier family 25 member 18
ENSG00000177181	750.533	-0.396922	0.13423	-2.95703	0.00310616	0.0803398850844274	RIMKLA	284716	ribosomal modification protein rimK like family member A
ENSG00000169288	114.801	-0.472382	0.159805	-2.95598	0.00311675	0.0805046872028045	MRPL1	65008	mitochondrial ribosomal protein L1
ENSG00000129596	268.745	-0.341464	0.115608	-2.95363	0.00314056	0.0809950631967599	CDO1	1036	cysteine dioxygenase type 1
ENSG00000103415	461.079	-0.486244	0.164646	-2.95328	0.00314421	0.0809950631967599	HMOX2	3163	heme oxygenase 2
ENSG00000141376	460.283	-0.21047	0.0712904	-2.9523	0.00315421	0.0811433344780631	BCAS3	54828	BCAS3 microtubule associated cell migration factor
ENSG00000177889	830.506	-0.432056	0.146375	-2.95171	0.00316022	0.0811887025361543	UBE2N	7334	ubiquitin conjugating enzyme E2 N
ENSG00000178947	533.703	-0.470717	0.159507	-2.95107	0.00316676	0.0812170055019651	SMIM10L2A	399668	small integral membrane protein 10 like 2A
ENSG00000158623	241.375	-0.383922	0.130109	-2.95077	0.00316982	0.0812170055019651	COPG2	26958	COPI coat complex subunit gamma 2
ENSG00000133131	58.8004	0.635799	0.215609	2.94885	0.00318958	0.0814269368842187	MORC4	79710	MORC family CW-type zinc finger 4
ENSG00000225447	8.98743	1.23467	0.418722	2.94865	0.00319165	0.0814269368842187	NA	NA	NA
ENSG00000196549	20.7632	0.834405	0.283069	2.94771	0.00320133	0.0814269368842187	MME	4311	membrane metalloendopeptidase
ENSG00000143420	1399.57	-0.349898	0.118725	-2.94714	0.00320729	0.0814269368842187	ENSA	2029	endosulfine alpha
ENSG00000025796	766.826	-0.293212	0.0995096	-2.94657	0.00321321	0.0814269368842187	SEC63	11231	SEC63 homolog, protein translocation regulator
ENSG00000131089	2145	-0.361413	0.122657	-2.94653	0.00321363	0.0814269368842187	ARHGEF9	23229	Cdc42 guanine nucleotide exchange factor 9
ENSG00000116675	3739.03	-0.363688	0.123432	-2.94646	0.00321436	0.0814269368842187	DNAJC6	9829	DnaJ heat shock protein family (Hsp40) member C6
ENSG00000188385	532.763	0.518632	0.17603	2.94626	0.00321638	0.0814269368842187	JAKMIP3	282973	Janus kinase and microtubule interacting protein 3
ENSG00000169715	332.353	0.80056	0.271782	2.9456	0.00322331	0.0814269368842187	MT1E	4493	metallothionein 1E
ENSG00000187987	55.5703	0.63847	0.216761	2.94551	0.00322427	0.0814269368842187	ZSCAN23	222696	zinc finger and SCAN domain containing 23
ENSG00000176490	1202.05	-0.543303	0.184455	-2.94545	0.00322487	0.0814269368842187	DIRAS1	148252	DIRAS family GTPase 1
ENSG00000130338	3795.71	-0.219141	0.0744118	-2.94498	0.00322975	0.081442635698217	TULP4	56995	TUB like protein 4
ENSG00000100612	299.11	-0.301789	0.102496	-2.94439	0.0032359	0.0814901002530864	DHRS7	51635	dehydrogenase/reductase 7
ENSG00000255794	117.581	0.621688	0.211235	2.9431	0.00324938	0.0815582143220281	RMST	196475	rhabdomyosarcoma 2 associated transcript
ENSG00000196950	2073.57	-0.514953	0.174974	-2.94303	0.00325013	0.0815582143220281	SLC39A10	57181	solute carrier family 39 member 10
ENSG00000112186	1259.92	-0.494979	0.168194	-2.94291	0.00325141	0.0815582143220281	CAP2	10486	cyclase associated actin cytoskeleton regulatory protein 2
ENSG00000095637	3622.59	0.305143	0.103717	2.94206	0.00326035	0.0815875841020307	SORBS1	10580	sorbin and SH3 domain containing 1
ENSG00000125820	90.856	0.576274	0.195879	2.94199	0.00326111	0.0815875841020307	NKX2-2	4821	NK2 homeobox 2
ENSG00000166451	35.9488	-0.524249	0.178249	-2.94111	0.0032704	0.0817129288482372	CENPN	55839	centromere protein N
ENSG00000114686	286.803	-0.406526	0.138246	-2.9406	0.00327572	0.0817390397917267	MRPL3	11222	mitochondrial ribosomal protein L3
ENSG00000273381	25.9206	0.956938	0.325588	2.93911	0.00329159	0.0819297629834348	NA	NA	NA
ENSG00000166025	470.53	-0.291142	0.0990591	-2.93907	0.00329194	0.0819297629834348	AMOTL1	154810	angiomotin like 1
ENSG00000186350	862.286	0.407537	0.138715	2.93794	0.00330403	0.0819884601320483	RXRA	6256	retinoid X receptor alpha
ENSG00000182405	124.289	-0.506341	0.172358	-2.93773	0.00330628	0.0819884601320483	PGBD4	161779	piggyBac transposable element derived 4
ENSG00000274026	21.0822	1.2427	0.423036	2.93757	0.00330796	0.0819884601320483	FAM27E3	100131997	family with sequence similarity 27 member E3
ENSG00000183166	861.332	-0.33859	0.115319	-2.93612	0.0033235	0.0819884601320483	CALN1	83698	calneuron 1
ENSG00000235631	8.6555	1.78805	0.609099	2.93557	0.00332935	0.0819884601320483	RNF148	378925	ring finger protein 148
ENSG00000048544	242.323	-0.345127	0.117578	-2.9353	0.00333222	0.0819884601320483	MRPS10	55173	mitochondrial ribosomal protein S10
ENSG00000150776	206.935	-0.319313	0.1088	-2.93486	0.003337	0.0819884601320483	NKAPD1	55216	NKAP domain containing 1
ENSG00000126457	359.274	-0.422303	0.143901	-2.93467	0.00333902	0.0819884601320483	PRMT1	3276	protein arginine methyltransferase 1
ENSG00000253719	1956.14	-0.366061	0.124738	-2.93464	0.0033393	0.0819884601320483	ATXN7L3B	552889	ataxin 7 like 3B
ENSG00000157388	656.048	0.417318	0.142209	2.93453	0.00334054	0.0819884601320483	CACNA1D	776	calcium voltage-gated channel subunit alpha1 D
ENSG00000111450	160.919	0.416412	0.141905	2.93444	0.00334148	0.0819884601320483	STX2	2054	syntaxin 2
ENSG00000198825	1870.86	-0.485176	0.165362	-2.93403	0.00334596	0.081993171018118	INPP5F	22876	inositol polyphosphate-5-phosphatase F
ENSG00000198816	639.409	0.398024	0.135685	2.93345	0.0033522	0.0820410269464992	ZNF358	140467	zinc finger protein 358
ENSG00000166689	124.799	0.495997	0.169131	2.93261	0.00336121	0.0821562130500866	PLEKHA7	144100	pleckstrin homology domain containing A7
ENSG00000127445	771.212	-0.42054	0.143426	-2.9321	0.00336681	0.0821880955421988	PIN1	5300	peptidylprolyl cis/trans isomerase, NIMA-interacting 1
ENSG00000277531	598.437	-0.416538	0.142102	-2.93126	0.00337585	0.0822847454354394	PNMA8C	110806277	PNMA family member 8C
ENSG00000251467	5.18194	1.55315	0.529897	2.93105	0.00337822	NA	NA	NA	NA
ENSG00000183773	535.855	0.514382	0.175516	2.93069	0.00338209	0.0822847454354394	AIFM3	150209	apoptosis inducing factor mitochondria associated 3
ENSG00000197472	6.50102	1.6485	0.562551	2.93041	0.00338516	0.0822847454354394	ZNF695	57116	zinc finger protein 695
ENSG00000281183	132.212	0.614588	0.209764	2.92991	0.00339063	0.0822847454354394	NPTN-IT1	101241892	NPTN intronic transcript 1
ENSG00000006611	25.7408	-0.856808	0.29245	-2.92975	0.0033923	0.0822847454354394	USH1C	10083	USH1 protein network component harmonin
ENSG00000147421	659.63	0.251926	0.0860116	2.92898	0.00340079	0.0823207460430521	HMBOX1	79618	homeobox containing 1
ENSG00000106852	146.128	-0.688516	0.235086	-2.92878	0.00340295	0.0823207460430521	LHX6	26468	LIM homeobox 6
ENSG00000171951	667.8	-0.718354	0.24531	-2.92835	0.00340768	0.0823207460430521	SCG2	7857	secretogranin II
ENSG00000214456	85.3695	0.632235	0.215934	2.92791	0.00341249	0.0823207460430521	PLIN5	440503	perilipin 5
ENSG00000187080	10.0463	1.28983	0.440641	2.92718	0.00342056	0.0823207460430521	OR2AK2	391191	olfactory receptor family 2 subfamily AK member 2
ENSG00000204681	3378.48	-0.2524	0.0862277	-2.92714	0.00342098	0.0823207460430521	GABBR1	2550	gamma-aminobutyric acid type B receptor subunit 1
ENSG00000163536	2023.98	-0.494539	0.168965	-2.92687	0.00342393	0.0823207460430521	SERPINI1	5274	serpin family I member 1
ENSG00000277775	3.28778	-3.10654	1.06139	-2.92686	0.00342403	NA	H3C7	8968	H3 clustered histone 7
ENSG00000221439	2.9839	1.77282	0.605803	2.92639	0.00342919	NA	RNU4ATAC16P	106481160	RNA, U4atac small nuclear 16, pseudogene
ENSG00000111832	381.158	-0.377609	0.129072	-2.92558	0.00343811	0.082549422314435	RWDD1	51389	RWD domain containing 1
ENSG00000198624	120.384	0.414577	0.141725	2.92522	0.00344208	0.082549422314435	CCDC69	26112	coiled-coil domain containing 69
ENSG00000154874	555.129	0.676208	0.231204	2.92473	0.00344757	0.0825775441492902	NA	NA	NA
ENSG00000236095	5.63651	1.21227	0.414516	2.92456	0.00344949	NA	NA	NA	NA
ENSG00000120327	182.33	0.38764	0.132606	2.92324	0.00346413	0.0827713895023811	PCDHB14	56122	protocadherin beta 14
ENSG00000201300	3.55052	1.7717	0.606095	2.92313	0.00346528	NA	SNORD115-27	100036564	small nucleolar RNA, C/D box 115-27
ENSG00000160716	527.815	-0.368566	0.126112	-2.92252	0.00347207	0.0827713895023811	CHRNB2	1141	cholinergic receptor nicotinic beta 2 subunit
ENSG00000198961	5506.56	-0.446339	0.15274	-2.92221	0.00347559	0.0827713895023811	PJA2	9867	praja ring finger ubiquitin ligase 2
ENSG00000071564	186.228	0.42927	0.146934	2.92151	0.00348341	0.0827713895023811	TCF3	6929	transcription factor 3
ENSG00000196873	108.768	0.543004	0.185872	2.92138	0.00348486	0.0827713895023811	ZNG1C	445571	Zn regulated GTPase metalloprotein activator 1C
ENSG00000168546	333.427	-0.388909	0.133127	-2.92133	0.00348536	0.0827713895023811	GFRA2	2675	GDNF family receptor alpha 2
ENSG00000257875	6.80154	1.24751	0.427106	2.92085	0.00349079	0.0827713895023811	NA	NA	NA
ENSG00000135211	40.4467	-0.734928	0.251681	-2.92008	0.00349947	0.0827713895023811	TMEM60	85025	transmembrane protein 60
ENSG00000143515	446.192	0.265467	0.0909165	2.9199	0.00350147	0.0827713895023811	ATP8B2	57198	ATPase phospholipid transporting 8B2
ENSG00000136718	393.178	-0.354026	0.121272	-2.91928	0.00350842	0.0827713895023811	IMP4	92856	IMP U3 small nucleolar ribonucleoprotein 4
ENSG00000249307	14.6556	0.977853	0.334972	2.91921	0.00350921	0.0827713895023811	LINC01088	100505875	long intergenic non-protein coding RNA 1088
ENSG00000163629	977.141	0.366788	0.125652	2.91909	0.00351059	0.0827713895023811	PTPN13	5783	protein tyrosine phosphatase non-receptor type 13
ENSG00000145730	951.949	-0.395401	0.135459	-2.91896	0.00351196	0.0827713895023811	PAM	5066	peptidylglycine alpha-amidating monooxygenase
ENSG00000152495	1474.02	-0.504832	0.172976	-2.91852	0.00351701	0.0827884238634616	CAMK4	814	calcium/calmodulin dependent protein kinase IV
ENSG00000207988	2.70006	1.82243	0.624646	2.91754	0.00352799	NA	MIR576	693161	microRNA 576
ENSG00000286863	56.5247	0.568756	0.194979	2.91701	0.00353402	0.0830863923914107	NA	NA	NA
ENSG00000272777	14.9923	0.932584	0.319786	2.91628	0.00354235	0.0831800045471965	NA	NA	NA
ENSG00000222035	2.53503	2.06836	0.70927	2.91618	0.0035435	NA	KIAA2012-AS1	729224	KIAA2012 antisense RNA 1
ENSG00000287045	11.1538	1.23098	0.422276	2.91511	0.0035556	0.0833886551616429	NA	NA	NA
ENSG00000167552	3080.08	-0.455838	0.156438	-2.91386	0.00356988	0.0836209028898712	TUBA1A	7846	tubulin alpha 1a
ENSG00000130368	147.331	-0.727511	0.249728	-2.91321	0.00357737	0.0836937605428108	MAS1	4142	MAS1 proto-oncogene, G protein-coupled receptor
ENSG00000188559	466.033	0.434842	0.149311	2.91232	0.00358756	0.083721319322342	RALGAPA2	57186	Ral GTPase activating protein catalytic subunit alpha 2
ENSG00000286610	9.24816	1.49572	0.513602	2.91223	0.00358861	0.083721319322342	NA	NA	NA
ENSG00000003987	510.093	-0.358542	0.123127	-2.91196	0.00359169	0.083721319322342	MTMR7	9108	myotubularin related protein 7
ENSG00000164600	181.211	-1.09253	0.375242	-2.91154	0.00359649	0.0837312003462608	NEUROD6	63974	neuronal differentiation 6
ENSG00000156976	4814.54	-0.564156	0.193828	-2.91061	0.00360724	0.0837575855210915	EIF4A2	1974	eukaryotic translation initiation factor 4A2
ENSG00000114853	925.578	0.317575	0.109122	2.91028	0.00361102	0.0837575855210915	ZBTB47	92999	zinc finger and BTB domain containing 47
ENSG00000110492	53.0333	-1.24892	0.429164	-2.91012	0.00361294	0.0837575855210915	MDK	4192	midkine
ENSG00000081177	460.931	0.278049	0.0955518	2.90993	0.00361515	0.0837575855210915	EXD2	55218	exonuclease 3'-5' domain containing 2
ENSG00000287112	4.52215	1.55529	0.534599	2.90927	0.00362269	NA	NA	NA	NA
ENSG00000152128	103.288	-0.539378	0.185511	-2.90752	0.00364306	0.0842453069804338	TMEM163	81615	transmembrane protein 163
ENSG00000007908	22.4183	-3.66878	1.2619	-2.90735	0.00364502	0.0842453069804338	SELE	6401	selectin E
ENSG00000139220	1837.79	-0.281726	0.0969518	-2.90584	0.00366271	0.0845044200749619	PPFIA2	8499	PTPRF interacting protein alpha 2
ENSG00000174799	79.9305	0.414563	0.142675	2.90564	0.00366507	0.0845044200749619	CEP135	9662	centrosomal protein 135
ENSG00000184481	448.455	0.496527	0.170911	2.90518	0.00367045	0.0845264892718088	FOXO4	4303	forkhead box O4
ENSG00000226454	15.3055	1.2277	0.422655	2.90473	0.00367569	0.0845451888587264	LRFN2	57497	leucine rich repeat and fibronectin type III domain containing 2
ENSG00000112294	1043.14	-0.271178	0.0933923	-2.90365	0.00368845	0.084736739062796	ALDH5A1	7915	aldehyde dehydrogenase 5 family member A1
ENSG00000219902	3.9061	1.4676	0.505694	2.90214	0.00370623	NA	RPL35P3	728010	ribosomal protein L35 pseudogene 3
ENSG00000184752	211.448	-0.428258	0.147594	-2.9016	0.00371261	0.0851051405456426	NDUFA12	55967	NADH:ubiquinone oxidoreductase subunit A12
ENSG00000139287	15.1689	-0.948287	0.326859	-2.90121	0.00371725	0.0851051405456426	TPH2	121278	tryptophan hydroxylase 2
ENSG00000180957	687.159	-0.384432	0.13251	-2.90116	0.00371784	0.0851051405456426	PITPNB	23760	phosphatidylinositol transfer protein beta
ENSG00000008952	2272.29	-0.30464	0.105044	-2.90011	0.00373026	0.0852873743735404	SEC62	7095	SEC62 homolog, preprotein translocation factor
ENSG00000183111	256.333	0.514342	0.177441	2.89867	0.00374747	0.0855164174205286	ARHGEF37	389337	Rho guanine nucleotide exchange factor 37
ENSG00000186687	641.067	-0.344053	0.118699	-2.89852	0.00374923	0.0855164174205286	LYRM7	90624	LYR motif containing 7
ENSG00000113387	1256.97	-0.518616	0.179027	-2.89685	0.00376928	0.0858713673206292	SUB1	10923	SUB1 regulator of transcription
ENSG00000272583	4.22062	-2.43467	0.840544	-2.89655	0.00377296	NA	NA	NA	NA
ENSG00000182632	6.345	-1.25106	0.431986	-2.89608	0.0037786	0.0859810794802763	NA	NA	NA
ENSG00000212747	44.1482	-0.579107	0.200045	-2.89488	0.00379302	0.0862066677006212	RTL8B	441518	retrotransposon Gag like 8B
ENSG00000146005	1364.97	0.440219	0.152088	2.8945	0.0037976	0.0862082701561563	PSD2	84249	pleckstrin and Sec7 domain containing 2
ENSG00000113460	119.957	-0.402783	0.139246	-2.8926	0.00382062	0.0865575679179681	BRIX1	55299	biogenesis of ribosomes BRX1
ENSG00000134153	228.685	-0.427808	0.147903	-2.89249	0.00382205	0.0865575679179681	EMC7	56851	ER membrane protein complex subunit 7
ENSG00000226318	32.4417	0.876209	0.303182	2.89004	0.00385196	0.0871317763835064	RPS3AP38	100271594	RPS3A pseudogene 38
ENSG00000074966	8.02774	1.02326	0.354214	2.88883	0.0038668	0.0872675166046729	TXK	7294	TXK tyrosine kinase
ENSG00000250120	113.66	0.451044	0.156136	2.88878	0.00386735	0.0872675166046729	PCDHA10	56139	protocadherin alpha 10
ENSG00000172020	2700.17	-0.581313	0.201255	-2.88843	0.00387166	0.0872675166046729	GAP43	2596	growth associated protein 43
ENSG00000166922	920.426	-0.406939	0.140927	-2.88759	0.0038821	0.0873751838612843	SCG5	6447	secretogranin V
ENSG00000169203	37.9432	0.833974	0.288842	2.8873	0.00388558	0.0873751838612843	NPIPB12	440353	nuclear pore complex interacting protein family member B12
ENSG00000274093	17.3348	0.955653	0.33106	2.88664	0.00389375	0.0874561966965655	NA	NA	NA
ENSG00000253767	43.407	0.689981	0.239143	2.88522	0.00391136	0.0877485375388199	PCDHGA8	9708	protocadherin gamma subfamily A, 8
ENSG00000100028	451.008	-0.350005	0.121327	-2.8848	0.00391657	0.0877623630237132	SNRPD3	6634	small nuclear ribonucleoprotein D3 polypeptide
ENSG00000250608	66.2512	0.54914	0.19038	2.88443	0.0039212	0.0877631607314418	NUDT16-DT	339874	NUDT16 divergent transcript
ENSG00000149257	201.792	1.3283	0.460728	2.88305	0.00393844	0.0879959841111458	SERPINH1	871	serpin family H member 1
ENSG00000215158	100.389	0.49164	0.170539	2.88286	0.00394081	0.0879959841111458	NA	NA	NA
ENSG00000167637	173.051	0.33325	0.115624	2.88218	0.00394935	0.088083945327656	ZNF283	284349	zinc finger protein 283
ENSG00000279679	5.58602	1.51458	0.525552	2.88189	0.00395297	NA	NA	NA	NA
ENSG00000005339	1628.12	0.336418	0.116746	2.88163	0.00395618	0.0881334062552637	CREBBP	1387	CREB binding protein
ENSG00000225206	488.557	0.581139	0.201714	2.881	0.00396415	0.0882080321873612	MIR137HG	400765	MIR137 host gene
ENSG00000137124	91.0233	-0.594766	0.206474	-2.88059	0.00396933	0.0882205873425176	ALDH1B1	219	aldehyde dehydrogenase 1 family member B1
ENSG00000184486	357.433	0.428962	0.148942	2.88007	0.00397585	0.0882409639459717	POU3F2	5454	POU class 3 homeobox 2
ENSG00000130997	40.219	0.961243	0.33379	2.87978	0.00397948	0.0882409639459717	POLN	353497	DNA polymerase nu
ENSG00000249921	4.95935	1.3849	0.481098	2.87863	0.00399409	NA	RACK1P1	100422561	RACK1 pseudogene 1
ENSG00000165323	4065.63	-0.33824	0.117513	-2.87831	0.0039981	0.0885511851726134	FAT3	120114	FAT atypical cadherin 3
ENSG00000176410	124.91	-0.58405	0.203009	-2.87697	0.00401508	0.0886853972208049	DNAJC30	84277	DnaJ heat shock protein family (Hsp40) member C30
ENSG00000153993	89.2883	0.638092	0.221815	2.87669	0.00401866	0.0886853972208049	SEMA3D	223117	semaphorin 3D
ENSG00000126950	282.908	-0.548848	0.190811	-2.87639	0.00402252	0.0886853972208049	TMEM35A	59353	transmembrane protein 35A
ENSG00000143155	337.502	-0.385996	0.134195	-2.87637	0.00402272	0.0886853972208049	TIPRL	261726	TOR signaling pathway regulator
ENSG00000132963	304.739	-0.372523	0.129532	-2.87593	0.00402844	0.0887091879210442	POMP	51371	proteasome maturation protein
ENSG00000199489	8.24741	1.20866	0.420476	2.87451	0.00404649	0.088848609705254	SNORD115-25	100033801	small nucleolar RNA, C/D box 115-25
ENSG00000288031	9.69475	1.09048	0.379373	2.87442	0.00404774	0.088848609705254	NA	NA	NA
ENSG00000102172	546.206	-0.362558	0.126136	-2.87434	0.00404872	0.088848609705254	SMS	6611	spermine synthase
ENSG00000147416	2942.87	-0.512831	0.178476	-2.87339	0.00406091	0.0890095310867047	ATP6V1B2	526	ATPase H+ transporting V1 subunit B2
ENSG00000173692	1101.12	-0.276121	0.0961075	-2.87305	0.00406536	0.0890095310867047	PSMD1	5707	proteasome 26S subunit, non-ATPase 1
ENSG00000117298	642.608	0.417046	0.145189	2.87244	0.00407317	0.0890315488895369	ECE1	1889	endothelin converting enzyme 1
ENSG00000184949	84.0046	0.696681	0.242557	2.87224	0.00407568	0.0890315488895369	FAM227A	646851	family with sequence similarity 227 member A
ENSG00000258783	4.00149	1.65132	0.575071	2.8715	0.00408528	NA	KRT18P6	122592	keratin 18 pseudogene 6
ENSG00000091164	982.922	-0.320478	0.111624	-2.87105	0.00409109	0.0892661920559344	TXNL1	9352	thioredoxin like 1
ENSG00000172530	180.838	0.57179	0.199212	2.87026	0.00410136	0.0893475916156303	BANP	54971	BTG3 associated nuclear protein
ENSG00000144355	73.3412	-0.835277	0.291092	-2.86946	0.0041117	0.0893475916156303	DLX1	1745	distal-less homeobox 1
ENSG00000170091	1533.09	-0.487811	0.170006	-2.86938	0.00411272	0.0893475916156303	NSG2	51617	neuronal vesicle trafficking associated 2
ENSG00000198492	447.255	-0.26596	0.0926909	-2.86932	0.00411352	0.0893475916156303	YTHDF2	51441	YTH N6-methyladenosine RNA binding protein F2
ENSG00000158604	456.356	-0.281271	0.0980559	-2.86848	0.0041245	0.0894844203695873	TMED4	222068	transmembrane p24 trafficking protein 4
ENSG00000237877	44.8565	0.58355	0.203618	2.8659	0.0041582	0.0901131734399361	NA	NA	NA
ENSG00000205930	54.6937	0.58386	0.203828	2.86448	0.00417695	0.0903687809973253	NA	NA	NA
ENSG00000132912	936.006	-0.230432	0.0804517	-2.86423	0.00418025	0.0903687809973253	DCTN4	51164	dynactin subunit 4
ENSG00000185730	145.701	0.372352	0.130014	2.86393	0.00418418	0.0903687809973253	ZNF696	79943	zinc finger protein 696
ENSG00000124562	99.5977	-0.443877	0.155029	-2.86318	0.00419415	0.0904818295620654	SNRPC	6631	small nuclear ribonucleoprotein polypeptide C
ENSG00000176903	1603.57	-0.346803	0.12115	-2.86259	0.00420189	0.0905467945503097	PNMA1	9240	PNMA family member 1
ENSG00000168763	228.912	0.319784	0.111754	2.8615	0.00421638	0.0907566733996416	CNNM3	26505	cyclin and CBS domain divalent metal cation transport mediator 3
ENSG00000101977	199.089	-0.469908	0.164292	-2.8602	0.00423369	0.0908347849599501	MCF2	4168	MCF.2 cell line derived transforming sequence
ENSG00000198276	122.74	0.454218	0.158824	2.85988	0.00423799	0.0908347849599501	UCKL1	54963	uridine-cytidine kinase 1 like 1
ENSG00000150779	119.686	-0.522441	0.182717	-2.8593	0.00424582	0.0908347849599501	TIMM8B	26521	translocase of inner mitochondrial membrane 8 homolog B
ENSG00000132507	746.306	-0.351943	0.123115	-2.85865	0.00425452	0.0908347849599501	EIF5A	1984	eukaryotic translation initiation factor 5A
ENSG00000126581	414.901	-0.354015	0.123841	-2.85862	0.00425489	0.0908347849599501	BECN1	8678	beclin 1
ENSG00000151465	268.897	-0.40445	0.141494	-2.85842	0.00425756	0.0908347849599501	CDC123	8872	cell division cycle 123
ENSG00000100554	787.027	-0.46492	0.162683	-2.85784	0.00426542	0.0908347849599501	ATP6V1D	51382	ATPase H+ transporting V1 subunit D
ENSG00000161057	538.57	-0.36913	0.129172	-2.85767	0.0042677	0.0908347849599501	PSMC2	5701	proteasome 26S subunit, ATPase 2
ENSG00000104885	188.121	0.552411	0.193317	2.85754	0.00426945	0.0908347849599501	DOT1L	84444	DOT1 like histone lysine methyltransferase
ENSG00000183604	146.501	0.780002	0.272971	2.85746	0.0042705	0.0908347849599501	NA	NA	NA
ENSG00000163932	143.509	-0.563269	0.197132	-2.85732	0.00427229	0.0908347849599501	PRKCD	5580	protein kinase C delta
ENSG00000128311	99.7735	0.562498	0.196892	2.85689	0.00427815	0.0908583700073687	TST	7263	thiosulfate sulfurtransferase
ENSG00000010438	82.2495	-0.548182	0.191985	-2.85534	0.00429908	0.0911608847647052	PRSS3	5646	serine protease 3
ENSG00000255310	80.231	0.597678	0.209343	2.85501	0.00430351	0.0911608847647052	NA	NA	NA
ENSG00000285564	35.1514	0.847505	0.296873	2.85478	0.0043067	0.0911608847647052	DKFZp451B082	401282	uncharacterized LOC401282
ENSG00000224430	64.5233	0.805764	0.282323	2.85405	0.00431661	0.0912088753169456	NA	NA	NA
ENSG00000257621	330.344	0.315706	0.110622	2.85391	0.00431851	0.0912088753169456	PSMA3-AS1	379025	PSMA3 antisense RNA 1
ENSG00000106153	948.259	-0.404201	0.141656	-2.8534	0.00432545	0.0912213712393536	CHCHD2	51142	coiled-coil-helix-coiled-coil-helix domain containing 2
ENSG00000160271	172.542	0.524073	0.183713	2.85268	0.00433529	0.0912213712393536	RALGDS	5900	ral guanine nucleotide dissociation stimulator
ENSG00000270055	19.6827	-0.715595	0.250858	-2.85259	0.00433641	0.0912213712393536	NA	NA	NA
ENSG00000280594	6.92889	1.26747	0.444396	2.85212	0.00434287	0.0912213712393536	BTG3-AS1	110806272	BTG3 antisense RNA 1
ENSG00000111726	469.292	-0.581305	0.203893	-2.85103	0.00435777	0.0912213712393536	CMAS	55907	cytidine monophosphate N-acetylneuraminic acid synthetase
ENSG00000231784	10.9685	-1.3008	0.456332	-2.85055	0.00436436	0.0912213712393536	DBIL5P	100131454	diazepam binding inhibitor-like 5, pseudogene
ENSG00000279203	15.2004	0.886051	0.310852	2.8504	0.00436649	0.0912213712393536	NA	NA	NA
ENSG00000196976	147.43	-0.395512	0.138772	-2.85008	0.0043708	0.0912213712393536	LAGE3	8270	L antigen family member 3
ENSG00000163950	240.749	-0.373905	0.131193	-2.85004	0.00437141	0.0912213712393536	SLBP	7884	stem-loop binding protein
ENSG00000160685	162.311	0.458195	0.160769	2.85002	0.00437166	0.0912213712393536	ZBTB7B	51043	zinc finger and BTB domain containing 7B
ENSG00000176407	538.556	-0.35399	0.124213	-2.84986	0.00437388	0.0912213712393536	KCMF1	56888	potassium channel modulatory factor 1
ENSG00000005381	12.4053	-1.60866	0.564508	-2.84968	0.00437637	0.0912213712393536	MPO	4353	myeloperoxidase
ENSG00000031698	1172.24	-0.41211	0.144665	-2.84872	0.00438953	0.0913075654975209	SARS1	6301	seryl-tRNA synthetase 1
ENSG00000278673	13.5833	1.4738	0.517572	2.84752	0.00440618	0.0913075654975209	NA	NA	NA
ENSG00000096996	14.5567	-0.936583	0.32902	-2.84658	0.00441915	0.0913075654975209	IL12RB1	3594	interleukin 12 receptor subunit beta 1
ENSG00000131508	520.618	-0.319997	0.112421	-2.84642	0.00442139	0.0913075654975209	UBE2D2	7322	ubiquitin conjugating enzyme E2 D2
ENSG00000253159	133.237	0.517082	0.181661	2.8464	0.00442163	0.0913075654975209	PCDHGA12	26025	protocadherin gamma subfamily A, 12
ENSG00000168291	289.642	-0.412117	0.144794	-2.84622	0.00442417	0.0913075654975209	PDHB	5162	pyruvate dehydrogenase E1 subunit beta
ENSG00000189108	29.676	0.742423	0.260902	2.8456	0.00443272	0.0913075654975209	IL1RAPL2	26280	interleukin 1 receptor accessory protein like 2
ENSG00000064607	1833.43	0.233152	0.0819486	2.8451	0.00443972	0.0913075654975209	SUGP2	10147	SURP and G-patch domain containing 2
ENSG00000254361	3.26467	-2.11841	0.744609	-2.845	0.00444116	NA	NA	NA	NA
ENSG00000186462	1168.39	-0.383419	0.134774	-2.84489	0.00444262	0.0913075654975209	NAP1L2	4674	nucleosome assembly protein 1 like 2
ENSG00000101856	859.684	-0.426169	0.149807	-2.84478	0.00444416	0.0913075654975209	PGRMC1	10857	progesterone receptor membrane component 1
ENSG00000119509	244.707	0.397173	0.139641	2.84424	0.00445169	0.0913075654975209	INVS	27130	inversin
ENSG00000168824	611.055	-0.565465	0.19883	-2.84396	0.0044557	0.0913075654975209	NSG1	27065	neuronal vesicle trafficking associated 1
ENSG00000225479	22.5366	0.888335	0.312365	2.8439	0.00445652	0.0913075654975209	PLCB1-IT1	100874337	PLCB1 intronic transcript 1
ENSG00000124733	181.308	-0.432	0.151919	-2.84362	0.00446046	0.0913075654975209	MEA1	4201	male-enhanced antigen 1
ENSG00000187079	647.338	0.363417	0.127805	2.84353	0.00446167	0.0913075654975209	TEAD1	7003	TEA domain transcription factor 1
ENSG00000138083	7.76334	1.86879	0.657244	2.84338	0.00446378	0.0913075654975209	SIX3	6496	SIX homeobox 3
ENSG00000122566	2239.7	0.258014	0.0907427	2.84335	0.00446415	0.0913075654975209	HNRNPA2B1	3181	heterogeneous nuclear ribonucleoprotein A2/B1
ENSG00000132872	1750.27	-0.505075	0.177644	-2.84319	0.00446649	0.0913075654975209	SYT4	6860	synaptotagmin 4
ENSG00000136122	13.416	0.906195	0.318776	2.84273	0.00447291	0.0913188781014136	BORA	79866	BORA aurora kinase A activator
ENSG00000089154	799.541	0.280486	0.0986986	2.84184	0.0044854	0.0913188781014136	GCN1	10985	GCN1 activator of EIF2AK4
ENSG00000167881	644.427	-0.279321	0.0982959	-2.84163	0.00448829	0.0913188781014136	SRP68	6730	signal recognition particle 68
ENSG00000129625	2518.87	-0.408896	0.143903	-2.84148	0.00449048	0.0913188781014136	REEP5	7905	receptor accessory protein 5
ENSG00000079246	1893.99	-0.252326	0.0888393	-2.84026	0.00450775	0.0913188781014136	XRCC5	7520	X-ray repair cross complementing 5
ENSG00000070761	172.746	-0.417671	0.147055	-2.84023	0.0045081	0.0913188781014136	CFAP20	29105	cilia and flagella associated protein 20
ENSG00000276174	5.61163	1.32046	0.46506	2.83934	0.00452067	NA	NA	NA	NA
ENSG00000146701	846.705	-0.394444	0.13893	-2.83916	0.00452327	0.0913188781014136	MDH2	4191	malate dehydrogenase 2
ENSG00000179981	672.899	0.422396	0.148784	2.83899	0.00452572	0.0913188781014136	TSHZ1	10194	teashirt zinc finger homeobox 1
ENSG00000171970	26.8957	-0.629536	0.221753	-2.83891	0.00452681	0.0913188781014136	ZNF57	126295	zinc finger protein 57
ENSG00000132932	1561.09	-0.261902	0.0922676	-2.8385	0.00453262	0.0913188781014136	ATP8A2	51761	ATPase phospholipid transporting 8A2
ENSG00000108684	189.842	-0.365526	0.128786	-2.83825	0.00453619	0.0913188781014136	ASIC2	40	acid sensing ion channel subunit 2
ENSG00000170629	376.13	-0.318131	0.112103	-2.83784	0.00454196	0.0913188781014136	NA	NA	NA
ENSG00000276975	495.073	0.604629	0.213068	2.83773	0.00454363	0.0913188781014136	NA	NA	NA
ENSG00000278948	43.0738	0.514402	0.181273	2.83771	0.00454379	0.0913188781014136	NA	NA	NA
ENSG00000230398	6.12017	1.47872	0.521098	2.8377	0.00454402	0.0913188781014136	NA	NA	NA
ENSG00000159339	8.63308	-1.88593	0.664895	-2.83644	0.004562	0.0913188781014136	PADI4	23569	peptidyl arginine deiminase 4
ENSG00000163788	713.115	-0.304906	0.107503	-2.83627	0.00456441	0.0913188781014136	SNRK	54861	SNF related kinase
ENSG00000152234	2740.68	-0.421814	0.148727	-2.83617	0.00456583	0.0913188781014136	ATP5F1A	498	ATP synthase F1 subunit alpha
ENSG00000103091	430.48	0.264064	0.0931176	2.83581	0.00457091	0.0913188781014136	WDR59	79726	WD repeat domain 59
ENSG00000077080	238.789	-0.490833	0.17309	-2.83571	0.00457243	0.0913188781014136	ACTL6B	51412	actin like 6B
ENSG00000116117	174.72	0.455201	0.160529	2.83563	0.00457358	0.0913188781014136	PARD3B	117583	par-3 family cell polarity regulator beta
ENSG00000178104	4429.22	0.36773	0.129683	2.83561	0.00457379	0.0913188781014136	PDE4DIP	9659	phosphodiesterase 4D interacting protein
ENSG00000118113	12.092	-4.43101	1.56275	-2.83539	0.00457693	0.0913188781014136	MMP8	4317	matrix metallopeptidase 8
ENSG00000123444	160.607	-0.410484	0.144813	-2.83459	0.00458851	0.0914544120584888	KBTBD4	55709	kelch repeat and BTB domain containing 4
ENSG00000113048	407.688	-0.28471	0.100462	-2.834	0.00459691	0.091494195928421	MRPS27	23107	mitochondrial ribosomal protein S27
ENSG00000083099	489.765	-0.223184	0.0787624	-2.83364	0.00460209	0.091494195928421	LYRM2	57226	LYR motif containing 2
ENSG00000101152	2527.05	-0.253841	0.0895891	-2.83339	0.00460565	0.091494195928421	DNAJC5	80331	DnaJ heat shock protein family (Hsp40) member C5
ENSG00000196917	3.14006	1.83259	0.646833	2.83318	0.00460876	NA	HCAR1	27198	hydroxycarboxylic acid receptor 1
ENSG00000167642	295.344	-0.505411	0.178394	-2.83312	0.00460965	0.091494195928421	SPINT2	10653	serine peptidase inhibitor, Kunitz type 2
ENSG00000157259	393.771	0.25715	0.0907819	2.83262	0.00461689	0.0915427086559902	GATAD1	57798	GATA zinc finger domain containing 1
ENSG00000109586	184.957	0.345583	0.122025	2.83206	0.00462491	0.091554671768981	GALNT7	51809	polypeptide N-acetylgalactosaminyltransferase 7
ENSG00000158186	2057.54	0.412781	0.145767	2.8318	0.00462872	0.091554671768981	MRAS	22808	muscle RAS oncogene homolog
ENSG00000118194	50.8236	0.945258	0.333849	2.8314	0.00463452	0.091554671768981	TNNT2	7139	troponin T2, cardiac type
ENSG00000165424	1407.34	0.465437	0.164396	2.83119	0.00463756	0.091554671768981	ZCCHC24	219654	zinc finger CCHC-type containing 24
ENSG00000129559	158.48	-0.426515	0.150663	-2.83092	0.00464144	0.091554671768981	NEDD8	4738	NEDD8 ubiquitin like modifier
ENSG00000166863	27.0841	-0.878852	0.310555	-2.82994	0.00465562	0.0917040287741907	TAC3	6866	tachykinin precursor 3
ENSG00000130830	383.175	-0.358078	0.126585	-2.82875	0.00467296	0.0917040287741907	MPP1	4354	MAGUK p55 scaffold protein 1
ENSG00000224955	10.2149	1.44922	0.512339	2.82864	0.00467467	0.0917040287741907	KCTD10P1	100422230	potassium channel tetramerization domain containing 10 pseudogene 1
ENSG00000131115	218.488	0.252013	0.0890954	2.82857	0.00467558	0.0917040287741907	ZNF227	7770	zinc finger protein 227
ENSG00000100077	1316.43	-0.341764	0.120845	-2.82811	0.00468232	0.0917040287741907	GRK3	157	G protein-coupled receptor kinase 3
ENSG00000224822	61.6278	0.849056	0.300242	2.82791	0.0046853	0.0917040287741907	NA	NA	NA
ENSG00000135972	124.012	-0.382959	0.135443	-2.82745	0.00469198	0.0917040287741907	MRPS9	64965	mitochondrial ribosomal protein S9
ENSG00000253738	440.912	-0.350654	0.124019	-2.82742	0.00469248	0.0917040287741907	OTUD6B-AS1	100506365	OTUD6B antisense RNA 1 (head to head)
ENSG00000128641	303.675	-0.379585	0.134255	-2.82735	0.00469347	0.0917040287741907	MYO1B	4430	myosin IB
ENSG00000162804	358.882	0.594007	0.210111	2.82711	0.00469699	0.0917040287741907	SNED1	25992	sushi, nidogen and EGF like domains 1
ENSG00000196517	132.332	0.53266	0.188469	2.82624	0.00470978	0.091860012532331	SLC6A9	6536	solute carrier family 6 member 9
ENSG00000228853	4.82867	1.3552	0.479545	2.82602	0.00471308	NA	NEGR1-IT1	100852409	NEGR1 intronic transcript 1
ENSG00000062822	55.8766	0.604011	0.213751	2.82577	0.00471677	0.0919025399781271	POLD1	5424	DNA polymerase delta 1, catalytic subunit
ENSG00000147419	472.803	-0.42005	0.148702	-2.82479	0.00473119	0.0920471544592499	CCDC25	55246	coiled-coil domain containing 25
ENSG00000144579	230.888	0.419178	0.148402	2.82461	0.00473383	0.0920471544592499	CTDSP1	58190	CTD small phosphatase 1
ENSG00000102024	554.715	-0.33472	0.11854	-2.8237	0.00474731	0.0921407030587607	PLS3	5358	plastin 3
ENSG00000158560	1340.32	-0.381781	0.135216	-2.82349	0.00475036	0.0921407030587607	DYNC1I1	1780	dynein cytoplasmic 1 intermediate chain 1
ENSG00000179886	160.624	0.444384	0.157427	2.82278	0.00476086	0.0921407030587607	TIGD5	84948	tigger transposable element derived 5
ENSG00000157927	86.3051	0.592988	0.210076	2.82274	0.00476156	0.0921407030587607	RADIL	55698	Rap associating with DIL domain
ENSG00000197170	866.096	-0.430554	0.152535	-2.82266	0.00476274	0.0921407030587607	PSMD12	5718	proteasome 26S subunit, non-ATPase 12
ENSG00000274204	8.85238	1.3897	0.492617	2.82105	0.00478664	0.0924747072362688	NA	NA	NA
ENSG00000105856	344.811	0.381253	0.135162	2.82071	0.00479182	0.0924747072362688	HBP1	26959	HMG-box transcription factor 1
ENSG00000278867	28.4144	0.655564	0.232435	2.82042	0.00479613	0.0924747072362688	NA	NA	NA
ENSG00000278129	235.993	0.379415	0.134535	2.8202	0.00479936	0.0924747072362688	ZNF8	7554	zinc finger protein 8
ENSG00000154928	254.232	0.434162	0.154015	2.81897	0.00481784	0.0927310776642774	EPHB1	2047	EPH receptor B1
ENSG00000288543	29.1336	0.733566	0.260253	2.81867	0.00482237	0.0927310776642774	NA	NA	NA
ENSG00000182310	62.8295	0.685116	0.243123	2.81798	0.00483269	0.0927846754051768	SPACA6	147650	sperm acrosome associated 6
ENSG00000146670	26.5258	-0.874046	0.310184	-2.81784	0.00483486	0.0927846754051768	CDCA5	113130	cell division cycle associated 5
ENSG00000168090	396.811	-0.351954	0.124936	-2.81708	0.00484622	0.0929094085719014	COPS6	10980	COP9 signalosome subunit 6
ENSG00000272232	3.51692	1.50675	0.534942	2.81665	0.00485271	NA	RN7SL726P	106479488	RNA, 7SL, cytoplasmic 726, pseudogene
ENSG00000281327	25.7876	1.30851	0.464607	2.81638	0.00485688	0.0930204451260314	NA	NA	NA
ENSG00000108528	374.144	-0.40116	0.142466	-2.81584	0.00486498	0.0930245811199088	SLC25A11	8402	solute carrier family 25 member 11
ENSG00000198300	4468.87	-0.372137	0.132164	-2.81572	0.00486683	0.0930245811199088	PEG3	5178	paternally expressed 3
ENSG00000134716	162.477	0.492707	0.175038	2.81486	0.00487984	0.0930928791963787	CYP2J2	1573	cytochrome P450 family 2 subfamily J member 2
ENSG00000060339	526.176	0.268909	0.0955325	2.81484	0.00488014	0.0930928791963787	CCAR1	55749	cell division cycle and apoptosis regulator 1
ENSG00000100997	684.872	-0.334616	0.118918	-2.81385	0.00489525	0.093287932695814	ABHD12	26090	abhydrolase domain containing 12, lysophospholipase
ENSG00000107077	465.571	0.320423	0.113898	2.81323	0.00490461	0.0932946692348767	KDM4C	23081	lysine demethylase 4C
ENSG00000198756	557.409	-0.269178	0.0956926	-2.81294	0.00490906	0.0932946692348767	COLGALT2	23127	collagen beta(1-O)galactosyltransferase 2
ENSG00000138722	23.3435	1.27324	0.452649	2.81286	0.00491025	0.0932946692348767	MMRN1	22915	multimerin 1
ENSG00000175874	2928.62	-0.450226	0.160127	-2.81168	0.0049284	0.0934904785558111	CREG2	200407	cellular repressor of E1A stimulated genes 2
ENSG00000241156	5.85514	1.52377	0.542068	2.81103	0.00493829	NA	RN7SL582P	106479435	RNA, 7SL, cytoplasmic 582, pseudogene
ENSG00000107223	500.988	-0.398455	0.141758	-2.81082	0.00494159	0.0934904785558111	EDF1	8721	endothelial differentiation related factor 1
ENSG00000130222	37.5581	0.863442	0.307197	2.81071	0.00494323	0.0934904785558111	GADD45G	10912	growth arrest and DNA damage inducible gamma
ENSG00000145794	907.336	0.4493	0.159889	2.81008	0.00495295	0.0934904785558111	MEGF10	84466	multiple EGF like domains 10
ENSG00000198042	138.339	-0.441185	0.157003	-2.81005	0.00495343	0.0934904785558111	MAK16	84549	MAK16 homolog
ENSG00000063046	2684.26	-0.340416	0.121144	-2.81002	0.00495391	0.0934904785558111	EIF4B	1975	eukaryotic translation initiation factor 4B
ENSG00000274776	37.3905	0.946127	0.336705	2.80996	0.00495479	0.0934904785558111	NA	NA	NA
ENSG00000183196	269.225	0.666957	0.237395	2.80948	0.00496209	0.0935358979090751	CHST6	4166	carbohydrate sulfotransferase 6
ENSG00000205129	20.6061	0.754299	0.26868	2.80743	0.00499384	0.0939691975353267	C4orf47	441054	chromosome 4 open reading frame 47
ENSG00000076067	273.895	0.392293	0.139737	2.80736	0.00499491	0.0939691975353267	RBMS2	5939	RNA binding motif single stranded interacting protein 2
ENSG00000167699	265.089	-0.355876	0.126795	-2.8067	0.00500512	0.0939991929185334	GLOD4	51031	glyoxalase domain containing 4
ENSG00000049618	1700.18	0.265269	0.0945166	2.80659	0.00500692	0.0939991929185334	ARID1B	57492	AT-rich interaction domain 1B
ENSG00000144227	49.7517	-0.886812	0.316007	-2.80631	0.00501126	0.0939991929185334	NXPH2	11249	neurexophilin 2
ENSG00000111783	385.746	0.478813	0.170658	2.80568	0.00502098	0.0940892709738624	RFX4	5992	regulatory factor X4
ENSG00000277103	17.3769	1.16072	0.413765	2.80527	0.00502743	0.0941178927344499	NA	NA	NA
ENSG00000142168	1393.99	-0.349533	0.124724	-2.80244	0.00507175	0.094854558653204	SOD1	6647	superoxide dismutase 1
ENSG00000286733	5.62644	1.40522	0.501476	2.80217	0.00507603	NA	LINC02348	101927505	long intergenic non-protein coding RNA 2348
ENSG00000159377	469.452	-0.391638	0.139848	-2.80046	0.00510304	0.0953465416254238	PSMB4	5692	proteasome 20S subunit beta 4
ENSG00000189423	433.132	0.714478	0.255273	2.79888	0.00512808	0.0955723262319013	NA	NA	NA
ENSG00000146731	791.738	-0.320473	0.114502	-2.79884	0.0051287	0.0955723262319013	CCT6A	908	chaperonin containing TCP1 subunit 6A
ENSG00000197043	1631.4	-0.450614	0.161005	-2.79875	0.00513012	0.0955723262319013	ANXA6	309	annexin A6
ENSG00000235370	40.291	0.931506	0.333242	2.79529	0.00518534	0.0965068809378851	NA	NA	NA
ENSG00000099901	264.764	-0.427664	0.153082	-2.79369	0.00521097	0.0967478677932958	RANBP1	5902	RAN binding protein 1
ENSG00000276115	29.322	0.682511	0.244321	2.79351	0.00521399	0.0967478677932958	NA	NA	NA
ENSG00000038382	2732.35	0.269455	0.0964672	2.79323	0.0052184	0.0967478677932958	TRIO	7204	trio Rho guanine nucleotide exchange factor
ENSG00000171476	807.604	-0.472342	0.169103	-2.79323	0.00521853	0.0967478677932958	HOPX	84525	HOP homeobox
ENSG00000136861	545.889	0.35562	0.127343	2.79261	0.00522843	0.0968373522183226	CDK5RAP2	55755	CDK5 regulatory subunit associated protein 2
ENSG00000078369	4964.79	-0.228503	0.0818343	-2.79227	0.00523402	0.0968471085812728	GNB1	2782	G protein subunit beta 1
ENSG00000227908	5.82603	-1.42468	0.510351	-2.79157	0.00524531	NA	IL6ST-DT	441072	IL6ST divergent transcript
ENSG00000004961	133.337	-0.466588	0.167321	-2.78859	0.00529383	0.0977761670229744	HCCS	3052	holocytochrome c synthase
ENSG00000166105	105.427	0.578472	0.207516	2.7876	0.00530997	0.0977761670229744	GLB1L3	112937	galactosidase beta 1 like 3
ENSG00000100714	499.03	-0.338151	0.121312	-2.78744	0.00531266	0.0977761670229744	MTHFD1	4522	methylenetetrahydrofolate dehydrogenase, cyclohydrolase and formyltetrahydrofolate synthetase 1
ENSG00000100216	197.408	-0.501171	0.17981	-2.78723	0.00531605	0.0977761670229744	TOMM22	56993	translocase of outer mitochondrial membrane 22
ENSG00000143222	297.204	-0.320962	0.115156	-2.78719	0.00531669	0.0977761670229744	UFC1	51506	ubiquitin-fold modifier conjugating enzyme 1
ENSG00000199960	10.9019	1.21849	0.437227	2.78685	0.00532233	0.0977761670229744	SNORD115-14	100033451	small nucleolar RNA, C/D box 115-14
ENSG00000276045	27.8102	0.759171	0.272445	2.78651	0.00532791	0.0977761670229744	ORAI1	84876	ORAI calcium release-activated calcium modulator 1
ENSG00000213563	108.497	0.448993	0.161145	2.78627	0.00533178	0.0977761670229744	C8orf82	414919	chromosome 8 open reading frame 82
ENSG00000164548	409.222	0.344927	0.123813	2.78587	0.00533846	0.0977761670229744	TRA2A	29896	transformer 2 alpha homolog
ENSG00000171587	540.79	0.312186	0.11208	2.78539	0.00534637	0.0977761670229744	DSCAM	1826	DS cell adhesion molecule
ENSG00000163399	6041.24	-0.379244	0.136159	-2.7853	0.00534778	0.0977761670229744	ATP1A1	476	ATPase Na+/K+ transporting subunit alpha 1
ENSG00000257835	28.4455	0.91478	0.328458	2.78508	0.00535151	0.0977761670229744	NA	NA	NA
ENSG00000136827	224.806	-0.357381	0.128373	-2.78392	0.0053706	0.0977761670229744	TOR1A	1861	torsin family 1 member A
ENSG00000069956	728.656	-0.405334	0.14562	-2.78351	0.00537741	0.0977761670229744	MAPK6	5597	mitogen-activated protein kinase 6
ENSG00000150995	5101.77	-0.234849	0.0843797	-2.78323	0.00538199	0.0977761670229744	ITPR1	3708	inositol 1,4,5-trisphosphate receptor type 1
ENSG00000214517	591.75	-0.373197	0.13409	-2.78319	0.00538266	0.0977761670229744	PPME1	51400	protein phosphatase methylesterase 1
ENSG00000124243	370.767	-0.342043	0.122926	-2.78251	0.00539409	0.0977761670229744	BCAS4	55653	breast carcinoma amplified sequence 4
ENSG00000101363	198.079	-0.346297	0.124474	-2.7821	0.0054009	0.0977761670229744	MANBAL	63905	mannosidase beta like
ENSG00000101187	302.569	0.666921	0.239721	2.78207	0.00540128	0.0977761670229744	SLCO4A1	28231	solute carrier organic anion transporter family member 4A1
ENSG00000247556	5778.03	-0.406894	0.146279	-2.78163	0.00540865	0.0977761670229744	OIP5-AS1	729082	OIP5 antisense RNA 1
ENSG00000070087	2037.15	-0.517035	0.18592	-2.78096	0.00541991	0.0977761670229744	PFN2	5217	profilin 2
ENSG00000167862	74.4943	-0.60197	0.216465	-2.78091	0.00542071	0.0977761670229744	MRPL58	3396	mitochondrial ribosomal protein L58
ENSG00000276417	55.4893	0.71624	0.257559	2.78087	0.00542129	0.0977761670229744	NA	NA	NA
ENSG00000127603	11125.6	0.345757	0.124339	2.78076	0.00542314	0.0977761670229744	MACF1	23499	microtubule actin crosslinking factor 1
ENSG00000288075	88.2047	0.651223	0.234216	2.78044	0.00542848	0.0977761670229744	NA	NA	NA
ENSG00000122126	771.469	-0.300964	0.108253	-2.78018	0.00543283	0.0977761670229744	OCRL	4952	OCRL inositol polyphosphate-5-phosphatase
ENSG00000215386	1000.19	0.49123	0.176697	2.78008	0.00543462	0.0977761670229744	MIR99AHG	388815	mir-99a-let-7c cluster host gene
ENSG00000125868	1508.67	-0.469536	0.168907	-2.77985	0.00543839	0.0977761670229744	DSTN	11034	destrin, actin depolymerizing factor
ENSG00000144567	1382.79	-0.334212	0.120237	-2.77962	0.00544228	0.0977761670229744	RETREG2	79137	reticulophagy regulator family member 2
ENSG00000204428	18.2271	0.804362	0.289379	2.77962	0.00544228	0.0977761670229744	LY6G5C	80741	lymphocyte antigen 6 family member G5C
ENSG00000178053	140.455	-0.394596	0.141962	-2.77959	0.00544281	0.0977761670229744	MLF1	4291	myeloid leukemia factor 1
ENSG00000255669	14.7645	1.19216	0.429011	2.77887	0.00545487	0.0978807233924156	NA	NA	NA
ENSG00000119720	307.896	0.333579	0.120059	2.77845	0.00546184	0.0978807233924156	NRDE2	55051	NRDE-2, necessary for RNA interference, domain containing
ENSG00000223802	171.902	0.523924	0.188576	2.77833	0.00546399	0.0978807233924156	CERS1	10715	ceramide synthase 1
ENSG00000279557	6.26128	1.43288	0.515943	2.77721	0.00548283	0.0979748815537337	NA	NA	NA
ENSG00000231764	352.518	-0.623508	0.224535	-2.77689	0.00548821	0.0979748815537337	NA	NA	NA
ENSG00000213619	282.105	-0.377279	0.135874	-2.77667	0.00549181	0.0979748815537337	NDUFS3	4722	NADH:ubiquinone oxidoreductase core subunit S3
ENSG00000105771	281.541	0.428238	0.154232	2.77658	0.00549348	0.0979748815537337	SMG9	56006	SMG9 nonsense mediated mRNA decay factor
ENSG00000176593	205.361	0.454811	0.163818	2.77632	0.00549784	0.0979748815537337	ZNF606-AS1	100128398	ZNF606 antisense RNA 1
ENSG00000167005	1061.73	-0.414206	0.149199	-2.77619	0.0055	0.0979748815537337	NUDT21	11051	nudix hydrolase 21
ENSG00000228956	125.469	0.537515	0.193689	2.77515	0.00551762	0.0981337106069511	NA	NA	NA
ENSG00000227544	49.9402	0.943855	0.340212	2.77431	0.00553182	0.0981337106069511	LINC03013	100506725	long intergenic non-protein coding RNA 3013
ENSG00000105855	2849.44	0.531571	0.191622	2.77405	0.00553626	0.0981337106069511	ITGB8	3696	integrin subunit beta 8
ENSG00000161896	41.0368	0.684492	0.246758	2.77394	0.00553819	0.0981337106069511	IP6K3	117283	inositol hexakisphosphate kinase 3
ENSG00000155561	443.991	0.218855	0.0789037	2.7737	0.00554222	0.0981337106069511	NUP205	23165	nucleoporin 205
ENSG00000241717	12.1032	1.47733	0.532633	2.77364	0.00554325	0.0981337106069511	VWFP1	7451	von Willebrand factor pseudogene 1
ENSG00000130787	1053.72	0.367817	0.132616	2.77355	0.00554486	0.0981337106069511	HIP1R	9026	huntingtin interacting protein 1 related
ENSG00000129990	531.984	-0.596208	0.215057	-2.77232	0.00556579	0.098413052674209	SYT5	6861	synaptotagmin 5
ENSG00000134769	4464.18	0.423361	0.15274	2.77178	0.00557507	0.098486114560354	DTNA	1837	dystrobrevin alpha
ENSG00000092203	684.106	-0.290926	0.104996	-2.77083	0.00559129	0.0986813823352387	TOX4	9878	TOX high mobility group box family member 4
ENSG00000059145	303.756	0.351873	0.127007	2.7705	0.00559707	0.0986922994161291	UNKL	64718	unk like zinc finger
ENSG00000170632	313.753	-0.376622	0.135968	-2.76994	0.00560673	0.0987181187258028	ARMC10	83787	armadillo repeat containing 10
ENSG00000267088	5.03036	1.48896	0.53755	2.7699	0.00560727	NA	NA	NA	NA
ENSG00000139970	4657.39	-0.377053	0.13613	-2.76981	0.00560887	0.0987181187258028	RTN1	6252	reticulon 1
ENSG00000229127	52.5061	0.550835	0.19891	2.76927	0.00561823	0.0987211103483897	NA	NA	NA
ENSG00000085415	449.063	-0.425561	0.153677	-2.7692	0.00561943	0.0987211103483897	SEH1L	81929	SEH1 like nucleoporin
ENSG00000144597	426.263	-0.310468	0.112128	-2.76888	0.00562494	0.0987211103483897	EAF1	85403	ELL associated factor 1
ENSG00000248624	12.2295	1.06585	0.385013	2.76836	0.00563392	0.0987211103483897	NA	NA	NA
ENSG00000132669	513.948	0.399983	0.144487	2.76831	0.00563486	0.0987211103483897	RIN2	54453	Ras and Rab interactor 2
ENSG00000147099	159.849	0.511321	0.184728	2.76797	0.00564061	0.098731420793172	HDAC8	55869	histone deacetylase 8
ENSG00000278962	22.3502	-1.15279	0.416607	-2.76709	0.00565599	0.0989100471713555	NA	NA	NA
ENSG00000184368	621.987	-0.429861	0.155385	-2.76643	0.00566745	0.0989294380858761	MAP7D2	256714	MAP7 domain containing 2
ENSG00000147669	231.915	-0.443361	0.160279	-2.76619	0.0056716	0.0989294380858761	POLR2K	5440	RNA polymerase II, I and III subunit K
ENSG00000131507	3121.01	-0.412756	0.149227	-2.76597	0.00567543	0.0989294380858761	NDFIP1	80762	Nedd4 family interacting protein 1
ENSG00000167515	162.229	-0.370826	0.134074	-2.76583	0.00567781	0.0989294380858761	TRAPPC2L	51693	trafficking protein particle complex subunit 2L
ENSG00000101958	54.981	-0.572451	0.207031	-2.76505	0.00569136	0.098971733292131	GLRA2	2742	glycine receptor alpha 2
ENSG00000279320	9.15097	1.66802	0.603301	2.76483	0.00569525	0.098971733292131	NA	NA	NA
ENSG00000120685	220.681	0.294323	0.106454	2.7648	0.0056958	0.098971733292131	PROSER1	80209	proline and serine rich 1
ENSG00000101350	1509.27	-0.233037	0.084296	-2.7645	0.00570095	0.098971733292131	KIF3B	9371	kinesin family member 3B
ENSG00000236303	4.27348	1.53636	0.5558	2.76422	0.00570582	NA	NA	NA	NA
ENSG00000166848	1569.88	-0.391419	0.141647	-2.76335	0.0057212	0.0991315070372991	TERF2IP	54386	TERF2 interacting protein
ENSG00000140740	1251.04	-0.269258	0.0974476	-2.76311	0.00572542	0.0991315070372991	UQCRC2	7385	ubiquinol-cytochrome c reductase core protein 2
ENSG00000120306	173.011	0.331333	0.119914	2.76309	0.00572571	0.0991315070372991	CYSTM1	84418	cysteine rich transmembrane module containing 1
ENSG00000185246	287.099	0.431989	0.156382	2.7624	0.00573775	0.099234548083225	PRPF39	55015	pre-mRNA processing factor 39
ENSG00000181754	679.102	-0.310355	0.11236	-2.76216	0.00574204	0.099234548083225	AMIGO1	57463	adhesion molecule with Ig like domain 1
ENSG00000052126	1035.87	0.316669	0.11469	2.76108	0.00576105	0.0994730397385598	PLEKHA5	54477	pleckstrin homology domain containing A5
ENSG00000164091	1275.31	-0.308618	0.111807	-2.76026	0.00577551	0.099632807647669	WDR82	80335	WD repeat domain 82
ENSG00000115216	448.07	-0.275502	0.0998353	-2.75956	0.00578787	0.0997519456722916	NRBP1	29959	nuclear receptor binding protein 1
ENSG00000254921	4.58933	-2.0669	0.749128	-2.75908	0.00579642	NA	NA	NA	NA
ENSG00000016391	439.792	0.449787	0.163022	2.75906	0.00579672	0.0997519456722916	CHDH	55349	choline dehydrogenase
ENSG00000123427	21.9954	1.06265	0.385211	2.75862	0.00580467	0.0997519456722916	EEF1AKMT3	25895	EEF1A lysine methyltransferase 3
ENSG00000241217	6.74779	1.3359	0.484267	2.75861	0.0058048	0.0997519456722916	RN7SL809P	106479516	RNA, 7SL, cytoplasmic 809, pseudogene
ENSG00000138028	270.053	-0.427553	0.155	-2.7584	0.00580851	0.0997519456722916	CGREF1	10669	cell growth regulator with EF-hand domain 1
ENSG00000268573	27.534	0.774384	0.280837	2.75741	0.00582611	0.0998754091323458	NA	NA	NA
ENSG00000186212	162.463	-0.816591	0.296197	-2.75692	0.0058348	0.0998754091323458	SOWAHB	345079	sosondowah ankyrin repeat domain family member B
ENSG00000005302	238.736	-0.265854	0.0964343	-2.75684	0.00583633	0.0998754091323458	MSL3	10943	MSL complex subunit 3
ENSG00000110025	7.5716	1.01551	0.368361	2.75682	0.0058366	0.0998754091323458	SNX15	29907	sorting nexin 15
ENSG00000255041	11.7789	1.49793	0.543564	2.75575	0.00585572	0.0999668897546588	NA	NA	NA
ENSG00000197019	55.9683	0.642213	0.233054	2.75564	0.00585774	0.0999668897546588	SERTAD1	29950	SERTA domain containing 1
ENSG00000079134	224.071	0.393228	0.142712	2.75539	0.00586213	0.0999668897546588	THOC1	9984	THO complex subunit 1
ENSG00000136950	313.162	-0.453254	0.164499	-2.75535	0.00586287	0.0999668897546588	ARPC5L	81873	actin related protein 2/3 complex subunit 5 like
ENSG00000275465	14.3701	1.15878	0.42079	2.75381	0.0058906	0.100350217034776	LOC158434	158434	uncharacterized LOC158434
ENSG00000102466	902.994	-0.322631	0.117178	-2.75334	0.005899	0.10036477236418	FGF14	2259	fibroblast growth factor 14
ENSG00000280650	922.269	0.862641	0.313353	2.75293	0.00590638	0.10036477236418	KCNIP4-IT1	359822	KCNIP4 intronic transcript 1
ENSG00000162989	1034.85	-0.33503	0.121709	-2.75271	0.00591036	0.10036477236418	KCNJ3	3760	potassium inwardly rectifying channel subfamily J member 3
ENSG00000184076	223.636	-0.430394	0.15637	-2.75242	0.0059157	0.10036477236418	UQCR10	29796	ubiquinol-cytochrome c reductase, complex III subunit X
ENSG00000279319	19.9619	0.93351	0.339191	2.75216	0.00592032	0.10036477236418	NA	NA	NA
ENSG00000171490	662.398	-0.24363	0.0885278	-2.75202	0.00592296	0.10036477236418	RSL1D1	26156	ribosomal L1 domain containing 1
ENSG00000004799	583.1	0.813446	0.295648	2.7514	0.00593404	0.100463521125138	PDK4	5166	pyruvate dehydrogenase kinase 4
ENSG00000214655	646.679	0.389053	0.141422	2.751	0.0059413	0.100479795419459	ZSWIM8	23053	zinc finger SWIM-type containing 8
ENSG00000168487	82.1842	0.510677	0.185656	2.75066	0.00594757	0.100479795419459	BMP1	649	bone morphogenetic protein 1
ENSG00000273259	5.66704	2.44416	0.888607	2.75056	0.00594939	NA	NA	NA	NA
ENSG00000211451	32.85	-0.510633	0.185652	-2.75048	0.00595078	0.100479795419459	GNRHR2	114814	gonadotropin releasing hormone receptor 2 (pseudogene)
ENSG00000059573	271.405	-0.265945	0.0967854	-2.74778	0.00600001	0.101221773882367	ALDH18A1	5832	aldehyde dehydrogenase 18 family member A1
ENSG00000100220	373.893	-0.313473	0.114132	-2.74659	0.00602181	0.101304409946856	RTCB	51493	RNA 2',3'-cyclic phosphate and 5'-OH ligase
ENSG00000150175	46.4793	-1.0049	0.365899	-2.74637	0.00602581	0.101304409946856	FRMPD2B	728798	FERM and PDZ domain containing 2B, pseudogene
ENSG00000022355	2510.85	-0.482522	0.175731	-2.7458	0.00603627	0.101304409946856	GABRA1	2554	gamma-aminobutyric acid type A receptor subunit alpha1
ENSG00000259439	12.2735	2.08072	0.75782	2.74566	0.00603893	0.101304409946856	LINC01833	107985879	long intergenic non-protein coding RNA 1833
ENSG00000156411	275.213	-0.46956	0.171036	-2.74539	0.00604397	0.101304409946856	ATP5MJ	9556	ATP synthase membrane subunit j
ENSG00000237321	20.8537	1.03787	0.378087	2.74505	0.00605014	0.101304409946856	NA	NA	NA
ENSG00000153310	785.852	-0.346935	0.126387	-2.74502	0.00605065	0.101304409946856	CYRIB	51571	CYFIP related Rac1 interactor B
ENSG00000128564	366.419	-1.41743	0.516498	-2.74431	0.00606385	0.101304409946856	VGF	7425	VGF nerve growth factor inducible
ENSG00000242220	9.90396	1.3514	0.492446	2.74427	0.0060646	0.101304409946856	TCP10L	140290	t-complex 10 like
ENSG00000129055	223.543	-0.394323	0.143697	-2.74413	0.00606714	0.101304409946856	ANAPC13	25847	anaphase promoting complex subunit 13
ENSG00000264895	34.7553	0.811489	0.295775	2.7436	0.00607691	0.101304409946856	NA	NA	NA
ENSG00000254392	9.40113	1.48719	0.542102	2.74338	0.00608109	0.101304409946856	LOC100422267	100422267	coagulation factor III, tissue factor pseudogene
ENSG00000196696	32.9255	0.66678	0.243056	2.74332	0.00608207	0.101304409946856	PDXDC2P-NPIPB14P	283970	PDXDC2P-NPIPB14P readthrough, transcribed pseudogene
ENSG00000136143	719.201	-0.4293	0.156503	-2.74307	0.00608673	0.101304409946856	SUCLA2	8803	succinate-CoA ligase ADP-forming subunit beta
ENSG00000243516	3.95118	1.57902	0.575672	2.74291	0.00608969	NA	RPL12P40	646898	ribosomal protein L12 pseudogene 40
ENSG00000017427	61.0983	-0.899063	0.327801	-2.74271	0.00609353	0.101304409946856	IGF1	3479	insulin like growth factor 1
ENSG00000242866	14.5173	1.54944	0.564935	2.74268	0.00609391	0.101304409946856	STRC	161497	stereocilin
ENSG00000152952	331.939	0.45122	0.164531	2.74245	0.00609819	0.101304409946856	PLOD2	5352	procollagen-lysine,2-oxoglutarate 5-dioxygenase 2
ENSG00000104388	1253.58	-0.420038	0.153168	-2.74233	0.00610049	0.101304409946856	RAB2A	5862	RAB2A, member RAS oncogene family
ENSG00000157890	130.417	0.492362	0.179559	2.74205	0.00610561	0.101304409946856	MEGF11	84465	multiple EGF like domains 11
ENSG00000156650	1039.5	0.22684	0.0827436	2.74149	0.00611622	0.101392313604142	KAT6B	23522	lysine acetyltransferase 6B
ENSG00000253846	106.015	0.43224	0.157687	2.74113	0.00612288	0.101414921975504	PCDHGA10	56106	protocadherin gamma subfamily A, 10
ENSG00000200885	2.80798	1.57602	0.574987	2.74096	0.00612597	NA	RNU1-146P	106480198	RNA, U1 small nuclear 146, pseudogene
ENSG00000083750	223.069	-0.30606	0.11169	-2.74026	0.00613905	0.101594587262199	RRAGB	10325	Ras related GTP binding B
ENSG00000121314	4.46477	1.46901	0.536222	2.73955	0.00615233	NA	TAS2R8	50836	taste 2 receptor member 8
ENSG00000272800	19.4962	0.719635	0.262695	2.73944	0.00615446	0.101761478954306	NA	NA	NA
ENSG00000279330	10.1575	1.23996	0.452703	2.73901	0.00616246	0.101805718133244	NA	NA	NA
ENSG00000224442	3.59864	1.68482	0.615236	2.73849	0.00617218	NA	NA	NA	NA
ENSG00000175175	552.357	-0.386232	0.141059	-2.73809	0.00617981	0.102004148550681	PPM1E	22843	protein phosphatase, Mg2+/Mn2+ dependent 1E
ENSG00000118292	27.3066	-0.656211	0.2397	-2.73763	0.00618829	0.102036053326966	C1orf54	79630	chromosome 1 open reading frame 54
ENSG00000115234	639.748	-0.356197	0.130122	-2.73741	0.00619242	0.102036053326966	SNX17	9784	sorting nexin 17
ENSG00000172081	207.649	0.57614	0.210523	2.7367	0.00620581	0.102168662736651	MOB3A	126308	MOB kinase activator 3A
ENSG00000114520	219.757	-0.409519	0.149709	-2.73543	0.0062299	0.102476977193641	SNX4	8723	sorting nexin 4
ENSG00000204603	5.88094	-1.40944	0.515255	-2.73541	0.00623018	NA	LINC01257	116437	long intergenic non-protein coding RNA 1257
ENSG00000187678	171.286	-0.643716	0.235432	-2.7342	0.00625328	0.102700371925077	SPRY4	81848	sprouty RTK signaling antagonist 4
ENSG00000112146	578.222	-0.424996	0.15544	-2.73415	0.00625422	0.102700371925077	FBXO9	26268	F-box protein 9
ENSG00000167191	5302.59	0.328975	0.120432	2.73162	0.00630236	0.103401975772458	GPRC5B	51704	G protein-coupled receptor class C group 5 member B
ENSG00000145241	730.918	0.36996	0.135499	2.73035	0.00632671	0.103641588621492	CENPC	1060	centromere protein C
ENSG00000181789	879.051	-0.415673	0.152245	-2.73029	0.00632781	0.103641588621492	COPG1	22820	COPI coat complex subunit gamma 1
ENSG00000100320	2081.96	-0.261395	0.0957763	-2.72923	0.00634829	0.103708038467362	RBFOX2	23543	RNA binding fox-1 homolog 2
ENSG00000125827	1989.22	-0.480579	0.176097	-2.72906	0.00635152	0.103708038467362	TMX4	56255	thioredoxin related transmembrane protein 4
ENSG00000166762	197.898	0.711741	0.260804	2.72903	0.00635213	0.103708038467362	CATSPER2	117155	cation channel sperm associated 2
ENSG00000269834	46.1803	0.619456	0.227021	2.72862	0.0063599	0.103708038467362	ZNF528-AS1	102724105	ZNF528 antisense RNA 1
ENSG00000182185	28.135	0.593233	0.217452	2.72811	0.00636991	0.103708038467362	RAD51B	5890	RAD51 paralog B
ENSG00000256101	7.79407	1.32335	0.485158	2.72767	0.00637839	0.103708038467362	NA	NA	NA
ENSG00000173418	192.696	-0.393129	0.144144	-2.72733	0.006385	0.103708038467362	NAA20	51126	N-alpha-acetyltransferase 20, NatB catalytic subunit
ENSG00000262700	10.3848	1.12677	0.413164	2.72716	0.00638812	0.103708038467362	LOC100421173	100421173	thyroid hormone receptor interactor 11 pseudogene
ENSG00000175344	57.8225	-0.502868	0.184396	-2.72711	0.00638916	0.103708038467362	CHRNA7	1139	cholinergic receptor nicotinic alpha 7 subunit
ENSG00000114790	451.322	0.33219	0.121817	2.72695	0.00639219	0.103708038467362	ARHGEF26	26084	Rho guanine nucleotide exchange factor 26
ENSG00000277586	8034.54	-0.439703	0.16126	-2.72668	0.00639748	0.103708038467362	NEFL	4747	neurofilament light chain
ENSG00000221994	61.1519	0.569439	0.208846	2.7266	0.00639899	0.103708038467362	ZNF630	57232	zinc finger protein 630
ENSG00000077264	2101.23	-0.354925	0.130187	-2.72627	0.00640546	0.103708038467362	PAK3	5063	p21 (RAC1) activated kinase 3
ENSG00000154975	463.326	-0.482145	0.176873	-2.72593	0.00641202	0.103708038467362	CA10	56934	carbonic anhydrase 10
ENSG00000239219	3.76276	1.58844	0.582719	2.72591	0.00641253	NA	FHL1P1	100128164	FHL1 pseudogene 1
ENSG00000155093	2338.07	-0.291696	0.107039	-2.72515	0.00642727	0.103708038467362	PTPRN2	5799	protein tyrosine phosphatase receptor type N2
ENSG00000260549	12.7255	1.25588	0.46088	2.72497	0.0064308	0.103708038467362	NA	NA	NA
ENSG00000285882	6.79713	1.46603	0.538058	2.72467	0.00643653	0.103708038467362	NA	NA	NA
ENSG00000103194	569.99	-0.225625	0.0828168	-2.72439	0.00644202	0.103708038467362	USP10	9100	ubiquitin specific peptidase 10
ENSG00000214753	411.921	-0.311678	0.114406	-2.72431	0.00644366	0.103708038467362	HNRNPUL2	221092	heterogeneous nuclear ribonucleoprotein U like 2
ENSG00000147677	620.086	-0.327816	0.120342	-2.72404	0.00644894	0.103708038467362	EIF3H	8667	eukaryotic translation initiation factor 3 subunit H
ENSG00000145832	80.9584	0.822912	0.302115	2.72384	0.00645283	0.103708038467362	SLC25A48	153328	solute carrier family 25 member 48
ENSG00000232303	7.63282	1.286	0.472146	2.72373	0.00645498	0.103708038467362	DFFBP1	100422581	DNA fragmentation factor subunit beta pseudogene 1
ENSG00000143401	652.346	-0.329124	0.12086	-2.72319	0.00646541	0.103708038467362	ANP32E	81611	acidic nuclear phosphoprotein 32 family member E
ENSG00000261684	14.9529	1.16397	0.427437	2.72313	0.0064667	0.103708038467362	NA	NA	NA
ENSG00000104524	111.949	-0.590693	0.21692	-2.72309	0.00646751	0.103708038467362	PYCR3	65263	pyrroline-5-carboxylate reductase 3
ENSG00000126583	663.175	-0.544576	0.200039	-2.72236	0.00648184	0.103850723086862	PRKCG	5582	protein kinase C gamma
ENSG00000204805	4.71679	1.93601	0.711259	2.72195	0.00648972	NA	NA	NA	NA
ENSG00000259781	44.5111	0.636221	0.233742	2.7219	0.00649084	0.103907831645948	NA	NA	NA
ENSG00000243716	120.77	0.840538	0.3089	2.72107	0.00650707	0.104030490302492	NPIPB5	100132247	nuclear pore complex interacting protein family member B5
ENSG00000205562	109.538	-0.568151	0.208806	-2.72095	0.00650939	0.104030490302492	FLRT2-AS1	100506731	FLRT2 antisense RNA 1
ENSG00000268598	2.57126	1.63628	0.601519	2.72024	0.0065234	NA	VN1R80P	100312825	vomeronasal 1 receptor 80 pseudogene
ENSG00000130540	1435.55	-0.489756	0.180121	-2.71904	0.00654717	0.104473867531786	SULT4A1	25830	sulfotransferase family 4A member 1
ENSG00000171100	203.544	0.332603	0.122326	2.71899	0.00654806	0.104473867531786	MTM1	4534	myotubularin 1
ENSG00000067225	6205.96	-0.37074	0.136393	-2.71816	0.00656454	0.104627267899147	PKM	5315	pyruvate kinase M1/2
ENSG00000120860	146.279	-0.33244	0.122318	-2.71783	0.00657121	0.104627267899147	WASHC3	51019	WASH complex subunit 3
ENSG00000064102	128.162	0.332808	0.122474	2.71737	0.00658035	0.104627267899147	INTS13	55726	integrator complex subunit 13
ENSG00000249006	13.1703	1.39611	0.513782	2.71732	0.00658133	0.104627267899147	NA	NA	NA
ENSG00000219928	5.09226	1.32474	0.487535	2.71722	0.00658327	NA	NA	NA	NA
ENSG00000183018	446.638	0.282692	0.104041	2.71713	0.00658505	0.104627267899147	SPNS2	124976	SPNS lysolipid transporter 2, sphingosine-1-phosphate
ENSG00000079691	719.284	0.33311	0.122613	2.71675	0.00659257	0.104659813183901	CARMIL1	55604	capping protein regulator and myosin 1 linker 1
ENSG00000141367	7322.31	-0.341163	0.1256	-2.71626	0.00660244	0.10472955219765	CLTC	1213	clathrin heavy chain
ENSG00000047644	390.984	0.350139	0.128937	2.71559	0.00661587	0.104788304929727	WWC3	55841	WWC family member 3
ENSG00000215174	6.26132	1.09913	0.404757	2.71552	0.00661711	0.104788304929727	NLRP2B	286430	NLR family pyrin domain containing 2B
ENSG00000163938	261.692	-0.379968	0.13998	-2.71445	0.00663856	0.104909605710021	GNL3	26354	G protein nucleolar 3
ENSG00000131174	521.102	-0.441891	0.162797	-2.71437	0.00664016	0.104909605710021	COX7B	1349	cytochrome c oxidase subunit 7B
ENSG00000270154	17.1646	1.05721	0.389493	2.71432	0.00664124	0.104909605710021	NA	NA	NA
ENSG00000174444	2730.01	-0.331767	0.122278	-2.71323	0.00666308	0.105078668664954	RPL4	6124	ribosomal protein L4
ENSG00000135018	2187.33	-0.285137	0.1051	-2.713	0.00666774	0.105078668664954	UBQLN1	29979	ubiquilin 1
ENSG00000255302	1509.48	-0.368545	0.135846	-2.71296	0.00666843	0.105078668664954	EID1	23741	EP300 interacting inhibitor of differentiation 1
ENSG00000237818	26.7438	0.97222	0.358499	2.71192	0.00668948	0.105263572963858	RPS3AP29	730861	RPS3A pseudogene 29
ENSG00000161551	210.507	0.437959	0.161499	2.71184	0.00669118	0.105263572963858	ZNF577	84765	zinc finger protein 577
ENSG00000182230	64.6775	0.832099	0.306942	2.71093	0.00670939	0.105325830283906	NA	NA	NA
ENSG00000167986	1754.78	-0.294867	0.108783	-2.71059	0.00671628	0.105325830283906	DDB1	1642	damage specific DNA binding protein 1
ENSG00000138698	926.872	-0.344972	0.127282	-2.71029	0.00672241	0.105325830283906	RAP1GDS1	5910	Rap1 GTPase-GDP dissociation stimulator 1
ENSG00000169851	2188.51	-0.232895	0.0859324	-2.71021	0.00672408	0.105325830283906	PCDH7	5099	protocadherin 7
ENSG00000127564	18.9554	-0.716576	0.264407	-2.71012	0.00672583	0.105325830283906	PKMYT1	9088	protein kinase, membrane associated tyrosine/threonine 1
ENSG00000044459	100.065	0.408052	0.150572	2.71001	0.0067282	0.105325830283906	CNTLN	54875	centlein
ENSG00000184209	83.2588	0.437095	0.161352	2.70895	0.0067496	0.105574371527258	SNRNP35	11066	small nuclear ribonucleoprotein U11/U12 subunit 35
ENSG00000007392	450.409	0.297693	0.109906	2.70861	0.00675655	0.105574590185484	LUC7L	55692	LUC7 like
ENSG00000271204	168.534	1.1144	0.411459	2.70841	0.00676066	0.105574590185484	NA	NA	NA
ENSG00000186665	63.8411	-0.635648	0.234736	-2.70793	0.00677045	0.105585650623467	C17orf58	284018	chromosome 17 open reading frame 58
ENSG00000100362	58.7191	-0.878525	0.324438	-2.70783	0.00677242	0.105585650623467	PVALB	5816	parvalbumin
ENSG00000088448	642.433	0.299318	0.110565	2.70716	0.00678622	0.105590454717292	ANKRD10	55608	ankyrin repeat domain 10
ENSG00000182173	73.943	0.463206	0.171125	2.70683	0.00679285	0.105590454717292	TSEN54	283989	tRNA splicing endonuclease subunit 54
ENSG00000225174	10.3436	0.947441	0.350034	2.70671	0.00679531	0.105590454717292	OSTM1-AS1	100287366	OSTM1 antisense RNA 1
ENSG00000189136	53.9895	0.499385	0.184502	2.70667	0.00679617	0.105590454717292	NA	NA	NA
ENSG00000240729	8.36648	1.03939	0.384039	2.70647	0.00680035	0.105590454717292	RPL21P60	100271175	ribosomal protein L21 pseudogene 60
ENSG00000162599	2566.87	0.376484	0.139127	2.70606	0.00680875	0.105635084772702	NFIA	4774	nuclear factor I A
ENSG00000189319	393.004	0.339768	0.12565	2.7041	0.00684903	0.106068665968447	FAM53B	9679	family with sequence similarity 53 member B
ENSG00000126091	70.3117	0.582682	0.215493	2.70394	0.00685217	0.106068665968447	ST3GAL3	6487	ST3 beta-galactoside alpha-2,3-sialyltransferase 3
ENSG00000272971	7.25865	-1.18141	0.436929	-2.70389	0.00685334	0.106068665968447	NA	NA	NA
ENSG00000127804	297.458	0.258728	0.0956979	2.70359	0.00685948	0.106077708252923	METTL16	79066	methyltransferase 16, N6-methyladenosine
ENSG00000010165	252.496	-0.273292	0.101129	-2.70241	0.00688397	0.106370372963899	METTL13	51603	methyltransferase 13, eEF1A lysine and N-terminal methyltransferase
ENSG00000106682	1916.84	-0.293488	0.108614	-2.70213	0.00688974	0.106373557423314	EIF4H	7458	eukaryotic translation initiation factor 4H
ENSG00000046651	222.15	0.383815	0.142094	2.70114	0.00691013	0.10660234497063	OFD1	8481	OFD1 centriole and centriolar satellite protein
ENSG00000215021	380.882	-0.331301	0.122671	-2.70072	0.00691896	0.106611809000298	PHB2	11331	prohibitin 2
ENSG00000011454	1497.62	-0.198158	0.0733787	-2.70048	0.00692401	0.106611809000298	RABGAP1	23637	RAB GTPase activating protein 1
ENSG00000242539	16.1303	0.811478	0.300529	2.70017	0.00693049	0.106611809000298	NA	NA	NA
ENSG00000143248	1317.85	-0.42238	0.156435	-2.70004	0.00693306	0.106611809000298	RGS5	8490	regulator of G protein signaling 5
ENSG00000214552	16.2133	1.17938	0.436908	2.69937	0.00694713	0.106657783321741	NA	NA	NA
ENSG00000239389	40.966	0.718915	0.266328	2.69936	0.00694721	0.106657783321741	PCDHA13	56136	protocadherin alpha 13
ENSG00000106829	650.503	0.294932	0.109313	2.69806	0.00697448	0.106990479497247	TLE4	7091	TLE family member 4, transcriptional corepressor
ENSG00000111229	294.206	-0.307963	0.114179	-2.69719	0.00699278	0.107185253833228	ARPC3	10094	actin related protein 2/3 complex subunit 3
ENSG00000154096	3367.51	-0.439061	0.162806	-2.69684	0.0070001	0.107211540890967	THY1	7070	Thy-1 cell surface antigen
ENSG00000133812	764.738	0.283119	0.105016	2.69595	0.00701877	0.10734384760821	SBF2	81846	SET binding factor 2
ENSG00000091073	51.6333	0.583862	0.216574	2.6959	0.00701998	0.10734384760821	DTX2	113878	deltex E3 ubiquitin ligase 2
ENSG00000088826	352.184	0.448687	0.166509	2.69468	0.00704566	0.10765052426468	SMOX	54498	spermine oxidase
ENSG00000231615	16.5919	1.11682	0.414525	2.69421	0.00705553	0.107715161423587	LOC646870	646870	centrosomal protein 57kDa pseudogene
ENSG00000165186	412.203	0.329212	0.122221	2.69358	0.00706896	0.107771305049649	PTCHD1	139411	patched domain containing 1
ENSG00000252690	18.2392	0.746978	0.277326	2.69351	0.00707048	0.107771305049649	NA	NA	NA
ENSG00000201666	5.69303	1.19179	0.442489	2.69339	0.00707299	NA	LOC124900494	124900494	small nucleolar RNA SNORD74
ENSG00000179010	1977.96	-0.332913	0.123613	-2.69318	0.00707741	0.107790916230109	MRFAP1	93621	Morf4 family associated protein 1
ENSG00000103335	394.326	0.418674	0.155523	2.69204	0.00710158	0.108061718756837	PIEZO1	9780	piezo type mechanosensitive ion channel component 1
ENSG00000111674	4573.1	-0.498851	0.185321	-2.69181	0.0071065	0.108061718756837	ENO2	2026	enolase 2
ENSG00000153208	370.998	0.456399	0.169587	2.69123	0.00711881	0.108162933571189	MERTK	10461	MER proto-oncogene, tyrosine kinase
ENSG00000255112	517.165	-0.270166	0.100407	-2.69071	0.00712998	0.108246515389595	CHMP1B	57132	charged multivesicular body protein 1B
ENSG00000148482	468.178	0.471763	0.17535	2.69041	0.00713637	0.108257596562963	SLC39A12	221074	solute carrier family 39 member 12
ENSG00000165152	818.289	-0.318324	0.118349	-2.68971	0.00715135	0.1083933156394	PGAP4	84302	post-GPI attachment to proteins GalNAc transferase 4
ENSG00000251136	336.104	0.553697	0.205884	2.68936	0.00715893	0.1083933156394	RIPK2-DT	101929709	RIPK2 divergent transcript
ENSG00000100242	1814.7	0.347796	0.129331	2.6892	0.00716233	0.1083933156394	SUN2	25777	Sad1 and UNC84 domain containing 2
ENSG00000271321	2.43987	2.06308	0.767331	2.68864	0.00717434	NA	CTAGE6	340307	CTAGE family member 6
ENSG00000198417	136.34	1.10504	0.411067	2.68823	0.00718318	0.108532969502573	MT1F	4494	metallothionein 1F
ENSG00000235651	5.16081	1.39596	0.519296	2.68818	0.00718426	NA	G3BP1P1	100422338	G3BP1 pseudogene 1
ENSG00000204370	165.739	-0.416494	0.154944	-2.68802	0.00718763	0.108532969502573	SDHD	6392	succinate dehydrogenase complex subunit D
ENSG00000279348	453.503	-0.423418	0.157546	-2.68758	0.00719717	0.108532969502573	NA	NA	NA
ENSG00000114383	280.047	-0.387729	0.144268	-2.68756	0.0071976	0.108532969502573	TUSC2	11334	tumor suppressor 2, mitochondrial calcium regulator
ENSG00000100916	215.781	-0.439273	0.163453	-2.68745	0.00719995	0.108532969502573	BRMS1L	84312	BRMS1 like transcriptional repressor
ENSG00000231233	18.9404	-0.833046	0.310063	-2.68669	0.00721629	0.10869352509538	CFAP58-DT	100505869	CFAP58 divergent transcript
ENSG00000236922	60.1262	0.630216	0.234614	2.68618	0.00722749	0.108776621152947	NA	NA	NA
ENSG00000107937	249.704	-0.297825	0.110918	-2.68508	0.00725116	0.108932641990285	GTPBP4	23560	GTP binding protein 4
ENSG00000260578	13.3078	0.86269	0.321339	2.68467	0.00726011	0.108932641990285	NA	NA	NA
ENSG00000139182	2341.81	-0.388345	0.144654	-2.68464	0.00726078	0.108932641990285	CLSTN3	9746	calsyntenin 3
ENSG00000166326	2460.66	-0.245127	0.0913091	-2.68459	0.00726193	0.108932641990285	TRIM44	54765	tripartite motif containing 44
ENSG00000226674	9.29232	1.02759	0.382804	2.68438	0.00726636	0.108932641990285	TEX41	401014	testis expressed 41
ENSG00000102032	49.1148	0.595869	0.222048	2.68352	0.00728515	0.109128810200946	RENBP	5973	renin binding protein
ENSG00000123908	1006.22	0.21848	0.0814355	2.68286	0.00729952	0.109192882596195	AGO2	27161	argonaute RISC catalytic component 2
ENSG00000162522	532.886	0.401758	0.149757	2.68274	0.0073022	0.109192882596195	KIAA1522	57648	KIAA1522
ENSG00000124743	3.29797	1.56013	0.581559	2.68267	0.0073037	NA	KLHL31	401265	kelch like family member 31
ENSG00000104490	1905.13	-0.556492	0.20745	-2.68254	0.00730657	0.109192882596195	NCALD	83988	neurocalcin delta
ENSG00000125962	84.903	-0.492948	0.183802	-2.68196	0.00731923	0.109296646761419	ARMCX5	64860	armadillo repeat containing X-linked 5
ENSG00000265750	13.0045	0.952954	0.355391	2.68143	0.00733092	0.109385744367032	NA	NA	NA
ENSG00000101447	21.6658	0.826143	0.308355	2.6792	0.00737986	0.110003482781321	FAM83D	81610	family with sequence similarity 83 member D
ENSG00000205835	8.61792	1.54104	0.575225	2.67902	0.00738383	0.110003482781321	GMNC	647309	geminin coiled-coil domain containing
ENSG00000082641	2491.15	-0.224943	0.0839882	-2.67827	0.00740036	0.11005832090666	NFE2L1	4779	NFE2 like bZIP transcription factor 1
ENSG00000187736	47.2517	0.585011	0.218441	2.67812	0.00740356	0.11005832090666	NHEJ1	79840	non-homologous end joining factor 1
ENSG00000159712	103.866	0.605976	0.226291	2.67786	0.00740932	0.11005832090666	NA	NA	NA
ENSG00000260316	19.5846	1.18653	0.443098	2.67781	0.00741054	0.11005832090666	NA	NA	NA
ENSG00000286084	54.0196	-0.633216	0.236562	-2.67675	0.00743408	0.110197491136098	NA	NA	NA
ENSG00000181211	53.9931	0.918616	0.343219	2.67647	0.00744023	0.110197491136098	HECW1-IT1	100127950	HECW1 intronic transcript 1
ENSG00000272688	11.5902	0.96748	0.36148	2.67644	0.00744092	0.110197491136098	NA	NA	NA
ENSG00000278840	8.50289	1.08071	0.403802	2.67635	0.00744297	0.110197491136098	NA	NA	NA
ENSG00000233642	9.61714	-1.09057	0.407599	-2.67559	0.00745984	0.110305792293471	GPR158-AS1	100128811	GPR158 antisense RNA 1
ENSG00000258469	18.3053	1.13996	0.426112	2.67526	0.00746706	0.110305792293471	NA	NA	NA
ENSG00000229932	12.6739	-1.39746	0.522367	-2.67524	0.0074676	0.110305792293471	NA	NA	NA
ENSG00000137802	672.687	0.36418	0.136334	2.67124	0.00755727	0.111434644927468	MAPKBP1	23005	mitogen-activated protein kinase binding protein 1
ENSG00000113100	305.331	-0.339701	0.127172	-2.67118	0.0075584	0.111434644927468	CDH9	1007	cadherin 9
ENSG00000102003	2851.83	-0.514702	0.192697	-2.67105	0.00756151	0.111434644927468	SYP	6855	synaptophysin
ENSG00000107874	334.884	-0.328266	0.12291	-2.67077	0.00756771	0.111440138188249	CUEDC2	79004	CUE domain containing 2
ENSG00000256723	2.86016	2.29925	0.861318	2.66946	0.0075974	NA	LOC100421622	100421622	family with sequence similarity 91 member A1 pseudogene
ENSG00000072121	478.596	0.324409	0.121532	2.66934	0.00760004	0.111769594502245	ZFYVE26	23503	zinc finger FYVE-type containing 26
ENSG00000281160	30.4236	-0.796797	0.298578	-2.66864	0.0076159	0.111769594502245	NA	NA	NA
ENSG00000102837	13.156	-1.27436	0.477541	-2.66858	0.0076172	0.111769594502245	OLFM4	10562	olfactomedin 4
ENSG00000256463	221.645	0.618045	0.231607	2.66851	0.0076189	0.111769594502245	SALL3	27164	spalt like transcription factor 3
ENSG00000122584	193.65	-0.495339	0.185628	-2.66845	0.00762026	0.111769594502245	NXPH1	30010	neurexophilin 1
ENSG00000070759	41.233	0.559753	0.209786	2.66821	0.00762574	0.111769594502245	TESK2	10420	testis associated actin remodelling kinase 2
ENSG00000203435	10.1704	0.95555	0.358212	2.66756	0.00764048	0.111769594502245	NA	NA	NA
ENSG00000107951	507.512	-0.266525	0.0999189	-2.66741	0.00764384	0.111769594502245	MTPAP	55149	mitochondrial poly(A) polymerase
ENSG00000259319	77.7302	-0.507016	0.190101	-2.66708	0.00765126	0.111769594502245	NA	NA	NA
ENSG00000196074	149.714	0.56755	0.212803	2.66702	0.00765261	0.111769594502245	SYCP2	10388	synaptonemal complex protein 2
ENSG00000087460	8044.44	-0.318693	0.119497	-2.66695	0.00765441	0.111769594502245	GNAS	2778	GNAS complex locus
ENSG00000287134	21.7084	0.946491	0.354986	2.66628	0.00766966	0.111843612139142	NA	NA	NA
ENSG00000134717	430.221	-0.380596	0.142752	-2.66614	0.00767283	0.111843612139142	BTF3L4	91408	basic transcription factor 3 like 4
ENSG00000212127	39.3975	0.686421	0.257477	2.66595	0.00767703	0.111843612139142	TAS2R14	50840	taste 2 receptor member 14
ENSG00000135632	245.871	-0.253147	0.0949679	-2.66561	0.00768488	0.111872611392314	SMYD5	10322	SMYD family member 5
ENSG00000273568	8.80728	0.94055	0.352889	2.66528	0.00769234	0.111896040067612	NA	NA	NA
ENSG00000273325	3.91292	1.83272	0.687687	2.66505	0.0076977	NA	NA	NA	NA
ENSG00000091664	113.937	-0.692726	0.259983	-2.6645	0.00771026	0.112071453517389	SLC17A6	57084	solute carrier family 17 member 6
ENSG00000135605	16.3758	0.797474	0.29939	2.66366	0.00772956	0.1122665766693	TEC	7006	tec protein tyrosine kinase
ENSG00000068489	31.3681	-0.652652	0.245068	-2.66315	0.00774137	0.112352686243763	PRR11	55771	proline rich 11
ENSG00000211445	239.758	-0.607338	0.228087	-2.66274	0.00775067	0.112402391289758	GPX3	2878	glutathione peroxidase 3
ENSG00000156475	1854.61	-0.258901	0.0972525	-2.66216	0.00776419	0.112513006970452	PPP2R2B	5521	protein phosphatase 2 regulatory subunit Bbeta
ENSG00000078018	19954.2	-0.324949	0.122084	-2.66168	0.0077751	0.112585775531272	MAP2	4133	microtubule associated protein 2
ENSG00000130741	781.833	-0.322888	0.121346	-2.66089	0.00779349	0.112727531103174	EIF2S3	1968	eukaryotic translation initiation factor 2 subunit gamma
ENSG00000224348	11.786	1.11001	0.41718	2.66075	0.00779668	0.112727531103174	RPL36P6	100271008	ribosomal protein L36 pseudogene 6
ENSG00000084234	3488.56	-0.229914	0.0864189	-2.66046	0.00780345	0.112740059267633	APLP2	334	amyloid beta precursor like protein 2
ENSG00000111907	509.67	0.442308	0.166286	2.65992	0.00781594	0.11281226929323	TPD52L1	7164	TPD52 like 1
ENSG00000071537	1247.02	-0.245694	0.0923798	-2.65961	0.00782309	0.11281226929323	SEL1L	6400	SEL1L adaptor subunit of ERAD E3 ubiquitin ligase
ENSG00000286504	17.4142	0.978371	0.367915	2.65923	0.00783191	0.11281226929323	NA	NA	NA
ENSG00000087510	12.1914	0.93511	0.35166	2.65913	0.0078342	0.11281226929323	TFAP2C	7022	transcription factor AP-2 gamma
ENSG00000156219	101.045	0.569133	0.21406	2.65876	0.00784295	0.11281226929323	ART3	419	ADP-ribosyltransferase 3 (inactive)
ENSG00000162641	2.42592	1.57316	0.591716	2.65865	0.00784549	NA	AKNAD1	254268	AKNA domain containing 1
ENSG00000179388	449.907	-0.434721	0.163514	-2.65861	0.00784646	0.11281226929323	EGR3	1960	early growth response 3
ENSG00000212694	83.2437	0.629626	0.236838	2.65846	0.00784976	0.11281226929323	LINC01089	338799	long intergenic non-protein coding RNA 1089
ENSG00000118762	411.801	0.356552	0.134133	2.65821	0.0078558	0.11281429422432	PKD2	5311	polycystin 2, transient receptor potential cation channel
ENSG00000268516	42.4535	0.605912	0.228035	2.65711	0.00788146	0.112987066251188	NA	NA	NA
ENSG00000118276	698.27	-0.430216	0.161917	-2.65702	0.00788343	0.112987066251188	B4GALT6	9331	beta-1,4-galactosyltransferase 6
ENSG00000182218	405.146	0.348182	0.131047	2.65692	0.00788593	0.112987066251188	HHIPL1	84439	HHIP like 1
ENSG00000264084	5.67843	1.17969	0.444127	2.6562	0.00790262	NA	MIR5688	100847077	microRNA 5688
ENSG00000175216	2168.12	-0.183464	0.0690725	-2.65611	0.00790475	0.112987066251188	CKAP5	9793	cytoskeleton associated protein 5
ENSG00000287032	16.9272	0.932881	0.35122	2.65611	0.00790476	0.112987066251188	NA	NA	NA
ENSG00000158301	842.428	-0.41788	0.157328	-2.65611	0.00790481	0.112987066251188	GPRASP2	114928	G protein-coupled receptor associated sorting protein 2
ENSG00000161980	64.9819	-0.567993	0.213877	-2.6557	0.00791431	0.112987066251188	POLR3K	51728	RNA polymerase III subunit K
ENSG00000126226	286.075	0.37527	0.141309	2.65567	0.00791512	0.112987066251188	PCID2	55795	PCI domain containing 2
ENSG00000273989	2.91423	1.96672	0.740715	2.65517	0.00792689	NA	NA	NA	NA
ENSG00000128849	716.573	0.43227	0.162825	2.65482	0.00793505	0.113187038021432	CGNL1	84952	cingulin like 1
ENSG00000121073	153.509	-0.308783	0.116327	-2.65444	0.00794411	0.113231723046697	SLC35B1	10237	solute carrier family 35 member B1
ENSG00000169933	1120	-0.316641	0.119348	-2.65308	0.00797611	0.113478536118885	FRMPD4	9758	FERM and PDZ domain containing 4
ENSG00000213694	99.5034	0.612736	0.230966	2.65293	0.00797959	0.113478536118885	S1PR3	1903	sphingosine-1-phosphate receptor 3
ENSG00000178952	554.798	-0.250032	0.0942501	-2.65286	0.00798135	0.113478536118885	TUFM	7284	Tu translation elongation factor, mitochondrial
ENSG00000074696	1490.36	-0.251252	0.0947157	-2.6527	0.00798517	0.113478536118885	HACD3	51495	3-hydroxyacyl-CoA dehydratase 3
ENSG00000127540	117.415	-0.389502	0.146848	-2.65242	0.00799162	0.113485711861985	UQCR11	10975	ubiquinol-cytochrome c reductase, complex III subunit XI
ENSG00000224255	5.30008	1.26988	0.478848	2.65195	0.00800281	NA	PDCL3P6	100419023	PDCL3 pseudogene 6
ENSG00000115423	393.399	0.486245	0.183355	2.65194	0.00800315	0.113542441443298	DNAH6	1768	dynein axonemal heavy chain 6
ENSG00000143702	1777.12	-0.177334	0.0668921	-2.65104	0.00802442	0.113542441443298	CEP170	9859	centrosomal protein 170
ENSG00000067113	264.456	0.290338	0.109537	2.6506	0.00803495	0.113542441443298	PLPP1	8611	phospholipid phosphatase 1
ENSG00000143772	3147.67	0.452606	0.170765	2.65046	0.00803816	0.113542441443298	ITPKB	3707	inositol-trisphosphate 3-kinase B
ENSG00000131899	728.796	0.314515	0.118665	2.65045	0.00803847	0.113542441443298	LLGL1	3996	LLGL scribble cell polarity complex component 1
ENSG00000101191	828.545	0.317103	0.119642	2.65044	0.00803871	0.113542441443298	DIDO1	11083	death inducer-obliterator 1
ENSG00000135069	797.99	0.328635	0.123994	2.6504	0.00803954	0.113542441443298	PSAT1	29968	phosphoserine aminotransferase 1
ENSG00000113522	80.1361	0.365384	0.137868	2.65025	0.00804313	0.113542441443298	RAD50	10111	RAD50 double strand break repair protein
ENSG00000197860	1448.68	-0.407312	0.153719	-2.64972	0.0080558	0.113632672857037	SGTB	54557	small glutamine rich tetratricopeptide repeat co-chaperone beta
ENSG00000103365	624.961	0.232151	0.0876213	2.64949	0.00806142	0.113632672857037	GGA2	23062	golgi associated, gamma adaptin ear containing, ARF binding protein 2
ENSG00000054793	6429.9	-0.276788	0.104483	-2.64911	0.00807041	0.113675680809777	ATP9A	10079	ATPase phospholipid transporting 9A (putative)
ENSG00000245105	42.8782	0.705911	0.266499	2.64883	0.00807701	0.113684841358548	A2M-AS1	144571	A2M antisense RNA 1
ENSG00000144635	447.067	-0.28426	0.10734	-2.6482	0.00809206	0.113700416981802	DYNC1LI1	51143	dynein cytoplasmic 1 light intermediate chain 1
ENSG00000272156	6.40033	1.25919	0.475514	2.64807	0.00809534	0.113700416981802	NA	NA	NA
ENSG00000069966	1089.24	-0.275738	0.104129	-2.64804	0.00809596	0.113700416981802	GNB5	10681	G protein subunit beta 5
ENSG00000163132	76.6026	0.737985	0.278811	2.6469	0.00812331	0.113976626047562	MSX1	4487	msh homeobox 1
ENSG00000180245	21.6383	0.657946	0.248604	2.64656	0.00813142	0.113976626047562	RRH	10692	retinal pigment epithelium-derived rhodopsin homolog
ENSG00000132341	1308.87	-0.422289	0.159621	-2.64557	0.00815528	0.113976626047562	RAN	5901	RAN, member RAS oncogene family
ENSG00000166801	75.911	0.632195	0.238974	2.64545	0.00815818	0.113976626047562	FAM111A	63901	FAM111 trypsin like peptidase A
ENSG00000185158	273.172	0.450413	0.170284	2.64507	0.00816734	0.113976626047562	LRRC37B	114659	leucine rich repeat containing 37B
ENSG00000187398	197.711	-0.376142	0.142213	-2.64491	0.00817123	0.113976626047562	LUZP2	338645	leucine zipper protein 2
ENSG00000100393	1354.68	0.234383	0.0886204	2.6448	0.00817384	0.113976626047562	EP300	2033	E1A binding protein p300
ENSG00000287135	10.3899	-1.43922	0.544226	-2.64453	0.00818039	0.113976626047562	NA	NA	NA
ENSG00000005059	33.012	-0.716929	0.271099	-2.64453	0.00818045	0.113976626047562	MCUB	55013	mitochondrial calcium uniporter dominant negative subunit beta
ENSG00000286376	6.08897	1.32576	0.501331	2.64448	0.00818171	0.113976626047562	NA	NA	NA
ENSG00000149575	1243.82	-0.342334	0.129481	-2.6439	0.00819574	0.113976626047562	SCN2B	6327	sodium voltage-gated channel beta subunit 2
ENSG00000286565	3.36905	1.59792	0.604401	2.6438	0.00819806	NA	NA	NA	NA
ENSG00000285737	10.2398	0.826514	0.312719	2.64299	0.0082177	0.113976626047562	NA	NA	NA
ENSG00000233343	3.84019	1.5485	0.585953	2.6427	0.00822474	NA	ATP6V1G1P4	100462843	ATPase H+ transporting V1 subunit G1 pseudogene 4
ENSG00000166503	1211.47	-0.301572	0.114119	-2.64261	0.00822698	0.113976626047562	HDGFL3	50810	HDGF like 3
ENSG00000232973	58.4999	0.647923	0.245193	2.6425	0.00822965	0.113976626047562	CYP1B1-AS1	285154	CYP1B1 antisense RNA 1
ENSG00000118058	2149.2	0.260493	0.0985894	2.6422	0.00823704	0.113976626047562	KMT2A	4297	lysine methyltransferase 2A
ENSG00000152556	1535.17	-0.296992	0.112419	-2.64184	0.00824572	0.113976626047562	PFKM	5213	phosphofructokinase, muscle
ENSG00000197479	101.006	0.498409	0.188673	2.64166	0.00825011	0.113976626047562	PCDHB11	56125	protocadherin beta 11
ENSG00000043462	108.784	-0.499782	0.189217	-2.64132	0.00825842	0.113976626047562	LCP2	3937	lymphocyte cytosolic protein 2
ENSG00000103202	167.583	0.312635	0.118364	2.64129	0.00825901	0.113976626047562	NME4	4833	NME/NM23 nucleoside diphosphate kinase 4
ENSG00000047249	1271.56	-0.337011	0.127608	-2.64098	0.00826664	0.113976626047562	ATP6V1H	51606	ATPase H+ transporting V1 subunit H
ENSG00000213777	6.3514	1.24782	0.472568	2.64051	0.00827815	0.113976626047562	NA	NA	NA
ENSG00000205352	120.229	-0.41825	0.158404	-2.64039	0.00828101	0.113976626047562	PRR13	54458	proline rich 13
ENSG00000093144	261.718	-0.299572	0.113459	-2.64036	0.00828173	0.113976626047562	ECHDC1	55862	ethylmalonyl-CoA decarboxylase 1
ENSG00000244405	394.757	-0.599115	0.226918	-2.64023	0.00828504	0.113976626047562	ETV5	2119	ETS variant transcription factor 5
ENSG00000265354	200.65	-0.343191	0.129988	-2.64019	0.00828608	0.113976626047562	TIMM23	100287932	translocase of inner mitochondrial membrane 23
ENSG00000254536	10.9923	0.918322	0.347847	2.64002	0.00829009	0.113976626047562	NA	NA	NA
ENSG00000242588	52.4134	0.540575	0.204778	2.63981	0.00829535	0.113976626047562	NA	NA	NA
[truncated: 21,153 more rows]

## Sheet: DEA Resilience vs AD
ensembl	baseMean	log2FoldChange	lfcSE	stat	pvalue	padj	symbol	entrez	name
[truncated: 22,628 more rows]

[truncated: 8 more sheets: fgsea AD vs Cntr canonical, fgsea Res vs. Cntr canonical, fgseaR Res vs. AD canonical, fgsea AD vs. Cntr GO, fgsea Res vs. Cntr GO, fgsea Res vs. AD GO, fgsea Res vs. AD AT8 corrected, fgsea Res vs. AD 4G8 corrected]
