# Supplementary material for: Gene-expression profiling of individuals resilient to Alzheimer's disease reveals higher expression of genes related to metallothionein and mitochondrial processes and no changes in the unfolded protein response
Source: Acta Neuropathol Commun. 2024 Apr 25;12:68. doi: 10.1186/s40478-024-01760-9 (PMC11046840; doi:10.1186/s40478-024-01760-9)
Supplement: Supplementary file 3 — Additional file 3. The results of the WGCNA analysis, including module membership, GO and hub genes. [file 40478_2024_1760_MOESM3_ESM.xlsx]

## Sheet: Overview modules
Module	Selected significant GO and pathways	Hub genes
darkturquoise	Oligodendrocyte, myelin sheets, glia differentitation	CNP, ABCA2, MYRF, SEMA6A, PLLP
orange	Viral genes, viral response, interferon	PARP14, OAS2, MX1, IFIT3, OAS3
greenyellow	ns
pink	inflammatory response, adaptive immune response	LAPTM5, ITGB2, ABI3, C1QC, C1QA, C3
blue	Olfactory perception, sensory receptors, cilium,	TMEM161B-DT, MALAT1, MIR137HG, ZNF493, FGF14-IT1
black	Heatshock proteins, response to unfolded protein	RBM14, DNAJB1, P4HA2, FLCN, HSPA1A
magenta	ns
steelblue	Oxidative phosphorylation, respiratory chain complex, respirasome	ND1, MT-CO1, MT-CO2, ND5, ATP6
turquoise	ECM receptor interaction, extracellular matrix, collagen, ECM proteoglycans	MBD6, PKD1, ZNF276, EHMT1, LENG8, CORO6
lightyellow	ns
midnightblue	neurotransmitter activity, dendrite, dendritic tree, mRNA processing	LMTK3, PHRF1, NCOR2, PLCH2, NUMA1
darkorange	ns
darkgrey	ns
darkred	ns
tan	Respones to wounding, vessel development, gliogenesis	TLN1, MPAKAPK2, WASF2, LRP10, TGFBR2
lightcyan	ns
salmon	ns
skyblue	protein folding, response to unfolded protein, Protein processing in endoplasmic reticulum	DNAJA1, AHSA1, PPID, HSPA8
green	ubiquitin ligase complex, DARPP-32 events,	PRKACB, RABA2A, MAP2K4
lightgreen	Cellular response to amino acid starvation, protein serine/threonine phosphatase activity
royalblue	Cytoplasmic translation, ribosome, translation, nonsense-Mediated Decay (NMD)	RPS15, RPL37A, RPL35A, RPL24
darkgreen	ns
saddlebrown	Influenza, translation, ATP synthesis, ribosome, NADH dehydrogenase activity	MZT2B, RPL27, CCDC85B, RPS11
cyan	Neural system, vesicle-mediated transport in synapse, synaptic signaling	PRKACA, SYP, DCTN1, DPP6
purple	AD, neurodegeneration, cellular respiration, G2/M Checkpoints, neuron signalling	ATP5F1B, G3BP2, INPP5F, YWHAZ

## Sheet: Gene module membership
	moduleColor	symbol	name	entrez	GSResilient	p.GSResilient	GSControl	p.GSControl	p.GSAD	GSAD
ENSG00000000457	purple	SCYL3	SCY1 like pseudokinase 3	57147	-0.180509	0.306974	-0.0286822	0.872076	0.245317	0.204786
ENSG00000006453	black	BAIAP2L1	BAR/IMD domain containing adaptor protein 2 like 1	55971	-0.157874	0.372536	0.298491	0.0863961	0.437541	-0.137657
ENSG00000000938	greenyellow	FGR	FGR proto-oncogene, Src family tyrosine kinase	2268	0.324631	0.0610411	-0.29893	0.0859122	0.88768	-0.0251599
ENSG00000000971	pink	CFH	complement factor H	3075	0.0691745	0.697474	-0.327217	0.0588929	0.149485	0.252609
ENSG00000001497	turquoise	LAS1L	LAS1 like ribosome biogenesis factor	81887	0.164061	0.353847	-0.0204794	0.908477	0.427847	-0.140558
ENSG00000001561	lightgreen	ENPP4	ectonucleotide pyrophosphatase/phosphodiesterase 4	22875	-0.0873825	0.623139	0.0282295	0.874079	0.744954	0.0579076
ENSG00000001617	greenyellow	SEMA3F	semaphorin 3F	6405	-0.00611288	0.972629	-0.315056	0.0695397	0.070148	0.314407
ENSG00000002016	magenta	RAD52	RAD52 homolog, DNA repair protein	5893	0.199755	0.257358	-0.405874	0.0172358	0.25247	0.201779
ENSG00000002330	saddlebrown	BAD	BCL2 associated agonist of cell death	572	0.12665	0.475382	0.118931	0.502904	0.17082	-0.240411
ENSG00000002549	greenyellow	LAP3	leucine aminopeptidase 3	51056	0.107854	0.543756	0.0227153	0.898534	0.47128	-0.12782
ENSG00000002586	tan	CD99	CD99 molecule (Xg blood group)	4267	0.0403206	0.820886	-0.175817	0.319926	0.454567	0.132644
ENSG00000002745	purple	WNT16	Wnt family member 16	51384	-0.240293	0.171036	0.138094	0.436071	0.573459	0.100047
ENSG00000002822	blue	MAD1L1	mitotic arrest deficient 1 like 1	8379	0.00351905	0.984241	0.033434	0.851102	0.839048	-0.036175
ENSG00000002933	pink	TMEM176A	transmembrane protein 176A	55365	-0.00747972	0.966512	-0.0525485	0.767879	0.741309	0.0587643
ENSG00000003096	green	KLHL13	kelch like family member 13	90293	-0.141193	0.425744	-0.01081	0.951617	0.400967	0.148802
ENSG00000003137	cyan	CYP26B1	cytochrome P450 family 26 subfamily B member 1	56603	0.0112521	0.949641	0.402236	0.01836	0.0175669	-0.404782
ENSG00000003147	purple	ICA1	islet cell autoantigen 1	3382	0.11197	0.528394	0.40516	0.0174517	0.00225221	-0.506242
ENSG00000003400	orange	CASP10	caspase 10	843	-0.069154	0.69756	-0.0132109	0.940888	0.650328	0.0806307
ENSG00000003436	turquoise	TFPI	tissue factor pathway inhibitor	7035	0.108186	0.54251	-0.219515	0.212256	0.539514	0.108985
ENSG00000003987	purple	MTMR7	myotubularin related protein 7	9108	-0.37664	0.0281211	0.474558	0.00457258	0.5897	-0.0958563
ENSG00000003989	tan	SLC7A2	solute carrier family 7 member 2	6542	0.221707	0.207611	-0.693818	5.3629e-06	0.00592635	0.462171
ENSG00000004059	purple	ARF5	ADP ribosylation factor 5	381	-0.281267	0.107086	0.521948	0.00154525	0.179779	-0.235613
ENSG00000004399	midnightblue	PLXND1	plexin D1	23129	0.189712	0.282543	-0.242131	0.167687	0.773184	0.0513149
ENSG00000004468	purple	CD38	CD38 molecule	952	-0.1904	0.28077	0.229144	0.192379	0.831357	-0.0379282
ENSG00000175197	black	DDIT3	DNA damage inducible transcript 3	1649	-0.112905	0.524936	0.291666	0.0941919	0.322224	-0.174997
ENSG00000004534	lightyellow	RBM6	RNA binding motif protein 6	10180	0.43618	0.00991421	-0.416748	0.0142124	0.91496	-0.0190233
ENSG00000004660	cyan	CAMKK1	calcium/calmodulin dependent protein kinase kinase 1	84254	-0.141575	0.424481	0.371832	0.0303609	0.199926	-0.22541
ENSG00000004766	green	VPS50	VPS50 subunit of EARP/GARPII complex	55610	-0.149265	0.399489	0.314789	0.0697898	0.359891	-0.162039
ENSG00000004776	cyan	HSPB6	heat shock protein family B (small) member 6	126393	0.143213	0.419084	0.334487	0.0531708	0.00529109	-0.467642
ENSG00000004777	midnightblue	ARHGAP33	Rho GTPase activating protein 33	115703	0.333572	0.0538657	-0.0932322	0.59997	0.180414	-0.235279
ENSG00000004779	purple	NDUFAB1	NADH:ubiquinone oxidoreductase subunit AB1	4706	-0.158862	0.369513	0.441244	0.00899562	0.113509	-0.276437
ENSG00000215068	black	ANXA2R-AS1	ANXA2R antisense RNA 1	153684	-0.310901	0.073504	0.264638	0.13041	0.799242	0.0452886
ENSG00000004838	cyan	ZMYND10	zinc finger MYND-type containing 10	51364	-0.038149	0.830389	0.179869	0.308722	0.433922	-0.138736
ENSG00000004848	cyan	ARX	aristaless related homeobox	170302	-0.0849933	0.632706	0.0134477	0.93983	0.693874	0.0700392
ENSG00000004897	green	CDC27	cell division cycle 27	996	-0.297758	0.0872084	0.304702	0.0797422	0.969564	-0.0067977
ENSG00000004939	pink	SLC4A1	solute carrier family 4 member 1 (Diego blood group)	6521	-0.199306	0.258453	0.40583	0.017249	0.251517	-0.202176
ENSG00000004961	purple	HCCS	holocytochrome c synthase	3052	-0.308427	0.0759461	0.461612	0.00599473	0.397272	-0.14996
ENSG00000004975	turquoise	DVL2	dishevelled segment polarity protein 2	1856	0.144689	0.414255	-0.431103	0.0109139	0.108241	0.280383
ENSG00000005020	green	SKAP2	src kinase associated phosphoprotein 2	8935	-0.207782	0.23833	0.213092	0.226274	0.976722	-0.00519862
ENSG00000005022	purple	SLC25A5	solute carrier family 25 member 5	292	-0.231754	0.187223	0.40231	0.0183364	0.345271	-0.166966
ENSG00000005059	green	MCUB	mitochondrial calcium uniporter dominant negative subunit beta	55013	-0.459176	0.00630107	0.32142	0.0637947	0.447013	0.134855
ENSG00000005075	darkgreen	POLR2J	RNA polymerase II subunit J	5439	0.150486	0.395598	0.151618	0.392014	0.0894727	-0.295743
ENSG00000005108	purple	THSD7A	thrombospondin type 1 domain containing 7A	221981	-0.306875	0.0775111	0.392818	0.0215573	0.636161	-0.0841343
ENSG00000005189	purple	REXO5	RNA exonuclease 5	81691	0.161237	0.362307	0.084715	0.633825	0.170156	-0.240773
ENSG00000005206	midnightblue	SPPL2B	signal peptide peptidase like 2B	56928	0.261652	0.134968	-0.0731233	0.681086	0.296063	-0.184559
ENSG00000005243	darkgrey	COPZ2	COPI coat complex subunit zeta 2	51226	0.190439	0.280669	-0.0745501	0.6752	0.522926	-0.113449
ENSG00000005249	green	PRKAR2B	protein kinase cAMP-dependent type II regulatory subunit beta	5577	-0.355936	0.0388264	0.284433	0.103027	0.694047	0.0699976
ENSG00000005339	magenta	CREBBP	CREB binding protein	1387	0.24585	0.161053	-0.538281	0.00102413	0.100721	0.286274
ENSG00000005379	midnightblue	TSPOAP1	TSPO associated protein 1	9256	0.227256	0.196169	0.13408	0.449651	0.0401397	-0.353728
ENSG00000005381	cyan	MPO	myeloperoxidase	4353	-0.178166	0.313399	0.327679	0.0585147	0.408811	-0.146365
ENSG00000005421	green	PON1	paraoxonase 1	5444	0.241815	0.16826	-0.107886	0.543636	0.45985	-0.131109
ENSG00000005448	purple	WDR54	WD repeat domain 54	84058	-0.173556	0.326288	0.331157	0.0557343	0.383645	-0.154283
ENSG00000005471	turquoise	ABCB4	ATP binding cassette subfamily B member 4	5244	-0.355084	0.0393288	0.0693675	0.69667	0.109137	0.279701
ENSG00000005486	cyan	RHBDD2	rhomboid domain containing 2	57414	-0.23729	0.17661	0.379273	0.0269531	0.433059	-0.138994
ENSG00000005513	darkturquoise	SOX8	SRY-box transcription factor 8	30812	0.181493	0.3043	-0.217683	0.216192	0.842329	0.0354281
ENSG00000005844	pink	ITGAL	integrin subunit alpha L	3683	-0.148758	0.40111	-0.0694194	0.696454	0.225181	0.213583
ENSG00000005884	midnightblue	ITGA3	integrin subunit alpha 3	3675	0.219399	0.212503	-0.0713539	0.688412	0.413476	-0.144928
ENSG00000005893	salmon	LAMP2	lysosomal associated membrane protein 2	3920	-0.0153081	0.931525	-0.4065	0.0170483	0.0152195	0.412927
ENSG00000005961	turquoise	ITGA2B	integrin subunit alpha 2b	3674	0.384053	0.0249347	-0.403025	0.018111	0.916967	0.0185727
ENSG00000005981	darkorange	ASB4	ankyrin repeat and SOCS box containing 4	51666	0.15166	0.39188	0.16737	0.344087	0.0721376	-0.312313
ENSG00000006015	cyan	REX1BD	required for excision 1-B domain containing	55049	0.108999	0.539461	0.295857	0.0893441	0.0203145	-0.396331
ENSG00000006016	green	CRLF1	cytokine receptor like factor 1	9244	-0.417285	0.0140753	0.282892	0.104987	0.458284	0.131563
ENSG00000006025	turquoise	OSBPL7	oxysterol binding protein like 7	114881	0.114221	0.520083	-0.264496	0.130625	0.406404	0.14711
ENSG00000006042	blue	TMEM98	transmembrane protein 98	26022	-0.115745	0.514494	-0.114921	0.517513	0.199108	0.22581
ENSG00000006047	midnightblue	YBX2	Y-box binding protein 2	51087	-0.309389	0.074989	0.145122	0.412846	0.363599	0.160809
ENSG00000006062	midnightblue	MAP3K14	mitogen-activated protein kinase kinase kinase 14	9020	-0.0411291	0.817354	-0.102196	0.565212	0.428682	0.140307
ENSG00000006071	turquoise	ABCC8	ATP binding cassette subfamily C member 8	6833	0.180047	0.308235	0.101726	0.567011	0.114323	-0.27584
ENSG00000006116	cyan	CACNG3	calcium voltage-gated channel auxiliary subunit gamma 3	10368	-0.110465	0.533988	0.404641	0.0176102	0.098616	-0.287982
ENSG00000006118	lightyellow	TMEM132A	transmembrane protein 132A	54972	0.201058	0.254203	-0.256455	0.143179	0.760664	0.0542299
ENSG00000006128	purple	TAC1	tachykinin precursor 1	6863	-0.293988	0.0914806	0.477594	0.00428475	0.309074	-0.17974
ENSG00000006210	midnightblue	CX3CL1	C-X3-C motif chemokine ligand 1	6376	-0.0317851	0.85837	-0.0273005	0.878192	0.745235	0.0578416
ENSG00000006282	cyan	SPATA20	spermatogenesis associated 20	64847	0.107837	0.54382	0.29093	0.095063	0.0224597	-0.390371
ENSG00000006283	lightyellow	CACNA1G	calcium voltage-gated channel subunit alpha1 G	8913	0.00840552	0.96237	-0.197472	0.262948	0.294662	0.185086
ENSG00000286753	black	LOC101929200	uncharacterized LOC101929200	101929200	-0.0417209	0.814772	0.252494	0.149676	0.241686	-0.206336
ENSG00000006377	purple	DLX6	distal-less homeobox 6	1750	-0.336401	0.0517407	0.422043	0.0129096	0.63735	-0.0838389
ENSG00000006432	cyan	MAP3K9	mitogen-activated protein kinase kinase kinase 9	4293	-0.130329	0.462547	0.374172	0.0292534	0.173961	-0.238709
ENSG00000226471	black	NA	NA	NA	-0.126978	0.47423	0.23708	0.177006	0.544021	-0.107783
ENSG00000006468	green	ETV1	ETS variant transcription factor 1	2115	-0.0440746	0.804518	0.3299	0.0567273	0.108998	-0.279807
ENSG00000006534	pink	ALDH3B1	aldehyde dehydrogenase 3 family member B1	221	-0.314742	0.0698333	0.33847	0.0502289	0.896253	-0.0232286
ENSG00000274602	black	NA	NA	NA	-0.0977563	0.582312	0.229511	0.191647	0.467229	-0.128981
ENSG00000006607	blue	FARP2	FERM, ARH/RhoGEF and pleckstrin domain protein 2	9855	0.297924	0.0870237	-0.234301	0.182286	0.726392	-0.0622838
ENSG00000006611	pink	USH1C	USH1 protein network component harmonin	10083	-0.430673	0.0110023	0.292407	0.0933199	0.445316	0.135355
ENSG00000006638	pink	TBXA2R	thromboxane A2 receptor	6915	-0.108612	0.54091	-0.258314	0.1402	0.0369475	0.359201
ENSG00000006652	lightcyan	IFRD1	interferon related developmental regulator 1	3475	0.168342	0.341251	-0.397178	0.0200243	0.202793	0.224017
ENSG00000006704	magenta	GTF2IRD1	GTF2I repeat domain containing 1	9569	0.10831	0.542042	-0.452532	0.00720519	0.0513187	0.336974
ENSG00000006712	cyan	PAF1	PAF1 homolog, Paf1/RNA polymerase II complex component	54623	0.195714	0.267307	0.0419601	0.813728	0.185436	-0.23267
ENSG00000006747	pink	SCIN	scinderin	85477	-0.257938	0.140799	0.000424353	0.9981	0.150348	0.252092
ENSG00000006756	darkturquoise	ARSD	arylsulfatase D	414	0.0107741	0.951777	0.0396428	0.82385	0.781632	-0.0493554
ENSG00000006757	cyan	PNPLA4	patatin like phospholipase domain containing 4	8228	-0.113367	0.523228	0.517898	0.0017058	0.0204245	-0.396014
ENSG00000006831	tan	ADIPOR2	adiponectin receptor 2	79602	0.0903819	0.611213	-0.574284	0.00038287	0.00465555	0.473714
ENSG00000238009	black	NA	NA	NA	0.00884766	0.960392	0.229325	0.192018	0.184491	-0.233158
ENSG00000007080	saddlebrown	CCDC124	coiled-coil domain containing 124	115098	0.0239528	0.893037	0.361528	0.0356543	0.027796	-0.377364
ENSG00000007129	pink	CEACAM21	CEA cell adhesion molecule 21	90273	-0.216956	0.217768	-0.0786041	0.658578	0.0969708	0.289337
ENSG00000007168	green	PAFAH1B1	platelet activating factor acetylhydrolase 1b regulatory subunit 1	5048	-0.305099	0.0793314	0.281182	0.107197	0.895433	0.0234131
ENSG00000007171	cyan	NOS2	nitric oxide synthase 2	4843	-0.0669189	0.706896	0.34803	0.0436964	0.11521	-0.275193
ENSG00000007174	blue	DNAH9	dynein axonemal heavy chain 9	1770	-0.0700462	0.693845	-0.195835	0.267006	0.137096	0.260283
ENSG00000007237	cyan	GAS7	growth arrest specific 7	8522	-0.270165	0.122275	0.328087	0.0581833	0.750093	-0.0567021
ENSG00000007255	purple	TRAPPC6A	trafficking protein particle complex subunit 6A	79090	-0.138612	0.434337	0.482759	0.00383097	0.051372	-0.336901
ENSG00000007341	darkred	ST7L	suppression of tumorigenicity 7 like	54879	0.260453	0.136831	-0.178631	0.312119	0.652485	-0.0800997
ENSG00000007372	tan	PAX6	paired box 6	5080	0.113148	0.524036	-0.332273	0.0548644	0.223125	0.214511
ENSG00000007384	turquoise	RHBDF1	rhomboid 5 homolog 1	64285	0.26925	0.123596	-0.0302526	0.865134	0.182931	-0.233965
ENSG00000007516	cyan	BAIAP3	BAI1 associated protein 3	8938	-0.0552276	0.756393	0.0886714	0.618003	0.854161	-0.0327397
ENSG00000007541	turquoise	PIGQ	phosphatidylinositol glycan anchor biosynthesis class Q	9091	0.164033	0.35393	-0.0495559	0.780766	0.528036	-0.112067
ENSG00000007866	greenyellow	TEAD3	TEA domain transcription factor 3	7005	0.0417848	0.814493	-0.41202	0.0154671	0.0351574	0.36244
ENSG00000007908	pink	SELE	selectin E	6401	-0.232901	0.184987	0.20081	0.254801	0.86	0.0314155
ENSG00000007933	blue	FMO3	flavin containing dimethylaniline monoxygenase 3	2328	-0.0376641	0.832515	-0.196591	0.265128	0.192022	0.229323
ENSG00000008056	cyan	SYN1	synapsin I	6853	0.0546834	0.758722	0.138858	0.433512	0.283179	-0.189467
ENSG00000008118	purple	CAMK1G	calcium/calmodulin dependent protein kinase IG	57172	-0.236947	0.177256	0.383606	0.0251182	0.41791	-0.143571
ENSG00000008128	turquoise	CDK11A	cyclin dependent kinase 11A	728642	0.021109	0.905676	0.0268028	0.880396	0.792239	-0.046903
ENSG00000258876	black	NA	NA	NA	-0.0753132	0.672059	0.200278	0.25609	0.490676	-0.122333
ENSG00000008282	darkgrey	SYPL1	synaptophysin like 1	6856	0.00216322	0.990312	-0.184479	0.296277	0.312542	0.178477
ENSG00000008283	purple	CYB561	cytochrome b561	1534	-0.353484	0.0402872	0.531959	0.00120384	0.323012	-0.174717
ENSG00000008324	green	SS18L2	SS18 like 2	51188	-0.276226	0.113796	0.0626887	0.724681	0.235433	0.209041
ENSG00000008394	tan	MGST1	microsomal glutathione S-transferase 1	4257	0.0431623	0.808489	-0.181266	0.304915	0.445854	0.135196
ENSG00000008516	green	MMP25	matrix metallopeptidase 25	64386	-0.409406	0.0161999	0.372996	0.029806	0.841384	0.0356433
ENSG00000008517	pink	IL32	interleukin 32	9235	-0.217177	0.217287	0.189031	0.284307	0.877071	0.0275535
ENSG00000008710	turquoise	PKD1	polycystin 1, transient receptor potential channel interacting	5310	0.280247	0.108419	-0.363236	0.0347281	0.647846	0.0812423
ENSG00000008853	cyan	RHOBTB2	Rho related BTB domain containing 2	23221	0.00703171	0.968517	0.245656	0.161395	0.158402	-0.247367
ENSG00000008988	royalblue	RPS20	ribosomal protein S20	6224	0.0119357	0.946585	-0.053832	0.76237	0.817856	0.0410142
ENSG00000009709	purple	PAX7	paired box 7	5081	-0.300414	0.0842921	0.195727	0.267276	0.564112	0.102483
ENSG00000009780	purple	FAM76A	family with sequence similarity 76 member A	199870	-0.157963	0.372264	0.510326	0.00204552	0.0457255	-0.344945
ENSG00000009790	pink	TRAF3IP3	TRAF3 interacting protein 3	80342	0.0775413	0.66292	-0.185563	0.293397	0.551698	0.105747
ENSG00000009830	magenta	POMT2	protein O-mannosyltransferase 2	29954	0.251413	0.151487	-0.316705	0.0680138	0.7195	0.0639175
ENSG00000009844	green	VTA1	vesicle trafficking 1	51534	-0.299044	0.0857871	0.321561	0.0636721	0.901523	-0.0220427
ENSG00000009950	turquoise	MLXIPL	MLX interacting protein like	51085	0.0994379	0.575807	-0.227993	0.194682	0.478202	0.125849
ENSG00000010030	orange	ETV7	ETS variant transcription factor 7	51513	-0.00510022	0.977162	0.029197	0.8698	0.894651	-0.0235894
ENSG00000010072	green	SPRTN	SprT-like N-terminal domain	83932	0.187797	0.287521	-0.225717	0.199298	0.834895	0.0371213
ENSG00000010256	purple	UQCRC1	ubiquinol-cytochrome c reductase core protein 1	7384	-0.247667	0.157882	0.425609	0.0120902	0.324481	-0.174195
ENSG00000010270	green	STARD3NL	STARD3 N-terminal like	83930	-0.294399	0.0910082	0.562639	0.000532839	0.13352	-0.262593
ENSG00000010278	darkturquoise	CD9	CD9 molecule	928	-0.0298701	0.866825	-0.113722	0.521922	0.427814	0.140568
ENSG00000010282	cyan	HHATL	hedgehog acyltransferase like	57467	0.215831	0.220221	-0.174494	0.323639	0.820245	-0.0404673
ENSG00000277149	black	TYW1B	tRNA-yW synthesizing protein 1 homolog B	441250	0.0797937	0.65373	0.187959	0.287097	0.134253	-0.262115
ENSG00000010318	purple	PHF7	PHD finger protein 7	51533	-0.151088	0.39369	0.477343	0.00430795	0.0655888	-0.319386
ENSG00000010319	cyan	SEMA3G	semaphorin 3G	56920	0.0979354	0.581617	0.334605	0.0530819	0.0125847	-0.423433
ENSG00000010327	pink	STAB1	stabilin 1	23166	-0.12338	0.486945	-0.123991	0.484773	0.167629	0.242163
ENSG00000010379	turquoise	SLC6A13	solute carrier family 6 member 13	6540	0.109353	0.538137	-0.184793	0.295442	0.67808	0.0738513
ENSG00000010438	purple	PRSS3	serine protease 3	5646	-0.294167	0.0912747	0.540525	0.000966279	0.16943	-0.241171
ENSG00000010610	pink	CD4	CD4 molecule	920	-0.210953	0.231081	0.0380205	0.830952	0.338498	0.169291
ENSG00000010671	pink	BTK	Bruton tyrosine kinase	695	-0.244351	0.163704	0.243393	0.165415	0.995798	0.000938297
ENSG00000010704	blue	HFE	homeostatic iron regulator	3077	-0.102168	0.565317	-0.109878	0.536176	0.238793	0.207582
ENSG00000011028	cyan	MRC2	mannose receptor C type 2	9902	-0.138531	0.434608	0.0939785	0.597042	0.806521	0.0436143
ENSG00000011083	midnightblue	SLC6A7	solute carrier family 6 member 7	6534	0.176518	0.31797	-0.0706658	0.691269	0.559762	-0.103623
ENSG00000011105	cyan	TSPAN9	tetraspanin 9	10867	-0.0606443	0.733328	0.219134	0.213071	0.380938	-0.155152
ENSG00000154589	black	LY96	lymphocyte antigen 96	23643	-0.251273	0.151722	0.142545	0.421281	0.549083	0.10644
ENSG00000011143	turquoise	MKS1	MKS transition zone complex subunit 1	54903	0.167739	0.343008	0.172435	0.32947	0.0542945	-0.333012
ENSG00000011198	salmon	ABHD5	abhydrolase domain containing 5, lysophosphatidic acid acyltransferase	51099	-0.0219534	0.90192	-0.347179	0.044249	0.0357462	0.36136
ENSG00000011201	greenyellow	ANOS1	anosmin 1	3730	0.0612918	0.730586	-0.244811	0.162888	0.309306	0.179655
ENSG00000011243	magenta	AKAP8L	A-kinase anchoring protein 8 like	26993	0.155775	0.379007	-0.372513	0.0300351	0.228326	0.212175
ENSG00000011304	tan	PTBP1	polypyrimidine tract binding protein 1	5725	0.140459	0.428178	-0.537387	0.001048	0.0231431	0.388571
ENSG00000011332	cyan	DPF1	double PHD fingers 1	8193	-0.0768906	0.665584	-0.0373394	0.833938	0.528933	0.111825
ENSG00000011347	midnightblue	SYT7	synaptotagmin 7	9066	0.0319821	0.857501	0.0234993	0.895051	0.760307	-0.0543133
ENSG00000011405	darkgrey	PIK3C2A	phosphatidylinositol-4-phosphate 3-kinase catalytic subunit type 2 alpha	5286	0.0536058	0.76334	0.0694905	0.696158	0.49723	-0.120505
ENSG00000011422	pink	PLAUR	plasminogen activator, urokinase receptor	5329	-0.104564	0.556185	-0.092771	0.601784	0.273674	0.19318
ENSG00000011426	tan	ANLN	anillin, actin binding protein	54443	0.0933509	0.599504	-0.487411	0.0034584	0.0242436	0.385763
ENSG00000011465	pink	DCN	decorin	1634	-0.19138	0.278256	-0.176708	0.317441	0.0363112	0.360337
ENSG00000011478	purple	QPCTL	glutaminyl-peptide cyclotransferase like	54814	-0.246694	0.159575	0.348972	0.0430917	0.573161	-0.100125
ENSG00000011600	pink	TYROBP	transmembrane immune signaling adaptor TYROBP	7305	-0.163849	0.354477	-0.13795	0.436557	0.089812	0.295445
ENSG00000011638	green	LDAF1	lipid droplet assembly factor 1	57146	-0.284372	0.103103	-0.132754	0.45419	0.0165058	0.408343
ENSG00000011677	purple	GABRA3	gamma-aminobutyric acid type A receptor subunit alpha3	2556	-0.483952	0.00373226	0.388497	0.0231718	0.599133	0.0934455
ENSG00000012124	magenta	CD22	CD22 molecule	933	-0.0769903	0.665176	-0.327092	0.0589947	0.020577	0.395575
ENSG00000012171	darkturquoise	SEMA3B	semaphorin 3B	7869	0.189911	0.28203	-0.0554177	0.75558	0.457944	-0.131662
ENSG00000012174	purple	MBTPS2	membrane bound transcription factor peptidase, site 2	51360	-0.105897	0.551133	0.483011	0.00380996	0.0316609	-0.369174
ENSG00000012211	greenyellow	PRICKLE3	prickle planar cell polarity protein 3	4007	0.293756	0.0917491	-0.144372	0.41529	0.409221	-0.146239
ENSG00000012223	pink	LTF	lactotransferrin	4057	-0.158267	0.371332	-0.0403344	0.820826	0.270547	0.19442
ENSG00000012779	pink	ALOX5	arachidonate 5-lipoxygenase	240	-0.0677455	0.703439	-0.0260495	0.883735	0.605529	0.0918201
ENSG00000012983	blue	MAP4K5	mitogen-activated protein kinase kinase kinase kinase 5	11183	0.247933	0.157421	-0.340378	0.0488666	0.610752	0.0904983
ENSG00000013016	purple	EHD3	EH domain containing 3	30845	-0.385319	0.0244215	0.370753	0.0308834	0.936203	0.0142599
ENSG00000013275	purple	PSMC4	proteasome 26S subunit, ATPase 4	5704	-0.24366	0.164937	0.405411	0.0173757	0.371092	-0.158345
ENSG00000013293	purple	SLC7A14	solute carrier family 7 member 14	57709	-0.464453	0.00565391	0.167079	0.344939	0.0948464	0.291112
ENSG00000013297	darkturquoise	CLDN11	claudin 11	5010	0.0505202	0.776607	-0.319603	0.0653956	0.13226	0.263417
ENSG00000013364	greenyellow	MVP	major vault protein	9961	0.0128041	0.942705	-0.0807326	0.649914	0.708658	0.0664982
ENSG00000142856	black	ITGB3BP	integrin subunit beta 3 binding protein	23421	0.0362833	0.838573	0.139982	0.429762	0.32913	-0.172554
ENSG00000013561	green	RNF14	ring finger protein 14	9604	-0.252821	0.149132	0.418162	0.0138541	0.360431	-0.161859
ENSG00000013563	purple	DNASE1L1	deoxyribonuclease 1 like 1	1774	-0.174487	0.323658	0.436828	0.00979247	0.142595	-0.256817
ENSG00000013573	pink	DDX11	DEAD/H-box helicase 11	1663	-0.406776	0.016966	0.121968	0.491982	0.110316	0.278812
ENSG00000013588	pink	GPRC5A	G protein-coupled receptor class C group 5 member A	9052	-0.112497	0.526443	0.0974136	0.583641	0.933944	0.0147659
ENSG00000013725	turquoise	CD6	CD6 molecule	923	0.144207	0.41583	-0.197248	0.263503	0.770563	0.051924
ENSG00000240677	black	NA	NA	NA	-0.251589	0.151192	0.139056	0.432852	0.535112	0.110163
ENSG00000014138	turquoise	POLA2	DNA polymerase alpha 2, accessory subunit	23649	-0.107645	0.544543	0.0674003	0.704882	0.824925	0.0393969
ENSG00000014164	midnightblue	ZC3H3	zinc finger CCCH-type containing 3	23144	-0.0750561	0.673117	-0.0491185	0.782655	0.493442	0.12156
ENSG00000014257	pink	ACP3	acid phosphatase 3	55	-0.174015	0.324988	0.0487746	0.784141	0.48971	0.122604
ENSG00000014641	purple	MDH1	malate dehydrogenase 1	4190	-0.299249	0.0855624	0.479462	0.00411553	0.318245	-0.176419
ENSG00000014824	purple	SLC30A9	solute carrier family 30 member 9	10463	-0.333862	0.0536448	0.477177	0.00432335	0.428714	-0.140297
ENSG00000286691	black	NA	NA	NA	-0.0631333	0.722805	0.131456	0.458652	0.707041	-0.0668843
ENSG00000015133	midnightblue	CCDC88C	coiled-coil domain containing 88C	440193	0.194548	0.270226	-0.0886393	0.61813	0.559552	-0.103678
ENSG00000015285	greenyellow	WAS	WASP actin nucleation promoting factor	7454	-0.11718	0.509257	-0.0500897	0.778463	0.354779	0.163748
ENSG00000286015	black	NA	NA	NA	-0.0395824	0.824114	0.125682	0.478791	0.635548	-0.0842865
ENSG00000260339	black	HEXA-AS1	HEXA antisense RNA 1	80072	-0.229315	0.192037	0.120956	0.49561	0.550448	0.106078
ENSG00000015568	darkgreen	RGPD5	RANBP2 like and GRIP domain containing 5	84220	0.2106	0.23188	-0.061764	0.728589	0.410961	-0.145702
ENSG00000015592	cyan	STMN4	stathmin 4	81551	-0.159808	0.366632	0.164031	0.353936	0.981488	-0.00413401
ENSG00000016391	tan	CHDH	choline dehydrogenase	55349	0.156672	0.376231	-0.503987	0.00237392	0.0491327	0.340002
ENSG00000016402	darkgrey	IL20RA	interleukin 20 receptor subunit alpha	53832	-0.220867	0.209382	0.0548478	0.758018	0.358436	0.162524
ENSG00000016602	blue	CLCA4	chloride channel accessory 4	22802	0.197858	0.261998	-0.361881	0.035461	0.364323	0.16057
ENSG00000017427	purple	IGF1	insulin like growth factor 1	3479	-0.310049	0.0743386	0.445951	0.00820769	0.453203	-0.133041
ENSG00000017483	darkturquoise	SLC38A5	solute carrier family 38 member 5	92745	0.122512	0.490038	0.148117	0.403163	0.129969	-0.264931
ENSG00000018280	pink	SLC11A1	solute carrier family 11 member 1	6556	-0.11251	0.526395	-0.0731921	0.680802	0.30349	0.181792
ENSG00000018408	tan	WWTR1	WW domain containing transcription regulator 1	25937	0.291463	0.0944309	-0.586745	0.00026509	0.0973002	0.289064
ENSG00000018610	purple	STEEP1	STING1 ER exit protein 1	63932	-0.138527	0.43462	0.263988	0.131393	0.488943	-0.122819
ENSG00000018625	blue	ATP1A2	ATPase Na+/K+ transporting subunit alpha 2	477	0.261309	0.1355	-0.26313	0.132698	0.992016	0.00178275
ENSG00000018869	blue	ZNF582	zinc finger protein 582	147948	0.0622551	0.726513	-0.367767	0.0323665	0.0857477	0.29908
ENSG00000142233	black	NTN5	netrin 5	126147	-0.115945	0.513764	0.117732	0.507251	0.992164	-0.00174979
ENSG00000019144	darkturquoise	PHLDB1	pleckstrin homology like domain family B member 1	23187	0.0146218	0.934588	0.0107088	0.952069	0.889288	-0.0247973
ENSG00000019169	pink	MARCO	macrophage receptor with collagenous structure	8685	-0.325415	0.0603832	0.334718	0.052997	0.959235	-0.00910646
ENSG00000019505	purple	SYT13	synaptotagmin 13	57586	-0.346127	0.0449395	0.271372	0.12055	0.680851	0.0731803
ENSG00000019582	pink	CD74	CD74 molecule	972	-0.117726	0.507274	0.0523042	0.768929	0.718968	0.064044
ENSG00000277287	black	NA	NA	NA	-0.185778	0.292829	0.115528	0.515287	0.699158	0.0687706
ENSG00000020181	turquoise	ADGRA2	adhesion G protein-coupled receptor A2	25960	0.131699	0.457815	-0.224364	0.202077	0.609899	0.0907138
ENSG00000020426	darkgrey	MNAT1	MNAT1 component of CDK activating kinase	4331	0.293015	0.0926092	0.118736	0.503611	0.0180934	-0.403082
ENSG00000020577	salmon	SAMD4A	sterile alpha motif domain containing 4A	23034	0.221421	0.208214	-0.420504	0.0132775	0.269365	0.194891
ENSG00000020633	purple	RUNX3	RUNX family transcription factor 3	864	-0.110404	0.534214	0.239024	0.173377	0.477981	-0.125912
ENSG00000021300	salmon	PLEKHB1	pleckstrin homology domain containing B1	58473	0.248756	0.156004	-0.214536	0.22307	0.850813	-0.0334996
ENSG00000021355	greenyellow	SERPINB1	serpin family B member 1	1992	-0.0558089	0.753907	-0.110931	0.532254	0.356327	0.163229
ENSG00000021461	blue	CYP3A43	cytochrome P450 family 3 subfamily A member 43	64816	0.569656	0.000437264	-0.133452	0.451796	0.0117785	-0.427019
ENSG00000250067	black	YJEFN3	YjeF N-terminal domain containing 3	374887	-0.0348699	0.844783	0.112518	0.526365	0.669182	-0.0760134
ENSG00000021762	midnightblue	OSBPL5	oxysterol binding protein like 5	114879	0.223984	0.202862	-0.223502	0.20386	0.997889	-0.000471351
ENSG00000021826	blue	CPS1	carbamoyl-phosphate synthase 1	1373	0.0675268	0.704353	-0.27595	0.114173	0.247092	0.204035
ENSG00000022355	green	GABRA1	gamma-aminobutyric acid type A receptor subunit alpha1	2554	-0.291288	0.0946387	0.470071	0.00502844	0.322162	-0.175019
ENSG00000022556	cyan	NLRP2	NLR family pyrin domain containing 2	55655	0.204127	0.246873	0.0958586	0.589691	0.0918493	-0.29367
ENSG00000022567	lightcyan	SLC45A4	solute carrier family 45 member 4	57210	0.11583	0.514183	-0.0946972	0.594227	0.907549	-0.0206879
ENSG00000022976	cyan	ZNF839	zinc finger protein 839	55778	-0.036853	0.836072	0.205458	0.243738	0.350897	-0.165055
ENSG00000023287	darkgrey	RB1CC1	RB1 inducible coiled-coil 1	9821	0.214204	0.223804	0.164249	0.353288	0.0310142	-0.370485
ENSG00000023445	purple	BIRC3	baculoviral IAP repeat containing 3	330	-0.171628	0.331772	-0.072762	0.68258	0.172967	0.239245
ENSG00000023516	green	AKAP11	A-kinase anchoring protein 11	11215	-0.288208	0.0983398	0.298018	0.0869204	0.957016	-0.00960256
ENSG00000023572	green	GLRX2	glutaredoxin 2	51022	-0.321849	0.0634216	0.277232	0.112433	0.806246	0.0436774
ENSG00000023697	greenyellow	DERA	deoxyribose-phosphate aldolase	51071	0.437935	0.00958729	-0.463437	0.00577382	0.888544	0.0249651
ENSG00000023734	purple	STRAP	serine/threonine kinase receptor associated protein	11171	-0.236912	0.177322	0.339475	0.0495076	0.572085	-0.100404
ENSG00000197580	black	BCO2	beta-carotene oxygenase 2	83875	-0.137352	0.438564	0.103766	0.559219	0.853545	0.0328795
ENSG00000023892	greenyellow	DEF6	DEF6 guanine nucleotide exchange factor	50619	-0.019262	0.913897	-0.082851	0.641335	0.573783	0.099963
ENSG00000023909	lightgreen	GCLM	glutamate-cysteine ligase modifier subunit	2730	-0.159717	0.366908	-0.283077	0.10475	0.0104373	0.433472
ENSG00000024422	lightyellow	EHD2	EH domain containing 2	30846	0.182041	0.302817	-0.130153	0.463157	0.77542	-0.0507958
ENSG00000024526	green	DEPDC1	DEP domain containing 1	55635	-0.347023	0.0443507	0.0661927	0.709939	0.115589	0.274917
ENSG00000024862	green	CCDC28A	coiled-coil domain containing 28A	25901	-0.333303	0.0540716	0.351775	0.0413316	0.919147	-0.0180834
ENSG00000025423	cyan	HSD17B6	hydroxysteroid 17-beta dehydrogenase 6	8630	0.22303	0.204843	0.0782304	0.660103	0.0904139	-0.294917
ENSG00000025434	magenta	NR1H3	nuclear receptor subfamily 1 group H member 3	10062	0.0408184	0.818711	-0.313973	0.0705564	0.126292	0.267404
ENSG00000025708	pink	TYMP	thymidine phosphorylase	1890	-0.0991049	0.577092	0.0740589	0.677224	0.890525	0.0245187
ENSG00000025772	purple	TOMM34	translocase of outer mitochondrial membrane 34	10953	-0.415241	0.0146025	0.322646	0.0627322	0.610169	0.0906457
ENSG00000026025	tan	VIM	vimentin	7431	0.159659	0.367084	-0.348063	0.0436751	0.296388	0.184437
ENSG00000026036	turquoise	RTEL1-TNFRSF6B	RTEL1-TNFRSF6B readthrough (NMD candidate)	100533107	0.305302	0.0791208	-0.313897	0.0706282	0.962333	0.00841389
ENSG00000026103	tan	FAS	Fas cell surface death receptor	355	-0.0821759	0.644064	-0.0381726	0.830286	0.506951	0.117815
ENSG00000026297	turquoise	RNASET2	ribonuclease T2	8635	0.00520306	0.976702	-0.350566	0.0420833	0.0505028	0.338092
ENSG00000026508	greenyellow	CD44	CD44 molecule (Indian blood group)	960	-0.038004	0.831025	-0.262381	0.133845	0.0913975	0.294061
ENSG00000177692	black	DNAJC28	DnaJ heat shock protein family (Hsp40) member C28	54943	-0.025027	0.888269	0.0963562	0.587752	0.694756	-0.0698273
ENSG00000026950	orange	BTN3A1	butyrophilin subfamily 3 member A1	11119	0.0462902	0.794895	0.121073	0.495187	0.354506	-0.16384
ENSG00000027001	green	MIPEP	mitochondrial intermediate peptidase	4285	-0.170761	0.33426	0.493698	0.00300505	0.0685359	-0.316138
ENSG00000027075	blue	PRKCH	protein kinase C eta	5583	0.199452	0.258097	-0.440072	0.0092016	0.179891	0.235554
ENSG00000027697	salmon	IFNGR1	interferon gamma receptor 1	3459	-0.0429535	0.809398	-0.124264	0.483804	0.354931	0.163697
ENSG00000028116	salmon	VRK2	VRK serine/threonine kinase 2	7444	-0.127032	0.474042	0.00341094	0.984725	0.495386	0.121018
ENSG00000028137	pink	TNFRSF1B	TNF receptor superfamily member 1B	7133	-0.0757714	0.670176	0.0279659	0.875246	0.79269	0.0467989
ENSG00000028277	turquoise	POU2F2	POU class 2 homeobox 2	5452	-0.0754098	0.671662	0.0586305	0.741878	0.926537	0.0164261
ENSG00000028839	green	TBPL1	TATA-box binding protein like 1	9519	-0.187507	0.288281	0.243498	0.165226	0.758168	-0.0548128
ENSG00000029153	green	BMAL2	basic helix-loop-helix ARNT like 2	56938	0.0148209	0.933699	0.222862	0.205193	0.185421	-0.232678
ENSG00000029534	cyan	ANK1	ankyrin 1	286	-0.0808542	0.64942	0.309792	0.0745914	0.202586	-0.224117
ENSG00000029993	purple	HMGB3	high mobility group box 3	3149	-0.0279122	0.875484	0.501767	0.00249934	0.00572149	-0.463878
ENSG00000030110	turquoise	BAK1	BCL2 antagonist/killer 1	578	-0.1009	0.570179	-0.22819	0.194288	0.0631513	0.32216
ENSG00000030419	lightcyan	IKZF2	IKAROS family zinc finger 2	22807	0.0508315	0.775265	-0.498153	0.00271587	0.0095932	0.437903
ENSG00000030582	pink	GRN	granulin precursor	2896	-0.181849	0.303338	-0.213413	0.22556	0.0237777	0.386939
ENSG00000031003	lightgreen	FAM13B	family with sequence similarity 13 member B	51306	-0.0128353	0.942566	-0.167778	0.342897	0.317156	0.17681
ENSG00000031081	tan	ARHGAP31	Rho GTPase activating protein 31	57514	-0.0155989	0.930227	-0.358707	0.0372269	0.0330521	0.366425
ENSG00000031698	purple	SARS1	seryl-tRNA synthetase 1	6301	-0.29038	0.095718	0.476276	0.00440779	0.302979	-0.181981
ENSG00000033030	blue	ZCCHC8	zinc finger CCHC-type containing 8	55596	0.118897	0.503027	-0.461488	0.00601002	0.0525015	0.335378
ENSG00000033327	darkturquoise	GAB2	GRB2 associated binding protein 2	9846	0.0600579	0.735815	0.111401	0.530506	0.342689	-0.167849
ENSG00000033867	green	SLC4A7	solute carrier family 4 member 7	9497	-0.427375	0.0117009	0.25153	0.151289	0.330304	0.172142
ENSG00000034152	lightyellow	MAP2K3	mitogen-activated protein kinase kinase 3	5606	-0.112105	0.527896	-0.251502	0.151337	0.0388173	0.355951
ENSG00000034239	green	CLXN	calaxin	79645	-0.309174	0.0752028	0.145344	0.412122	0.364898	0.16038
ENSG00000034510	purple	TMSB10	thymosin beta 10	9168	0.0524706	0.768214	0.412186	0.0154216	0.00687471	-0.454873
ENSG00000035115	lightcyan	SH3YL1	SH3 and SYLF domain containing 1	26751	0.115945	0.513763	-0.489629	0.00329209	0.0333667	0.365817
ENSG00000035499	salmon	DEPDC1B	DEP domain containing 1B	55789	-0.0537317	0.7628	-0.280238	0.10843	0.0591214	0.326938
ENSG00000035664	turquoise	DAPK2	death associated protein kinase 2	23604	-0.0368792	0.835957	0.0198116	0.91145	0.925278	0.0167082
ENSG00000036448	cyan	MYOM2	myomesin 2	9172	0.0356578	0.84132	0.0867004	0.625864	0.499832	-0.119782
ENSG00000037042	cyan	TUBG2	tubulin gamma 2	27175	0.0820848	0.644433	0.404399	0.0176845	0.00441108	-0.476241
ENSG00000037241	purple	RPL26L1	ribosomal protein L26 like 1	51121	-0.13914	0.43257	0.244748	0.162998	0.560671	-0.103385
ENSG00000037280	midnightblue	FLT4	fms related receptor tyrosine kinase 4	2324	0.103777	0.559176	0.168291	0.341399	0.127864	-0.26634
ENSG00000037474	cyan	NSUN2	NOP2/Sun RNA methyltransferase 2	54888	0.121241	0.494584	-0.00164178	0.992648	0.509617	-0.117081
ENSG00000037757	turquoise	MRI1	methylthioribose-1-phosphate isomerase 1	84245	0.0678044	0.703192	-0.2217	0.207626	0.39506	0.150655
ENSG00000038002	purple	AGA	aspartylglucosaminidase	175	-0.0116853	0.947704	0.122771	0.489115	0.540407	-0.108746
ENSG00000038210	orange	PI4K2B	phosphatidylinositol 4-kinase type 2 beta	55300	0.221695	0.207637	0.0477384	0.788621	0.131738	-0.26376
ENSG00000038219	cyan	BOD1L1	biorientation of chromosomes in cell division 1 like 1	259282	0.141014	0.426336	0.326454	0.0595199	0.00650276	-0.457626
ENSG00000038274	green	MAT2B	methionine adenosyltransferase 2B	27430	-0.231762	0.187208	0.264954	0.129935	0.855247	-0.0324933
ENSG00000038295	green	TLL1	tolloid like 1	7092	0.152507	0.389211	0.305692	0.0787192	0.00779821	-0.448552
ENSG00000038427	salmon	VCAN	versican	1462	0.0737515	0.678492	-0.554317	0.000669867	0.00498879	0.470447
ENSG00000038945	pink	MSR1	macrophage scavenger receptor 1	4481	0.0599693	0.736191	-0.124724	0.482175	0.721718	0.0633913
ENSG00000039068	purple	CDH1	cadherin 1	999	-0.351058	0.041776	0.20495	0.244932	0.419678	0.143032
ENSG00000248971	black	KRT8P46	keratin 8 pseudogene 46	100418744	0.0730407	0.681428	0.0959344	0.589395	0.349827	-0.165417
ENSG00000039319	darkorange	ZFYVE16	zinc finger FYVE-type containing 16	9765	0.0883667	0.619215	0.0271333	0.878932	0.524332	-0.113068
ENSG00000039560	tan	RAI14	retinoic acid induced 14	26064	0.204119	0.246892	-0.151351	0.392857	0.77171	-0.0516575
ENSG00000040275	darkorange	SPDL1	spindle apparatus coiled-coil protein 1	54908	-0.0236103	0.894558	-0.0927333	0.601932	0.521288	0.113894
ENSG00000040341	purple	STAU2	staufen double-stranded RNA binding protein 2	27067	-0.248863	0.155819	0.588483	0.000251536	0.0547128	-0.332469
ENSG00000040531	turquoise	CTNS	cystinosin, lysosomal cystine transporter	1497	0.192883	0.274427	-0.262473	0.133703	0.701851	0.0681255
ENSG00000040608	midnightblue	RTN4R	reticulon 4 receptor	65078	0.185272	0.294168	-0.107665	0.544466	0.669346	-0.0759733
ENSG00000041353	green	RAB27B	RAB27B, member RAS oncogene family	5874	-0.301081	0.0835712	0.255507	0.144715	0.802169	0.0446149
ENSG00000041982	greenyellow	TNC	tenascin C	3371	0.0253134	0.886999	0.00782364	0.964973	0.855485	-0.0324394
ENSG00000042062	magenta	RIPOR3	RIPOR family member 3	140876	-0.115104	0.516842	-0.281875	0.106297	0.0231243	0.38862
ENSG00000042317	darkgrey	SPATA7	spermatogenesis associated 7	55812	0.193841	0.272003	0.237236	0.176713	0.0129196	-0.422001
ENSG00000042429	blue	MED17	mediator complex subunit 17	9440	0.272269	0.11928	-0.489484	0.00330275	0.227281	0.212641
ENSG00000042493	pink	CAPG	capping actin protein, gelsolin like	822	0.116001	0.513558	-0.268624	0.124506	0.399027	0.149409
ENSG00000042753	purple	AP2S1	adaptor related protein complex 2 subunit sigma 1	1175	-0.32684	0.0592019	0.401373	0.0186354	0.681745	-0.0729639
ENSG00000042781	blue	USH2A	usherin	7399	0.0841226	0.636208	0.0170048	0.923956	0.577505	-0.0989981
ENSG00000268879	black	NA	NA	NA	-0.0257922	0.884875	0.0951008	0.592649	0.703005	-0.0678493
ENSG00000042980	pink	ADAM28	ADAM metallopeptidase domain 28	10863	-0.104865	0.55504	0.0417931	0.814457	0.728671	0.0617444
ENSG00000043093	lightgreen	DCUN1D1	defective in cullin neddylation 1 domain containing 1	54165	-0.116279	0.512543	0.132293	0.455771	0.929878	-0.015677
ENSG00000219693	black	NA	NA	NA	0.0681791	0.701627	0.0936415	0.598363	0.370883	-0.158414
ENSG00000043355	tan	ZIC2	Zic family member 2	7546	0.148639	0.401488	-0.285582	0.101583	0.449723	0.134059
ENSG00000043462	pink	LCP2	lymphocyte cytosolic protein 2	3937	-0.360053	0.0364696	0.301673	0.0829359	0.748179	0.0571507
ENSG00000043591	lightyellow	ADRB1	adrenoceptor beta 1	153	-0.140245	0.428888	-0.0942257	0.596073	0.191602	0.229534
ENSG00000143869	black	GDF7	growth differentiation factor 7	151449	-0.0694514	0.69632	0.0929705	0.600999	0.897163	-0.0230238
ENSG00000046604	green	DSG2	desmoglein 2	1829	-0.366353	0.0330892	0.50242	0.00246187	0.452653	-0.133202
ENSG00000046647	darkturquoise	GEMIN8	gem nuclear organelle associated protein 8	54960	0.11326	0.523625	0.13262	0.454647	0.170284	-0.240703
ENSG00000046651	blue	OFD1	OFD1 centriole and centriolar satellite protein	8481	0.357863	0.0377082	-0.459486	0.0062613	0.575632	0.0994832
ENSG00000046889	blue	PREX2	phosphatidylinositol-3,4,5-trisphosphate dependent Rac exchange factor 2	80243	0.272824	0.1185	-0.144201	0.41585	0.477968	-0.125915
ENSG00000047230	green	CTPS2	CTP synthase 2	56474	-0.103532	0.56011	0.238991	0.173437	0.454692	-0.132607
ENSG00000047249	purple	ATP6V1H	ATPase H+ transporting V1 subunit H	51606	-0.342352	0.0474881	0.458003	0.00645314	0.523787	-0.113216
ENSG00000047315	green	POLR2B	RNA polymerase II subunit B	5431	-0.265443	0.129201	0.0683181	0.701046	0.274194	0.192975
ENSG00000047457	pink	CP	ceruloplasmin	1356	0.0599261	0.736374	-0.184709	0.295666	0.491312	0.122155
ENSG00000047578	turquoise	KATNIP	katanin interacting protein	23247	0.323801	0.0617435	-0.250847	0.152441	0.688144	-0.0714186
ENSG00000047597	green	XK	X-linked Kx blood group antigen, Kell and VPS13A binding protein	7504	-0.368475	0.0320098	0.244454	0.16352	0.493981	0.12141
ENSG00000274929	black	NA	NA	NA	-0.187739	0.287673	0.0923969	0.603256	0.599569	0.0933344
ENSG00000047662	steelblue	FAM184B	family with sequence similarity 184 member B	27146	0.155985	0.378356	0.0611456	0.731205	0.227466	-0.212559
ENSG00000047936	darkred	ROS1	ROS proto-oncogene 1, receptor tyrosine kinase	6098	0.308261	0.0761131	-0.107892	0.543614	0.266223	-0.19615
ENSG00000048028	blue	USP28	ubiquitin specific peptidase 28	57646	0.344684	0.0459004	-0.374947	0.0288941	0.867906	0.0296254
ENSG00000048052	purple	HDAC9	histone deacetylase 9	9734	-0.148072	0.40331	0.469713	0.00506647	0.0697147	-0.314869
ENSG00000163472	black	TMEM79	transmembrane protein 79	84283	-0.24318	0.165796	0.0848631	0.63323	0.381463	0.154983
ENSG00000048392	green	RRM2B	ribonucleotide reductase regulatory TP53 inducible subunit M2B	50484	-0.284015	0.103556	0.369497	0.0315005	0.637982	-0.0836823
ENSG00000048540	green	LMO3	LIM domain only 3	55885	-0.249127	0.155368	0.0489129	0.783543	0.2666	0.195998
ENSG00000049089	midnightblue	COL9A2	collagen type IX alpha 2 chain	1298	0.188303	0.286201	-0.0837292	0.637793	0.564537	-0.102372
ENSG00000049130	green	KITLG	KIT ligand	4254	-0.340832	0.0485469	0.251421	0.151473	0.622558	0.0875281
ENSG00000049239	pink	H6PD	hexose-6-phosphate dehydrogenase/glucose 1-dehydrogenase	9563	0.0351905	0.843374	0.0936838	0.598197	0.477102	-0.126161
ENSG00000049245	salmon	VAMP3	vesicle associated membrane protein 3	9341	0.195337	0.26825	-0.340869	0.0485212	0.421534	0.142468
ENSG00000049283	cyan	EPN3	epsin 3	55040	-0.0632977	0.722112	0.212743	0.227054	0.409025	-0.146299
ENSG00000049323	tan	LTBP1	latent transforming growth factor beta binding protein 1	4052	0.362034	0.0353777	-0.588231	0.000253465	0.208186	0.221434
ENSG00000049449	purple	RCN1	reticulocalbin 1	5954	-0.207108	0.239891	0.170685	0.334476	0.84133	0.0356556
ENSG00000049540	turquoise	ELN	elastin	2006	-0.160608	0.364206	-0.308745	0.0756292	0.00626326	0.459471
ENSG00000049541	purple	RFC2	replication factor C subunit 2	5982	-0.123018	0.488233	0.23733	0.176536	0.528636	-0.111905
ENSG00000049768	pink	FOXP3	forkhead box P3	50943	-0.0632826	0.722176	0.315711	0.0689307	0.158844	-0.247113
ENSG00000050030	purple	NEXMIF	neurite extension and migration factor	340533	-0.26173	0.134848	0.20132	0.253571	0.739723	0.0591374
ENSG00000050327	greenyellow	ARHGEF5	Rho guanine nucleotide exchange factor 5	7984	-0.022869	0.897851	-0.095679	0.590391	0.513372	0.116052
ENSG00000050344	pink	NFE2L3	NFE2 like bZIP transcription factor 3	9603	-0.205243	0.244244	0.28203	0.106097	0.672647	-0.0751702
ENSG00000050426	purple	LETMD1	LETM1 domain containing 1	25875	-0.251742	0.150935	0.295151	0.0901468	0.811396	-0.042495
ENSG00000050555	turquoise	LAMC3	laminin subunit gamma 3	10319	0.0351932	0.843362	-0.0707205	0.691042	0.845182	0.0347793
ENSG00000050628	green	PTGER3	prostaglandin E receptor 3	5733	-0.111077	0.531711	0.0434972	0.80703	0.710091	0.0661564
ENSG00000050730	purple	TNIP3	TNFAIP3 interacting protein 3	79931	-0.137771	0.437157	0.382169	0.0257151	0.172954	-0.239252
ENSG00000050748	purple	MAPK9	mitogen-activated protein kinase 9	5601	-0.247584	0.158026	0.37978	0.0267331	0.465727	-0.129413
ENSG00000050767	midnightblue	COL23A1	collagen type XXIII alpha 1 chain	91522	0.0666912	0.70785	-0.0567024	0.750092	0.956229	-0.0097785
ENSG00000213997	black	NA	NA	NA	0.0177504	0.920632	0.0802147	0.652018	0.58952	-0.0959024
ENSG00000051009	cyan	FHIP1B	FHF complex subunit HOOK interacting protein 1B	84067	-0.127878	0.471079	0.0303476	0.864715	0.591181	0.0954765
ENSG00000051128	tan	HOMER3	homer scaffold protein 3	9454	0.200258	0.256138	-0.422892	0.0127104	0.215623	0.217947
ENSG00000051341	blue	POLQ	DNA polymerase theta	10721	0.284751	0.102625	-0.464488	0.00564975	0.319547	0.175953
ENSG00000051523	pink	CYBA	cytochrome b-245 alpha chain	1535	-0.108296	0.542097	-0.0420642	0.813274	0.406133	0.147194
ENSG00000051596	purple	THOC3	THO complex subunit 3	84321	-0.160267	0.365239	0.214472	0.22321	0.765665	-0.0530639
ENSG00000128228	black	SDF2L1	stromal cell derived factor 2 like 1	23753	-0.0212287	0.905143	0.0791274	0.656444	0.750189	-0.0566796
ENSG00000051825	blue	MPHOSPH9	M-phase phosphoprotein 9	10198	0.330245	0.0564527	-0.346422	0.0447447	0.929168	0.0158362
ENSG00000052723	green	SIKE1	suppressor of IKBKE 1	80143	-0.278339	0.110946	0.438577	0.0094699	0.375638	-0.156865
ENSG00000052802	green	MSMO1	methylsterol monooxygenase 1	6307	-0.149895	0.397479	0.168591	0.34053	0.918173	-0.0183021
ENSG00000053108	cyan	FSTL4	follistatin like 4	23105	0.163144	0.356581	0.238648	0.174073	0.0213716	-0.393332
ENSG00000053372	purple	MRTO4	MRT4 homolog, ribosome maturation factor	51154	-0.0729789	0.681683	0.550337	0.000745775	0.00532824	-0.467307
ENSG00000053438	cyan	NNAT	neuronatin	4826	-0.164898	0.351363	0.21046	0.232197	0.802221	-0.0446029
ENSG00000053524	blue	MCF2L2	MCF.2 cell line derived transforming sequence-like 2	23101	0.405046	0.0174864	-0.170524	0.33494	0.191501	-0.229585
ENSG00000053702	purple	NRIP2	nuclear receptor interacting protein 2	83714	-0.0102009	0.95434	-0.242118	0.167711	0.159031	0.247006
ENSG00000053747	magenta	LAMA3	laminin subunit alpha 3	3909	0.264701	0.130316	-0.500389	0.00258006	0.189241	0.230726
ENSG00000053770	lightgreen	AP5M1	adaptor related protein complex 5 subunit mu 1	55745	-0.215784	0.220325	-0.0994707	0.575681	0.0757567	0.308617
ENSG00000053918	pink	KCNQ1	potassium voltage-gated channel subfamily Q member 1	3784	0.0501779	0.778083	-0.210509	0.232086	0.37536	0.156955
ENSG00000054118	cyan	THRAP3	thyroid hormone receptor associated protein 3	9967	-0.100222	0.572786	0.385516	0.0243424	0.109684	-0.279288
ENSG00000054148	royalblue	PHPT1	phosphohistidine phosphatase 1	29085	-0.209911	0.233446	0.435611	0.0100222	0.20921	-0.220949
ENSG00000054179	greenyellow	ENTPD2	ectonucleoside triphosphate diphosphohydrolase 2	954	0.129216	0.466412	-0.341184	0.0483004	0.23897	0.207505
ENSG00000054219	purple	LY75	lymphocyte antigen 75	4065	-0.0320115	0.857371	0.0945415	0.594836	0.730918	-0.0612134
ENSG00000054277	purple	OPN3	opsin 3	23596	-0.209434	0.234533	0.501515	0.00251393	0.101147	-0.285931
ENSG00000054356	cyan	PTPRN	protein tyrosine phosphatase receptor type N	5798	-0.174793	0.322798	0.298581	0.0862969	0.494798	-0.121182
ENSG00000054598	turquoise	FOXC1	forkhead box C1	2296	-0.0704001	0.692373	-0.120645	0.496725	0.289549	0.187023
ENSG00000054654	turquoise	SYNE2	spectrin repeat containing nuclear envelope protein 2	23224	-0.0289275	0.870991	-0.204584	0.245793	0.193475	0.228595
ENSG00000054690	darkturquoise	PLEKHH1	pleckstrin homology, MyTH4 and FERM domain containing H1	57475	-0.0230704	0.896956	0.0810772	0.648515	0.749737	-0.0567855
ENSG00000054803	purple	CBLN4	cerebellin 4 precursor	140689	-0.320041	0.0650065	0.587499	0.00025913	0.134699	-0.261826
ENSG00000054967	cyan	RELT	RELT TNF receptor	84957	-0.0389903	0.826705	0.285696	0.101441	0.168811	-0.241511
ENSG00000055332	orange	EIF2AK2	eukaryotic translation initiation factor 2 alpha kinase 2	5610	0.117005	0.509894	0.106353	0.549409	0.214096	-0.218656
ENSG00000055483	turquoise	USP36	ubiquitin specific peptidase 36	57602	-0.00241705	0.989176	-0.228715	0.193236	0.198179	0.226265
ENSG00000055732	blue	MCOLN3	mucolipin TRP cation channel 3	55283	0.0312734	0.860628	-0.296516	0.0885992	0.138077	0.259658
ENSG00000055813	cyan	CCDC85A	coiled-coil domain containing 85A	114800	0.0669595	0.706727	0.0267889	0.880458	0.605709	-0.0917745
ENSG00000056050	purple	HPF1	histone PARylation factor 1	54969	-0.226407	0.19789	0.619471	9.3649e-05	0.0246358	-0.384788
ENSG00000056291	blue	NPFFR2	neuropeptide FF receptor 2	10886	0.0266326	0.88115	-0.165486	0.349624	0.443365	0.13593
ENSG00000056487	magenta	PHF21B	PHD finger protein 21B	112885	0.156895	0.375545	-0.360015	0.0364911	0.259583	0.198843
ENSG00000056558	turquoise	TRAF1	TNF receptor associated factor 1	7185	0.181671	0.303819	-0.383467	0.0251755	0.262764	0.197547
ENSG00000056736	tan	IL17RB	interleukin 17 receptor B	55540	0.246036	0.160727	-0.559257	0.000585204	0.0777641	0.306626
ENSG00000056972	tan	TRAF3IP2	TRAF3 interacting protein 2	10758	0.18185	0.303333	-0.397311	0.0199787	0.231144	0.210925
ENSG00000056998	greenyellow	GYG2	glycogenin 2	8908	0.194067	0.271434	-0.440247	0.00917055	0.169748	0.240997
ENSG00000057252	lightgreen	SOAT1	sterol O-acyltransferase 1	6646	-0.155449	0.380018	-0.13431	0.448869	0.10401	0.283658
ENSG00000057294	purple	PKP2	plakophilin 2	5318	-0.348547	0.0433638	0.189524	0.283031	0.379316	0.155675
ENSG00000057468	lightcyan	MSH4	mutS homolog 4	4438	0.137208	0.439052	-0.338252	0.050387	0.264582	0.196811
ENSG00000057593	cyan	F7	coagulation factor VII	2155	0.0514267	0.772703	0.108823	0.540119	0.375604	-0.156876
ENSG00000057657	turquoise	PRDM1	PR/SET domain 1	639	-0.148787	0.401017	-0.12883	0.467753	0.119983	0.271772
ENSG00000057663	green	ATG5	autophagy related 5	9474	-0.33157	0.0554114	0.274604	0.116021	0.754091	0.0557659
ENSG00000057704	salmon	TMCC3	transmembrane and coiled-coil domain family 3	57458	-0.0703977	0.692383	-0.322792	0.0626063	0.0245859	0.384911
ENSG00000057757	purple	PITHD1	PITH domain containing 1	57095	-0.461396	0.00602145	0.368886	0.0318041	0.610501	0.0905618
ENSG00000058056	purple	USP13	ubiquitin specific peptidase 13	8975	-0.0497746	0.779822	0.276377	0.113591	0.207351	-0.221831
ENSG00000058091	green	CDK14	cyclin dependent kinase 14	5218	-0.334553	0.0531211	0.524256	0.00145977	0.293011	-0.185709
ENSG00000058335	cyan	RASGRF1	Ras protein specific guanine nucleotide releasing factor 1	5923	-0.0932353	0.599958	0.404339	0.0177027	0.0798963	-0.304554
ENSG00000058453	turquoise	CROCC	ciliary rootlet coiled-coil, rootletin	9696	0.22776	0.195152	-0.296267	0.0888793	0.706285	0.0670649
ENSG00000058804	green	NDC1	NDC1 transmembrane nucleoporin	55706	-0.204763	0.245373	0.109919	0.536022	0.601486	0.0928466
ENSG00000059377	pink	TBXAS1	thromboxane A synthase 1	6916	-0.118958	0.502806	-0.181276	0.304888	0.0915674	0.293913
ENSG00000059378	orange	PARP12	poly(ADP-ribose) polymerase family member 12	64761	0.218608	0.214198	-0.206905	0.240362	0.948724	-0.0114571
ENSG00000059588	darkorange	TARBP1	TAR (HIV-1) RNA binding protein 1	6894	0.330426	0.0563099	0.139722	0.430628	0.00616449	-0.460249
ENSG00000059691	purple	GATB	glutamyl-tRNA amidotransferase subunit B	5188	-0.338408	0.0502739	0.512694	0.00193347	0.334675	-0.170616
ENSG00000279317	black	NA	NA	NA	-0.221068	0.208958	0.076737	0.666214	0.425415	0.141292
ENSG00000059769	purple	DNAJC25	DnaJ heat shock protein family (Hsp40) member C25	548645	-0.134238	0.449112	-0.0952296	0.592146	0.201515	0.224637
ENSG00000059804	purple	SLC2A3	solute carrier family 2 member 3	6515	-0.320478	0.0646205	0.128331	0.469495	0.286725	0.188102
ENSG00000060138	greenyellow	YBX3	Y-box binding protein 3	8531	-0.0400813	0.821932	-0.233034	0.184731	0.126349	0.267364
ENSG00000060140	purple	STYK1	serine/threonine/tyrosine kinase 1	55359	-0.243783	0.164717	0.272963	0.118305	0.872592	-0.0285656
ENSG00000060491	midnightblue	OGFR	opioid growth factor receptor	11054	0.231764	0.187204	-0.049906	0.779256	0.313779	-0.178029
ENSG00000060558	cyan	GNA15	G protein subunit alpha 15	2769	-0.353459	0.0403024	0.333727	0.0537476	0.913653	0.0193167
ENSG00000060642	blue	PIGV	phosphatidylinositol glycan anchor biosynthesis class V	55650	0.13177	0.457571	-0.423244	0.0126285	0.101889	0.285337
ENSG00000173809	black	TDRD12	tudor domain containing 12	91646	-0.18285	0.300636	0.073788	0.678342	0.547851	0.106766
ENSG00000060688	cyan	SNRNP40	small nuclear ribonucleoprotein U5 subunit 40	9410	0.00791178	0.964579	0.259261	0.138701	0.13513	-0.261548
ENSG00000060718	steelblue	COL11A1	collagen type XI alpha 1 chain	1301	0.515618	0.0018025	-0.345971	0.0450425	0.347887	-0.166075
ENSG00000060982	purple	BCAT1	branched chain amino acid transaminase 1	586	-0.286328	0.100653	0.503585	0.00239622	0.227188	-0.212683
ENSG00000061273	turquoise	HDAC7	histone deacetylase 7	51564	0.364631	0.0339865	-0.42517	0.0121886	0.739186	0.0592638
ENSG00000061656	cyan	SPAG4	sperm associated antigen 4	6676	-0.0959057	0.589507	0.31328	0.0712131	0.226932	-0.212798
ENSG00000061676	green	NCKAP1	NCK associated protein 1	10787	-0.236908	0.177328	0.138525	0.434628	0.587923	0.0963121
ENSG00000061918	purple	GUCY1B1	guanylate cyclase 1 soluble subunit beta 1	2983	-0.44905	0.00772178	0.505859	0.00227249	0.754744	-0.0556132
ENSG00000061936	turquoise	SFSWAP	splicing factor SWAP	6433	0.189083	0.284172	-0.207876	0.238113	0.917751	0.0183969
ENSG00000062038	greenyellow	CDH3	cadherin 3	1001	0.181162	0.305197	-0.125397	0.479795	0.759118	-0.0545909
ENSG00000062096	green	ARSF	arylsulfatase F	416	-0.434643	0.0102083	0.138312	0.435341	0.0960636	0.290091
ENSG00000062282	cyan	DGAT2	diacylglycerol O-acyltransferase 2	84649	-0.262268	0.134019	0.186119	0.291929	0.675217	0.0745459
ENSG00000062370	blue	ZNF112	zinc finger protein 112	7771	-0.0216989	0.903052	-0.30032	0.084394	0.0693695	0.315239
ENSG00000062524	cyan	LTK	leukocyte receptor tyrosine kinase	4058	0.17134	0.332596	-0.0117686	0.947332	0.377654	-0.156212
ENSG00000062716	green	VMP1	vacuole membrane protein 1	81671	-0.2003	0.256036	0.424156	0.0124186	0.213051	-0.219143
ENSG00000062822	tan	POLD1	DNA polymerase delta 1, catalytic subunit	5424	0.152287	0.389903	-0.524231	0.00146069	0.0342606	0.364113
ENSG00000063015	cyan	SEZ6	seizure related 6 homolog	124925	-0.0901908	0.61197	0.394347	0.021009	0.0872153	-0.297752
ENSG00000063046	purple	EIF4B	eukaryotic translation initiation factor 4B	1975	-0.410693	0.0158356	0.347106	0.0442968	0.726541	0.0622483
ENSG00000063127	lightyellow	SLC6A16	solute carrier family 6 member 16	28968	0.295124	0.0901768	-0.5284	0.00131673	0.193939	0.228364
ENSG00000063169	midnightblue	BICRA	BRD4 interacting chromatin remodeling complex associated protein	29998	0.121714	0.492891	-0.112035	0.528153	0.957587	-0.00947489
ENSG00000063177	royalblue	RPL18	ribosomal protein L18	6141	-0.0552219	0.756417	0.149398	0.399062	0.604058	-0.0921933
ENSG00000063180	cyan	CA11	carbonic anhydrase 11	770	-0.0352528	0.8431	0.414096	0.0149052	0.030828	-0.370867
ENSG00000063322	cyan	MED29	mediator complex subunit 29	55588	-0.0490369	0.783007	0.484158	0.00371544	0.012012	-0.42596
ENSG00000063438	lightyellow	AHRR	aryl hydrocarbon receptor repressor	57491	0.0559144	0.753456	-0.074745	0.674397	0.917585	0.0184341
ENSG00000063660	midnightblue	GPC1	glypican 1	2817	0.18705	0.289479	-0.0512274	0.77356	0.453474	-0.132962
ENSG00000063761	cyan	ADCK1	aarF domain containing kinase 1	57143	0.0422848	0.812312	0.139669	0.430804	0.313518	-0.178123
ENSG00000064012	greenyellow	CASP8	caspase 8	841	-0.12713	0.473698	-0.194689	0.269872	0.0695525	0.315043
ENSG00000064199	cyan	SPA17	sperm autoantigenic protein 17	53340	-0.107799	0.543961	0.415751	0.0144694	0.0831556	-0.301468
ENSG00000064205	turquoise	CCN5	cellular communication network factor 5	8839	0.0473221	0.790424	-0.0723331	0.684355	0.890677	0.0244844
ENSG00000064218	purple	DMRT3	doublesex and mab-3 related transcription factor 3	58524	-0.137628	0.437636	0.445497	0.00828107	0.083243	-0.301387
ENSG00000064270	green	ATP2C2	ATPase secretory pathway Ca2+ transporting 2	9914	-0.409922	0.0160529	0.22025	0.210691	0.293092	0.185678
ENSG00000279569	black	NA	NA	NA	-0.0458671	0.79673	0.0735273	0.679418	0.879178	-0.0270777
ENSG00000064309	blue	CDON	cell adhesion associated, oncogene regulated	50937	0.331257	0.0556557	-0.500888	0.00255056	0.347933	0.166059
ENSG00000064393	salmon	HIPK2	homeodomain interacting protein kinase 2	28996	0.139126	0.432616	-0.14767	0.4046	0.962556	0.00836395
ENSG00000064490	darkgreen	RFXANK	regulatory factor X associated ankyrin containing protein	8625	0.276064	0.114016	-0.0154731	0.930788	0.14537	-0.255105
ENSG00000064545	turquoise	TMEM161A	transmembrane protein 161A	54929	0.182008	0.302907	0.028752	0.871767	0.241718	-0.206322
ENSG00000282458	black	WASH5P	WASP family homolog 5, pseudogene	375690	-0.155379	0.380233	0.0688456	0.698845	0.633838	0.0847116
ENSG00000064666	tan	CNN2	calponin 2	1265	0.0239381	0.893102	-0.39994	0.0191004	0.0322057	0.368086
ENSG00000064687	blue	ABCA7	ATP binding cassette subfamily A member 7	10347	0.0904872	0.610796	-0.0829672	0.640866	0.96704	-0.00736173
ENSG00000064692	turquoise	SNCAIP	synuclein alpha interacting protein	9627	0.0231725	0.896502	-0.266439	0.127717	0.175012	0.238144
ENSG00000064726	green	BTBD1	BTB domain containing 1	53339	-0.383771	0.0250505	0.339907	0.0492001	0.809458	0.0429398
ENSG00000064763	purple	FAR2	fatty acyl-CoA reductase 2	55711	-0.366639	0.032942	0.558979	0.000589693	0.286233	-0.188291
ENSG00000064787	darkgreen	BCAS1	brain enriched myelin associated protein 1	8537	0.112301	0.52717	0.202221	0.251408	0.0764749	-0.3079
ENSG00000064886	greenyellow	CHI3L2	chitinase 3 like 2	1117	-0.0832876	0.639573	-0.0329238	0.853349	0.521764	0.113765
ENSG00000064932	greenyellow	SBNO2	strawberry notch homolog 2	22904	-0.023427	0.895372	-0.284802	0.102561	0.0828647	0.30174
ENSG00000064961	tan	HMG20B	high mobility group 20B	10362	0.301336	0.0832976	-0.371897	0.0303298	0.697886	0.0690757
ENSG00000064989	lightgreen	CALCRL	calcitonin receptor like receptor	10203	-0.23772	0.175804	-0.195429	0.268018	0.0124475	0.42403
ENSG00000065054	steelblue	NHERF2	NHERF family PDZ scaffold protein 2	9351	0.379007	0.0270694	-0.204436	0.246143	0.333873	-0.170895
ENSG00000065154	green	OAT	ornithine aminotransferase	4942	-0.204879	0.2451	0.337652	0.0508224	0.463764	-0.129978
ENSG00000065243	darkorange	PKN2	protein kinase N2	5586	0.22058	0.209991	-0.140619	0.427647	0.659912	-0.0782773
ENSG00000065268	cyan	WDR18	WD repeat domain 18	57418	-0.101593	0.567518	0.419348	0.0135594	0.0733447	-0.311065
ENSG00000065308	magenta	TRAM2	translocation associated membrane protein 2	9697	-0.0169265	0.924305	-0.460207	0.00616975	0.00535268	0.467088
ENSG00000065320	tan	NTN1	netrin 1	9423	0.128482	0.468969	-0.299808	0.0849511	0.343069	0.167719
ENSG00000065325	purple	GLP2R	glucagon like peptide 2 receptor	9340	-0.365272	0.0336502	0.661013	2.08671e-05	0.0967578	-0.289514
ENSG00000065328	green	MCM10	minichromosome maintenance 10 replication initiation factor	55388	-0.227171	0.196342	0.308861	0.0755131	0.653009	-0.0799708
ENSG00000149403	black	GRIK4	glutamate ionotropic receptor kainate type subunit 4	2900	-0.169901	0.336736	0.0615957	0.729301	0.55065	0.106025
ENSG00000065361	darkturquoise	ERBB3	erb-b2 receptor tyrosine kinase 3	2065	-0.0849833	0.632747	-0.192694	0.274907	0.119901	0.27183
ENSG00000065485	turquoise	PDIA5	protein disulfide isomerase family A member 5	10954	0.400674	0.0188613	-0.164681	0.352004	0.188656	-0.231023
ENSG00000065526	lightyellow	SPEN	spen family transcriptional repressor	23013	0.0701442	0.693437	-0.330652	0.0561318	0.145505	0.255022
ENSG00000065534	steelblue	MYLK	myosin light chain kinase	4638	0.091443	0.607017	-0.155532	0.379759	0.724466	0.0627397
ENSG00000065548	purple	ZC3H15	zinc finger CCCH-type containing 15	55854	-0.322518	0.0628421	0.517547	0.00172039	0.279427	-0.190923
ENSG00000065559	green	MAP2K4	mitogen-activated protein kinase kinase 4	6416	-0.388592	0.023135	0.3064	0.0779943	0.651014	0.0804617
ENSG00000065618	purple	COL17A1	collagen type XVII alpha 1 chain	1308	-0.0323929	0.85569	0.268565	0.124591	0.18831	-0.231199
ENSG00000065621	blue	GSTO2	glutathione S-transferase omega 2	119391	-0.163727	0.354842	-0.143913	0.416789	0.0834836	0.301163
ENSG00000065665	purple	SEC61A2	SEC61 translocon subunit alpha 2	55176	-0.300588	0.0841037	0.407992	0.016608	0.553987	-0.105143
ENSG00000065675	purple	PRKCQ	protein kinase C theta	5588	-0.00907859	0.959359	0.382263	0.0256755	0.0336215	-0.365327
ENSG00000065717	turquoise	TLE2	TLE family member 2, transcriptional corepressor	7089	0.247483	0.158202	-0.0838575	0.637276	0.365503	-0.16018
ENSG00000065809	salmon	FAM107B	family with sequence similarity 107 member B	83641	-0.0363509	0.838276	-0.243679	0.164903	0.116672	0.274133
ENSG00000065911	pink	MTHFD2	methylenetetrahydrofolate dehydrogenase (NADP+ dependent) 2, methenyltetrahydrofolate cyclohydrolase	10797	-0.131821	0.457394	-0.151206	0.393316	0.112654	0.277068
ENSG00000065923	green	SLC9A7	solute carrier family 9 member A7	84679	-0.43202	0.0107271	0.479224	0.00413679	0.795243	-0.0462099
ENSG00000065978	darkgreen	YBX1	Y-box binding protein 1	4904	0.137952	0.43655	-0.0977942	0.582164	0.825297	-0.0393119
ENSG00000065989	cyan	PDE4A	phosphodiesterase 4A	5141	0.0830797	0.640412	0.189593	0.282851	0.126987	-0.266932
ENSG00000066056	blue	TIE1	tyrosine kinase with immunoglobulin like and EGF like domains 1	7075	0.211356	0.23017	-0.298907	0.0859376	0.629839	0.0857078
ENSG00000066185	cyan	ZMYND12	zinc finger MYND-type containing 12	84217	0.0367665	0.836451	-0.0226392	0.898872	0.938123	-0.0138299
ENSG00000066248	cyan	NGEF	neuronal guanine nucleotide exchange factor	25791	-0.0960333	0.58901	0.344896	0.045758	0.165002	-0.243623
ENSG00000066279	pink	ASPM	assembly factor for spindle microtubules	259266	-0.282692	0.105244	-0.0422672	0.812389	0.0667275	0.318118
ENSG00000066294	pink	CD84	CD84 molecule	8832	-0.192875	0.274446	-0.118929	0.502911	0.0791855	0.30524
ENSG00000066322	darkturquoise	ELOVL1	ELOVL fatty acid elongase 1	64834	-0.0346876	0.845585	-0.15551	0.379826	0.291732	0.186193
ENSG00000066336	pink	SPI1	Spi-1 proto-oncogene	6688	-0.130753	0.461079	0.0822326	0.643835	0.789657	0.0474992
ENSG00000066557	purple	LRRC40	leucine rich repeat containing 40	55631	0.0273144	0.87813	0.403792	0.0178719	0.0129128	-0.42203
ENSG00000066583	lightgreen	ISOC1	isochorismatase domain containing 1	51015	-0.229044	0.192577	-0.180604	0.306716	0.0187483	0.401023
ENSG00000066651	darkgrey	TRMT11	tRNA methyltransferase 11 homolog	60487	0.361205	0.0358315	-0.12161	0.493264	0.181807	-0.23455
ENSG00000066697	purple	MSANTD3	Myb/SANT DNA binding domain containing 3	91283	-0.0239186	0.893189	0.423325	0.0126099	0.0222261	-0.390996
ENSG00000066735	turquoise	KIF26A	kinesin family member 26A	26153	0.205354	0.243983	-0.253599	0.147843	0.790828	0.0472288
ENSG00000066923	purple	STAG3	stromal antigen 3	10734	-0.0791225	0.656464	0.217029	0.21761	0.446511	-0.135003
ENSG00000066926	purple	FECH	ferrochelatase	2235	0.0334724	0.850933	0.191896	0.276938	0.209899	-0.220623
ENSG00000067057	cyan	PFKP	phosphofructokinase, platelet	5214	0.117442	0.508305	-0.0154321	0.930971	0.574172	-0.0998621
ENSG00000067064	purple	IDI1	isopentenyl-diphosphate delta isomerase 1	3422	-0.31339	0.0711087	0.442323	0.00880968	0.476902	-0.126218
ENSG00000067066	orange	SP100	SP100 nuclear antigen	6672	0.0398722	0.822846	-0.111754	0.529198	0.692507	0.0703678
ENSG00000067082	orange	KLF6	KLF transcription factor 6	1316	-0.00212605	0.990479	-0.232823	0.185139	0.190672	0.230002
ENSG00000067177	blue	PHKA1	phosphorylase kinase regulatory subunit alpha 1	5255	0.268969	0.124003	-0.197877	0.261953	0.695719	-0.0695959
ENSG00000067182	greenyellow	TNFRSF1A	TNF receptor superfamily member 1A	7132	0.106834	0.547594	-0.279278	0.109697	0.339883	0.168813
ENSG00000067191	cyan	CACNB1	calcium voltage-gated channel auxiliary subunit beta 1	782	-0.104774	0.555387	0.284005	0.103568	0.320931	-0.175458
ENSG00000067221	purple	STOML1	stomatin like 1	9399	-0.101486	0.567929	0.4209	0.0131819	0.0717773	-0.312689
ENSG00000067225	cyan	PKM	pyruvate kinase M1/2	5315	-0.240006	0.171563	0.474909	0.00453849	0.190762	-0.229957
ENSG00000067533	green	RRP15	ribosomal RNA processing 15 homolog	51018	-0.138375	0.435131	0.0954687	0.591212	0.813543	0.0420025
ENSG00000067601	cyan	NA	NA	NA	0.195562	0.267686	0.156041	0.378182	0.0462261	-0.344201
ENSG00000067715	purple	SYT1	synaptotagmin 1	6857	-0.352273	0.0410249	0.389079	0.0229485	0.839681	-0.0360308
ENSG00000067829	cyan	IDH3G	isocitrate dehydrogenase (NAD(+)) 3 non-catalytic subunit gamma	3421	-0.125759	0.478519	0.456642	0.00663362	0.0616455	-0.323917
ENSG00000067836	cyan	ROGDI	rogdi atypical leucine zipper	79641	-0.0268992	0.879969	0.33624	0.05186	0.0817074	-0.302827
ENSG00000067842	cyan	ATP2B3	ATPase plasma membrane Ca2+ transporting 3	492	-0.222672	0.205589	0.270087	0.122388	0.794347	-0.0464166
ENSG00000067900	blue	ROCK1	Rho associated coiled-coil containing protein kinase 1	6093	0.41878	0.0137	-0.51711	0.00173871	0.588127	0.0962599
ENSG00000067992	green	PDK3	pyruvate dehydrogenase kinase 3	5165	-0.183778	0.298148	0.147415	0.40542	0.841588	0.0355968
ENSG00000068001	tan	HYAL2	hyaluronidase 2	8692	0.0624831	0.72555	-0.429502	0.0112461	0.0368965	0.359292
ENSG00000269210	black	LOC375196	uncharacterized LOC375196	375196	-0.25257	0.149551	0.0576328	0.746125	0.279658	0.190833
ENSG00000068028	greenyellow	RASSF1	Ras association domain family member 1	11186	-0.121552	0.493472	-0.122756	0.489169	0.173118	0.239163
ENSG00000068078	cyan	FGFR3	fibroblast growth factor receptor 3	2261	0.0590305	0.740177	0.140275	0.428789	0.268819	-0.195109
ENSG00000068079	orange	IFI35	interferon induced protein 35	3430	0.283158	0.104648	-0.0545606	0.759248	0.203276	-0.223784
ENSG00000068137	midnightblue	PLEKHH3	pleckstrin homology, MyTH4 and FERM domain containing H3	79990	-0.0190018	0.915056	-0.106587	0.548527	0.488496	0.122944
ENSG00000068308	cyan	OTUD5	OTU deubiquitinase 5	55593	-0.148738	0.401174	0.308378	0.0759953	0.377446	-0.156279
ENSG00000068366	green	ACSL4	acyl-CoA synthetase long chain family member 4	2182	-0.328676	0.0577069	0.276165	0.113879	0.772796	0.051405
ENSG00000068394	cyan	GPKOW	G-patch domain and KOW motifs	27238	0.0993143	0.576284	0.0935863	0.59858	0.284806	-0.188839
ENSG00000068400	cyan	GRIPAP1	GRIP1 associated protein 1	56850	0.0848653	0.633221	0.306031	0.0783711	0.025507	-0.382667
ENSG00000068438	purple	FTSJ1	FtsJ RNA 2'-O-methyltransferase 1	24140	-0.200871	0.254655	0.201442	0.253279	0.997497	-0.000558892
ENSG00000068489	purple	PRR11	proline rich 11	55771	-0.359583	0.0367326	0.371557	0.0304935	0.947541	-0.0117218
ENSG00000068615	purple	REEP1	receptor accessory protein 1	65055	-0.388626	0.023122	0.494877	0.002926	0.558275	-0.104014
ENSG00000068650	tan	ATP11A	ATPase phospholipid transporting 11A	23250	0.0824707	0.642872	-0.396688	0.0201916	0.076775	0.307602
ENSG00000068724	turquoise	TTC7A	tetratricopeptide repeat domain 7A	57217	0.106402	0.549226	-0.378624	0.0272374	0.127641	0.266491
ENSG00000068784	purple	SRBD1	S1 RNA binding domain 1	55133	0.0866125	0.626216	0.324555	0.0611052	0.0182731	-0.402511
ENSG00000068831	turquoise	RASGRP2	RAS guanyl releasing protein 2	10235	-0.195708	0.267324	0.0336857	0.849994	0.370281	0.158611
ENSG00000068885	green	IFT80	intraflagellar transport 80	57560	-0.0277208	0.876331	0.22856	0.193545	0.265079	-0.196611
ENSG00000068912	purple	ERLEC1	endoplasmic reticulum lectin 1	27248	-0.345521	0.0453407	0.496189	0.0028402	0.405163	-0.147495
ENSG00000068976	blue	PYGM	glycogen phosphorylase, muscle associated	5837	0.313914	0.0706126	-0.333459	0.0539522	0.914469	0.0191335
ENSG00000069188	lightyellow	SDK2	sidekick cell adhesion molecule 2	54549	0.262814	0.133181	-0.278588	0.110614	0.930928	0.0154417
ENSG00000069329	green	VPS35	VPS35 retromer complex component	55737	-0.383051	0.0253473	0.429641	0.011217	0.797851	-0.0456089
ENSG00000069345	purple	DNAJA2	DnaJ heat shock protein family (Hsp40) member A2	10294	-0.417716	0.0139662	0.574139	0.000384482	0.387254	-0.153129
ENSG00000069399	greenyellow	BCL3	BCL3 transcription coactivator	602	-0.0580544	0.744329	-0.116715	0.510954	0.333316	0.171089
ENSG00000069431	greenyellow	ABCC9	ATP binding cassette subfamily C member 9	10060	0.205214	0.244311	-0.237778	0.175696	0.857959	0.0318781
ENSG00000069482	royalblue	GAL	galanin and GMAP prepropeptide	51083	-0.0350739	0.843886	-0.0976245	0.582823	0.464019	0.129904
ENSG00000069493	blue	CLEC2D	C-type lectin domain family 2 member D	29121	0.184147	0.297163	-0.395546	0.0205871	0.240261	0.206948
ENSG00000069509	purple	FUNDC1	FUN14 domain containing 1	139341	-0.0114497	0.948757	0.457191	0.00656028	0.00988089	-0.436357
ENSG00000069535	greenyellow	MAOB	monoamine oxidase B	4129	0.131655	0.457967	-0.217764	0.216016	0.635508	0.0842965
ENSG00000069667	lightgreen	RORA	RAR related orphan receptor A	6095	-0.00302947	0.986433	-0.27049	0.121809	0.125767	0.267761
ENSG00000069696	darkturquoise	DRD4	dopamine receptor D4	1815	0.10959	0.537251	-0.0704998	0.691959	0.829871	-0.0382674
ENSG00000069702	tan	TGFBR3	transforming growth factor beta receptor 3	7049	0.237445	0.176321	-0.470975	0.00493354	0.193438	0.228614
ENSG00000069869	tan	NEDD4	NEDD4 E3 ubiquitin protein ligase	4734	0.0799977	0.6529	-0.431487	0.0108352	0.0463014	0.344089
ENSG00000069956	purple	MAPK6	mitogen-activated protein kinase 6	5597	-0.356422	0.038542	0.431232	0.0108875	0.680626	-0.0732347
ENSG00000069974	greenyellow	RAB27A	RAB27A, member RAS oncogene family	5873	-0.0112928	0.949459	-0.0521229	0.769708	0.727251	0.0620805
ENSG00000070047	midnightblue	PHRF1	PHD and ring finger domains 1	57661	0.159247	0.368339	-0.254578	0.146232	0.599611	0.0933236
ENSG00000070087	green	PFN2	profilin 2	5217	-0.31546	0.0691634	0.411856	0.0155121	0.595521	-0.0943666
ENSG00000070159	purple	PTPN3	protein tyrosine phosphatase non-receptor type 3	5774	-0.199996	0.256772	0.347034	0.0443432	0.416695	-0.143942
ENSG00000070182	cyan	SPTB	spectrin beta, erythrocytic	6710	-0.166628	0.346262	0.318948	0.0659804	0.399973	-0.149113
ENSG00000070190	pink	DAPP1	dual adaptor of phosphotyrosine and 3-phosphoinositides 1	27071	-0.212693	0.227166	0.16861	0.340472	0.808522	0.0431546
ENSG00000070193	lightgreen	FGF10	fibroblast growth factor 10	2255	-0.337438	0.0509789	0.0116576	0.947828	0.0660048	0.318921
ENSG00000070214	tan	SLC44A1	solute carrier family 44 member 1	23446	0.0364382	0.837893	-0.419095	0.0136219	0.0290546	0.3746
ENSG00000070371	turquoise	CLTCL1	clathrin heavy chain like 1	8218	0.181573	0.304082	-0.356395	0.0385574	0.333168	0.171141
ENSG00000070388	purple	FGF22	fibroblast growth factor 22	27006	0.0199547	0.910813	0.224832	0.201113	0.172252	-0.239632
ENSG00000070404	greenyellow	FSTL3	follistatin like 3	10272	0.0266404	0.881116	-0.278871	0.110236	0.15918	0.24692
ENSG00000070423	cyan	RNF126	ring finger protein 126	55658	0.253277	0.148376	0.120299	0.497971	0.0334222	-0.36571
ENSG00000070444	midnightblue	MNT	MAX network transcriptional repressor	4335	0.187886	0.28729	-0.0353709	0.842581	0.399365	-0.149303
ENSG00000164935	black	DCSTAMP	dendrocyte expressed seven transmembrane protein	81501	-0.146367	0.408806	0.0572452	0.747776	0.623687	0.0872452
ENSG00000070526	cyan	ST6GALNAC1	ST6 N-acetylgalactosaminide alpha-2,6-sialyltransferase 1	55808	-0.198891	0.259466	0.299591	0.0851873	0.57912	-0.0985803
ENSG00000070601	blue	FRMPD1	FERM and PDZ domain containing 1	22844	-0.279821	0.108979	-0.0310581	0.861578	0.0801256	0.304334
ENSG00000070718	purple	AP3M2	adaptor related protein complex 3 subunit mu 2	10947	-0.473933	0.00463384	0.394359	0.0210049	0.661456	0.0778993
ENSG00000070729	midnightblue	CNGB1	cyclic nucleotide gated channel subunit beta 1	1258	0.00313759	0.985949	-0.249335	0.155011	0.169717	0.241014
ENSG00000070731	greenyellow	ST6GALNAC2	ST6 N-acetylgalactosaminide alpha-2,6-sialyltransferase 2	10610	-0.116774	0.510737	-0.0947185	0.594144	0.240049	0.207039
ENSG00000070759	turquoise	TESK2	testis associated actin remodelling kinase 2	10420	0.180393	0.30729	-0.554983	0.000657843	0.032909	0.366703
ENSG00000070761	purple	CFAP20	cilia and flagella associated protein 20	29105	-0.383504	0.0251601	0.43494	0.0101509	0.777328	-0.0503529
ENSG00000070814	midnightblue	TCOF1	treacle ribosome biogenesis factor 1	6949	0.120403	0.497596	-0.127998	0.470659	0.966713	0.00743478
ENSG00000070882	purple	OSBPL3	oxysterol binding protein like 3	26031	-0.0809599	0.648991	0.184557	0.29607	0.568199	-0.101416
ENSG00000262766	black	NA	NA	NA	-0.0302465	0.865161	0.0555126	0.755174	0.889569	-0.0247341
ENSG00000070950	blue	RAD18	RAD18 E3 ubiquitin protein ligase	56852	0.26727	0.126488	-0.354105	0.039913	0.632651	0.085007
ENSG00000070961	green	ATP2B1	ATPase plasma membrane Ca2+ transporting 1	490	-0.316035	0.0686307	0.403418	0.0179881	0.630499	-0.0855433
ENSG00000071054	salmon	MAP4K4	mitogen-activated protein kinase kinase kinase kinase 4	9448	0.242661	0.16673	-0.296852	0.0882215	0.765725	0.0530501
ENSG00000071082	royalblue	RPL31	ribosomal protein L31	6160	0.127069	0.473912	0.301732	0.0828731	0.0134554	-0.419772
ENSG00000071127	greenyellow	WDR1	WD repeat domain 1	9948	-0.198724	0.259874	0.113104	0.5242	0.637438	0.0838171
ENSG00000071205	darkgrey	ARHGAP10	Rho GTPase activating protein 10	79658	0.206044	0.242367	-0.110917	0.532305	0.600394	-0.0931244
ENSG00000071246	blue	VASH1	vasohibin 1	22846	-0.0528636	0.766525	0.0157139	0.929714	0.838203	0.0363675
ENSG00000071282	cyan	LMCD1	LIM and cysteine rich domains 1	29995	-0.065194	0.714131	0.323287	0.0621825	0.149403	-0.252658
ENSG00000071539	purple	TRIP13	thyroid hormone receptor interactor 13	9319	-0.0317446	0.858549	-0.249041	0.155514	0.115649	0.274874
ENSG00000071553	cyan	ATP6AP1	ATPase H+ transporting accessory protein 1	537	-0.226036	0.198646	0.238967	0.173482	0.943356	-0.0126583
ENSG00000071564	magenta	TCF3	transcription factor 3	6929	0.311582	0.072842	-0.456716	0.00662368	0.422818	0.142078
ENSG00000071575	cyan	TRIB2	tribbles pseudokinase 2	28951	-0.0367433	0.836553	0.238863	0.173674	0.261983	-0.197864
ENSG00000071859	midnightblue	FAM50A	family with sequence similarity 50 member A	9130	0.20766	0.238612	0.0105907	0.952597	0.225021	-0.213655
ENSG00000071909	purple	MYO3B	myosin IIIB	140469	0.073988	0.677517	0.0992511	0.576528	0.337628	-0.169592
ENSG00000071967	salmon	CYBRD1	cytochrome b reductase 1	79901	-0.0503707	0.777251	-0.24682	0.159355	0.095059	0.290933
ENSG00000071991	salmon	CDH19	cadherin 19	28513	-0.12673	0.475102	-0.243044	0.166041	0.0354029	0.361988
ENSG00000072041	green	SLC6A15	solute carrier family 6 member 15	55117	-0.285879	0.101212	0.224193	0.202428	0.73442	0.0603869
ENSG00000072062	cyan	PRKACA	protein kinase cAMP-activated catalytic subunit alpha	5566	-0.0665478	0.708451	0.37799	0.0275173	0.0795527	-0.304885
ENSG00000072121	blue	ZFYVE26	zinc finger FYVE-type containing 26	23503	0.300114	0.0846181	-0.548394	0.000785529	0.166025	0.243053
ENSG00000072133	lightgreen	RPS6KA6	ribosomal protein S6 kinase A6	27330	-0.0377124	0.832303	-0.0805205	0.650775	0.5145	0.115743
ENSG00000072135	turquoise	PTPN18	protein tyrosine phosphatase non-receptor type 18	26469	0.146489	0.408411	-0.32312	0.0623253	0.328113	0.172912
ENSG00000072163	midnightblue	LIMS2	LIM zinc finger domain containing 2	55679	0.337373	0.0510265	-0.100295	0.572503	0.186575	-0.232085
ENSG00000274010	black	ZFP91P1	ZFP91 pseudogene 1	100131832	-0.0482993	0.786195	0.054756	0.758411	0.971699	-0.00632069
ENSG00000072195	midnightblue	SPEG	striated muscle enriched protein kinase	10290	0.306653	0.0777362	-0.14857	0.401709	0.382176	-0.154754
ENSG00000072201	purple	LNX1	ligand of numb-protein X 1	84708	-0.223951	0.202929	0.472381	0.00478913	0.165763	-0.243199
ENSG00000072210	lightcyan	ALDH3A2	aldehyde dehydrogenase 3 family member A2	224	0.0341477	0.84796	-0.381496	0.0259987	0.0491099	0.340034
ENSG00000072274	green	TFRC	transferrin receptor	7037	-0.152887	0.388015	0.410758	0.0158171	0.149763	-0.252442
ENSG00000072310	midnightblue	SREBF1	sterol regulatory element binding transcription factor 1	6720	0.119862	0.499544	0.00250547	0.98878	0.4998	-0.119791
ENSG00000072315	purple	TRPC5	transient receptor potential cation channel subfamily C member 5	7224	-0.356594	0.0384412	0.0965749	0.5869	0.146286	0.254545
ENSG00000072422	green	RHOBTB1	Rho related BTB domain containing 1	9886	-0.235716	0.179583	0.168635	0.340402	0.712135	0.0656692
ENSG00000072571	green	HMMR	hyaluronan mediated motility receptor	3161	-0.137674	0.437481	0.122475	0.490169	0.933439	0.0148792
ENSG00000072609	magenta	CHFR	checkpoint with forkhead and ring finger domains	55743	0.216264	0.219276	-0.285161	0.10211	0.704686	0.067447
ENSG00000072657	green	TRHDE	thyrotropin releasing hormone degrading enzyme	29953	-0.0908841	0.609226	0.261633	0.134998	0.344721	-0.167153
ENSG00000263883	black	EEF1DP7	eukaryotic translation elongation factor 1 delta pseudogene 7	100422656	-0.146765	0.40752	0.0531296	0.765383	0.606147	0.0916634
ENSG00000072778	blue	ACADVL	acyl-CoA dehydrogenase very long chain	37	0.52468	0.00144454	-0.334749	0.052973	0.292422	-0.185932
ENSG00000072786	greenyellow	STK10	serine/threonine kinase 10	6793	0.0167638	0.92503	0.113256	0.52364	0.473164	-0.127282
ENSG00000072818	green	ACAP1	ArfGAP with coiled-coil, ankyrin repeat and PH domains 1	9744	-0.0135763	0.939256	-0.180694	0.306469	0.281336	0.19018
ENSG00000072832	cyan	CRMP1	collapsin response mediator protein 1	1400	-0.275095	0.115344	0.388419	0.0232017	0.532226	-0.110938
ENSG00000072840	blue	EVC	EvC ciliary complex subunit 1	2121	0.274835	0.115702	-0.15761	0.373347	0.518115	-0.114757
ENSG00000072849	green	DERL2	derlin 2	51009	-0.471291	0.00490083	0.0240499	0.892606	0.00960768	0.437824
ENSG00000072858	blue	SIDT1	SID1 transmembrane family member 1	54847	0.3184	0.0664731	-0.0521147	0.769743	0.13648	-0.260678
ENSG00000072864	tan	NDE1	nudE neurodevelopment protein 1	54820	0.0206356	0.907782	-0.33773	0.050766	0.0739764	0.310418
ENSG00000072952	tan	IRAG1	inositol 1,4,5-triphosphate receptor associated 1	10335	0.185476	0.293629	-0.257172	0.142025	0.693262	0.0701863
ENSG00000073050	cyan	XRCC1	X-ray repair cross complementing 1	7515	0.0263539	0.882385	0.099995	0.573659	0.485847	-0.123689
ENSG00000073060	turquoise	SCARB1	scavenger receptor class B member 1	949	0.107501	0.545084	-0.201854	0.252288	0.603374	0.0923669
ENSG00000073111	cyan	MCM2	minichromosome maintenance complex component 2	4171	-0.0994102	0.575914	0.0646964	0.716222	0.848686	0.0339829
ENSG00000073146	turquoise	MOV10L1	Mov10 like RISC complex RNA helicase 1	54456	0.284975	0.102343	0.0647124	0.716155	0.047507	-0.342325
ENSG00000073331	pink	ALPK1	alpha kinase 1	80216	-0.221675	0.207678	0.177337	0.315694	0.807431	0.0434051
ENSG00000073350	turquoise	LLGL2	LLGL scribble cell polarity complex component 2	3993	0.269379	0.123409	-0.295027	0.0902879	0.88791	0.0251079
ENSG00000073417	salmon	PDE8A	phosphodiesterase 8A	5151	0.0111034	0.950305	0.131986	0.456828	0.429449	-0.140076
ENSG00000073464	purple	CLCN4	chloride voltage-gated channel 4	1183	-0.429996	0.0111426	0.212792	0.226944	0.227304	0.212631
ENSG00000073605	magenta	GSDMB	gasdermin B	55876	0.251654	0.151082	-0.428062	0.0115523	0.328734	0.172694
ENSG00000073670	cyan	ADAM11	ADAM metallopeptidase domain 11	4185	0.0508733	0.775085	0.36089	0.036005	0.0180896	-0.403094
ENSG00000234492	black	RPL34-DT	RPL34 divergent transcript	285456	-0.0401115	0.8218	0.0494234	0.781338	0.959193	-0.00911585
ENSG00000073756	purple	PTGS2	prostaglandin-endoperoxide synthase 2	5743	-0.311457	0.0729639	0.366956	0.0327797	0.760234	-0.0543304
ENSG00000073792	tan	IGF2BP2	insulin like growth factor 2 mRNA binding protein 2	10644	0.0986772	0.578745	-0.264293	0.130931	0.359622	0.162129
ENSG00000073849	pink	ST6GAL1	ST6 beta-galactoside alpha-2,6-sialyltransferase 1	6480	-0.160463	0.364646	-0.224481	0.201835	0.0280315	0.376839
ENSG00000073969	purple	NSF	N-ethylmaleimide sensitive factor, vesicle fusing ATPase	4905	-0.442717	0.00874254	0.43723	0.00971755	0.975949	0.00537127
ENSG00000074047	blue	GLI2	GLI family zinc finger 2	2736	0.124335	0.483552	-0.430672	0.0110025	0.0848651	0.299887
ENSG00000074181	turquoise	NOTCH3	notch receptor 3	4854	0.153744	0.385329	-0.33406	0.0534942	0.317965	0.17652
ENSG00000215223	black	NA	NA	NA	-0.232453	0.185859	0.0463579	0.794601	0.302451	0.182177
ENSG00000074266	darkred	EED	embryonic ectoderm development	8726	0.00821245	0.963234	-0.283677	0.103985	0.122997	0.269664
ENSG00000074276	midnightblue	CDHR2	cadherin related family member 2	54825	0.0242877	0.89155	0.109114	0.539032	0.461634	-0.130593
ENSG00000074317	cyan	SNCB	synuclein beta	6620	-0.0816147	0.646336	0.442644	0.00875495	0.0403216	-0.353427
ENSG00000074370	pink	ATP2A3	ATPase sarcoplasmic/endoplasmic reticulum Ca2+ transporting 3	489	-0.0659891	0.710793	0.095185	0.59232	0.872523	-0.0285811
ENSG00000074410	turquoise	CA12	carbonic anhydrase 12	771	-0.026173	0.883187	0.294409	0.0909961	0.133526	-0.262588
ENSG00000074527	purple	NTN4	netrin 4	59277	-0.0244674	0.890753	0.456181	0.0066958	0.0127731	-0.422624
ENSG00000074590	purple	NUAK1	NUAK family kinase 1	9891	-0.282748	0.105172	0.330175	0.0565087	0.794297	-0.0464282
ENSG00000074603	green	DPP8	dipeptidyl peptidase 8	54878	-0.243177	0.165801	0.432975	0.0105358	0.292768	-0.185801
ENSG00000074621	cyan	SLC24A1	solute carrier family 24 member 1	9187	-0.0774617	0.663246	0.447917	0.00789652	0.0350408	-0.362655
ENSG00000074706	green	IPCEF1	interaction protein for cytohesin exchange factors 1	26034	-0.140661	0.427505	0.321244	0.0639487	0.31724	-0.17678
ENSG00000074803	green	SLC12A1	solute carrier family 12 member 1	6557	0.0655589	0.712598	0.0710529	0.689661	0.450829	-0.133735
ENSG00000074855	midnightblue	ANO8	anoctamin 8	57719	0.215504	0.220938	-0.0452848	0.799258	0.34624	-0.166635
ENSG00000074935	blue	TUBE1	tubulin epsilon 1	51175	0.225808	0.199112	-0.315429	0.0691923	0.621736	0.0877342
ENSG00000074966	green	TXK	TXK tyrosine kinase	7294	0.31434	0.0702109	-0.259317	0.138613	0.76223	-0.0538645
ENSG00000075073	turquoise	TACR2	tachykinin receptor 2	6865	-0.00247309	0.988925	-0.070889	0.690342	0.68649	0.0718174
ENSG00000075089	green	ACTR6	actin related protein 6	64431	-0.271005	0.121073	0.39736	0.019962	0.485826	-0.123695
ENSG00000075131	turquoise	TIPIN	TIMELESS interacting protein	54962	0.225956	0.198809	-0.231195	0.188319	0.977035	0.00512872
ENSG00000075142	green	SRI	sorcin	6717	0.00534607	0.976062	0.212655	0.227251	0.225564	-0.213411
ENSG00000075188	darkorange	NUP37	nucleoporin 37	79023	0.14382	0.417094	-0.0618154	0.728371	0.651759	-0.0802784
ENSG00000075213	green	SEMA3A	semaphorin 3A	10371	-0.240448	0.170752	0.0914015	0.607181	0.410292	0.145908
ENSG00000075223	green	SEMA3C	semaphorin 3C	10512	-0.372725	0.0299345	0.178627	0.312128	0.281772	0.190011
ENSG00000075234	greenyellow	TTC38	tetratricopeptide repeat domain 38	55020	0.241862	0.168173	-0.25288	0.149034	0.951725	0.0107858
ENSG00000075303	green	SLC25A40	solute carrier family 25 member 40	55972	-0.353967	0.0399959	0.486759	0.00350868	0.463703	-0.129996
ENSG00000075340	purple	ADD2	adducin 2	119	-0.235345	0.18029	0.291304	0.0946189	0.758303	-0.0547813
ENSG00000075399	midnightblue	VPS9D1	VPS9 domain containing 1	9605	0.172657	0.328839	0.0198511	0.911274	0.285806	-0.188455
ENSG00000075407	blue	ZNF37A	zinc finger protein 37A	7587	0.268851	0.124174	-0.333272	0.0540952	0.723097	0.0630641
ENSG00000075415	green	SLC25A3	solute carrier family 25 member 3	5250	-0.315736	0.0689071	0.402026	0.0184268	0.634799	-0.0844726
ENSG00000075426	lightyellow	FOSL2	FOS like 2, AP-1 transcription factor subunit	2355	0.00918624	0.958878	-0.345165	0.0455782	0.0575228	0.328905
ENSG00000075429	turquoise	CACNG5	calcium voltage-gated channel auxiliary subunit gamma 5	27091	0.378523	0.0272819	-0.234945	0.181052	0.42786	-0.140554
ENSG00000075618	cyan	FSCN1	fascin actin-bundling protein 1	6624	-0.187503	0.288289	0.0312151	0.860884	0.387668	0.152998
ENSG00000075624	cyan	ACTB	actin beta	60	-0.219653	0.211961	0.370097	0.0312043	0.405868	-0.147276
ENSG00000075643	pink	MOCOS	molybdenum cofactor sulfurase	55034	-0.545294	0.000852806	0.295529	0.0897158	0.163427	0.244507
ENSG00000075651	blue	PLD1	phospholipase D1	5337	0.101401	0.568257	-0.241797	0.168292	0.438268	0.13744
ENSG00000075702	cyan	WDR62	WD repeat domain 62	284403	-0.208529	0.236609	0.0531683	0.765217	0.390525	0.152089
ENSG00000075826	magenta	SEC31B	SEC31 homolog B, COPII coat complex component	25956	0.23278	0.185223	-0.259144	0.138886	0.884801	0.0258089
ENSG00000075884	blue	ARHGAP15	Rho GTPase activating protein 15	55843	0.0140826	0.936995	-0.161819	0.360554	0.414463	0.144626
ENSG00000075886	blue	TUBA3D	tubulin alpha 3d	113457	-0.18322	0.299644	-0.210057	0.233114	0.0245518	0.384996
ENSG00000075945	green	KIFAP3	kinesin associated protein 3	22920	-0.30506	0.0793715	0.450149	0.00755544	0.422964	-0.142034
ENSG00000076003	purple	MCM6	minichromosome maintenance complex component 6	4175	-0.0583594	0.743031	0.251746	0.150927	0.283571	-0.189315
ENSG00000076043	darkred	REXO2	RNA exonuclease 2	25996	0.0700252	0.693932	-0.264989	0.129883	0.279591	0.190859
ENSG00000076067	tan	RBMS2	RNA binding motif single stranded interacting protein 2	5939	0.148202	0.40289	-0.542168	0.00092578	0.0242807	0.385671
ENSG00000076258	greenyellow	FMO4	flavin containing dimethylaniline monoxygenase 4	2329	0.00401017	0.982042	0.048559	0.785072	0.772549	-0.0514624
ENSG00000076344	turquoise	RGS11	regulator of G protein signaling 11	8786	0.149896	0.397475	-0.0534992	0.763797	0.595518	-0.0943672
ENSG00000076382	magenta	SPAG5	sperm associated antigen 5	10615	0.0993106	0.576298	-0.411241	0.0156823	0.0790581	0.305363
ENSG00000076554	green	TPD52	tumor protein D52	7163	-0.219462	0.212369	0.168737	0.340104	0.78033	0.049657
ENSG00000076555	blue	ACACB	acetyl-CoA carboxylase beta	32	0.320486	0.0646138	-0.544615	0.000868205	0.212479	0.21941
ENSG00000076604	pink	TRAF4	TNF receptor associated factor 4	9618	0.0482946	0.786215	-0.00286632	0.987164	0.802791	-0.0444718
ENSG00000076641	lightcyan	PAG1	phosphoprotein membrane anchor with glycosphingolipid microdomains 1	55824	-0.0860896	0.628309	-0.392652	0.0216176	0.00517946	0.468662
ENSG00000076662	royalblue	ICAM3	intercellular adhesion molecule 3	3385	0.12758	0.472121	-0.0455536	0.798091	0.651675	-0.080299
ENSG00000076706	cyan	MCAM	melanoma cell adhesion molecule	4162	-0.227528	0.19562	0.226577	0.197546	0.995828	0.000931507
ENSG00000076716	blue	GPC4	glypican 4	2239	0.205154	0.244453	-0.670555	1.43005e-05	0.0067745	0.455602
ENSG00000076770	pink	MBNL3	muscleblind like splicing regulator 3	55796	-0.19063	0.280177	0.0525657	0.767805	0.445984	0.135158
ENSG00000076826	midnightblue	CAMSAP3	calmodulin regulated spectrin associated protein family member 3	57662	0.132555	0.454873	-0.0554017	0.755648	0.671174	-0.0755284
ENSG00000076864	midnightblue	RAP1GAP	RAP1 GTPase activating protein	5909	0.0221471	0.901059	0.0590908	0.739921	0.654814	-0.0795274
ENSG00000076928	turquoise	ARHGEF1	Rho guanine nucleotide exchange factor 1	9138	0.236213	0.178641	-0.368427	0.0320341	0.465666	0.12943
ENSG00000076944	tan	STXBP2	syntaxin binding protein 2	6813	-0.0287924	0.871589	-0.371158	0.0306866	0.0220288	0.391529
ENSG00000077080	cyan	ACTL6B	actin like 6B	51412	-0.237204	0.176772	0.416883	0.0141777	0.319706	-0.175896
ENSG00000077092	green	RARB	retinoic acid receptor beta	5915	-0.0384421	0.829105	-0.0981377	0.580834	0.450936	0.133704
ENSG00000077150	greenyellow	NFKB2	nuclear factor kappa B subunit 2	4791	-0.0702078	0.693173	-0.283602	0.10408	0.0447852	0.346361
ENSG00000077238	pink	IL4R	interleukin 4 receptor	3566	-0.0451095	0.800019	-0.150316	0.396137	0.278431	0.191311
ENSG00000077264	green	PAK3	p21 (RAC1) activated kinase 3	5063	-0.358269	0.0374759	0.399961	0.0190937	0.818732	-0.0408137
ENSG00000077279	purple	DCX	doublecortin	1641	-0.206134	0.242156	0.0389191	0.827016	0.354938	0.163695
ENSG00000077327	turquoise	SPAG6	sperm associated antigen 6	9576	0.428045	0.0115561	-0.184511	0.296193	0.174523	-0.238406
ENSG00000077348	purple	EXOSC5	exosome component 5	56915	-0.265312	0.129398	0.343974	0.0463794	0.665112	-0.0770058
ENSG00000077420	pink	APBB1IP	amyloid beta precursor protein binding family B member 1 interacting protein	54518	-0.336211	0.0518811	0.0362245	0.838831	0.0918482	0.293671
ENSG00000077454	turquoise	LRCH4	leucine rich repeats and calponin homology domain containing 4	4034	0.0607751	0.732774	-0.252411	0.149815	0.288034	0.187601
ENSG00000077585	salmon	GPR137B	G protein-coupled receptor 137B	7107	-0.0488883	0.783649	0.0977094	0.582493	0.788384	-0.0477932
ENSG00000077616	blue	NAALAD2	N-acetylated alpha-linked acidic dipeptidase 2	10003	0.41786	0.0139299	-0.313686	0.070828	0.566035	-0.10198
ENSG00000275454	black	NA	NA	NA	-0.159011	0.369059	0.0447451	0.801603	0.528803	0.11186
ENSG00000254739	black	NA	NA	NA	-0.273712	0.117259	0.0440577	0.804591	0.20114	0.224819
ENSG00000179218	black	CALR	calreticulin	811	-0.122817	0.48895	0.0397709	0.823289	0.647622	0.0812976
ENSG00000077943	blue	ITGA8	integrin subunit alpha 8	8516	0.002461	0.988979	-0.319959	0.0650794	0.0735896	0.310813
ENSG00000078018	purple	MAP2	microtubule associated protein 2	4133	-0.34762	0.0439618	0.488547	0.00337238	0.436525	-0.137959
ENSG00000078053	purple	AMPH	amphiphysin	273	-0.339371	0.0495821	0.297196	0.0878361	0.816664	0.0412873
ENSG00000078098	blue	FAP	fibroblast activation protein alpha	2191	0.339074	0.0497945	-0.326353	0.0596035	0.944273	-0.0124531
ENSG00000078140	green	UBE2K	ubiquitin conjugating enzyme E2 K	3093	-0.242703	0.166654	0.103996	0.558344	0.443851	0.135787
ENSG00000065357	black	DGKA	diacylglycerol kinase alpha	1606	-0.0838105	0.637465	0.0376275	0.832675	0.79958	0.0452106
ENSG00000078237	lightgreen	TIGAR	TP53 induced glycolysis regulatory phosphatase	57103	-0.0393727	0.825031	0.0389031	0.827087	0.997941	0.000459757
ENSG00000078246	greenyellow	TULP3	TUB like protein 3	7289	0.0458111	0.796974	-0.121614	0.493247	0.676612	0.0742073
ENSG00000078319	cyan	NA	NA	NA	0.0963401	0.587814	0.197977	0.261707	0.0984479	-0.28812
ENSG00000078401	pink	EDN1	endothelin 1	1906	0.1453	0.412265	-0.0029019	0.987005	0.431701	-0.1394
ENSG00000078579	turquoise	FGF20	fibroblast growth factor 20	26281	0.332473	0.0547096	-0.343147	0.0469423	0.953232	0.0104488
ENSG00000078596	green	ITM2A	integral membrane protein 2A	9452	0.0883471	0.619293	0.184779	0.295478	0.126333	-0.267376
ENSG00000078668	purple	VDAC3	voltage dependent anion channel 3	7419	-0.280355	0.108277	0.357062	0.0381697	0.672969	-0.0750919
ENSG00000078687	turquoise	TNRC6C	trinucleotide repeat containing adaptor 6C	57690	0.2161	0.219633	-0.414803	0.0147176	0.270296	0.19452
ENSG00000078804	darkgreen	TP53INP2	tumor protein p53 inducible nuclear protein 2	58476	0.0128167	0.942649	0.370242	0.0311332	0.0288726	-0.374993
ENSG00000078808	midnightblue	SDF4	stromal cell derived factor 4	51150	0.0804177	0.651193	0.0700224	0.693944	0.40588	-0.147273
ENSG00000078814	cyan	MYH7B	myosin heavy chain 7B	57644	-0.0198349	0.911346	0.245052	0.16246	0.210212	-0.220475
ENSG00000079101	purple	CLUL1	clusterin like 1	27098	-0.0861553	0.628046	0.299415	0.0853798	0.236055	-0.20877
ENSG00000079134	blue	THOC1	THO complex subunit 1	9984	0.378105	0.0274663	-0.419118	0.0136161	0.821635	0.0401494
ENSG00000079215	blue	SLC1A3	solute carrier family 1 member 3	6507	0.296019	0.0891604	-0.22287	0.205176	0.687356	-0.0716087
ENSG00000079257	blue	LXN	latexin	56925	-0.0725092	0.683626	-0.133001	0.453342	0.253902	0.201183
ENSG00000079277	turquoise	MKNK1	MAPK interacting serine/threonine kinase 1	8569	0.141177	0.425798	-0.406845	0.0169456	0.137423	0.260075
ENSG00000079308	magenta	TNS1	tensin 1	7145	0.0919713	0.604933	-0.481398	0.00394632	0.0261124	0.381227
ENSG00000079313	midnightblue	REXO1	RNA exonuclease 1 homolog	57455	0.229982	0.190712	0.130246	0.462834	0.0407981	-0.352644
ENSG00000079335	tan	CDC14A	cell division cycle 14A	8556	0.0680631	0.702111	-0.341264	0.048244	0.126225	0.267449
ENSG00000079337	magenta	RAPGEF3	Rap guanine nucleotide exchange factor 3	10411	-0.0300779	0.865906	-0.434333	0.0102684	0.00690798	0.454633
ENSG00000079385	pink	CEACAM1	CEA cell adhesion molecule 1	634	-0.373908	0.0293766	0.313589	0.0709196	0.740099	0.0590489
ENSG00000079435	darkturquoise	LIPE	lipase E, hormone sensitive type	3991	0.106968	0.547088	-0.24698	0.159075	0.439535	0.137064
ENSG00000079616	cyan	KIF22	kinesin family member 22	3835	-0.0489592	0.783343	0.288567	0.0979031	0.181783	-0.234563
ENSG00000079689	pink	SCGN	secretagogin, EF-hand calcium binding protein	10590	-0.157191	0.374633	0.0410569	0.81767	0.522042	0.113689
ENSG00000079691	blue	CARMIL1	capping protein regulator and myosin 1 linker 1	55604	0.471608	0.00486811	-0.258957	0.139182	0.237426	-0.208174
ENSG00000079785	purple	DDX1	DEAD-box helicase 1	1653	-0.279429	0.109496	0.438482	0.00948724	0.379227	-0.155704
ENSG00000079805	turquoise	DNM2	dynamin 2	1785	0.12268	0.489439	-0.344261	0.0461853	0.217856	0.216916
ENSG00000079841	darkgrey	RIMS1	regulating synaptic membrane exocytosis 1	22999	0.243886	0.164533	0.321153	0.0640284	0.000691537	-0.553142
ENSG00000079931	purple	MOXD1	monooxygenase DBH like 1	26002	-0.023157	0.896571	0.267778	0.125742	0.172551	-0.23947
ENSG00000080031	cyan	PTPRH	protein tyrosine phosphatase receptor type H	5794	-0.117771	0.50711	0.208875	0.235814	0.615958	-0.0891857
ENSG00000080166	purple	DCT	dopachrome tautomerase	1638	-0.0219283	0.902032	0.491198	0.00317874	0.00627372	-0.459389
ENSG00000080200	tan	CRYBG3	crystallin beta-gamma domain containing 3	131544	0.224257	0.202296	-0.221216	0.208646	0.986666	-0.00297751
ENSG00000080298	lightgreen	RFX3	regulatory factor X3	5991	-0.139618	0.430975	-0.124881	0.481618	0.139224	0.25893
ENSG00000080493	darkorange	SLC4A4	solute carrier family 4 member 4	8671	0.113544	0.522576	0.16147	0.361604	0.123634	-0.269224
ENSG00000080546	lightgreen	SESN1	sestrin 1	27244	-0.144877	0.413643	-0.23594	0.179158	0.0298992	0.372799
ENSG00000080573	turquoise	COL5A3	collagen type V alpha 3 chain	50509	0.253418	0.148141	-0.241025	0.169696	0.945706	-0.0121324
ENSG00000080709	darkgrey	KCNN2	potassium calcium-activated channel subfamily N member 2	3781	0.0902665	0.61167	0.22601	0.1987	0.0747637	-0.309617
ENSG00000080822	salmon	CLDND1	claudin domain containing 1	56650	-0.063021	0.723279	-0.15843	0.370833	0.218132	0.216788
ENSG00000080823	turquoise	MOK	MOK protein kinase	5891	0.285811	0.101296	-0.271339	0.120597	0.936617	-0.0141673
ENSG00000080824	skyblue	HSP90AA1	heat shock protein 90 alpha family class A member 1	3320	-0.19221	0.276137	-0.0431435	0.808571	0.18989	0.230398
ENSG00000080839	salmon	RBL1	RB transcriptional corepressor like 1	5933	0.202038	0.251847	-0.281143	0.107247	0.663335	0.0774399
ENSG00000080845	midnightblue	DLGAP4	DLG associated protein 4	22839	0.279909	0.108863	-0.0312675	0.860654	0.16539	-0.243407
ENSG00000080854	magenta	IGSF9B	immunoglobulin superfamily member 9B	22997	0.179092	0.31085	-0.263926	0.131487	0.640541	0.0830476
ENSG00000080947	magenta	NA	NA	NA	0.375208	0.0287737	-0.441238	0.00899663	0.716459	0.0646402
ENSG00000081041	pink	CXCL2	C-X-C motif chemokine ligand 2	2920	0.00597489	0.973247	-0.0256451	0.885528	0.913923	0.019256
ENSG00000081052	lightyellow	COL4A4	collagen type IV alpha 4 chain	1286	0.0466656	0.793268	-0.180074	0.30816	0.46161	0.1306
ENSG00000081059	blue	TCF7	transcription factor 7	6932	0.238783	0.173822	-0.437138	0.00973467	0.271155	0.194178
ENSG00000081148	blue	IMPG2	interphotoreceptor matrix proteoglycan 2	50939	0.0728689	0.682138	-0.0672458	0.705528	0.975352	-0.00550468
ENSG00000081181	green	ARG2	arginase 2	384	-0.265599	0.128967	-0.0201353	0.910009	0.109114	0.279719
ENSG00000081189	purple	MEF2C	myocyte enhancer factor 2C	4208	-0.301262	0.0833764	0.40522	0.0174336	0.566847	-0.101768
ENSG00000081237	pink	PTPRC	protein tyrosine phosphatase receptor type C	5788	-0.203419	0.248553	0.00448942	0.979897	0.269742	0.194741
ENSG00000081248	turquoise	CACNA1S	calcium voltage-gated channel subunit alpha1 S	779	0.158028	0.372062	-0.307142	0.0772392	0.410077	0.145974
ENSG00000112378	black	PERP	p53 apoptosis effector related to PMP22	64065	-0.10183	0.566612	0.0361457	0.839177	0.717885	0.064301
ENSG00000081320	lightcyan	STK17B	serine/threonine kinase 17b	9262	-0.0805518	0.650648	-0.159033	0.368993	0.181828	0.23454
ENSG00000081377	darkred	CDC14B	cell division cycle 14B	8555	0.294849	0.0904911	-0.219608	0.212058	0.678881	-0.0736574
ENSG00000081479	tan	LRP2	LDL receptor related protein 2	4036	0.107735	0.544203	-0.536345	0.00107646	0.013501	0.419586
ENSG00000081842	cyan	PCDHA6	protocadherin alpha 6	56142	0.0987747	0.578369	0.138022	0.436314	0.187111	-0.231811
ENSG00000081853	turquoise	PCDHGA2	protocadherin gamma subfamily A, 2	56113	-0.0789293	0.657251	0.121442	0.493866	0.815224	-0.0416172
ENSG00000081913	tan	PHLPP1	PH domain and leucine rich repeat protein phosphatase 1	23239	0.152206	0.390156	-0.417394	0.0140477	0.138161	0.259604
ENSG00000081923	blue	ATP8B1	ATPase phospholipid transporting 8B1	5205	0.301949	0.0826412	0.00509164	0.977201	0.084117	-0.300576
ENSG00000081985	blue	IL12RB2	interleukin 12 receptor subunit beta 2	3595	0.0510822	0.774186	0.153977	0.384602	0.254968	-0.200741
ENSG00000082074	pink	FYB1	FYN binding protein 1	2533	-0.325386	0.060408	0.238609	0.174146	0.632884	0.084949
ENSG00000082126	blue	MPP4	MAGUK p55 scaffold protein 4	58538	-0.00704784	0.968445	-0.265461	0.129175	0.127225	0.266771
ENSG00000082175	blue	PGR	progesterone receptor	5241	-0.135162	0.445969	0.0506617	0.775997	0.641859	0.0827215
ENSG00000082213	purple	C5orf22	chromosome 5 open reading frame 22	55322	-0.370902	0.0308108	0.551852	0.000716017	0.316238	-0.177141
ENSG00000082293	purple	COL19A1	collagen type XIX alpha 1 chain	1310	0.0191509	0.914392	0.384978	0.024559	0.0205613	-0.39562
ENSG00000082458	purple	DLG3	discs large MAGUK scaffold protein 3	1741	-0.308871	0.0755032	0.50378	0.00238538	0.279728	-0.190805
ENSG00000082482	green	KCNK2	potassium two pore domain channel subfamily K member 2	3776	-0.380826	0.0262834	0.0408766	0.818457	0.0544641	0.332792
ENSG00000082497	purple	SERTAD4	SERTA domain containing 4	56256	-0.205732	0.243098	0.240539	0.170586	0.848284	-0.0340742
ENSG00000082556	green	OPRK1	opioid receptor kappa 1	4986	-0.213352	0.225696	-0.0758192	0.66998	0.104744	0.283082
ENSG00000082684	midnightblue	SEMA5B	semaphorin 5B	54437	0.0834961	0.638732	0.160655	0.364065	0.173401	-0.23901
ENSG00000082781	salmon	ITGB5	integrin subunit beta 5	3693	0.173388	0.326762	-0.523492	0.00148759	0.0472262	0.342733
ENSG00000082898	lightcyan	XPO1	exportin 1	7514	0.0318576	0.85805	-0.216108	0.219615	0.307349	0.180371
ENSG00000083067	salmon	TRPM3	transient receptor potential cation channel subfamily M member 3	80036	0.225426	0.199893	-0.167323	0.344225	0.749335	-0.0568798
ENSG00000083312	salmon	TNPO1	transportin 1	3842	0.0704185	0.692297	-0.262914	0.133027	0.285836	0.188443
ENSG00000247796	black	MOCS2-DT	MOCS2 divergent transcript	257396	-0.161271	0.362204	0.0354423	0.842267	0.48766	0.123179
ENSG00000285884	black	LOC105378268	uncharacterized LOC105378268	105378268	-0.209416	0.234575	0.0353707	0.842582	0.335352	0.170381
ENSG00000083642	green	PDS5B	PDS5 cohesin associated factor B	23047	-0.229644	0.191384	0.177603	0.314957	0.774776	0.0509453
ENSG00000083720	purple	OXCT1	3-oxoacid CoA-transferase 1	5019	-0.337837	0.0506876	0.344536	0.046	0.970639	-0.00655753
ENSG00000083828	blue	ZNF586	zinc finger protein 586	54807	0.0348716	0.844776	-0.298993	0.0858427	0.139809	0.258561
ENSG00000083838	turquoise	ZNF446	zinc finger protein 446	55663	0.0266701	0.880984	-0.139207	0.432345	0.535094	0.110168
ENSG00000083845	royalblue	RPS5	ribosomal protein S5	6193	0.0857609	0.629626	0.222322	0.20632	0.0830176	-0.301597
ENSG00000083857	salmon	FAT1	FAT atypical cadherin 1	2195	0.152504	0.38922	-0.395377	0.0206462	0.175731	0.237759
ENSG00000084070	purple	SMAP2	small ArfGAP2	64744	-0.35628	0.0386245	0.531373	0.0012218	0.332407	-0.171406
ENSG00000084073	lightgreen	ZMPSTE24	zinc metallopeptidase STE24	10269	-0.169892	0.33676	-0.0941575	0.59634	0.139921	0.25849
ENSG00000084093	tan	REST	RE1 silencing transcription factor	5978	0.04664	0.793379	-0.229236	0.192195	0.311786	0.178752
ENSG00000084444	purple	FAM234B	family with sequence similarity 234 member B	57613	-0.351161	0.0417123	0.392326	0.0217362	0.82098	-0.040299
ENSG00000084453	salmon	SLCO1A2	solute carrier organic anion transporter family member 1A2	6579	0.132394	0.455424	-0.00831321	0.962783	0.49377	-0.121468
ENSG00000084463	cyan	WBP11	WW domain binding protein 11	51729	-0.151127	0.393564	0.322436	0.0629134	0.343119	-0.167701
ENSG00000084628	lightyellow	NKAIN1	sodium/potassium transporting ATPase interacting 1	79570	0.0102738	0.954014	-0.141595	0.424414	0.468709	0.128556
ENSG00000084636	midnightblue	COL16A1	collagen type XVI alpha 1 chain	1307	0.0916134	0.606345	-0.112412	0.526758	0.909005	0.0203607
ENSG00000084731	purple	KIF3C	kinesin family member 3C	3797	-0.310702	0.0736978	0.206347	0.241659	0.565356	0.102158
ENSG00000084734	turquoise	GCKR	glucokinase regulator	2646	0.353909	0.0400308	-0.305597	0.0788176	0.790539	-0.0472953
ENSG00000084764	cyan	MAPRE3	microtubule associated protein RP/EB family member 3	22924	-0.241162	0.169446	0.368009	0.0322444	0.484118	-0.124176
ENSG00000085063	salmon	CD59	CD59 molecule (CD59 blood group)	966	0.0276789	0.876516	-0.245226	0.162153	0.226555	0.212967
ENSG00000085117	turquoise	CD82	CD82 molecule	3732	0.107277	0.545925	-0.383933	0.0249837	0.121322	0.270831
ENSG00000085265	pink	FCN1	ficolin 1	2219	-0.316865	0.0678671	0.222003	0.20699	0.601414	0.0928651
ENSG00000085276	tan	MECOM	MDS1 and EVI1 complex locus	2122	-0.0219203	0.902068	-0.348339	0.0434972	0.0351445	0.362464
ENSG00000085365	green	SCAMP1	secretory carrier membrane protein 1	9522	-0.249269	0.155123	0.272278	0.119268	0.899384	-0.0225241
ENSG00000085415	purple	SEH1L	SEH1 like nucleoporin	81929	-0.303832	0.0806495	0.489717	0.00328569	0.303007	-0.181971
ENSG00000085433	green	WDR47	WD repeat domain 47	22911	-0.418816	0.013691	0.335493	0.0524157	0.646522	0.0815688
ENSG00000085465	turquoise	OVGP1	oviductal glycoprotein 1	5016	0.253615	0.147816	-0.20281	0.25	0.779993	-0.049735
ENSG00000085514	turquoise	PILRA	paired immunoglobin like type 2 receptor alpha	29992	0.216691	0.218345	-0.162564	0.358316	0.765996	-0.0529869
ENSG00000085563	darkturquoise	ABCB1	ATP binding cassette subfamily B member 1	5243	0.103647	0.559673	-0.225088	0.200586	0.503075	0.118884
ENSG00000085719	salmon	CPNE3	copine 3	8895	0.184653	0.295814	-0.473537	0.00467309	0.105104	0.282801
ENSG00000085741	turquoise	WNT11	Wnt family member 11	7481	0.0307688	0.862855	0.112944	0.524793	0.427422	-0.140686
ENSG00000085788	purple	DDHD2	DDHD domain containing 2	23259	-0.24368	0.1649	0.385857	0.0242061	0.432425	-0.139183
ENSG00000085872	midnightblue	CHERP	calcium homeostasis endoplasmic reticulum protein	10523	0.0231365	0.896662	0.116398	0.51211	0.441113	-0.136596
ENSG00000085982	blue	USP40	ubiquitin specific peptidase 40	55230	0.280733	0.107782	-0.351783	0.0413269	0.695894	0.0695537
ENSG00000147535	black	PLPP5	phospholipid phosphatase 5	84513	-0.215241	0.221517	0.0351374	0.843607	0.318546	0.176311
ENSG00000086061	skyblue	DNAJA1	DnaJ heat shock protein family (Hsp40) member A1	3301	-0.166711	0.346017	-0.050267	0.777698	0.2278	0.21241
ENSG00000086062	greenyellow	B4GALT1	beta-1,4-galactosyltransferase 1	2683	0.10546	0.552785	-0.393323	0.0213751	0.106392	0.281801
ENSG00000086065	green	CHMP5	charged multivesicular body protein 5	51510	-0.201734	0.252577	0.449071	0.00771854	0.16769	-0.242129
ENSG00000086159	salmon	AQP6	aquaporin 6	363	-0.0242735	0.891613	-0.0231352	0.896668	0.794374	0.0464105
ENSG00000086205	darkturquoise	FOLH1	folate hydrolase 1	2346	-0.100601	0.571329	0.20945	0.234498	0.548638	-0.106557
ENSG00000086289	purple	EPDR1	ependymin related 1	54749	-0.300248	0.0844723	0.295391	0.0898731	0.978709	0.00475473
ENSG00000086300	green	SNX10	sorting nexin 10	29887	-0.311898	0.0725368	0.343464	0.0467256	0.862269	-0.0309014
ENSG00000086506	purple	HBQ1	hemoglobin subunit theta 1	3049	-0.0793749	0.655435	0.259201	0.138795	0.319302	-0.17604
ENSG00000086544	greenyellow	ITPKC	inositol-trisphosphate 3-kinase C	80271	-0.0393306	0.825216	-0.345552	0.0453203	0.0280586	0.376779
ENSG00000086717	purple	PPEF1	protein phosphatase with EF-hand domain 1	5475	-0.0880699	0.620397	0.514433	0.00185458	0.0140496	-0.417386
ENSG00000086730	pink	LAT2	linker for activation of T cells family member 2	7462	-0.319209	0.0657472	-0.0472597	0.790694	0.0372012	0.358752
ENSG00000086967	purple	MYBPC2	myosin binding protein C2	4606	-0.00144036	0.99355	-0.104368	0.55693	0.559925	0.10358
ENSG00000086991	darkgrey	NOX4	NADPH oxidase 4	50507	0.256233	0.143538	0.332509	0.054682	0.000360643	-0.576346
ENSG00000087074	cyan	PPP1R15A	protein phosphatase 1 regulatory subunit 15A	23645	-0.0275529	0.877074	0.319843	0.0651825	0.100892	-0.286136
ENSG00000087077	tan	TRIP6	thyroid hormone receptor interactor 6	7205	0.18784	0.287408	-0.330635	0.0561446	0.430408	0.139788
ENSG00000087085	cyan	ACHE	acetylcholinesterase (Cartwright blood group)	43	-0.0493627	0.7816	0.144448	0.415042	0.600555	-0.0930834
ENSG00000087086	royalblue	FTL	ferritin light chain	2512	0.0176577	0.921045	0.0680924	0.701989	0.636925	-0.0839446
ENSG00000087087	lightyellow	SRRT	serrate, RNA effector molecule	51593	0.0276855	0.876487	-0.184528	0.296148	0.385968	0.15354
ENSG00000087842	black	PIR	pirin	8544	0.0621883	0.726795	0.0335818	0.850452	0.597924	-0.0937536
ENSG00000087191	purple	PSMC5	proteasome 26S subunit, ATPase 5	5705	-0.100909	0.570144	0.417929	0.0139126	0.0740476	-0.310345
ENSG00000087206	darkred	UIMC1	ubiquitin interaction motif containing 1	51720	0.52734	0.00135207	-0.26828	0.125007	0.147831	-0.253606
ENSG00000087245	tan	MMP2	matrix metallopeptidase 2	4313	-0.139543	0.431225	-0.209408	0.234593	0.0480068	0.341604
ENSG00000087250	royalblue	MT3	metallothionein 3	4504	0.27448	0.116192	-0.0339414	0.848868	0.180043	-0.235474
ENSG00000087253	pink	LPCAT2	lysophosphatidylcholine acyltransferase 2	54947	-0.369276	0.03161	0.0630294	0.723244	0.0849612	0.299798
ENSG00000087263	purple	OGFOD1	2-oxoglutarate and iron dependent oxygenase domain containing 1	55239	-0.407439	0.0167702	0.485269	0.00362585	0.66845	-0.0761918
ENSG00000087266	greenyellow	SH3BP2	SH3 domain binding protein 2	6452	0.131442	0.4587	-0.119258	0.501723	0.946622	-0.0119275
ENSG00000087303	turquoise	NID2	nidogen 2	22795	0.132217	0.456033	-0.213988	0.224282	0.652688	0.0800498
ENSG00000087365	cyan	SF3B2	splicing factor 3b subunit 2	10992	0.0743065	0.676204	0.238631	0.174105	0.0780465	-0.306349
ENSG00000087460	purple	GNAS	GNAS complex locus	2778	-0.316284	0.068401	0.426546	0.0118822	0.543429	-0.107941
ENSG00000087470	purple	DNM1L	dynamin 1 like	10059	-0.258047	0.140626	0.440352	0.009152	0.31257	-0.178467
ENSG00000087510	salmon	TFAP2C	transcription factor AP-2 gamma	7022	0.332919	0.0543657	-0.333591	0.0538515	0.997057	0.000657096
ENSG00000129437	black	KLK14	kallikrein related peptidase 14	43847	-0.000999031	0.995526	0.0289909	0.870711	0.87774	-0.0274025
ENSG00000270147	black	NA	NA	NA	0.14262	0.421034	0.0257924	0.884875	0.351457	-0.164866
ENSG00000087903	blue	RFX2	regulatory factor X2	5990	0.261642	0.134984	-0.447627	0.00794182	0.302742	0.182069
ENSG00000088002	purple	SULT2B1	sulfotransferase family 2B member 1	6820	0.257081	0.142171	-0.115783	0.514356	0.435304	-0.138323
ENSG00000088038	midnightblue	CNOT3	CCR4-NOT transcription complex subunit 3	4849	0.0936776	0.598222	0.128804	0.467845	0.215945	-0.217797
ENSG00000088053	magenta	GP6	glycoprotein VI platelet	51206	0.21434	0.223503	-0.268114	0.125249	0.767476	0.0526422
ENSG00000088179	lightgreen	PTPN4	protein tyrosine phosphatase non-receptor type 4	5775	-0.110857	0.532527	-0.121603	0.493289	0.195544	0.227566
ENSG00000088280	greenyellow	ASAP3	ArfGAP with SH3 domain, ankyrin repeat and PH domain 3	55616	0.258284	0.140248	-0.0306964	0.863174	0.20533	-0.222796
ENSG00000088325	purple	TPX2	TPX2 microtubule nucleation factor	22974	0.0022174	0.99007	0.0647222	0.716114	0.712719	-0.0655302
ENSG00000088340	magenta	FER1L4	fer-1 like family member 4 (pseudogene)	80307	0.165749	0.348848	-0.452542	0.00720367	0.107753	0.280755
ENSG00000088451	blue	TGDS	TDP-glucose 4,6-dehydratase	23483	0.170492	0.335032	-0.0682666	0.701262	0.573359	-0.100073
ENSG00000088727	cyan	KIF9	kinesin family member 9	64147	0.0217922	0.902637	-0.0430784	0.808854	0.906881	0.020838
ENSG00000088826	blue	SMOX	spermine oxidase	54498	0.331398	0.0555455	-0.378537	0.0272755	0.795517	0.0461469
ENSG00000088827	orange	SIGLEC1	sialic acid binding Ig like lectin 1	6614	0.163131	0.356618	-0.358865	0.0371373	0.27766	0.191613
ENSG00000088836	turquoise	SLC4A11	solute carrier family 4 member 11	83959	0.14194	0.423275	-0.232975	0.184844	0.616224	0.0891186
ENSG00000088876	turquoise	ZNF343	zinc finger protein 343	79175	0.175211	0.321623	-0.277229	0.112437	0.574143	0.0998694
ENSG00000088881	turquoise	EBF4	EBF family member 4	57593	0.379294	0.026944	-0.20382	0.2476	0.331339	-0.17178
ENSG00000088888	magenta	MAVS	mitochondrial antiviral signaling protein	57506	0.173565	0.326262	-0.471482	0.004881	0.0942162	0.291645
ENSG00000088986	green	DYNLL1	dynein light chain LC8-type 1	8655	-0.414454	0.01481	0.180234	0.307723	0.192091	0.229288
ENSG00000283213	black	NA	NA	NA	-0.166477	0.346705	0.0236606	0.894334	0.430338	0.139809
ENSG00000089050	cyan	RBBP9	RB binding protein 9, serine hydrolase	10741	-0.0931616	0.600248	0.227895	0.194881	0.457135	-0.131896
ENSG00000089060	turquoise	SLC8B1	solute carrier family 8 member B1	80024	0.0803684	0.651393	-0.238931	0.173548	0.380715	0.155224
ENSG00000089101	greenyellow	CFAP61	cilia and flagella associated protein 61	26074	-0.176947	0.316776	0.0871475	0.624077	0.621039	0.0879089
ENSG00000089123	purple	TASP1	taspase 1	55617	-0.0108888	0.951265	0.347225	0.0442189	0.0572421	-0.329255
ENSG00000089127	orange	OAS1	2'-5'-oligoadenylate synthetase 1	4938	0.182607	0.301292	-0.131788	0.457508	0.779935	-0.0497485
ENSG00000089157	royalblue	RPLP0	ribosomal protein lateral stalk subunit P0	6175	-0.169336	0.338369	0.232854	0.185079	0.726826	-0.062181
ENSG00000089159	greenyellow	PXN	paxillin	5829	0.210731	0.231584	-0.447549	0.00795398	0.18707	0.231832
ENSG00000089163	purple	SIRT4	sirtuin 4	23409	0.197318	0.263328	-0.101856	0.566511	0.599106	-0.0934523
ENSG00000089169	cyan	RPH3A	rabphilin 3A	22895	0.0532813	0.764732	0.477534	0.00429033	0.0016351	-0.519639
ENSG00000089199	cyan	CHGB	chromogranin B	1114	0.0461856	0.795349	0.378494	0.0272946	0.0144729	-0.415738
ENSG00000089248	cyan	ERP29	endoplasmic reticulum protein 29	10961	-0.258454	0.139978	0.264862	0.130073	0.971911	-0.00627336
ENSG00000089250	cyan	NOS1	nitric oxide synthase 1	4842	-0.298849	0.0860019	0.359986	0.0365073	0.736698	-0.0598498
ENSG00000089289	green	IGBP1	immunoglobulin binding protein 1	3476	-0.184275	0.296821	0.249338	0.155005	0.720442	-0.0636939
ENSG00000089327	turquoise	FXYD5	FXYD domain containing ion transport regulator 5	53827	0.0455031	0.79831	-0.237074	0.177016	0.2882	0.187538
ENSG00000089351	midnightblue	GRAMD1A	GRAM domain containing 1A	57655	-0.113143	0.524057	0.0221084	0.901231	0.616228	0.0891176
ENSG00000089472	blue	HEPH	hephaestin	9843	0.203373	0.248661	-0.224369	0.202065	0.908145	0.020554
ENSG00000137875	black	BCL2L10	BCL2 like 10	10017	-0.00366861	0.983572	0.0213007	0.904823	0.922814	-0.0172609
ENSG00000089558	midnightblue	KCNH4	potassium voltage-gated channel subfamily H member 4	23415	0.193251	0.273494	-0.180026	0.308292	0.942068	-0.0129468
ENSG00000089639	pink	GMIP	GEM interacting protein	51291	0.0224694	0.899626	-0.108706	0.540558	0.635007	0.0844211
ENSG00000089693	purple	MLF2	myeloid leukemia factor 2	8079	-0.225167	0.200423	0.203647	0.248012	0.90586	0.0210676
ENSG00000089723	blue	OTUB2	OTU deubiquitinase, ubiquitin aldehyde binding 2	78990	-0.124815	0.481852	0.0480709	0.787183	0.672818	0.0751286
ENSG00000089737	purple	DDX24	DEAD-box helicase 24	57062	-0.360341	0.0363094	0.311873	0.0725611	0.789883	0.047447
ENSG00000089818	purple	NECAP1	NECAP endocytosis associated 1	25977	-0.42873	0.0114094	0.450569	0.00749269	0.904476	-0.0213786
ENSG00000089820	pink	ARHGAP4	Rho GTPase activating protein 4	393	-0.0879413	0.62091	-0.0678562	0.702976	0.389178	0.152517
ENSG00000089847	midnightblue	ANKRD24	ankyrin repeat domain 24	170961	0.208304	0.237126	0.201502	0.253134	0.0186983	-0.401178
ENSG00000090006	midnightblue	LTBP4	latent transforming growth factor beta binding protein 4	8425	0.155835	0.378819	-0.286838	0.100022	0.469796	0.128245
ENSG00000090013	purple	BLVRB	biliverdin reductase B	645	-0.117901	0.506639	0.213948	0.22437	0.596857	-0.0940255
ENSG00000090020	cyan	SLC9A1	solute carrier family 9 member A1	6548	0.00984442	0.955934	0.345635	0.0452653	0.0437195	-0.347995
ENSG00000090060	lightcyan	PAPOLA	poly(A) polymerase alpha	10914	-0.0215657	0.903644	-0.338799	0.0499921	0.0407166	0.352777
ENSG00000090104	pink	RGS1	regulator of G protein signaling 1	5996	0.000712459	0.996809	-0.142865	0.420226	0.432504	0.13916
ENSG00000090238	midnightblue	YPEL3	yippee like 3	83719	0.110171	0.535083	0.0191108	0.91457	0.4757	-0.12656
ENSG00000090266	royalblue	NDUFB2	NADH:ubiquinone oxidoreductase subunit B2	4708	0.0338255	0.849378	0.302782	0.0817556	0.0570297	-0.32952
ENSG00000090273	cyan	NUDC	nuclear distribution C, dynein complex regulator	10726	0.121611	0.493259	0.1217	0.492942	0.174931	-0.238188
ENSG00000090339	pink	ICAM1	intercellular adhesion molecule 1	3383	-0.16826	0.341491	0.0413637	0.81633	0.483945	0.124225
ENSG00000090372	midnightblue	STRN4	striatin 4	29888	0.00344974	0.984552	0.103424	0.56052	0.555957	-0.104624
ENSG00000090376	pink	IRAK3	interleukin 1 receptor associated kinase 3	11213	-0.0503227	0.777458	-0.140258	0.428846	0.290746	0.186568
ENSG00000090382	pink	LYZ	lysozyme	4069	-0.0848913	0.633116	0.0715267	0.687696	0.941458	0.0130832
ENSG00000090487	lightgreen	SPG21	SPG21 abhydrolase domain containing, maspardin	51324	-0.234915	0.18111	-0.0148872	0.933403	0.163364	0.244542
ENSG00000090530	blue	P3H2	prolyl 3-hydroxylase 2	55214	0.198977	0.259255	-0.452279	0.00724162	0.15736	0.247969
ENSG00000090534	blue	THPO	thrombopoietin	7066	0.252717	0.149305	-0.196637	0.265013	0.757799	-0.054899
ENSG00000090674	cyan	MCOLN1	mucolipin TRP cation channel 1	57192	0.0580789	0.744225	0.335088	0.0527187	0.0245951	-0.384889
ENSG00000287859	black	NA	NA	NA	-0.155482	0.379916	0.0144782	0.935229	0.436272	0.138035
ENSG00000090857	turquoise	PDPR	pyruvate dehydrogenase phosphatase regulatory subunit	55066	-0.234238	0.182407	-0.131086	0.459928	0.0378408	0.357632
ENSG00000090889	cyan	KIF4A	kinesin family member 4A	24137	0.266411	0.127759	-0.219244	0.212834	0.795401	-0.0461736
ENSG00000090924	turquoise	PLEKHG2	pleckstrin homology and RhoGEF domain containing G2	64857	0.089778	0.613607	-0.389045	0.0229616	0.0926669	0.292966
ENSG00000090971	cyan	NAT14	N-acetyltransferase 14 (putative)	57106	0.284154	0.10338	-0.101396	0.568276	0.31135	-0.17891
ENSG00000090975	lightyellow	PITPNM2	phosphatidylinositol transfer protein membrane associated 2	57605	0.207491	0.239001	-0.319119	0.065827	0.538419	0.109278
ENSG00000091009	green	RBM27	RNA binding motif protein 27	54439	-0.204591	0.245778	0.306581	0.0778101	0.574248	-0.0998423
ENSG00000091039	green	OSBPL8	oxysterol binding protein like 8	114882	-0.33473	0.0529877	0.304487	0.0799661	0.86799	0.0296064
ENSG00000091073	turquoise	DTX2	deltex E3 ubiquitin ligase 2	113878	0.205906	0.24269	-0.54469	0.000866494	0.0553478	0.331651
ENSG00000091106	pink	NLRC4	NLR family CARD domain containing 4	58484	-0.251859	0.150738	0.375571	0.0286069	0.495063	-0.121108
ENSG00000198324	black	PHETA1	PH domain containing endocytic trafficking adaptor 1	144717	-0.26376	0.131738	0.0115108	0.948484	0.159148	0.246938
ENSG00000091136	cyan	LAMB1	laminin subunit beta 1	3912	0.274583	0.11605	0.0532498	0.764867	0.0642232	-0.32093
ENSG00000091137	purple	SLC26A4	solute carrier family 26 member 4	5172	0.155434	0.380062	0.0277633	0.876142	0.310168	-0.179341
ENSG00000091140	purple	DLD	dihydrolipoamide dehydrogenase	1738	-0.228301	0.194064	0.467734	0.00528093	0.182112	-0.234392
ENSG00000091262	turquoise	ABCC6	ATP binding cassette subfamily C member 6	368	0.135646	0.444329	-0.0458229	0.796922	0.620949	-0.0879315
ENSG00000091409	tan	ITGA6	integrin subunit alpha 6	3655	-0.142757	0.420581	-0.074877	0.673854	0.226364	0.213052
ENSG00000091428	darkgrey	RAPGEF4	Rap guanine nucleotide exchange factor 4	11069	0.319516	0.0654734	-0.0208592	0.906787	0.0933654	-0.292368
ENSG00000091482	purple	SMPX	small muscle protein X-linked	23676	-0.134737	0.447415	0.175302	0.321369	0.823553	-0.0397106
ENSG00000091483	purple	FH	fumarate hydratase	2271	-0.250664	0.15275	0.610832	0.000124637	0.0408341	-0.352585
ENSG00000091513	darkturquoise	TF	transferrin	7018	0.0111987	0.949879	-0.227904	0.194861	0.228398	0.212143
ENSG00000091536	turquoise	MYO15A	myosin XVA	51168	0.0211999	0.905272	-0.129131	0.466705	0.552033	0.105659
ENSG00000091592	turquoise	NLRP1	NLR family pyrin domain containing 1	22861	-0.173677	0.325944	-0.0362847	0.838567	0.243544	0.205541
ENSG00000091640	cyan	SPAG7	sperm associated antigen 7	9552	0.0390354	0.826508	0.394657	0.0208994	0.0123264	-0.42456
ENSG00000091651	purple	ORC6	origin recognition complex subunit 6	23594	-0.0470678	0.791525	0.444547	0.00843641	0.0229367	-0.38911
ENSG00000091664	purple	SLC17A6	solute carrier family 17 member 6	57084	-0.185607	0.293281	0.537864	0.00103522	0.0457959	-0.34484
ENSG00000091831	salmon	ESR1	estrogen receptor 1	2099	-0.18348	0.298946	-0.00720113	0.967759	0.290486	0.186666
ENSG00000091844	green	RGS17	regulator of G protein signaling 17	26575	-0.118681	0.503809	0.0338295	0.849361	0.640471	0.0830652
ENSG00000091879	pink	ANGPT2	angiopoietin 2	285	-0.126707	0.475184	-0.0593825	0.738682	0.302467	0.182171
ENSG00000091972	purple	CD200	CD200 molecule	4345	-0.422332	0.0128414	0.404056	0.0177903	0.920001	0.0178919
ENSG00000091986	orange	CCDC80	coiled-coil domain containing 80	151887	0.170784	0.334193	0.0216233	0.903388	0.286063	-0.188356
ENSG00000092054	cyan	MYH7	myosin heavy chain 7	4625	-0.0935463	0.598737	0.016148	0.927777	0.670187	0.0757687
ENSG00000092068	cyan	SLC7A8	solute carrier family 7 member 8	23428	-0.0549626	0.757527	0.237585	0.176057	0.311715	-0.178777
ENSG00000092094	turquoise	OSGEP	O-sialoglycoprotein endopeptidase	55644	0.0829046	0.641119	-0.0617727	0.728552	0.907554	-0.0206869
ENSG00000092096	cyan	SLC22A17	solute carrier family 22 member 17	51310	-0.161266	0.362218	0.344434	0.0460684	0.310248	-0.179311
ENSG00000092140	lightgreen	G2E3	G2/M-phase specific E3 ubiquitin protein ligase	55632	0.0358736	0.840372	-0.073019	0.681518	0.838222	0.0363633
ENSG00000092295	turquoise	TGM1	transglutaminase 1	7051	0.075718	0.670395	-0.388831	0.0230434	0.0778714	0.30652
ENSG00000092421	darkturquoise	SEMA6A	semaphorin 6A	57556	0.0508945	0.774994	-0.191388	0.278235	0.437949	0.137535
ENSG00000092439	darkred	TRPM7	transient receptor potential cation channel subfamily M member 7	54822	0.275347	0.114998	-0.232108	0.18653	0.812125	-0.0423278
ENSG00000092470	lightyellow	WDR76	WD repeat domain 76	79968	0.167869	0.34263	-0.458807	0.00634857	0.102549	0.284812
ENSG00000092529	turquoise	CAPN3	calpain 3	825	-0.0211855	0.905336	-0.0739624	0.677622	0.600315	0.0931445
ENSG00000092531	tan	SNAP23	synaptosome associated protein 23	8773	0.175463	0.320917	-0.337959	0.0505994	0.368866	0.159074
ENSG00000092607	greenyellow	TBX15	T-box transcription factor 15	6913	0.0614886	0.729753	-0.346868	0.044452	0.109574	0.279371
ENSG00000092621	salmon	PHGDH	phosphoglycerate dehydrogenase	26227	0.197522	0.262825	-0.409218	0.0162535	0.239586	0.207239
ENSG00000092758	cyan	COL9A3	collagen type IX alpha 3 chain	1299	0.175267	0.321466	0.1958	0.267095	0.0347187	-0.363254
ENSG00000092820	salmon	EZR	ezrin	7430	0.416135	0.0143701	-0.493133	0.00304352	0.671794	0.0753776
ENSG00000092850	turquoise	TEKT2	tektin 2	27285	0.141863	0.423528	-0.435491	0.0100451	0.0992728	0.287446
ENSG00000092853	cyan	CLSPN	claspin	63967	0.0366341	0.837033	-0.0904114	0.611096	0.767464	0.052645
ENSG00000092929	turquoise	UNC13D	unc-13 homolog D	201294	-0.0207784	0.907147	-0.187868	0.287335	0.246574	0.204254
ENSG00000092969	tan	TGFB2	transforming growth factor beta 2	7042	0.33401	0.0535322	-0.524338	0.00145684	0.291397	0.18632
ENSG00000093072	pink	ADA2	adenosine deaminase 2	51816	-0.252381	0.149866	0.235083	0.180789	0.924273	0.0169337
ENSG00000093100	blue	NA	NA	NA	0.081154	0.648204	-0.320495	0.0646059	0.182285	0.234302
ENSG00000093217	blue	XYLB	xylulokinase	9942	0.144071	0.416275	-0.121274	0.494467	0.900306	-0.0223166
ENSG00000094796	cyan	KRT31	keratin 31	3881	-0.041809	0.814387	-0.0805097	0.650819	0.499972	0.119743
ENSG00000204516	black	MICB	MHC class I polypeptide-related sequence B	4277	-0.0944663	0.59513	0.0105043	0.952983	0.64399	0.0821942
ENSG00000094963	blue	FMO2	flavin containing dimethylaniline monoxygenase 2	2327	-0.0381616	0.830334	-0.171448	0.332288	0.244353	0.205196
ENSG00000095066	turquoise	HOOK2	hook microtubule tethering protein 2	29911	0.183679	0.298412	-0.0981895	0.580633	0.637951	-0.0836897
ENSG00000095209	lightgreen	TMEM38B	transmembrane protein 38B	55151	-0.029959	0.866432	-0.134542	0.448077	0.362907	0.161038
ENSG00000095303	pink	PTGS1	prostaglandin-endoperoxide synthase 1	5742	-0.259651	0.138087	-0.239621	0.172272	0.00335642	0.48876
ENSG00000095370	cyan	SH2D3C	SH2 domain containing 3C	10044	0.0917769	0.6057	0.2727	0.118674	0.0383201	-0.356803
ENSG00000095380	purple	NANS	N-acetylneuraminate synthase	54187	-0.257128	0.142095	0.446764	0.00807773	0.293185	-0.185643
ENSG00000095383	turquoise	TBC1D2	TBC1 domain family member 2	55357	0.286578	0.100344	-0.333042	0.0542719	0.798387	0.0454854
ENSG00000228203	black	GRASLND	glycosaminoglycan regulatory associated long non-coding RNA	386597	-0.112091	0.527947	0.00636641	0.971494	0.560238	0.103498
ENSG00000095585	pink	BLNK	B cell linker	29760	-0.173509	0.32642	0.083494	0.63874	0.620199	0.0881197
ENSG00000095596	cyan	CYP26A1	cytochrome P450 family 26 subfamily A member 1	1592	-0.0684478	0.700505	0.224168	0.202482	0.389417	-0.152441
ENSG00000095627	green	TDRD1	tudor domain containing 1	56165	-0.0328495	0.853677	0.221465	0.208121	0.295838	-0.184644
ENSG00000095713	purple	CRTAC1	cartilage acidic protein 1	55118	-0.446503	0.00811937	0.152121	0.390426	0.0983698	0.288184
ENSG00000095739	turquoise	BAMBI	BMP and activin membrane bound inhibitor	25805	-0.18575	0.292902	-0.0369252	0.835755	0.215535	0.217987
ENSG00000095932	purple	SMIM24	small integral membrane protein 24	284422	-0.0987831	0.578336	0.267126	0.126701	0.351659	-0.164798
ENSG00000095970	pink	TREM2	triggering receptor expressed on myeloid cells 2	54209	-0.160016	0.366002	0.163441	0.355694	0.984984	-0.00335325
ENSG00000096060	tan	FKBP5	FKBP prolyl isomerase 5	2289	0.110743	0.532951	-0.342525	0.047369	0.196886	0.226902
ENSG00000096070	lightyellow	BRPF3	bromodomain and PHD finger containing 3	27154	0.164353	0.35298	-0.27267	0.118716	0.550604	0.106037
ENSG00000096092	green	TMEM14A	transmembrane protein 14A	28978	-0.370212	0.031148	0.359162	0.0369696	0.951585	0.0108171
ENSG00000096384	purple	HSP90AB1	heat shock protein 90 alpha family class B member 1	3326	-0.447303	0.00799258	0.228995	0.192676	0.224896	0.213712
ENSG00000096433	pink	ITPR3	inositol 1,4,5-trisphosphate receptor type 3	3710	-0.0791843	0.656211	-0.186146	0.291856	0.137941	0.259744
ENSG00000096654	green	ZNF184	zinc finger protein 184	7738	-0.289077	0.0972854	0.320664	0.0644572	0.862178	-0.0309222
ENSG00000096696	midnightblue	DSP	desmoplakin	1832	-0.379096	0.0270305	0.0712898	0.688678	0.0833087	0.301325
ENSG00000096996	pink	IL12RB1	interleukin 12 receptor subunit beta 1	3594	-0.560326	0.000568183	0.418544	0.0137587	0.433718	0.138797
ENSG00000097021	purple	ACOT7	acyl-CoA thioesterase 7	11332	-0.384516	0.0247461	0.4652	0.00556702	0.657023	-0.0789854
ENSG00000097046	purple	CDC7	cell division cycle 7	8317	0.27765	0.11187	0.145758	0.410778	0.0147996	-0.414493
ENSG00000099139	blue	PCSK5	proprotein convertase subtilisin/kexin type 5	5125	0.211872	0.229007	-0.362103	0.0353404	0.406541	0.147068
ENSG00000099194	darkturquoise	SCD	stearoyl-CoA desaturase	6319	0.0897794	0.613601	-0.0239782	0.892924	0.717402	-0.0644158
ENSG00000099203	green	TMED1	transmembrane p24 trafficking protein 1	11018	-0.00908243	0.959342	0.0242126	0.891884	0.933741	-0.0148116
ENSG00000099246	green	RAB18	RAB18, member RAS oncogene family	22931	-0.213295	0.225822	0.303674	0.0808158	0.618781	-0.0884756
ENSG00000099251	turquoise	NA	NA	NA	-0.243177	0.165801	0.209228	0.235004	0.851982	0.0332342
ENSG00000099260	darkturquoise	PALMD	palmdelphin	54873	0.168767	0.340018	0.138904	0.433359	0.0834512	-0.301193
ENSG00000099282	darkturquoise	TSPAN15	tetraspanin 15	23555	0.107216	0.546157	-0.13759	0.437766	0.867423	0.0297347
ENSG00000099330	cyan	OCEL1	occludin/ELL domain containing 1	79629	0.0750169	0.673278	0.483778	0.00374651	0.000814538	-0.54703
ENSG00000099331	turquoise	MYO9B	myosin IXB	4650	0.26781	0.125695	-0.31999	0.0650521	0.774188	0.0510817
ENSG00000099337	pink	KCNK6	potassium two pore domain channel subfamily K member 6	9424	-0.368838	0.0318282	0.167037	0.345062	0.262752	0.197552
ENSG00000099338	turquoise	CATSPERG	cation channel sperm associated auxiliary subunit gamma	57828	-0.114499	0.519061	-0.146935	0.406969	0.144027	0.25593
ENSG00000099341	purple	PSMD8	proteasome 26S subunit, non-ATPase 8	5714	-0.373654	0.0294958	0.510756	0.00202475	0.449189	-0.134216
ENSG00000099365	cyan	STX1B	syntaxin 1B	112755	-0.159377	0.367942	0.489651	0.0032905	0.0621539	-0.32332
ENSG00000099377	greenyellow	HSD3B7	hydroxy-delta-5-steroid dehydrogenase, 3 beta- and steroid delta-isomerase 7	80270	0.229645	0.191382	-0.354863	0.03946	0.489787	0.122582
ENSG00000099381	midnightblue	SETD1A	SET domain containing 1A, histone lysine methyltransferase	9739	0.282295	0.105755	-0.325563	0.0602597	0.811997	0.0423571
ENSG00000099617	green	EFNA2	ephrin A2	1943	0.126107	0.477293	-0.147228	0.406025	0.9076	0.0206764
ENSG00000099622	cyan	CIRBP	cold inducible RNA binding protein	1153	-0.0294355	0.868745	0.42184	0.0129576	0.0248984	-0.384142
ENSG00000099625	midnightblue	CBARP	CACN subunit beta associated regulatory protein	255057	0.0358928	0.840287	-0.0455134	0.798266	0.957841	0.00941802
ENSG00000099715	green	PCDH11Y	protocadherin 11 Y-linked	83259	-0.128517	0.468846	-0.0788209	0.657693	0.249615	0.202972
ENSG00000099769	turquoise	IGFALS	insulin like growth factor binding protein acid labile subunit	3483	-0.0772546	0.664094	-0.117716	0.507308	0.279573	0.190866
ENSG00000099785	purple	MARCHF2	membrane associated ring-CH-type finger 2	51257	-0.00710865	0.968173	0.469322	0.00510824	0.00721247	-0.452481
ENSG00000099795	saddlebrown	NDUFB7	NADH:ubiquinone oxidoreductase subunit B7	4713	0.076657	0.666542	0.24158	0.168686	0.0728868	-0.311536
ENSG00000099810	green	MTAP	methylthioadenosine phosphorylase	4507	0.0183265	0.918064	0.269693	0.122956	0.106193	-0.281955
ENSG00000099817	cyan	POLR2E	RNA polymerase II, I and III subunit E	5434	0.00124022	0.994446	0.412553	0.0153212	0.0174759	-0.405081
ENSG00000099840	blue	IZUMO4	IZUMO family member 4	113177	0.253379	0.148206	-0.113281	0.523549	0.439248	-0.137149
ENSG00000099860	greenyellow	GADD45B	growth arrest and DNA damage inducible beta	4616	0.0687539	0.699228	-0.0746662	0.674722	0.974084	0.00578786
ENSG00000099866	midnightblue	MADCAM1	mucosal vascular addressin cell adhesion molecule 1	8174	-0.164004	0.354016	0.011293	0.949458	0.398751	0.149496
ENSG00000188511	black	MIR3667HG	MIR3667 host gene	348645	-0.283974	0.103608	0.0061199	0.972598	0.119655	0.272004
ENSG00000099901	purple	RANBP1	RAN binding protein 1	5902	-0.192102	0.276411	0.552033	0.000712553	0.0409765	-0.352352
ENSG00000099917	midnightblue	MED15	mediator complex subunit 15	51586	0.21674	0.218238	-0.0543208	0.760275	0.369095	-0.158999
ENSG00000099949	magenta	LZTR1	leucine zipper like transcription regulator 1	8216	0.147777	0.404256	-0.387231	0.0236632	0.182073	0.234412
ENSG00000124493	black	GRM4	glutamate metabotropic receptor 4	2914	-0.270521	0.121765	0.00457375	0.979519	0.136995	0.260348
ENSG00000099954	turquoise	CECR2	CECR2 histone acetyl-lysine reader	27443	-0.0710151	0.689818	0.00407589	0.981748	0.71272	0.0655298
ENSG00000224106	black	NA	NA	NA	-0.0325029	0.855205	0.00268285	0.987986	0.869821	0.0291922
ENSG00000099960	cyan	SLC7A4	solute carrier family 7 member 4	6545	-0.0564195	0.751299	-0.149016	0.400283	0.254077	0.20111
ENSG00000271811	black	NA	NA	NA	-0.0290625	0.870394	0.0013482	0.993962	0.878943	0.0271308
ENSG00000099985	greenyellow	OSM	oncostatin M	5008	0.0440769	0.804508	-0.118054	0.506082	0.683997	0.0724195
ENSG00000099991	lightyellow	CABIN1	calcineurin binding protein 1	23523	0.14405	0.416341	-0.180537	0.306896	0.841052	0.0357188
ENSG00000099994	blue	SUSD2	sushi domain containing 2	56241	-0.0434779	0.807114	0.0630384	0.723206	0.914402	-0.0191486
ENSG00000099998	greenyellow	GGT5	gamma-glutamyltransferase 5	2687	0.165216	0.350422	-0.170979	0.333633	0.97474	0.0056412
ENSG00000099999	cyan	RNF215	ring finger protein 215	200312	0.118146	0.505749	0.177738	0.314583	0.0965887	-0.289654
ENSG00000181019	black	NQO1	NAD(P)H quinone dehydrogenase 1	1728	-0.255639	0.1445	0.00105608	0.99527	0.155203	0.249223
ENSG00000100023	turquoise	PPIL2	peptidylprolyl isomerase like 2	23759	0.178865	0.311473	-0.352022	0.0411791	0.33786	0.169511
ENSG00000100028	purple	SNRPD3	small nuclear ribonucleoprotein D3 polypeptide	6634	-0.537944	0.00103309	0.391977	0.0218641	0.420134	0.142893
ENSG00000100033	darkorange	PRODH	proline dehydrogenase 1	5625	0.179232	0.310466	-0.0336215	0.850277	0.421281	-0.142545
ENSG00000100038	turquoise	TOP3B	DNA topoisomerase III beta	8940	0.273931	0.116953	-0.392539	0.0216589	0.513159	0.11611
ENSG00000100055	pink	CYTH4	cytohesin 4	27128	-0.17724	0.315964	0.031714	0.858683	0.421555	0.142462
ENSG00000100058	turquoise	NA	NA	NA	0.119733	0.500009	-0.114561	0.518836	0.977327	-0.00506342
ENSG00000100060	tan	MFNG	MFNG O-fucosylpeptide 3-beta-N-acetylglucosaminyltransferase	4242	0.155828	0.378841	-0.357939	0.0376647	0.262004	0.197856
ENSG00000100065	magenta	CARD10	caspase recruitment domain family member 10	29775	-0.0987411	0.578498	-0.199782	0.257293	0.0935185	0.292238
ENSG00000100068	magenta	NA	NA	NA	0.0117544	0.947395	-0.374922	0.0289054	0.0390704	0.355521
ENSG00000100077	green	GRK3	G protein-coupled receptor kinase 3	157	-0.434278	0.0102792	0.518094	0.00169774	0.644571	-0.0820506
ENSG00000100092	turquoise	SH3BP1	SH3 domain binding protein 1	23616	-0.0453503	0.798974	-0.0275572	0.877055	0.688336	0.0713724
ENSG00000100097	green	LGALS1	galectin 1	3956	0.035428	0.84233	0.141802	0.423728	0.326449	-0.173499
ENSG00000100100	greenyellow	PIK3IP1	phosphoinositide-3-kinase interacting protein 1	113791	0.0815916	0.64643	0.0629217	0.723698	0.424825	-0.141471
ENSG00000100106	greenyellow	TRIOBP	TRIO and F-actin binding protein	11078	0.192078	0.276473	-0.240629	0.170421	0.789528	0.0475289
ENSG00000100122	cyan	CRYBB1	crystallin beta B1	1414	-0.10588	0.551195	0.361636	0.0355948	0.153247	-0.250371
ENSG00000100129	green	EIF3L	eukaryotic translation initiation factor 3 subunit L	51386	-0.442886	0.00871381	0.205739	0.24308	0.186442	0.232154
ENSG00000100138	purple	SNU13	small nuclear ribonucleoprotein 13	4809	-0.374295	0.0291964	0.532724	0.00118071	0.381121	-0.155094
ENSG00000100139	turquoise	MICALL1	MICAL like 1	85377	0.0999637	0.57378	-0.277858	0.11159	0.324611	0.174149
ENSG00000100146	darkturquoise	SOX10	SRY-box transcription factor 10	6663	0.162206	0.359392	-0.447433	0.00797215	0.109771	0.279222
ENSG00000100151	midnightblue	PICK1	protein interacting with PRKCA 1	9463	0.188448	0.285824	-0.120107	0.498663	0.706966	-0.0669022
ENSG00000100162	blue	CENPM	centromere protein M	79019	-0.0511097	0.774067	-0.0385916	0.82845	0.621423	0.0878126
ENSG00000100167	purple	SEPTIN3	septin 3	55964	-0.444203	0.00849314	0.416915	0.0141696	0.880789	0.0267141
ENSG00000100181	salmon	NA	NA	NA	-0.0992841	0.5764	-0.126075	0.477405	0.209918	0.220614
ENSG00000100191	orange	SLC5A4	solute carrier family 5 member 4	6527	0.0269363	0.879805	-0.061018	0.731746	0.85141	0.033364
ENSG00000100196	purple	KDELR3	KDEL endoplasmic reticulum protein retention receptor 3	11015	-0.271501	0.120367	0.239324	0.17282	0.859631	0.0314991
ENSG00000100197	turquoise	CYP2D6	cytochrome P450 family 2 subfamily D member 6	1565	-0.0549471	0.757593	0.110137	0.53521	0.761531	-0.0540277
ENSG00000100216	purple	TOMM22	translocase of outer mitochondrial membrane 22	56993	-0.308274	0.0761	0.435433	0.0100563	0.483033	-0.124482
ENSG00000259404	black	NA	NA	NA	0.156152	0.377839	-0.000199643	0.999106	0.388701	-0.152669
ENSG00000100226	orange	GTPBP1	GTP binding protein 1	9567	0.0486065	0.784867	0.226648	0.1974	0.123293	-0.269459
ENSG00000100228	cyan	RAB36	RAB36, member RAS oncogene family	9609	0.00697693	0.968762	0.365327	0.0336219	0.0340745	-0.364465
ENSG00000100234	tan	TIMP3	TIMP metallopeptidase inhibitor 3	7078	0.18722	0.289032	-0.169826	0.336951	0.923853	-0.0170278
ENSG00000100242	tan	SUN2	Sad1 and UNC84 domain containing 2	25777	0.140953	0.426537	-0.560547	0.000564712	0.0158169	0.410759
ENSG00000100243	midnightblue	CYB5R3	cytochrome b5 reductase 3	1727	0.115869	0.514042	0.175975	0.319486	0.101437	-0.285699
ENSG00000100258	midnightblue	LMF2	lipase maturation factor 2	91289	0.168676	0.34028	-0.197861	0.261991	0.872571	0.0285703
ENSG00000100276	purple	RASL10A	RAS like family 10 member A	10633	-0.302087	0.0824933	0.330504	0.0562486	0.875901	-0.0278178
ENSG00000100285	cyan	NEFH	neurofilament heavy chain	4744	0.0922306	0.603911	0.408768	0.016383	0.00323237	-0.49045
ENSG00000100288	magenta	CHKB	choline kinase beta	1120	0.227417	0.195843	-0.242736	0.166595	0.932917	0.0149961
ENSG00000100292	pink	HMOX1	heme oxygenase 1	3162	-0.215993	0.219867	-0.149525	0.398658	0.0377318	0.357822
ENSG00000100297	pink	MCM5	minichromosome maintenance complex component 5	4174	-0.109076	0.539175	-0.144477	0.414948	0.156937	0.248214
ENSG00000100299	midnightblue	ARSA	arylsulfatase A	410	0.193419	0.273068	-0.141907	0.423382	0.777007	-0.0504275
ENSG00000100300	pink	TSPO	translocator protein	706	0.0191652	0.914328	-0.15974	0.36684	0.437682	0.137615
ENSG00000100311	turquoise	PDGFB	platelet derived growth factor subunit B	5155	0.25978	0.137885	-0.143908	0.416806	0.52299	-0.113432
ENSG00000100314	cyan	CABP7	calcium binding protein 7	164633	-0.0173214	0.922544	0.194219	0.271051	0.327371	-0.173173
ENSG00000100316	royalblue	RPL3	ribosomal protein L3	6122	-0.0129809	0.941915	0.38036	0.026483	0.0366986	-0.359644
ENSG00000100321	cyan	SYNGR1	synaptogyrin 1	9145	-0.16309	0.356741	0.324164	0.0614356	0.373124	-0.157682
ENSG00000100324	turquoise	TAB1	TGF-beta activated kinase 1 (MAP3K7) binding protein 1	10454	0.13543	0.44506	-0.120122	0.498606	0.932965	-0.0149854
ENSG00000100336	greenyellow	APOL4	apolipoprotein L4	80832	0.0681872	0.701593	0.155466	0.379965	0.213478	-0.218944
ENSG00000100341	purple	PNPLA5	patatin like phospholipase domain containing 5	150379	-0.400283	0.0189883	0.604453	0.000153115	0.257078	-0.199871
ENSG00000100342	orange	APOL1	apolipoprotein L1	8542	-0.0677506	0.703417	0.278237	0.111082	0.242342	-0.206055
ENSG00000100344	cyan	PNPLA3	patatin like phospholipase domain containing 3	80339	-0.137252	0.438903	0.476186	0.00441622	0.0552331	-0.331798
ENSG00000100345	midnightblue	MYH9	myosin heavy chain 9	4627	0.091723	0.605912	-0.126435	0.476137	0.848692	0.0339815
ENSG00000100346	magenta	CACNA1I	calcium voltage-gated channel subunit alpha1 I	8911	-0.0897013	0.613911	-0.30491	0.0795263	0.0240288	0.386303
ENSG00000273483	black	NA	NA	NA	-0.000156153	0.999301	-0.000297718	0.998667	0.99801	0.000444314
ENSG00000100362	purple	PVALB	parvalbumin	5816	-0.277143	0.112553	0.472262	0.00480121	0.279201	-0.191011
ENSG00000172123	black	SLFN12	schlafen family member 12	55106	0.0595888	0.737806	-0.00545381	0.975579	0.76596	-0.0529952
ENSG00000100365	pink	NCF4	neutrophil cytosolic factor 4	4689	-0.415932	0.0144226	0.153378	0.386476	0.142259	0.257026
ENSG00000100368	pink	CSF2RB	colony stimulating factor 2 receptor subunit beta	1439	-0.0288136	0.871495	-0.256303	0.143425	0.109916	0.279113
ENSG00000236723	black	NA	NA	NA	-0.121333	0.494256	-0.00767549	0.965636	0.476641	0.126292
ENSG00000100387	green	RBX1	ring-box 1	9978	0.0163561	0.926849	0.207144	0.239806	0.213798	-0.218795
ENSG00000100399	darkturquoise	CHADL	chondroadherin like	150356	0.0878339	0.621338	-0.0128485	0.942507	0.679916	-0.0734066
ENSG00000100410	royalblue	PHF5A	PHD finger protein 5A	84844	0.135971	0.443226	-0.0207109	0.907447	0.5252	-0.112833
ENSG00000100416	magenta	TRMU	tRNA mitochondrial 2-thiouridylase	55687	0.232015	0.186712	-0.409823	0.0160811	0.324852	0.174064
ENSG00000100427	salmon	MLC1	modulator of VRAC current 1	23209	0.23245	0.185865	-0.130507	0.46193	0.574426	-0.0997961
ENSG00000282881	black	TMEM275	transmembrane protein 275	105378696	0.0456826	0.797531	-0.0090878	0.959318	0.840589	-0.0358243
ENSG00000204179	black	PTPN20	protein tyrosine phosphatase non-receptor type 20	26095	-0.135065	0.446298	-0.0102832	0.953972	0.422125	0.142288
ENSG00000100441	tan	KHNYN	KH and NYN domain containing	23351	0.072964	0.681745	-0.626706	7.32293e-05	0.000927829	0.542083
ENSG00000100473	purple	COCH	cochlin	1690	-0.108745	0.540411	-0.0873291	0.623352	0.276809	0.191946
ENSG00000100479	green	POLE2	DNA polymerase epsilon 2, accessory subunit	5427	0.00452872	0.979721	0.287288	0.0994673	0.10147	-0.285672
ENSG00000100503	blue	NIN	ninein	51199	0.498586	0.00268907	-0.3558	0.0389062	0.430436	-0.13978
ENSG00000100504	pink	PYGL	glycogen phosphorylase L	5836	0.00149182	0.993319	-0.20496	0.244908	0.258749	0.199184
ENSG00000100519	green	PSMC6	proteasome 26S subunit, ATPase 6	5706	-0.222658	0.205618	0.346608	0.0446226	0.494231	-0.12134
ENSG00000100526	purple	CDKN3	cyclin dependent kinase inhibitor 3	1033	0.0189559	0.91526	0.271128	0.120898	0.103605	-0.283977
ENSG00000100554	purple	ATP6V1D	ATPase H+ transporting V1 subunit D	51382	-0.336438	0.0517135	0.455517	0.00678611	0.511473	-0.116572
ENSG00000100567	green	PSMA3	proteasome 20S subunit alpha 3	5684	-0.160916	0.363275	0.401159	0.0187044	0.180595	-0.235184
ENSG00000100583	midnightblue	SAMD15	sterile alpha motif domain containing 15	161394	0.0673645	0.705031	0.124546	0.482805	0.28733	-0.18787
ENSG00000100591	skyblue	AHSA1	activator of HSP90 ATPase activity 1	10598	-0.0565234	0.750856	-0.180637	0.306625	0.186416	0.232167
ENSG00000100593	cyan	ISM2	isthmin 2	145501	0.145576	0.411369	0.0253198	0.88697	0.344299	-0.167298
ENSG00000100599	tan	RIN3	Ras and Rab interactor 3	79890	0.105835	0.551367	-0.356921	0.0382515	0.161142	0.245799
ENSG00000100604	midnightblue	CHGA	chromogranin A	1113	0.240751	0.170197	-0.0741078	0.677023	0.356609	-0.163134
ENSG00000100614	lightgreen	PPM1A	protein phosphatase, Mg2+/Mn2+ dependent 1A	5494	-0.254274	0.14673	0.127962	0.470783	0.485976	0.123652
ENSG00000100625	lightcyan	SIX4	SIX homeobox 4	51804	0.144719	0.414158	-0.255198	0.145218	0.542634	0.108153
ENSG00000251580	black	LINC02482	long intergenic non-protein coding RNA 2482	105374366	-0.0979226	0.581667	-0.012803	0.94271	0.541727	0.108394
ENSG00000100628	cyan	ASB2	ankyrin repeat and SOCS box containing 2	51676	0.0300664	0.865957	0.13808	0.436118	0.352227	-0.164606
ENSG00000100632	green	ERH	ERH mRNA splicing and mitosis factor	2079	-0.180527	0.306926	0.2151	0.221826	0.849291	-0.0338455
ENSG00000100650	blue	SRSF5	serine and arginine rich splicing factor 5	6430	0.429852	0.0111727	-0.36909	0.0317025	0.738255	-0.0594831
ENSG00000100664	green	EIF5	eukaryotic translation initiation factor 5	1983	-0.176818	0.317134	0.085204	0.63186	0.613974	0.0896853
ENSG00000100678	purple	SLC8A3	solute carrier family 8 member A3	6547	-0.144146	0.41603	0.388377	0.0232179	0.173256	-0.239089
ENSG00000100714	purple	MTHFD1	methylenetetrahydrofolate dehydrogenase, cyclohydrolase and formyltetrahydrofolate synthetase 1	4522	-0.250797	0.152526	0.499565	0.00262941	0.165168	-0.24353
ENSG00000100726	midnightblue	TELO2	telomere maintenance 2	9894	0.0249372	0.888668	0.133401	0.451972	0.381397	-0.155005
ENSG00000100744	green	GSKIP	GSK3B interacting protein	51527	-0.370557	0.0309789	0.285949	0.101125	0.641435	0.0828265
ENSG00000100749	royalblue	VRK1	VRK serine/threonine kinase 1	7443	0.111343	0.53072	0.36088	0.0360106	0.00591301	-0.462281
ENSG00000100764	purple	PSMC1	proteasome 26S subunit, ATPase 1	5700	-0.266941	0.126974	0.42833	0.0114949	0.372176	-0.157991
ENSG00000100767	magenta	PAPLN	papilin, proteoglycan like sulfated glycoprotein	89932	0.201766	0.252499	-0.425573	0.0120982	0.213155	0.219095
ENSG00000100784	lightgreen	RPS6KA5	ribosomal protein S6 kinase A5	9252	-0.0200186	0.910528	-0.170737	0.334327	0.290294	0.186739
ENSG00000100802	blue	C14orf93	chromosome 14 open reading frame 93	60686	0.0196233	0.912288	-0.312377	0.0720763	0.100329	0.28659
ENSG00000100804	purple	PSMB5	proteasome 20S subunit beta 5	5693	-0.28318	0.104619	0.398166	0.0196894	0.52619	-0.112565
ENSG00000100823	cyan	APEX1	apurinic/apyrimidinic endodeoxyribonuclease 1	328	-0.206303	0.241762	0.444779	0.0083982	0.183916	-0.233455
ENSG00000100836	lightyellow	PABPN1	poly(A) binding protein nuclear 1	8106	0.128951	0.467331	-0.0187425	0.916211	0.543626	-0.107888
ENSG00000100842	darkturquoise	EFS	embryonal Fyn-associated substrate	10278	0.0659284	0.711047	-0.0381543	0.830366	0.878684	-0.0271894
ENSG00000100852	lightgreen	ARHGAP5	Rho GTPase activating protein 5	394	-0.0161544	0.927749	-0.104274	0.557286	0.506667	0.117893
ENSG00000100884	cyan	CPNE6	copine 6	9362	-0.118683	0.503802	0.21687	0.217955	0.588675	-0.0961192
ENSG00000100889	pink	PCK2	phosphoenolpyruvate carboxykinase 2, mitochondrial	5106	-0.231921	0.186895	0.352487	0.0408937	0.506178	-0.118027
ENSG00000100890	magenta	PRORP	protein only RNase P catalytic subunit	9692	0.120098	0.498692	-0.30846	0.0759136	0.296499	0.184396
ENSG00000100906	tan	NFKBIA	NFKB inhibitor alpha	4792	0.263317	0.132413	-0.67834	1.03997e-05	0.0171124	0.406285
ENSG00000100908	purple	EMC9	ER membrane protein complex subunit 9	51016	-0.125887	0.478068	0.526541	0.00137932	0.0217758	-0.392218
ENSG00000100911	greenyellow	PSME2	proteasome activator subunit 2	5721	-0.0768285	0.665839	0.0850139	0.632624	0.964126	-0.00801305
ENSG00000100916	green	BRMS1L	BRMS1 like transcriptional repressor	84312	-0.436241	0.00990271	0.27628	0.113723	0.376476	0.156593
ENSG00000100918	turquoise	REC8	REC8 meiotic recombination protein	9985	0.348466	0.043416	-0.344709	0.0458837	0.983531	-0.00367762
ENSG00000100934	green	SEC23A	SEC23 homolog A, COPII coat complex component	10484	-0.32327	0.0621969	0.332079	0.0550152	0.961395	-0.00862348
ENSG00000100968	blue	NFATC4	nuclear factor of activated T cells 4	4776	0.199453	0.258093	-0.463443	0.00577315	0.140015	0.258431
ENSG00000100979	greenyellow	PLTP	phospholipid transfer protein	5360	0.0854925	0.630703	-0.0627575	0.724391	0.900574	-0.0222563
ENSG00000100983	cyan	GSS	glutathione synthetase	2937	-0.0790885	0.656602	0.339548	0.049456	0.145582	-0.254975
ENSG00000100985	pink	MMP9	matrix metallopeptidase 9	4318	-0.163307	0.356093	0.0653089	0.713648	0.589393	0.095935
ENSG00000100987	blue	VSX1	visual system homeobox 1	30813	0.0658571	0.711347	-0.259471	0.138371	0.282997	0.189537
ENSG00000100994	cyan	PYGB	glycogen phosphorylase B	5834	-0.0208794	0.906697	0.386338	0.0240151	0.0377654	-0.357763
ENSG00000101000	pink	PROCR	protein C receptor	10544	0.0699642	0.694186	0.114478	0.519138	0.306837	-0.180559
ENSG00000101003	purple	GINS1	GINS complex subunit 1	9837	-0.25166	0.151071	0.030513	0.863985	0.218779	0.216491
ENSG00000101004	turquoise	NINL	ninein like	22981	0.249268	0.155126	-0.207569	0.238823	0.818699	-0.0408211
ENSG00000101017	salmon	CD40	CD40 molecule	958	0.0710685	0.689596	-0.250368	0.153252	0.320746	0.175524
ENSG00000225335	black	NA	NA	NA	-0.157143	0.374783	-0.0143489	0.935806	0.342596	0.167881
ENSG00000101049	cyan	SGK2	serum/glucocorticoid regulated kinase 2	10110	-0.0593055	0.739009	0.0399664	0.822435	0.915367	0.0189319
ENSG00000101052	purple	IFT52	intraflagellar transport 52	51098	-0.268423	0.124798	0.262222	0.13409	0.972818	0.00607068
ENSG00000101076	lightyellow	HNF4A	hepatocyte nuclear factor 4 alpha	3172	-0.118396	0.504842	-0.173791	0.325623	0.101018	0.286035
ENSG00000101079	purple	NDRG3	NDRG family member 3	57446	-0.433865	0.01036	0.442494	0.00878043	0.962183	-0.0084474
ENSG00000101082	turquoise	SLA2	Src like adaptor 2	84174	0.0529766	0.76604	-0.0991094	0.577075	0.799794	0.0451615
ENSG00000101084	midnightblue	RAB5IF	RAB5 interacting factor	55969	0.125507	0.479409	-0.00786437	0.964791	0.516617	-0.115165
ENSG00000101096	pink	NFATC2	nuclear factor of activated T cells 2	4773	-0.0223838	0.900007	-0.414484	0.0148019	0.0116369	0.42767
ENSG00000101104	turquoise	PABPC1L	poly(A) binding protein cytoplasmic 1 like	80336	0.0596498	0.737547	-0.173652	0.326016	0.52976	0.111602
ENSG00000101132	green	PFDN4	prefoldin subunit 4	5203	-0.0532138	0.765022	0.399633	0.0192014	0.0497578	-0.339125
ENSG00000101134	salmon	DOK5	docking protein 5	55816	0.168726	0.340135	-0.361587	0.0356218	0.284908	0.1888
ENSG00000101138	green	CSTF1	cleavage stimulation factor subunit 1	1477	-0.495331	0.00289605	0.135396	0.445176	0.0409736	0.352357
ENSG00000244300	black	NA	NA	NA	0.0323394	0.855925	-0.0166261	0.925645	0.931192	-0.0153825
ENSG00000101160	greenyellow	CTSZ	cathepsin Z	1522	-0.0905958	0.610366	0.0667783	0.707485	0.895865	0.023316
ENSG00000101161	cyan	PRPF6	pre-mRNA processing factor 6	24148	-0.0582806	0.743366	0.0597763	0.73701	0.993443	-0.00146416
ENSG00000223768	black	LINC00205	long intergenic non-protein coding RNA 205	642852	0.10339	0.56065	-0.0169995	0.92398	0.634401	-0.0845717
ENSG00000101182	purple	PSMA7	proteasome 20S subunit alpha 7	5688	-0.15247	0.389327	0.361192	0.0358386	0.246399	-0.204328
ENSG00000224358	black	NA	NA	NA	-0.209112	0.23527	-0.019175	0.914284	0.203905	0.223481
ENSG00000101188	midnightblue	NTSR1	neurotensin receptor 1	4923	0.07076	0.690878	-0.112742	0.525539	0.817492	0.0410977
ENSG00000101189	midnightblue	MRGBP	MRG domain binding protein	55257	0.232909	0.184972	-0.244331	0.163739	0.949956	0.0111816
ENSG00000101194	turquoise	SLC17A9	solute carrier family 17 member 9	63910	0.00136391	0.993892	-0.543011	0.000905577	0.00125716	0.530243
ENSG00000101198	greenyellow	NKAIN4	sodium/potassium transporting ATPase interacting 4	128414	-0.137356	0.438554	0.143127	0.419365	0.974699	-0.00565039
ENSG00000101203	turquoise	COL20A1	collagen type XX alpha 1 chain	57642	0.257272	0.141864	-0.277946	0.111472	0.909546	0.0202392
ENSG00000101204	lightyellow	CHRNA4	cholinergic receptor nicotinic alpha 4 subunit	1137	-0.0686251	0.699765	0.0895707	0.614429	0.908365	-0.0205046
ENSG00000101210	cyan	EEF1A2	eukaryotic translation elongation factor 1 alpha 2	1917	-0.219913	0.211407	0.434765	0.0101847	0.232497	-0.210328
ENSG00000101222	cyan	SPEF1	sperm flagellar 1	25876	0.0841437	0.636123	0.600933	0.000171203	1.42441e-05	-0.670653
ENSG00000271964	black	NA	NA	NA	-0.014076	0.937024	-0.0216929	0.903079	0.844141	0.0350159
ENSG00000101255	purple	TRIB3	tribbles pseudokinase 3	57761	-0.330884	0.0559487	0.245258	0.162097	0.637413	0.0838234
ENSG00000101265	salmon	RASSF2	Ras association domain family member 2	9770	-0.0624697	0.725606	0.0305549	0.863799	0.860762	0.0312428
ENSG00000101276	turquoise	SLC52A3	solute carrier family 52 member 3	113278	0.137906	0.436702	-0.471591	0.00486982	0.0593511	0.326659
ENSG00000101282	turquoise	RSPO4	R-spondin 4	343637	0.179287	0.310316	-0.304231	0.0802326	0.490746	0.122314
ENSG00000101292	purple	PROKR2	prokineticin receptor 2	128674	-0.158442	0.370796	0.142518	0.421368	0.930273	0.0155884
ENSG00000101306	purple	MYLK2	myosin light chain kinase 2	85366	-0.204932	0.244973	0.656091	2.52279e-05	0.00892371	-0.441659
ENSG00000101307	purple	SIRPB1	signal regulatory protein beta 1	10326	-0.097532	0.583182	0.118948	0.502842	0.906314	-0.0209655
ENSG00000101311	darkred	FERMT1	FERM domain containing kindlin 1	55612	-0.175717	0.320206	-0.0122885	0.945009	0.297429	0.184047
ENSG00000279042	black	NA	NA	NA	-0.074659	0.674751	-0.0240733	0.892502	0.586595	0.0966535
ENSG00000101331	green	CCM2L	CCM2 like scaffold protein	140706	-0.170358	0.335418	0.296728	0.08836	0.485772	-0.12371
ENSG00000101333	green	PLCB4	phospholipase C beta 4	5332	-0.425386	0.0121401	0.11424	0.520015	0.0798538	0.304595
ENSG00000101335	turquoise	MYL9	myosin light chain 9	10398	0.109395	0.537982	-0.236222	0.178624	0.484185	0.124157
ENSG00000101336	pink	HCK	HCK proto-oncogene, Src family tyrosine kinase	3055	-0.265687	0.128836	0.2289	0.192865	0.839762	0.0360126
ENSG00000101347	tan	SAMHD1	SAM and HD domain containing deoxynucleoside triphosphate triphosphohydrolase 1	25939	-0.0440721	0.804529	-0.302396	0.0821649	0.0497236	0.339173
ENSG00000101365	cyan	IDH3B	isocitrate dehydrogenase (NAD(+)) 3 non-catalytic subunit beta	3420	-0.19947	0.258052	0.359433	0.0368169	0.376471	-0.156595
ENSG00000101384	tan	JAG1	jagged canonical Notch ligand 1	182	0.0129343	0.942123	-0.248207	0.156949	0.190046	0.230319
ENSG00000101400	salmon	SNTA1	syntrophin alpha 1	6640	0.134814	0.447151	-0.317857	0.066963	0.310583	0.179189
ENSG00000101421	cyan	CHMP4B	charged multivesicular body protein 4B	128866	-0.148556	0.401756	0.473198	0.00470685	0.0670092	-0.317806
ENSG00000101438	purple	SLC32A1	solute carrier family 32 member 1	140679	-0.477676	0.00427723	0.408513	0.0164566	0.703602	0.0677064
ENSG00000101439	saddlebrown	CST3	cystatin C	1471	0.213346	0.225709	0.360699	0.0361105	0.00054303	-0.561959
ENSG00000101443	cyan	WFDC2	WAP four-disulfide core domain 2	10406	0.155815	0.378883	0.10372	0.559394	0.147066	-0.25407
ENSG00000128944	black	KNSTRN	kinetochore localized astrin (SPAG5) binding protein	90417	-0.0675073	0.704434	-0.024583	0.890239	0.612127	0.0901513
ENSG00000101460	cyan	MAP1LC3A	microtubule associated protein 1 light chain 3 alpha	84557	-0.197117	0.263824	0.443307	0.00864278	0.169731	-0.241006
ENSG00000101470	midnightblue	TNNC2	troponin C2, fast skeletal type	7125	-0.0867565	0.62564	-0.110562	0.533627	0.273715	0.193164
ENSG00000101474	purple	APMAP	adipocyte plasma membrane associated protein	57136	-0.383115	0.0253206	0.303638	0.0808532	0.661846	0.077804
ENSG00000101542	lightcyan	CDH20	cadherin 20	28316	0.17841	0.312728	-0.332922	0.054364	0.393148	0.151259
ENSG00000101546	blue	RBFA	ribosome binding factor A	79863	0.107304	0.545824	-0.225507	0.199728	0.514609	0.115714
ENSG00000101574	darkred	METTL4	methyltransferase 4, N6-adenosine	64863	0.0700835	0.69369	-0.118128	0.505812	0.791675	0.0470333
ENSG00000101605	blue	MYOM1	myomesin 1	8736	0.0448849	0.800996	0.0377169	0.832283	0.649386	-0.0808626
ENSG00000101608	pink	MYL12A	myosin light chain 12A	10627	-0.1107	0.533111	0.0377642	0.832076	0.68822	0.0714004
ENSG00000101638	magenta	ST8SIA5	ST8 alpha-N-acetyl-neuraminide alpha-2,8-sialyltransferase 5	29906	0.087129	0.624151	-0.163027	0.35693	0.676229	0.0743002
ENSG00000101639	darkred	CEP192	centrosomal protein 192	55125	0.215556	0.220824	-0.087536	0.622526	0.480051	-0.125325
ENSG00000101654	purple	RNMT	RNA guanine-7 methyltransferase	8731	-0.283296	0.104471	0.577034	0.000353484	0.0991412	-0.287553
ENSG00000101670	pink	LIPG	lipase G, endothelial type	9388	-0.0925275	0.602742	-0.287695	0.0989679	0.0301767	0.372217
ENSG00000101680	orange	LAMA1	laminin subunit alpha 1	284217	0.17844	0.312645	-0.304439	0.0800162	0.487065	0.123346
ENSG00000101695	green	RNF125	ring finger protein 125	54941	0.115813	0.514247	-0.363651	0.0345063	0.166803	0.24262
ENSG00000101773	green	RBBP8	RB binding protein 8, endonuclease	5932	-0.160112	0.365708	0.342443	0.0474255	0.312501	-0.178492
ENSG00000101825	cyan	MXRA5	matrix remodeling associated 5	25878	0.039254	0.825551	0.147486	0.405194	0.30075	-0.182808
ENSG00000101842	purple	VSIG1	V-set and immunoglobulin domain containing 1	340547	-0.138487	0.434755	0.576332	0.00036079	0.0114316	-0.428626
ENSG00000101843	green	PSMD10	proteasome 26S subunit, non-ATPase 10	5716	-0.458188	0.0064289	0.234946	0.18105	0.214341	0.218542
ENSG00000101846	purple	STS	steroid sulfatase	412	-0.28071	0.107813	0.587216	0.000261353	0.0846841	-0.300053
ENSG00000101849	tan	TBL1X	transducin beta like 1 X-linked	6907	0.222259	0.206452	-0.437811	0.00961006	0.230944	0.211013
ENSG00000101850	darkred	GPR143	G protein-coupled receptor 143	4935	0.0514446	0.772626	0.00595441	0.973339	0.752277	-0.0561904
ENSG00000101856	purple	PGRMC1	progesterone receptor membrane component 1	10857	-0.395289	0.0206768	0.319253	0.0657078	0.675671	0.0744357
ENSG00000101883	turquoise	RHOXF1	Rhox homeobox family member 1	158800	-0.0208498	0.906829	-0.350165	0.0423351	0.0347457	0.363203
ENSG00000101888	darkorange	NXT2	nuclear transport factor 2 like export factor 2	55916	0.217472	0.216649	0.0270294	0.879392	0.172767	-0.239353
ENSG00000101916	pink	TLR8	toll like receptor 8	51311	-0.240972	0.169793	0.0768101	0.665914	0.363912	0.160706
ENSG00000101928	green	MOSPD1	motile sperm domain containing 1	56180	-0.0964735	0.587295	0.18008	0.308144	0.645399	-0.0818461
ENSG00000101938	cyan	CHRDL1	chordin like 1	91851	0.110205	0.534955	0.323132	0.0623148	0.0124055	-0.424213
ENSG00000101945	purple	SUV39H1	SUV39H1 histone lysine methyltransferase	6839	-0.218862	0.213652	0.412603	0.0153074	0.282675	-0.189662
ENSG00000237945	black	LINC00649	long intergenic non-protein coding RNA 649	100506334	0.165205	0.350455	-0.0250585	0.888129	0.439092	-0.137195
ENSG00000101958	green	GLRA2	glycine receptor alpha 2	2742	-0.38755	0.0235386	0.348984	0.0430838	0.832123	0.0377533
ENSG00000101974	pink	ATP11C	ATPase phospholipid transporting 11C	286410	0.0224013	0.899929	-0.0973958	0.58371	0.679879	0.0734155
ENSG00000101977	green	MCF2	MCF.2 cell line derived transforming sequence	4168	-0.484409	0.003695	0.451414	0.00736775	0.856095	0.032301
ENSG00000101986	greenyellow	ABCD1	ATP binding cassette subfamily D member 1	215	0.187363	0.288658	-0.389465	0.0228018	0.262026	0.197847
ENSG00000102001	cyan	CACNA1F	calcium voltage-gated channel subunit alpha1 F	778	0.281304	0.107038	-0.148909	0.400626	0.46505	-0.129608
ENSG00000102003	cyan	SYP	synaptophysin	6855	-0.196002	0.26659	0.450576	0.00749155	0.155218	-0.249214
ENSG00000102007	greenyellow	PLP2	proteolipid protein 2	5355	-0.00233704	0.989534	-0.0953902	0.591518	0.590428	0.0956696
ENSG00000102032	blue	RENBP	renin binding protein	5973	0.355147	0.0392915	-0.351318	0.0416149	0.983212	-0.003749
ENSG00000102034	greenyellow	ELF4	E74 like ETS transcription factor 4	2000	0.0546371	0.75892	-0.164882	0.351412	0.543495	0.107923
ENSG00000102057	turquoise	KCND1	potassium voltage-gated channel subfamily D member 1	3750	0.0178009	0.920406	-0.14484	0.413765	0.483451	0.124364
ENSG00000102078	purple	SLC25A14	solute carrier family 25 member 14	9016	-0.220425	0.21032	0.393764	0.0212166	0.337344	-0.16969
ENSG00000102096	cyan	PIM2	Pim-2 proto-oncogene, serine/threonine kinase	11040	-0.0818089	0.64555	0.00561146	0.974874	0.675023	0.0745931
ENSG00000102098	green	SCML2	Scm polycomb group protein like 2	10389	-0.289026	0.0973459	0.0461328	0.795578	0.175693	0.23778
ENSG00000102109	saddlebrown	PCSK1N	proprotein convertase subtilisin/kexin type 1 inhibitor	27344	0.0578035	0.745398	0.373929	0.0293668	0.0127686	-0.422643
ENSG00000102119	cyan	EMD	emerin	2010	-0.0194153	0.913214	0.272337	0.119185	0.158005	-0.247596
ENSG00000102125	magenta	TAFAZZIN	tafazzin, phospholipid-lysophospholipid transacylase	6901	-0.123519	0.486449	-0.260606	0.136592	0.0283942	0.376038
ENSG00000102128	blue	RAB40AL	RAB40A like	282808	0.168427	0.341005	-0.221571	0.207897	0.770128	0.0520251
ENSG00000102144	purple	PGK1	phosphoglycerate kinase 1	5230	-0.319325	0.0656431	0.402334	0.0183289	0.647768	-0.0812614
ENSG00000102158	pink	MAGT1	magnesium transporter 1	84061	0.0379357	0.831324	0.18225	0.302253	0.220838	-0.21555
ENSG00000102172	purple	SMS	spermine synthase	6611	-0.4292	0.0113097	0.399193	0.0193469	0.869009	0.0293758
ENSG00000102174	salmon	PHEX	phosphate regulating endopeptidase X-linked	5251	0.0465727	0.793671	-0.188203	0.286462	0.434216	0.138648
ENSG00000102181	purple	CD99L2	CD99 molecule like 2	83692	-0.239669	0.172185	0.440337	0.00915472	0.265495	-0.196443
ENSG00000102218	pink	RP2	RP2 activator of ARL3 GTPase	6102	-0.246867	0.159272	-0.0661898	0.709951	0.077927	0.306466
ENSG00000102226	cyan	USP11	ubiquitin specific peptidase 11	8237	-0.26612	0.128191	0.339965	0.0491593	0.684533	-0.07229
ENSG00000102265	greenyellow	TIMP1	TIMP metallopeptidase inhibitor 1	7076	0.183039	0.30013	0.109403	0.537951	0.100708	-0.286284
ENSG00000102271	lightgreen	KLHL4	kelch like family member 4	56062	-0.229753	0.191167	-0.217543	0.216495	0.00959779	0.437878
ENSG00000102287	greenyellow	GABRE	gamma-aminobutyric acid type A receptor subunit epsilon	2564	-0.0997192	0.574722	-0.233013	0.18477	0.0601234	0.325727
ENSG00000102290	green	PCDH11X	protocadherin 11 X-linked	27328	-0.0622405	0.726574	-0.185201	0.294359	0.167505	0.242231
ENSG00000102316	purple	MAGED2	MAGE family member D2	10916	-0.194549	0.270223	0.445759	0.00823873	0.160929	-0.245921
ENSG00000102317	purple	RBM3	RNA binding motif protein 3	5935	-0.170938	0.333751	0.372997	0.0298056	0.26213	-0.197805
ENSG00000102349	green	KLF8	KLF transcription factor 8	11279	-0.282361	0.10567	0.270968	0.121126	0.950084	0.0111529
ENSG00000102359	tan	SRPX2	sushi repeat containing protein X-linked 2	27286	-0.00643365	0.971194	-0.435341	0.0100738	0.010636	0.432473
ENSG00000171425	black	ZNF581	zinc finger protein 581	51545	-0.152869	0.388073	-0.0253364	0.886897	0.323754	0.174453
ENSG00000102383	purple	ZDHHC15	zinc finger DHHC-type palmitoyltransferase 15	158866	-0.171672	0.331646	0.105961	0.550889	0.717773	0.0643277
ENSG00000102385	cyan	DRP2	dystrophin related protein 2	1821	-0.0139154	0.937742	0.427603	0.0116515	0.0175074	-0.404977
ENSG00000102401	purple	ARMCX3	armadillo repeat containing X-linked 3	51566	-0.28477	0.102601	0.456537	0.00664771	0.34181	-0.16815
ENSG00000102409	purple	BEX4	brain expressed X-linked 4	56271	-0.229415	0.191839	0.463634	0.00575033	0.192091	-0.229288
ENSG00000226763	black	SRRM5	serine/arginine repetitive matrix 5	100170229	-0.0818515	0.645377	-0.0253408	0.886877	0.554775	0.104935
ENSG00000102466	green	FGF14	fibroblast growth factor 14	2259	-0.446498	0.00812004	0.419027	0.0136386	0.879997	0.026893
ENSG00000102468	green	HTR2A	5-hydroxytryptamine receptor 2A	3356	-0.101398	0.568268	0.299759	0.0850042	0.271138	-0.194185
ENSG00000102471	green	NDFIP2	Nedd4 family interacting protein 2	54602	-0.304305	0.0801559	0.325718	0.060131	0.906329	-0.0209623
ENSG00000102524	darkgrey	TNFSF13B	TNF superfamily member 13b	10673	-0.0386735	0.828092	0.108379	0.541783	0.70138	-0.0682383
ENSG00000102554	turquoise	KLF5	KLF transcription factor 5	688	0.242852	0.166386	-0.237963	0.17535	0.97857	-0.00478571
ENSG00000102575	blue	ACP5	acid phosphatase 5, tartrate resistant	54	-0.000530513	0.997624	-0.255324	0.145013	0.153083	0.250467
ENSG00000102595	darkgrey	UGGT2	UDP-glucose glycoprotein glucosyltransferase 2	55757	0.250027	0.153831	0.0925621	0.602606	0.052503	-0.335376
ENSG00000102678	purple	FGF9	fibroblast growth factor 9	2254	-0.129552	0.465243	0.421859	0.0129531	0.100871	-0.286153
ENSG00000102683	cyan	SGCG	sarcoglycan gamma	6445	0.125911	0.477984	-0.121556	0.493457	0.98091	-0.00426305
ENSG00000102699	tan	PARP4	poly(ADP-ribose) polymerase family member 4	143	0.15598	0.378372	-0.307804	0.0765717	0.401527	0.148627
ENSG00000102710	blue	SUPT20H	SPT20 homolog, SAGA complex component	55578	0.198493	0.260439	-0.492962	0.00305526	0.0982655	0.288269
ENSG00000102743	green	SLC25A15	solute carrier family 25 member 15	10166	-0.0445261	0.802555	0.296432	0.0886931	0.159735	-0.246603
ENSG00000102755	tan	FLT1	fms related receptor tyrosine kinase 1	2321	-0.0188304	0.915819	-0.306734	0.0776542	0.0661944	0.318709
ENSG00000102760	salmon	RGCC	regulator of cell cycle	28984	0.0369964	0.835443	-0.276575	0.113321	0.181838	0.234535
ENSG00000102796	purple	DHRS12	dehydrogenase/reductase 12	79758	-0.0717785	0.686652	0.344069	0.0463149	0.127541	-0.266558
ENSG00000102837	purple	OLFM4	olfactomedin 4	10562	-0.12857	0.46866	0.319796	0.0652243	0.289086	-0.187199
ENSG00000102854	pink	MSLN	mesothelin	10232	-0.399167	0.0193553	0.13682	0.440357	0.142585	0.256823
ENSG00000102870	cyan	ZNF629	zinc finger protein 629	23361	-0.0839841	0.636766	0.262125	0.134239	0.323933	-0.17439
ENSG00000102878	turquoise	HSF4	heat shock transcription factor 4	3299	0.234964	0.181017	-0.146403	0.40869	0.625881	-0.0866962
ENSG00000102879	cyan	CORO1A	coronin 1A	11151	-0.264242	0.131008	0.361403	0.0357226	0.592592	-0.0951154
ENSG00000286194	black	NA	NA	NA	-0.0749227	0.673666	-0.0256121	0.885674	0.579748	0.0984181
ENSG00000102890	magenta	ELMO3	engulfment and cell motility 3	79767	-0.0753526	0.671897	-0.272234	0.119331	0.0489447	0.340268
ENSG00000102897	green	LYRM1	LYR motif containing 1	57149	-0.44816	0.00785868	0.541097	0.000952003	0.608847	-0.09098
ENSG00000102924	purple	CBLN1	cerebellin 1 precursor	869	-0.268723	0.124361	-0.0245083	0.890571	0.0997511	0.287057
ENSG00000102934	darkturquoise	PLLP	plasmolipin	51090	0.0688188	0.698957	0.0889359	0.616951	0.383176	-0.154433
ENSG00000102967	purple	DHODH	dihydroorotate dehydrogenase (quinone)	1723	-0.0218726	0.90228	0.483542	0.00376594	0.00728955	-0.451949
ENSG00000102981	green	PARD6A	par-6 family cell polarity regulator alpha	50855	-0.0287923	0.871589	0.200227	0.256212	0.342757	-0.167826
ENSG00000102984	purple	ZNF821	zinc finger protein 821	55565	-0.138478	0.434783	0.182669	0.301125	0.808065	-0.0432597
ENSG00000102996	magenta	MMP15	matrix metallopeptidase 15	4324	0.355947	0.0388199	-0.236546	0.178011	0.510326	-0.116887
ENSG00000103021	cyan	CCDC113	coiled-coil domain containing 113	29070	-0.207702	0.238515	0.480357	0.00403654	0.127013	-0.266915
ENSG00000103024	royalblue	NME3	NME/NM23 nucleoside diphosphate kinase 3	4832	-0.0258967	0.884412	-0.0233897	0.895538	0.786414	0.0482487
ENSG00000103034	cyan	NDRG4	NDRG family member 4	65009	-0.136752	0.440588	0.469153	0.0051264	0.0603942	-0.325402
ENSG00000103042	midnightblue	SLC38A7	solute carrier family 38 member 7	55238	0.0731898	0.680812	0.0849607	0.632837	0.381969	-0.154821
ENSG00000103044	blue	HAS3	hyaluronan synthase 3	3038	0.266018	0.128343	-0.312817	0.0716547	0.796963	0.0458135
ENSG00000103089	darkturquoise	FA2H	fatty acid 2-hydroxylase	79152	0.183615	0.298585	-0.210034	0.233167	0.884564	0.0258625
ENSG00000103145	cyan	HCFC1R1	host cell factor C1 regulator 1	54985	0.049893	0.779312	0.385816	0.0242225	0.0118847	-0.426535
ENSG00000103148	turquoise	NPRL3	NPR3 like, GATOR1 complex subunit	8131	0.32439	0.0612447	-0.339211	0.0496968	0.935092	0.0145088
ENSG00000103150	blue	MLYCD	malonyl-CoA decarboxylase	23417	0.165958	0.348233	0.00501536	0.977542	0.344078	-0.167373
ENSG00000103154	purple	NECAB2	N-terminal EF-hand calcium binding protein 2	54550	-0.0513924	0.77285	0.122799	0.489013	0.694439	-0.0699035
ENSG00000103160	green	HSDL1	hydroxysteroid dehydrogenase like 1	83693	-0.191134	0.278884	0.228627	0.193411	0.83673	-0.0367032
ENSG00000103168	turquoise	TAF1C	TATA-box binding protein associated factor, RNA polymerase I subunit C	9013	0.114053	0.520701	-0.198196	0.261169	0.643277	0.0823706
ENSG00000103175	blue	WFDC1	WAP four-disulfide core domain 1	58189	0.134773	0.447293	-0.172878	0.328209	0.834096	0.0373035
ENSG00000103184	turquoise	SEC14L5	SEC14 like lipid binding 5	9717	0.118706	0.503718	0.104436	0.556671	0.214551	-0.218444
ENSG00000103187	pink	COTL1	coactosin like F-actin binding protein 1	23406	0.00892459	0.960048	-0.217412	0.216778	0.246943	0.204098
ENSG00000103196	greenyellow	CRISPLD2	cysteine rich secretory protein LCCL domain containing 2	83716	0.0291269	0.87011	-0.327806	0.0584116	0.0933393	0.29239
ENSG00000103199	magenta	ZNF500	zinc finger protein 500	26048	0.0978576	0.581919	-0.32282	0.0625822	0.210741	0.220226
ENSG00000103226	cyan	NOMO3	NODAL modulator 3	408050	0.0173154	0.922571	0.023963	0.892991	0.820498	-0.0404093
ENSG00000103227	turquoise	LMF1	lipase maturation factor 1	64788	0.421437	0.0130534	-0.0794499	0.655129	0.0529453	-0.334786
ENSG00000103241	turquoise	FOXF1	forkhead box F1	2294	0.215628	0.220667	-0.386364	0.0240046	0.344756	0.167142
ENSG00000103254	saddlebrown	ANTKMT	adenine nucleotide translocase lysine methyltransferase	65990	-0.166453	0.346777	0.467056	0.00535628	0.0911518	-0.294274
ENSG00000103257	magenta	SLC7A5	solute carrier family 7 member 5	8140	0.0227801	0.898246	-0.322194	0.0631219	0.0924987	0.29311
ENSG00000103260	salmon	METRN	meteorin, glial cell differentiation regulator	79006	0.0852261	0.631772	0.0588569	0.740915	0.426219	-0.141049
ENSG00000103266	purple	STUB1	STIP1 homology and U-box containing protein 1	10273	-0.149833	0.397676	0.382601	0.0255344	0.194937	-0.227867
ENSG00000197083	black	NA	NA	NA	-0.101011	0.56975	-0.0258898	0.884443	0.483928	0.124229
ENSG00000103316	purple	CRYM	crystallin mu	1428	-0.290216	0.0959149	0.416439	0.0142917	0.486285	-0.123565
ENSG00000103319	blue	EEF2K	eukaryotic elongation factor 2 kinase	29904	0.107548	0.544905	-0.420277	0.0133325	0.0782558	0.306144
ENSG00000173338	black	KCNK7	potassium two pore domain channel subfamily K member 7	10089	-0.206088	0.242265	-0.026016	0.883883	0.196249	0.227217
ENSG00000103335	turquoise	PIEZO1	piezo type mechanosensitive ion channel component 1	9780	0.292664	0.093019	-0.420253	0.0133383	0.481544	0.124902
ENSG00000103363	royalblue	ELOB	elongin B	6923	-0.072356	0.68426	0.316839	0.0678914	0.172801	-0.239335
ENSG00000103415	purple	HMOX2	heme oxygenase 2	3163	-0.375383	0.0286935	0.458443	0.00639575	0.647565	-0.0813114
ENSG00000103449	magenta	SALL1	spalt like transcription factor 1	6299	0.151375	0.392781	-0.40081	0.0188172	0.164003	0.244183
ENSG00000103460	purple	TOX3	TOX high mobility group box family member 3	27324	-0.355126	0.0393044	0.36978	0.0313602	0.935817	-0.0143464
ENSG00000103485	cyan	QPRT	quinolinate phosphoribosyltransferase	23475	-0.127889	0.471039	0.158471	0.370706	0.866522	-0.0299386
ENSG00000103490	pink	PYCARD	PYD and CARD domain containing	29108	-0.147922	0.40379	0.0923217	0.603552	0.759808	0.0544297
ENSG00000103494	purple	RPGRIP1L	RPGRIP1 like	23322	0.118962	0.502794	0.307878	0.0764972	0.0139318	-0.417852
ENSG00000103496	midnightblue	STX4	syntaxin 4	6810	0.341344	0.0481882	-0.122847	0.488844	0.224484	-0.213897
ENSG00000103507	cyan	BCKDK	branched chain keto acid dehydrogenase kinase	10295	0.0315396	0.859453	0.133888	0.450307	0.360175	-0.161945
ENSG00000103512	purple	NOMO1	NODAL modulator 1	23420	-0.298321	0.086584	0.279476	0.109435	0.91752	0.0184486
ENSG00000103522	pink	IL21R	interleukin 21 receptor	50615	-0.24819	0.156978	0.157565	0.373483	0.617822	0.0887168
ENSG00000103540	lightgreen	CCP110	centriolar coiled-coil protein 110	9738	-0.182912	0.300469	-0.110735	0.532983	0.0992503	0.287464
ENSG00000103569	green	AQP9	aquaporin 9	366	-0.33613	0.0519413	-0.0861774	0.627957	0.0150873	0.413416
ENSG00000103591	purple	AAGAB	alpha and gamma adaptin binding protein	79719	-0.287477	0.0992352	0.410642	0.0158498	0.496988	-0.120572
ENSG00000103710	tan	RASL12	RAS like family 12	51285	-0.0362763	0.838603	-0.540721	0.000961361	0.000500914	0.564849
ENSG00000103740	blue	ACSBG1	acyl-CoA synthetase bubblegum family member 1	23205	0.278066	0.111312	-0.26492	0.129986	0.942417	-0.0128687
ENSG00000103742	greenyellow	IGDCC4	immunoglobulin superfamily DCC subclass member 4	57722	-0.125997	0.477679	0.0598258	0.7368	0.715878	0.0647782
ENSG00000103769	purple	RAB11A	RAB11A, member RAS oncogene family	8766	-0.313769	0.0707494	0.425202	0.0121814	0.539133	-0.109087
ENSG00000168005	black	SPINDOC	spindlin interactor and repressor of chromatin binding	144097	0.0183314	0.918043	-0.0289534	0.870877	0.953457	0.0103984
ENSG00000103852	salmon	TTC23	tetratricopeptide repeat domain 23	64927	0.373998	0.0293348	-0.300766	0.0839107	0.687021	-0.0716894
ENSG00000255769	black	NA	NA	NA	0.0167867	0.924928	-0.0299387	0.866521	0.942388	0.0128751
ENSG00000103888	turquoise	CEMIP	cell migration inducing hyaluronidase 1	57214	-0.326511	0.0594731	-0.148704	0.401282	0.00556597	0.465209
ENSG00000103966	greenyellow	EHD4	EH domain containing 4	30844	-0.0693507	0.69674	0.124434	0.483201	0.761976	-0.0539238
ENSG00000103995	blue	CEP152	centrosomal protein 152	22995	0.323425	0.0620643	-0.497744	0.00274132	0.334579	0.170649
ENSG00000104043	pink	ATP8B4	ATPase phospholipid transporting 8B4 (putative)	79895	0.0830401	0.640572	-0.0685357	0.700138	0.936475	-0.014199
ENSG00000104044	blue	OCA2	OCA2 melanosomal transmembrane protein	4948	0.168918	0.339578	-0.289803	0.0964095	0.505046	0.11834
ENSG00000104064	lightcyan	GABPB1	GA binding protein transcription factor subunit beta 1	2553	-0.128086	0.470351	-0.104164	0.557702	0.195959	0.22736
ENSG00000104081	pink	BMF	Bcl2 modifying factor	90427	-0.340385	0.048862	0.0295049	0.868438	0.080125	0.304334
ENSG00000104093	green	DMXL2	Dmx like 2	23312	-0.118342	0.505038	0.506305	0.00224891	0.0267268	-0.379794
ENSG00000104112	purple	SCG3	secretogranin III	29106	-0.0296081	0.867982	0.642202	4.23301e-05	0.000178003	-0.599696
ENSG00000104129	turquoise	DNAJC17	DnaJ heat shock protein family (Hsp40) member C17	55192	0.173367	0.326822	0.167273	0.344371	0.0539452	-0.333468
ENSG00000104140	purple	RHOV	ras homolog family member V	171177	-0.310954	0.0734519	0.282764	0.105151	0.87688	0.0275967
ENSG00000104154	lightgreen	SLC30A4	solute carrier family 30 member 4	7782	-0.204978	0.244866	-0.300715	0.083966	0.00291484	0.495046
ENSG00000104164	green	BLOC1S6	biogenesis of lysosomal organelles complex 1 subunit 6	26258	-0.417885	0.0139237	0.452782	0.00716928	0.847896	-0.0341623
ENSG00000264862	black	RN7SL45P	RNA, 7SL, cytoplasmic 45, pseudogene	106481975	-0.045681	0.797538	-0.0304997	0.864043	0.67509	0.0745767
ENSG00000104218	blue	CSPP1	centrosome and spindle pole associated protein 1	79848	0.257419	0.141629	-0.344054	0.0463252	0.633439	0.0848109
ENSG00000104219	lightgreen	ZDHHC2	zinc finger DHHC-type palmitoyltransferase 2	51201	0.0605543	0.73371	-0.0848474	0.633292	0.893797	0.0237816
ENSG00000104231	green	ZFAND1	zinc finger AN1-type containing 1	79752	-0.257173	0.142023	0.210798	0.231431	0.798764	0.0453986
ENSG00000104267	tan	CA2	carbonic anhydrase 2	760	0.0996108	0.57514	-0.340383	0.0488633	0.179609	0.235703
ENSG00000104290	green	FZD3	frizzled class receptor 3	7976	-0.164136	0.353623	0.0690717	0.697903	0.600635	0.0930632
ENSG00000104327	green	CALB1	calbindin 1	793	-0.407447	0.0167676	0.24102	0.169705	0.357241	0.162923
ENSG00000104331	green	BPNT2	3'(2'), 5'-bisphosphate nucleotidase 2	54928	-0.203832	0.247571	0.258409	0.14005	0.764107	-0.0534271
ENSG00000104332	darkturquoise	SFRP1	secreted frizzled related protein 1	6422	-0.175282	0.321423	-0.223799	0.203245	0.0223446	0.390679
ENSG00000104341	purple	LAPTM4B	lysosomal protein transmembrane 4 beta	55353	-0.179198	0.310559	0.330464	0.0562798	0.40328	-0.148081
ENSG00000104343	lightgreen	UBE2W	ubiquitin conjugating enzyme E2 W	55284	-0.116654	0.511174	-0.115718	0.514595	0.195719	0.227479
ENSG00000104361	blue	NIPAL2	NIPA like domain containing 2	79815	0.0615266	0.729593	0.171238	0.332888	0.194942	-0.227864
ENSG00000104365	blue	IKBKB	inhibitor of nuclear factor kappa B kinase subunit beta	3551	0.0764678	0.667317	-0.49341	0.00302458	0.016558	0.408164
ENSG00000104368	greenyellow	PLAT	plasminogen activator, tissue type	5327	-0.0707828	0.690783	0.336151	0.0519261	0.137884	-0.259781
ENSG00000104388	green	RAB2A	RAB2A, member RAS oncogene family	5862	-0.298602	0.0862735	0.4405	0.0091259	0.433338	-0.13891
ENSG00000104408	lightgreen	EIF3E	eukaryotic translation initiation factor 3 subunit E	3646	-0.251862	0.150733	0.0799018	0.65329	0.341259	0.16834
ENSG00000104413	green	ESRP1	epithelial splicing regulatory protein 1	54845	-0.0930809	0.600565	0.0455585	0.79807	0.793891	0.0465217
ENSG00000104419	tan	NDRG1	N-myc downstream regulated 1	10397	0.211723	0.229343	-0.283006	0.104841	0.694941	0.0697827
ENSG00000104427	green	ZC2HC1A	zinc finger C2HC-type containing 1A	51101	-0.249667	0.154444	0.237926	0.175419	0.948561	0.0114937
ENSG00000104435	purple	STMN2	stathmin 2	11075	-0.336537	0.0516404	0.520968	0.00158284	0.306868	-0.180548
ENSG00000104442	green	ARMC1	armadillo repeat containing 1	55156	-0.250271	0.153417	0.328211	0.0580826	0.668008	-0.0762995
ENSG00000104472	blue	CHRAC1	chromatin accessibility complex subunit 1	54108	0.198043	0.261545	-0.371808	0.0303726	0.336141	0.170107
ENSG00000104490	purple	NCALD	neurocalcin delta	83988	-0.253911	0.147328	0.407872	0.016643	0.394857	-0.15072
ENSG00000104497	lightgreen	SNX16	sorting nexin 16	64089	-0.28055	0.108021	0.25098	0.152217	0.8709	0.0289482
ENSG00000104518	greenyellow	GSDMD	gasdermin D	79792	0.0772537	0.664097	-0.173173	0.327374	0.597352	0.0938994
ENSG00000104522	cyan	GFUS	GDP-L-fucose synthase	7264	-0.317158	0.0675992	0.386182	0.0240769	0.70417	-0.0675706
ENSG00000104524	cyan	PYCR3	pyrroline-5-carboxylate reductase 3	65263	-0.127761	0.471486	0.589335	0.000245122	0.00730314	-0.451856
ENSG00000104611	turquoise	SH2D4A	SH2 domain containing 4A	63898	0.10671	0.548062	-0.160573	0.364313	0.767104	0.0527288
ENSG00000104635	greenyellow	SLC39A14	solute carrier family 39 member 14	23516	0.0164691	0.926345	-0.168147	0.341819	0.401984	0.148485
ENSG00000104643	green	MTMR9	myotubularin related protein 9	66036	-0.321357	0.0638493	0.336604	0.0515909	0.933233	-0.0149253
ENSG00000104660	green	LEPROTL1	leptin receptor overlapping transcript like 1	23484	-0.230417	0.189852	0.235895	0.179243	0.975986	-0.00536307
ENSG00000104689	pink	TNFRSF10A	TNF receptor superfamily member 10a	8797	-0.0363198	0.838412	-0.245679	0.161355	0.114021	0.276061
ENSG00000104695	green	PPP2CB	protein phosphatase 2 catalytic subunit beta	5516	-0.188693	0.285186	0.101573	0.567595	0.631534	0.0852852
ENSG00000104714	turquoise	ERICH1	glutamate rich 1	157697	-0.055816	0.753877	0.14681	0.407373	0.616386	-0.089078
ENSG00000104722	cyan	NEFM	neurofilament medium chain	4741	0.115481	0.51546	0.229314	0.19204	0.0509075	-0.337535
ENSG00000104723	green	TUSC3	tumor suppressor candidate 3	7991	-0.275365	0.114973	0.285202	0.102058	0.956893	-0.00962997
ENSG00000104728	magenta	ARHGEF10	Rho guanine nucleotide exchange factor 10	9639	0.160198	0.36545	-0.3719	0.0303285	0.239573	0.207245
ENSG00000104738	purple	MCM4	minichromosome maintenance complex component 4	4173	-0.236455	0.178184	0.45893	0.00633262	0.215958	-0.217791
ENSG00000104756	green	KCTD9	potassium channel tetramerization domain containing 9	54793	-0.32847	0.0578735	0.435322	0.0100774	0.556036	-0.104603
ENSG00000104765	purple	BNIP3L	BCL2 interacting protein 3 like	665	-0.21993	0.211371	0.364143	0.0342446	0.425796	-0.141177
ENSG00000104774	pink	MAN2B1	mannosidase alpha class 2B member 1	4125	-0.0490512	0.782945	-0.249185	0.155267	0.0938484	0.291957
ENSG00000104783	greenyellow	KCNN4	potassium calcium-activated channel subfamily N member 4	3783	-0.0774817	0.663164	-0.171364	0.332527	0.165032	0.243607
ENSG00000104804	lightyellow	TULP2	TUB like protein 2	7288	-0.246781	0.159423	0.0300431	0.86606	0.228328	0.212175
ENSG00000104805	cyan	NUCB1	nucleobindin 1	4924	0.0371196	0.834902	0.231517	0.187686	0.132926	-0.262981
ENSG00000104808	purple	DHDH	dihydrodiol dehydrogenase	27294	-0.0951769	0.592351	0.00420915	0.981151	0.616487	0.0890524
ENSG00000104812	darkturquoise	GYS1	glycogen synthase 1	2997	0.297549	0.0874417	0.0159849	0.928505	0.0774524	-0.306932
ENSG00000104814	turquoise	MAP4K1	mitogen-activated protein kinase kinase kinase kinase 1	11184	0.252241	0.150099	-0.18918	0.28392	0.728721	-0.0617327
ENSG00000104825	tan	NFKBIB	NFKB inhibitor beta	4793	0.298952	0.0858884	-0.312669	0.0717963	0.939916	0.0134284
ENSG00000104833	cyan	TUBB4A	tubulin beta 4A class IVa	10382	-0.0943011	0.595778	0.265395	0.129273	0.343732	-0.167492
ENSG00000104852	turquoise	SNRNP70	small nuclear ribonucleoprotein U1 subunit 70	6625	0.323703	0.0618273	-0.267086	0.126759	0.75555	-0.0554246
ENSG00000104853	cyan	CLPTM1	CLPTM1 regulator of GABA type A receptor forward trafficking	1209	-0.0389911	0.826701	0.266065	0.128273	0.206382	-0.222293
ENSG00000104856	pink	RELB	RELB proto-oncogene, NF-kB subunit	5971	-0.170009	0.336424	0.376816	0.0280418	0.250853	-0.202453
ENSG00000104859	turquoise	CLASRP	CLK4 associating serine/arginine rich protein	11129	0.153459	0.386222	-0.111079	0.531704	0.815789	-0.0414878
ENSG00000104863	purple	LIN7B	lin-7 homolog B, crumbs cell polarity complex component	64130	-0.0595895	0.737803	0.472368	0.0047904	0.0177804	-0.404088
ENSG00000104866	midnightblue	PPP1R37	protein phosphatase 1 regulatory subunit 37	284352	-0.046921	0.792161	0.168813	0.339883	0.501479	-0.119326
ENSG00000104870	pink	FCGRT	Fc gamma receptor and transporter	2217	0.0224868	0.899549	-0.214152	0.223918	0.287958	0.18763
ENSG00000104872	purple	PIH1D1	PIH1 domain containing 1	55011	0.138304	0.435367	0.300977	0.0836831	0.0111351	-0.430033
ENSG00000104881	turquoise	PPP1R13L	protein phosphatase 1 regulatory subunit 13 like	10848	0.253642	0.147772	-0.456105	0.0067061	0.261159	0.1982
ENSG00000104883	darkturquoise	PEX11G	peroxisomal biogenesis factor 11 gamma	92960	0.374681	0.029017	-0.08101	0.648788	0.0992219	-0.287488
ENSG00000104885	turquoise	DOT1L	DOT1 like histone lysine methyltransferase	84444	0.247323	0.15848	-0.482888	0.0038202	0.18948	0.230605
ENSG00000104888	cyan	SLC17A7	solute carrier family 17 member 7	57030	-0.0785539	0.658783	0.231083	0.188538	0.399319	-0.149318
ENSG00000272146	black	ARF4-AS1	ARF4 antisense RNA 1	106144532	-0.225423	0.1999	-0.0312761	0.860616	0.151687	0.251294
ENSG00000104894	pink	CD37	CD37 molecule	951	-0.160577	0.364301	-0.269281	0.123551	0.0132043	0.420807
ENSG00000104897	midnightblue	SF3A2	splicing factor 3a subunit 2	8175	0.260917	0.136107	-0.20718	0.239724	0.767631	-0.0526063
ENSG00000104899	blue	AMH	anti-Mullerian hormone	268	0.00621604	0.972167	0.0678321	0.703076	0.683709	-0.0724891
ENSG00000104903	pink	LYL1	LYL1 basic helix-loop-helix family member	4066	-0.112486	0.526483	-0.127434	0.472632	0.181198	0.234869
ENSG00000104907	midnightblue	TRMT1	tRNA methyltransferase 1	55621	-0.0597463	0.737137	0.265167	0.129615	0.254113	-0.201096
ENSG00000104936	magenta	DMPK	DM1 protein kinase	1760	0.308426	0.0759472	-0.483037	0.00380775	0.33376	0.170934
ENSG00000104951	pink	IL4I1	interleukin 4 induced 1	259307	0.00269903	0.987913	-0.0981189	0.580906	0.599269	0.0934108
ENSG00000104964	saddlebrown	TLE5	TLE family member 5, transcriptional modulator	166	0.126717	0.475146	0.384384	0.0247998	0.00258298	-0.50034
ENSG00000104972	pink	LILRB1	leukocyte immunoglobulin like receptor B1	10859	-0.101496	0.567891	-0.110239	0.53483	0.239499	0.207277
ENSG00000104974	pink	LILRA1	leukocyte immunoglobulin like receptor A1	11024	-0.0639345	0.719429	-0.148903	0.400646	0.237007	0.208356
ENSG00000104976	cyan	SNAPC2	small nuclear RNA activating complex polypeptide 2	6618	0.0304301	0.86435	0.117327	0.508724	0.414397	-0.144646
ENSG00000104979	saddlebrown	C19orf53	chromosome 19 open reading frame 53	28974	0.168087	0.341996	0.0844255	0.634989	0.1587	-0.247196
ENSG00000104983	magenta	CCDC61	coiled-coil domain containing 61	729440	0.0691191	0.697705	-0.16787	0.342628	0.586525	0.0966714
ENSG00000105048	midnightblue	TNNT1	troponin T1, slow skeletal type	7138	0.332709	0.0545274	-0.0192943	0.913753	0.0775705	-0.306816
ENSG00000105072	blue	C19orf44	chromosome 19 open reading frame 44	84167	0.0441519	0.804182	-0.349158	0.0429728	0.0862928	0.298585
ENSG00000277767	black	NA	NA	NA	-0.000271502	0.998784	-0.032379	0.855751	0.857585	0.031963
ENSG00000105088	salmon	OLFM2	olfactomedin 2	93145	0.143892	0.41686	0.0582693	0.743415	0.261884	-0.197905
ENSG00000105122	turquoise	RASAL3	RAS protein activator like 3	64926	-0.0677654	0.703355	-0.19857	0.26025	0.136402	0.260728
ENSG00000105137	blue	SYDE1	synapse defective Rho GTPase homolog 1	85360	0.302907	0.0816234	-0.658653	2.28646e-05	0.043551	0.348256
ENSG00000105143	purple	SLC1A6	solute carrier family 1 member 6	6511	-0.040243	0.821226	-0.0717198	0.686895	0.537194	0.109605
ENSG00000105146	turquoise	AURKC	aurora kinase C	6795	0.0464134	0.794361	-0.134868	0.446967	0.626295	0.0865927
ENSG00000105173	purple	CCNE1	cyclin E1	898	-0.370103	0.0312012	0.167322	0.344228	0.260394	0.198512
ENSG00000105193	royalblue	RPS16	ribosomal protein S16	6217	0.0817113	0.645945	0.0892713	0.615618	0.344051	-0.167383
ENSG00000103855	black	CD276	CD276 molecule	80381	-0.0501041	0.778401	-0.0360734	0.839494	0.63524	0.084363
ENSG00000105221	magenta	AKT2	AKT serine/threonine kinase 2	208	0.259644	0.138099	-0.43377	0.0103786	0.335123	0.17046
ENSG00000105223	cyan	PLD3	phospholipase D family member 3	23646	-0.125885	0.478076	0.386818	0.0238254	0.144825	-0.255439
ENSG00000105227	tan	PRX	periaxin	57716	0.327644	0.0585432	-0.597088	0.000193133	0.131723	0.26377
ENSG00000105245	midnightblue	NUMBL	NUMB like endocytic adaptor protein	9253	-0.173131	0.327492	0.206679	0.240887	0.853712	-0.0328416
ENSG00000105246	pink	EBI3	Epstein-Barr virus induced 3	10148	0.067527	0.704352	-0.106665	0.54823	0.829664	0.0383144
ENSG00000105251	cyan	SHD	Src homology 2 domain containing transforming protein D	56961	0.0801427	0.65231	0.208005	0.237815	0.106031	-0.282081
ENSG00000105254	purple	TBCB	tubulin folding cofactor B	1155	-0.13147	0.458604	0.333588	0.0538537	0.261988	-0.197862
ENSG00000105258	saddlebrown	POLR2I	RNA polymerase II subunit I	5438	0.0483805	0.785844	0.406009	0.0171952	0.00839111	-0.444822
ENSG00000105270	cyan	CLIP3	CAP-Gly domain containing linker protein 3	25999	-0.00978765	0.956188	0.322394	0.0629491	0.0783779	-0.306025
ENSG00000105278	midnightblue	ZFR2	zinc finger RNA binding protein 2	23217	0.0948714	0.593546	-0.0505708	0.776389	0.807594	-0.0433678
ENSG00000105281	pink	SLC1A5	solute carrier family 1 member 5	6510	-0.238748	0.173888	-0.239971	0.171627	0.0051818	0.46864
ENSG00000105287	turquoise	PRKD2	protein kinase D2	25865	0.173512	0.326412	-0.329735	0.0568586	0.38787	0.152933
ENSG00000105290	cyan	APLP1	amyloid beta precursor like protein 1	333	-0.214548	0.223043	0.243804	0.164678	0.872262	-0.0286402
ENSG00000105321	midnightblue	CCDC9	coiled-coil domain containing 9	26093	0.100577	0.571419	0.0307054	0.863135	0.46884	-0.128519
ENSG00000105327	turquoise	BBC3	BCL2 binding component 3	27113	0.0322218	0.856444	-0.378289	0.027385	0.0500053	0.338781
ENSG00000105329	greenyellow	TGFB1	transforming growth factor beta 1	7040	0.0789932	0.656991	-0.22073	0.209672	0.433865	0.138753
ENSG00000105339	turquoise	DENND3	DENN domain containing 3	22898	0.0463416	0.794673	-0.00421324	0.981133	0.816865	-0.0412413
ENSG00000105355	tan	PLIN3	perilipin 3	10226	0.249374	0.154945	-0.375156	0.0287977	0.487821	0.123134
ENSG00000105357	darkturquoise	MYH14	myosin heavy chain 14	79784	0.241964	0.167988	-0.0944197	0.595313	0.415075	-0.144438
ENSG00000105366	tan	SIGLEC8	sialic acid binding Ig like lectin 8	27181	-0.114446	0.519258	-0.312347	0.0721052	0.0139434	0.417806
ENSG00000105372	royalblue	RPS19	ribosomal protein S19	6223	0.0671361	0.705987	0.0252824	0.887136	0.610854	-0.0904726
ENSG00000105373	saddlebrown	NOP53	NOP53 ribosome biogenesis factor	29997	0.213133	0.226182	0.137192	0.439105	0.0470777	-0.342949
ENSG00000105376	cyan	ICAM5	intercellular adhesion molecule 5	7087	-0.223015	0.204873	0.430863	0.010963	0.248426	-0.203472
ENSG00000105379	saddlebrown	ETFB	electron transfer flavoprotein subunit beta	2109	-0.0616219	0.729189	0.434252	0.0102843	0.0339061	-0.364784
ENSG00000105383	turquoise	CD33	CD33 molecule	945	0.0340777	0.848268	-0.421711	0.0129882	0.0268667	0.379472
ENSG00000105397	turquoise	TYK2	tyrosine kinase 2	7297	0.102125	0.565484	-0.386356	0.0240079	0.11107	0.278247
ENSG00000105401	cyan	CDC37	cell division cycle 37, HSP90 cochaperone	11140	-0.0888371	0.617344	0.379224	0.0269747	0.103229	-0.284273
ENSG00000105402	cyan	NAPA	NSF attachment protein alpha	8775	-0.150742	0.394787	0.496363	0.00282897	0.0503197	-0.338345
ENSG00000105409	cyan	ATP1A3	ATPase Na+/K+ transporting subunit alpha 3	478	0.118583	0.504163	0.13637	0.441876	0.154583	-0.249586
ENSG00000105419	cyan	MEIS3	Meis homeobox 3	56917	0.0331684	0.852272	0.34078	0.0485835	0.0332328	-0.366075
ENSG00000105464	cyan	GRIN2D	glutamate ionotropic receptor NMDA type subunit 2D	2906	-0.302819	0.0817162	-0.0183166	0.918108	0.0701787	0.314374
ENSG00000105472	cyan	CLEC11A	C-type lectin domain containing 11A	6320	0.0288985	0.871119	0.431971	0.010737	0.00740414	-0.451166
ENSG00000105479	blue	ODAD1	outer dynein arm docking complex subunit 1	93233	0.0702674	0.692925	-0.254373	0.146569	0.307738	0.180229
ENSG00000105483	blue	CARD8	caspase recruitment domain family member 8	22900	0.141716	0.424015	-0.200493	0.255569	0.746522	0.0575395
ENSG00000105486	midnightblue	LIG1	DNA ligase 1	3978	0.0831647	0.640069	0.0556107	0.754754	0.443624	-0.135854
ENSG00000105499	turquoise	PLA2G4C	phospholipase A2 group IVC	8605	-0.0192498	0.913951	-0.0651428	0.714346	0.642286	0.0826157
ENSG00000105509	green	HAS1	hyaluronan synthase 1	3036	0.0179948	0.919543	-0.123183	0.487645	0.562238	0.102974
ENSG00000105519	tan	CAPS	calcyphosine	828	0.283475	0.104243	-0.538567	0.00101661	0.154352	0.249721
ENSG00000105520	midnightblue	PLPPR2	phospholipid phosphatase related 2	64748	0.0418002	0.814426	-0.18892	0.284596	0.416434	0.144022
ENSG00000105538	turquoise	RASIP1	Ras interacting protein 1	54922	-0.318383	0.0664878	-0.0655322	0.71271	0.0284878	0.375832
ENSG00000153976	black	HS3ST3A1	heparan sulfate-glucosamine 3-sulfotransferase 3A1	9955	-0.173995	0.325047	-0.0360802	0.839464	0.243285	0.205652
ENSG00000105552	magenta	BCAT2	branched chain amino acid transaminase 2	587	0.134638	0.44775	-0.444579	0.00843108	0.0810874	0.303415
ENSG00000105559	orange	PLEKHA4	pleckstrin homology domain containing A4	57664	0.31832	0.0665451	-0.149779	0.397848	0.351084	-0.164992
ENSG00000105605	midnightblue	CACNG7	calcium voltage-gated channel auxiliary subunit gamma 7	59284	0.262303	0.133965	-0.0795991	0.654522	0.311496	-0.178857
ENSG00000105609	turquoise	LILRB5	leukocyte immunoglobulin like receptor B5	10990	0.0403429	0.820789	-0.248174	0.157005	0.248465	0.203455
ENSG00000105617	steelblue	LENG1	leukocyte receptor cluster member 1	79165	0.167658	0.343247	0.12613	0.477212	0.0990818	-0.287602
ENSG00000105618	cyan	PRPF31	pre-mRNA processing factor 31	26121	-0.0100464	0.955031	0.242521	0.166983	0.195516	-0.227579
ENSG00000105619	saddlebrown	TFPT	TCF3 fusion partner	29844	0.205823	0.242885	0.183408	0.299139	0.0261939	-0.381036
ENSG00000105639	pink	JAK3	Janus kinase 3	3718	-0.247981	0.157339	0.196262	0.265945	0.776134	0.05063
ENSG00000105640	royalblue	RPL18A	ribosomal protein L18a	6142	0.0256168	0.885653	0.252414	0.14981	0.119411	-0.272177
ENSG00000105643	tan	ARRDC2	arrestin domain containing 2	27106	0.416988	0.014151	-0.634912	5.49856e-05	0.225731	0.213336
ENSG00000105649	cyan	RAB3A	RAB3A, member RAS oncogene family	5864	-0.153545	0.385951	0.396641	0.020208	0.175324	-0.237977
ENSG00000105655	turquoise	ISYNA1	inositol-3-phosphate synthase 1	51477	-0.0030246	0.986455	-0.298132	0.0867929	0.0905292	0.294816
ENSG00000105675	magenta	ATP4A	ATPase H+/K+ transporting subunit alpha	495	-0.00559706	0.974938	-0.431787	0.0107743	0.011528	0.428175
ENSG00000105695	darkturquoise	MAG	myelin associated glycoprotein	4099	-0.0760592	0.668994	0.101987	0.566009	0.886693	-0.0253822
ENSG00000105696	cyan	TMEM59L	transmembrane protein 59 like	25789	-0.198492	0.260442	0.416263	0.0143368	0.226065	-0.213186
ENSG00000105697	pink	HAMP	hepcidin antimicrobial peptide	57817	-0.170476	0.335078	0.205948	0.242591	0.845417	-0.0347258
ENSG00000105699	turquoise	LSR	lipolysis stimulated lipoprotein receptor	51599	-0.0528284	0.766676	0.205856	0.242806	0.397762	-0.149806
ENSG00000105705	cyan	SUGP1	SURP and G-patch domain containing 1	57794	0.125044	0.481044	0.0310382	0.861665	0.388302	-0.152796
ENSG00000105707	turquoise	HPN	hepsin	3249	0.316793	0.0679329	-0.339883	0.0492177	0.899032	0.0226031
ENSG00000105711	purple	SCN1B	sodium voltage-gated channel beta subunit 1	6324	-0.0964864	0.587245	0.584232	0.00028583	0.00429564	-0.477476
ENSG00000105722	midnightblue	ERF	ETS2 repressor factor	2077	0.0724217	0.683988	-0.226026	0.198668	0.395968	0.15037
ENSG00000105726	turquoise	ATP13A1	ATPase 13A1	57130	0.110242	0.534819	-0.0561191	0.752582	0.766013	-0.052983
ENSG00000105738	lightyellow	SIPA1L3	signal induced proliferation associated 1 like 3	23094	-0.0337569	0.84968	-0.112918	0.524888	0.41786	0.143587
ENSG00000105750	pink	ZNF85	zinc finger protein 85	7639	-0.167998	0.342255	0.17608	0.319191	0.964576	-0.00791242
ENSG00000105767	cyan	CADM4	cell adhesion molecule 4	199731	0.0971301	0.584742	0.211466	0.229922	0.0824816	-0.302098
ENSG00000105771	magenta	SMG9	SMG9 nonsense mediated mRNA decay factor	56006	0.278848	0.110267	-0.513737	0.00188584	0.19079	0.229943
ENSG00000105808	lightyellow	RASA4	RAS p21 protein activator 4	10156	0.358739	0.0372086	-0.229571	0.191527	0.476091	-0.126448
ENSG00000105810	darkred	CDK6	cyclin dependent kinase 6	1021	0.141478	0.4248	-0.0423779	0.811906	0.585194	-0.0970137
ENSG00000105835	pink	NAMPT	nicotinamide phosphoribosyltransferase	10135	-0.316262	0.0684214	0.260868	0.136184	0.760675	0.0542274
ENSG00000105849	green	POLR1F	RNA polymerase I subunit F	221830	-0.351115	0.0417409	0.191444	0.278092	0.377353	0.156309
ENSG00000105851	pink	PIK3CG	phosphatidylinositol-4,5-bisphosphate 3-kinase catalytic subunit gamma	5294	-0.0799025	0.653287	-0.0305829	0.863676	0.54261	0.108159
ENSG00000105854	blue	PON2	paraoxonase 2	5445	0.477419	0.00430093	-0.363935	0.034355	0.531645	-0.111094
ENSG00000105855	salmon	ITGB8	integrin subunit beta 8	3696	0.0756139	0.670823	-0.53312	0.0011689	0.00790336	0.447873
ENSG00000105856	lightcyan	HBP1	HMG-box transcription factor 1	26959	0.235465	0.18006	-0.538057	0.00103007	0.0889321	0.296221
ENSG00000105865	green	DUS4L	dihydrouridine synthase 4 like	11062	0.306455	0.0779377	-0.118884	0.503074	0.298566	-0.183622
ENSG00000105877	salmon	DNAH11	dynein axonemal heavy chain 11	8701	0.140845	0.426895	-0.285954	0.101119	0.422902	0.142053
ENSG00000105880	purple	DLX5	distal-less homeobox 5	1749	-0.408966	0.016326	0.222875	0.205166	0.302461	0.182173
ENSG00000105887	green	MTPN	myotrophin	136319	-0.359352	0.0368622	0.189118	0.284082	0.346197	0.16665
ENSG00000105889	lightgreen	STEAP1B	STEAP family member 1B	256227	-0.0524849	0.768152	-0.127561	0.472188	0.318704	0.176255
ENSG00000105894	cyan	PTN	pleiotrophin	5764	0.198946	0.259332	0.316588	0.0681216	0.00233601	-0.504679
ENSG00000105926	lightgreen	PALS2	protein associated with LIN7 2, MAGUK p55 family member	51678	-0.223307	0.204267	0.0940121	0.59691	0.475656	0.126572
ENSG00000105928	cyan	GSDME	gasdermin E	1687	0.0171005	0.923529	0.156179	0.377755	0.337514	-0.169631
ENSG00000105939	orange	ZC3HAV1	zinc finger CCCH-type containing, antiviral 1	56829	0.149237	0.399576	-0.111173	0.531354	0.834273	-0.037263
ENSG00000105948	darkred	IFT56	intraflagellar transport 56	79989	-0.0319882	0.857474	-0.273215	0.117952	0.0860811	0.298777
ENSG00000105967	tan	TFEC	transcription factor EC	22797	-0.188732	0.285085	-0.29387	0.0916176	0.00478308	0.47244
ENSG00000105971	blue	CAV2	caveolin 2	858	-0.0630569	0.723128	-0.271614	0.120207	0.0585592	0.327625
ENSG00000105974	blue	CAV1	caveolin 1	857	0.30864	0.0757342	-0.183303	0.299421	0.489375	-0.122698
ENSG00000105976	purple	MET	MET proto-oncogene, receptor tyrosine kinase	4233	0.220004	0.211214	-0.0961331	0.588621	0.494508	-0.121263
ENSG00000105989	purple	WNT2	Wnt family member 2	7472	-0.443696	0.00857755	0.09539	0.591519	0.0484484	0.340972
ENSG00000105993	skyblue	DNAJB6	DnaJ heat shock protein family (Hsp40) member B6	10049	-0.114404	0.519412	-0.246067	0.160672	0.0406533	0.352881
ENSG00000106003	tan	LFNG	LFNG O-fucosylpeptide 3-beta-N-acetylglucosaminyltransferase	3955	0.227421	0.195836	-0.480422	0.00403091	0.157871	0.247674
ENSG00000106009	turquoise	BRAT1	BRCA1 associated ATM activator 1	221927	0.305735	0.0786754	-0.620022	9.19331e-05	0.0767069	0.307669
ENSG00000106018	cyan	VIPR2	vasoactive intestinal peptide receptor 2	7434	-0.169841	0.336907	0.0563847	0.751448	0.531744	0.111068
ENSG00000106025	darkgrey	TSPAN12	tetraspanin 12	23554	0.0293986	0.868908	-0.098494	0.579454	0.703877	0.0676406
ENSG00000106034	blue	CPED1	cadherin like and PC-esterase domain containing 1	79974	-0.116281	0.512534	-0.363916	0.0343651	0.00502676	0.470087
ENSG00000106052	green	TAX1BP1	Tax1 binding protein 1	8887	-0.134652	0.447703	0.459667	0.00623816	0.0666782	-0.318172
ENSG00000106066	pink	CPVL	carboxypeptidase vitellogenic like	54504	-0.29659	0.0885155	0.239544	0.172415	0.753751	0.0558454
ENSG00000106089	cyan	STX1A	syntaxin 1A	6804	-0.113542	0.522584	0.338766	0.0500158	0.210198	-0.220482
ENSG00000106100	turquoise	NOD1	nucleotide binding oligomerization domain containing 1	10392	0.0874016	0.623063	-0.0879744	0.620778	0.997489	0.000560766
ENSG00000106113	cyan	CRHR2	corticotropin releasing hormone receptor 2	1395	0.0520918	0.769842	0.185943	0.292393	0.184752	-0.233023
ENSG00000106125	blue	MINDY4	MINDY lysine 48 deubiquitinase 4	84182	-0.200075	0.256581	-0.184996	0.294902	0.0279756	0.376963
ENSG00000106133	magenta	NA	NA	NA	0.0917403	0.605844	-0.101708	0.56708	0.956324	0.00975735
ENSG00000130766	black	SESN2	sestrin 2	83667	-0.105318	0.553323	-0.0376994	0.83236	0.429682	0.140006
ENSG00000106153	purple	CHCHD2	coiled-coil-helix-coiled-coil-helix domain containing 2	51142	-0.224561	0.201669	0.494764	0.00293352	0.130598	-0.264513
ENSG00000102445	black	RUBCNL	rubicon like autophagy enhancer	80183	-0.220275	0.210637	-0.0400258	0.822175	0.145835	0.25482
ENSG00000106236	purple	NPTX2	neuronal pentraxin 2	4885	-0.256526	0.143063	0.44762	0.00794293	0.289426	-0.18707
ENSG00000106258	cyan	CYP3A5	cytochrome P450 family 3 subfamily A member 5	1577	-0.123162	0.48772	0.326721	0.0592997	0.258532	-0.199273
ENSG00000106266	midnightblue	SNX8	sorting nexin 8	29886	0.297985	0.0869565	-0.124721	0.482187	0.337557	-0.169616
ENSG00000106278	tan	PTPRZ1	protein tyrosine phosphatase receptor type Z1	5803	0.314199	0.0703435	-0.434442	0.0102473	0.507326	0.117711
ENSG00000106299	green	WASL	WASP like actin nucleation promoting factor	8976	-0.20835	0.237021	0.386585	0.0239173	0.323672	-0.174482
ENSG00000106327	cyan	TFR2	transferrin receptor 2	7036	-0.0681556	0.701725	0.0807097	0.650007	0.945003	-0.0122898
ENSG00000106328	magenta	FSCN3	fascin actin-bundling protein 3	29999	0.126581	0.475624	-0.34977	0.0425845	0.214452	0.21849
ENSG00000106330	turquoise	MOSPD3	motile sperm domain containing 3	64598	0.0116832	0.947714	-0.105218	0.553705	0.606536	0.091565
ENSG00000270248	black	NA	NA	NA	0.104932	0.554787	-0.0437112	0.806099	0.736349	-0.059932
ENSG00000106336	pink	FBXO24	F-box protein 24	26261	0.220967	0.209171	-0.0277645	0.876137	0.284039	-0.189135
ENSG00000106341	purple	PPP1R17	protein phosphatase 1 regulatory subunit 17	10842	-0.0459927	0.796186	-0.227076	0.196534	0.126416	0.267319
ENSG00000106348	lightyellow	IMPDH1	inosine monophosphate dehydrogenase 1	3614	0.0275357	0.87715	-0.327015	0.0590585	0.0924251	0.293173
ENSG00000106366	pink	SERPINE1	serpin family E member 1	5054	0.0750299	0.673224	-0.156908	0.375505	0.652263	0.0801544
ENSG00000106367	purple	AP1S1	adaptor related protein complex 1 subunit sigma 1	1174	-0.271554	0.120292	0.544513	0.00087056	0.126575	-0.267211
ENSG00000267724	black	NA	NA	NA	0.111136	0.531492	-0.0455515	0.7981	0.718297	-0.0642032
ENSG00000106399	purple	RPA3	replication protein A3	6119	-0.101989	0.566004	0.444835	0.00838898	0.0523145	-0.335628
ENSG00000106404	magenta	CLDN15	claudin 15	24146	-0.0427873	0.810122	-0.323258	0.0622068	0.0374365	0.358338
ENSG00000106460	green	TMEM106B	transmembrane protein 106B	54664	-0.22671	0.197274	0.191419	0.278154	0.846199	0.034548
ENSG00000106462	blue	EZH2	enhancer of zeste 2 polycomb repressive complex 2 subunit	2146	0.00538067	0.975907	0.122829	0.488908	0.479397	-0.12551
ENSG00000106477	purple	CEP41	centrosomal protein 41	95681	-0.464707	0.00562421	0.371878	0.0303389	0.609265	0.0908743
ENSG00000106483	orange	SFRP4	secreted frizzled related protein 4	6424	-0.163141	0.356589	0.220016	0.211189	0.754472	-0.0556769
ENSG00000106511	lightyellow	MEOX2	mesenchyme homeobox 2	4223	0.0843317	0.635366	-0.141404	0.425044	0.753642	0.0558709
ENSG00000106524	purple	ANKMY2	ankyrin repeat and MYND domain containing 2	57037	-0.434528	0.0102305	0.554658	0.000663695	0.507731	-0.1176
ENSG00000106526	lightcyan	ACTR3C	actin related protein 3C	653857	0.0664669	0.70879	-0.237398	0.176408	0.344198	0.167332
ENSG00000106536	blue	POU6F2	POU class 6 homeobox 2	11281	0.148743	0.401157	-0.00592861	0.973454	0.430345	-0.139807
ENSG00000106537	green	TSPAN13	tetraspanin 13	27075	-0.344198	0.0462275	0.245991	0.160806	0.588594	0.09614
ENSG00000106538	darkgreen	RARRES2	retinoic acid receptor responder 2	5919	0.321753	0.0635046	-0.0114743	0.948647	0.08074	-0.303746
ENSG00000106546	green	AHR	aryl hydrocarbon receptor	196	-0.375773	0.0285148	0.148724	0.401217	0.206434	0.222268
ENSG00000106560	royalblue	GIMAP2	GTPase, IMAP family member 2	26157	0.226452	0.197798	0.0455411	0.798146	0.127973	-0.266267
ENSG00000106565	pink	TMEM176B	transmembrane protein 176B	28959	-0.0861179	0.628196	0.0456062	0.797863	0.82378	0.0396587
ENSG00000106571	steelblue	GLI3	GLI family zinc finger 3	2737	0.277918	0.111509	-0.108349	0.541897	0.348111	-0.165999
ENSG00000106588	darkorange	PSMA2	proteasome 20S subunit alpha 2	5683	0.325109	0.0606397	-0.206693	0.240854	0.513846	-0.115922
ENSG00000106591	green	MRPL32	mitochondrial ribosomal protein L32	64983	-0.199448	0.258106	0.369765	0.031368	0.34596	-0.166731
ENSG00000106605	purple	BLVRA	biliverdin reductase A	644	0.0463304	0.794721	0.38071	0.0263328	0.0138823	-0.418049
ENSG00000106615	purple	RHEB	Ras homolog, mTORC1 binding	6009	-0.307774	0.076602	0.439548	0.00929483	0.467161	-0.129
ENSG00000106624	tan	AEBP1	AE binding protein 1	165	0.199147	0.25884	-0.609469	0.000130285	0.018536	0.401683
ENSG00000106633	pink	GCK	glucokinase	2645	-0.0580692	0.744266	-0.0685261	0.700178	0.484991	0.12393
ENSG00000106638	turquoise	TBL2	transducin beta like 2	26608	-0.216762	0.218189	-0.217013	0.217644	0.0123079	0.424642
ENSG00000106648	green	GALNTL5	polypeptide N-acetylgalactosaminyltransferase like 5	168391	0.0925686	0.60258	-0.00980912	0.956092	0.648759	-0.081017
ENSG00000106683	cyan	LIMK1	LIM domain kinase 1	3984	0.0260761	0.883617	0.496534	0.002818	0.00198424	-0.511607
ENSG00000266933	black	NA	NA	NA	-0.0589689	0.740439	-0.0462202	0.795199	0.562236	0.102974
ENSG00000106689	salmon	LHX2	LIM homeobox 2	9355	-0.00139587	0.993749	-0.171182	0.33305	0.339503	0.168944
ENSG00000106701	lightgreen	FSD1L	fibronectin type III and SPRY domain containing 1 like	83856	-0.104224	0.557477	-0.0511341	0.773962	0.390533	0.152087
ENSG00000106714	turquoise	CNTNAP3	contactin associated protein family member 3	79937	0.244917	0.162699	-0.294703	0.0906586	0.784299	0.0487379
ENSG00000106723	green	SPIN1	spindlin 1	10927	-0.423615	0.0125427	0.270618	0.121627	0.397856	0.149776
ENSG00000106733	purple	NMRK1	nicotinamide riboside kinase 1	54981	-0.302489	0.0820659	0.418831	0.0136873	0.521295	-0.113892
ENSG00000106771	lightgreen	TMEM245	transmembrane protein 245	23731	-0.182473	0.301651	-0.153075	0.387424	0.0578621	0.328484
ENSG00000106785	orange	TRIM14	tripartite motif containing 14	9830	0.196994	0.264131	-0.167328	0.344211	0.870488	-0.0290413
ENSG00000106789	purple	CORO2A	coronin 2A	7464	-0.17637	0.318382	0.330171	0.0565121	0.395357	-0.150562
ENSG00000106799	pink	TGFBR1	transforming growth factor beta receptor 1	7046	-0.255517	0.144699	0.0552875	0.756137	0.266563	0.196013
ENSG00000106804	blue	C5	complement C5	727	0.277392	0.112217	-0.136085	0.442842	0.435273	-0.138332
ENSG00000106809	green	OGN	osteoglycin	4969	-0.388557	0.0231485	-0.0309683	0.861974	0.0158357	0.410692
ENSG00000106819	blue	ASPN	asporin	54829	0.274885	0.115633	0.0181127	0.919017	0.100033	-0.286829
ENSG00000106823	blue	ECM2	extracellular matrix protein 2	1842	0.170651	0.334574	-0.504393	0.00235164	0.0593052	0.326715
ENSG00000106852	purple	LHX6	LIM homeobox 6	26468	-0.408849	0.0163597	0.375477	0.0286501	0.854474	0.0326687
ENSG00000106868	purple	SUSD1	sushi domain containing 1	64420	-0.13979	0.430401	0.346647	0.0445968	0.250738	-0.202501
ENSG00000106948	greenyellow	AKNA	AT-hook transcription factor	80709	-0.0860713	0.628382	-0.182593	0.301328	0.132884	0.263008
ENSG00000106952	greenyellow	TNFSF8	TNF superfamily member 8	944	0.0664264	0.708959	-0.398914	0.0194393	0.060323	0.325487
ENSG00000106976	cyan	DNM1	dynamin 1	1759	-0.204748	0.245406	0.318314	0.0665504	0.531348	-0.111174
ENSG00000106991	turquoise	ENG	endoglin	2022	0.0497929	0.779743	-0.131237	0.459406	0.65399	0.0797297
ENSG00000106993	green	CDC37L1	cell division cycle 37 like 1, HSP90 cochaperone	55664	-0.377187	0.0278754	0.28036	0.108271	0.59387	0.0947883
ENSG00000107020	royalblue	PLGRKT	plasminogen receptor with a C-terminal lysine	55848	0.127859	0.471144	0.161922	0.360244	0.103982	-0.28368
ENSG00000107099	pink	DOCK8	dedicator of cytokinesis 8	81704	-0.227476	0.195725	-0.0957505	0.590112	0.0682749	0.316421
ENSG00000107104	lightcyan	KANK1	KN motif and ankyrin repeat domains 1	23189	0.111206	0.531229	-0.402941	0.0181374	0.10157	0.285592
ENSG00000107105	green	ELAVL2	ELAV like RNA binding protein 2	1993	-0.236353	0.178377	0.381358	0.0260569	0.423233	-0.141952
ENSG00000107140	midnightblue	TESK1	testis associated actin remodelling kinase 1	7016	0.0422472	0.812476	0.161019	0.362964	0.259231	-0.198987
ENSG00000107147	turquoise	KCNT1	potassium sodium-activated channel subfamily T member 1	57582	0.17955	0.309593	-0.237386	0.17643	0.750453	0.0566178
ENSG00000107165	purple	TYRP1	tyrosinase related protein 1	7306	-0.207816	0.238251	0.372038	0.0302624	0.363735	-0.160764
ENSG00000107201	orange	RIGI	RNA sensor RIG-I	23586	0.25622	0.143558	-0.13424	0.449107	0.501167	-0.119412
ENSG00000107223	purple	EDF1	endothelial differentiation related factor 1	8721	-0.147546	0.405	0.567235	0.000468364	0.0157909	-0.410852
ENSG00000107242	purple	PIP5K1B	phosphatidylinositol-4-phosphate 5-kinase type 1 beta	8395	-0.318885	0.0660365	0.328051	0.0582126	0.959833	-0.00897256
ENSG00000107249	tan	GLIS3	GLIS family zinc finger 3	169792	0.522152	0.00153752	-0.69577	4.91912e-06	0.336558	0.169962
ENSG00000107262	saddlebrown	BAG1	BAG cochaperone 1	573	0.0433644	0.807609	0.397273	0.0199917	0.0108612	-0.43136
ENSG00000107295	purple	SH3GL2	SH3 domain containing GRB2 like 2, endophilin A1	6456	-0.355745	0.0389385	0.353152	0.0404888	0.98863	0.00253885
ENSG00000107317	midnightblue	PTGDS	prostaglandin D2 synthase	5730	-0.0470024	0.791808	-0.0378508	0.831696	0.640465	0.0830666
ENSG00000107331	darkturquoise	ABCA2	ATP binding cassette subfamily A member 2	20	0.165847	0.34856	-0.30823	0.0761438	0.431752	0.139385
ENSG00000107338	turquoise	SHB	SH2 domain containing adaptor protein B	6461	0.0145427	0.934941	-0.204327	0.2464	0.292801	0.185789
ENSG00000107438	pink	PDLIM1	PDZ and LIM domain 1	9124	-0.25812	0.14051	-0.142472	0.421519	0.0217979	0.392157
ENSG00000107518	green	ATRNL1	attractin like 1	26033	-0.23984	0.171869	0.4658	0.00549808	0.208673	-0.221203
ENSG00000107537	purple	PHYH	phytanoyl-CoA 2-hydroxylase	5264	-0.0924795	0.602931	0.552582	0.000702063	0.00751552	-0.450415
ENSG00000107554	turquoise	DNMBP	dynamin binding protein	23268	-0.210346	0.232457	-0.0820943	0.644395	0.10071	0.286283
ENSG00000107562	turquoise	CXCL12	C-X-C motif chemokine ligand 12	6387	0.148965	0.400447	-0.055516	0.755159	0.606866	-0.0914812
ENSG00000107593	midnightblue	PKD2L1	polycystin 2 like 1, transient receptor potential cation channel	9033	0.278497	0.110735	-0.208378	0.236955	0.699693	-0.0686424
ENSG00000107611	blue	CUBN	cubilin	8029	0.332637	0.0545828	-0.430003	0.0111413	0.591811	0.0953153
ENSG00000107614	darkorange	TRDMT1	tRNA aspartic acid methyltransferase 1	1787	0.263035	0.132842	-0.23082	0.189056	0.859466	-0.0315367
ENSG00000107643	green	MAPK8	mitogen-activated protein kinase 8	5599	-0.255848	0.14416	0.213566	0.22522	0.816205	0.0413924
ENSG00000107669	green	ATE1	arginyltransferase 1	11101	-0.182115	0.302616	0.24231	0.167363	0.740616	-0.0589272
ENSG00000107719	pink	PALD1	phosphatase domain containing paladin 1	27143	0.0662666	0.709629	-0.0710892	0.689511	0.97886	0.00472101
ENSG00000107731	turquoise	UNC5B	unc-5 netrin receptor B	219699	0.107074	0.54669	-0.473527	0.00467406	0.0372099	0.358737
ENSG00000107736	blue	CDH23	cadherin related 23	64072	0.117433	0.508339	-0.312705	0.0717622	0.278817	0.19116
ENSG00000107738	tan	VSIR	V-set immunoregulatory receptor	64115	-0.017873	0.920085	-0.22654	0.197621	0.172927	0.239267
ENSG00000107758	green	PPP3CB	protein phosphatase 3 catalytic subunit beta	5532	-0.377708	0.0276424	0.289541	0.096725	0.627421	0.0863113
ENSG00000107796	greenyellow	ACTA2	actin alpha 2, smooth muscle	59	-0.167872	0.342621	-0.144286	0.415571	0.0788287	0.305586
ENSG00000107798	salmon	LIPA	lipase A, lysosomal acid type	3988	-0.188873	0.284718	-0.194241	0.270998	0.0288479	0.375047
ENSG00000107815	grey	TWNK	twinkle mtDNA helicase	56652	-0.219754	0.211746	0.0689152	0.698555	0.404624	0.147663
ENSG00000107821	cyan	KAZALD1	Kazal type serine peptidase inhibitor domain 1	81621	0.343678	0.0465802	0.235935	0.179167	0.000466052	-0.56741
ENSG00000107833	royalblue	NPM3	nucleophosmin/nucleoplasmin 3	10360	0.0666988	0.707818	0.00461596	0.97933	0.694814	-0.0698132
ENSG00000107872	purple	FBXL15	F-box and leucine rich repeat protein 15	79176	-0.216894	0.217902	0.441728	0.00891174	0.211009	-0.2201
ENSG00000107874	purple	CUEDC2	CUE domain containing 2	79004	-0.154621	0.382591	0.584748	0.000281461	0.0131411	-0.42107
ENSG00000107882	magenta	SUFU	SUFU negative regulator of hedgehog signaling	51684	0.135774	0.443893	-0.426052	0.0119914	0.103364	0.284166
ENSG00000107890	blue	ANKRD26	ankyrin repeat domain containing 26	22852	0.486851	0.00350153	-0.183019	0.300184	0.0875684	-0.297435
ENSG00000107902	darkgreen	LHPP	phospholysine phosphohistidine inorganic pyrophosphate phosphatase	64077	0.182922	0.300443	0.0621822	0.726821	0.171678	-0.239944
ENSG00000107960	purple	STN1	STN1 subunit of CST complex	79991	-0.0501779	0.778083	0.268925	0.124067	0.223942	-0.214142
ENSG00000107968	pink	MAP3K8	mitogen-activated protein kinase kinase kinase 8	1326	-0.136723	0.440686	-0.115147	0.516683	0.159797	0.246567
ENSG00000107984	green	DKK1	dickkopf WNT signaling pathway inhibitor 1	22943	-0.183078	0.300024	0.272093	0.119529	0.624104	-0.0871408
ENSG00000108091	lightgreen	CCDC6	coiled-coil domain containing 6	8030	-0.39942	0.0192716	-0.00450773	0.979815	0.0206299	0.395423
ENSG00000108094	green	CUL2	cullin 2	8453	-0.336014	0.0520271	0.423121	0.012657	0.631583	-0.0852731
ENSG00000108106	cyan	UBE2S	ubiquitin conjugating enzyme E2 S	27338	-0.0656315	0.712294	0.239361	0.172753	0.336243	-0.170072
ENSG00000108175	lightyellow	ZMIZ1	zinc finger MIZ-type containing 1	57178	0.133778	0.450684	-0.426485	0.0118957	0.100385	0.286545
ENSG00000108176	green	DNAJC12	DnaJ heat shock protein family (Hsp40) member C12	56521	-0.313107	0.0713783	0.288004	0.0985888	0.89028	0.0245738
ENSG00000108187	purple	PBLD	phenazine biosynthesis like protein domain containing	64081	-0.106601	0.548473	0.309807	0.0745762	0.259376	-0.198928
ENSG00000229743	black	LINC01159	long intergenic non-protein coding RNA 1159	102682016	-0.0137506	0.938478	-0.0468795	0.792341	0.738805	0.0593535
ENSG00000108256	lightcyan	NUFIP2	nuclear FMR1 interacting protein 2	57532	-0.13379	0.450641	-0.248675	0.156142	0.0291414	0.374413
ENSG00000108298	royalblue	RPL19	ribosomal protein L19	6143	0.0354459	0.842251	0.34354	0.0466739	0.0307599	-0.371006
ENSG00000108309	purple	RUNDC3A	RUN domain containing 3A	10900	-0.114642	0.518539	0.367048	0.0327323	0.15888	-0.247092
ENSG00000108342	pink	CSF3	colony stimulating factor 3	1440	-0.230867	0.188964	0.20534	0.244016	0.888435	0.0249895
ENSG00000108375	greenyellow	RNF43	ring finger protein 43	54894	-0.0526517	0.767435	-0.0172365	0.922922	0.700635	0.0684167
ENSG00000108381	blue	ASPA	aspartoacylase	443	0.196162	0.266193	-0.204492	0.246011	0.96349	0.00815507
ENSG00000108384	green	RAD51C	RAD51 paralog C	5889	-0.148515	0.401886	0.271962	0.119714	0.495997	-0.120848
ENSG00000108387	saddlebrown	SEPTIN4	septin 4	5414	-0.0242679	0.891638	0.427293	0.0117186	0.0209406	-0.39454
ENSG00000108395	purple	TRIM37	tripartite motif containing 37	4591	-0.285848	0.10125	0.435066	0.0101267	0.409749	-0.146076
ENSG00000108405	pink	P2RX1	purinergic receptor P2X 1	5023	-0.2476	0.157998	0.161119	0.362663	0.634043	0.0846606
ENSG00000183010	black	PYCR1	pyrroline-5-carboxylate reductase 1	5831	-0.00817071	0.963421	-0.0473291	0.790393	0.76023	0.0543313
ENSG00000108465	magenta	CDK5RAP3	CDK5 regulatory subunit associated protein 3	80279	0.226756	0.197182	-0.327337	0.058794	0.57957	0.098464
ENSG00000108474	cyan	PIGL	phosphatidylinositol glycan anchor biosynthesis class L	9487	0.2433	0.165581	0.00264488	0.988156	0.170168	-0.240767
ENSG00000108479	greenyellow	GALK1	galactokinase 1	2584	0.0594137	0.738549	0.00754203	0.966233	0.712653	-0.0655459
ENSG00000108515	turquoise	ENO3	enolase 3	2027	0.0192127	0.914117	-0.211122	0.230698	0.287334	0.187869
ENSG00000108518	pink	PFN1	profilin 1	5216	-0.1467	0.407727	0.134755	0.447354	0.947665	0.0116941
ENSG00000108528	purple	SLC25A11	solute carrier family 25 member 11	8402	-0.247181	0.158726	0.515773	0.00179577	0.132993	-0.262937
ENSG00000108551	lightyellow	RASD1	ras related dexamethasone induced 1	51655	0.137455	0.438219	-0.245953	0.160873	0.549936	0.106213
ENSG00000108556	cyan	CHRNE	cholinergic receptor nicotinic epsilon subunit	1145	0.00765154	0.965743	0.0346338	0.845822	0.816194	-0.041395
ENSG00000108557	midnightblue	RAI1	retinoic acid induced 1	10743	0.184138	0.297185	-0.154753	0.382181	0.8717	-0.0287672
ENSG00000108561	purple	C1QBP	complement C1q binding protein	708	-0.245431	0.161792	0.336262	0.0518436	0.617019	-0.0889187
ENSG00000108590	green	MED31	mediator complex subunit 31	51003	-0.353022	0.0405677	0.269438	0.123324	0.645489	0.0818238
ENSG00000108604	turquoise	SMARCD2	SWI/SNF related, matrix associated, actin dependent regulator of chromatin, subfamily d, member 2	6603	0.195408	0.26807	-0.448684	0.00777783	0.157405	0.247943
ENSG00000108622	turquoise	ICAM2	intercellular adhesion molecule 2	3384	0.155816	0.37888	-0.436465	0.00986056	0.115833	0.27474
ENSG00000108639	tan	SYNGR2	synaptogyrin 2	9144	-0.00902274	0.959609	-0.48886	0.00334896	0.00345925	0.4874
ENSG00000108641	cyan	B9D1	B9 domain containing 1	27077	-0.0207045	0.907476	0.375213	0.0287714	0.0443367	-0.347044
ENSG00000108666	green	C17orf75	chromosome 17 open reading frame 75	64149	-0.207277	0.239499	0.41849	0.013772	0.240683	-0.206766
ENSG00000108679	orange	LGALS3BP	galectin 3 binding protein	3959	0.304995	0.0794387	-0.279773	0.109043	0.889759	-0.0246913
ENSG00000108691	pink	CCL2	C-C motif chemokine ligand 2	6347	-0.0432365	0.808166	-0.197702	0.262381	0.179299	0.235866
ENSG00000108771	orange	DHX58	DExH-box helicase 58	79132	0.254225	0.146812	0.112852	0.52513	0.0368646	-0.359348
ENSG00000108773	magenta	KAT2A	lysine acetyltransferase 2A	2648	0.20359	0.248146	-0.36407	0.0342832	0.374909	0.157102
ENSG00000108774	cyan	RAB5C	RAB5C, member RAS oncogene family	5878	-0.00978366	0.956206	0.0595054	0.73816	0.784571	-0.0486749
ENSG00000108784	greenyellow	NAGLU	N-acetyl-alpha-glucosaminidase	4669	0.167015	0.345127	-0.156081	0.378059	0.952092	-0.0107038
ENSG00000255568	black	BRWD1-AS2	BRWD1 antisense RNA 2	103091865	-0.0576961	0.745855	-0.0480105	0.787444	0.560304	0.103481
ENSG00000267980	black	NA	NA	NA	-0.0517304	0.771396	-0.0509959	0.774558	0.571472	0.100563
ENSG00000108798	pink	ABI3	ABI family member 3	51225	-0.228616	0.193433	-0.0662242	0.709807	0.0978238	0.288632
ENSG00000108821	turquoise	COL1A1	collagen type I alpha 1 chain	1277	-0.00540973	0.975777	-0.317039	0.067708	0.0689783	0.31566
ENSG00000108830	royalblue	RND2	Rho family GTPase 2	8153	0.0941397	0.59641	-0.104769	0.555405	0.953425	0.0104056
ENSG00000108846	blue	ABCC3	ATP binding cassette subfamily C member 3	8714	0.265535	0.129064	-0.198671	0.260002	0.713033	-0.0654554
ENSG00000108848	blue	LUC7L3	LUC7 like 3 pre-mRNA splicing factor	51747	0.507417	0.00219098	-0.297148	0.0878896	0.24284	-0.205842
ENSG00000108854	darkorange	SMURF2	SMAD specific E3 ubiquitin protein ligase 2	64750	0.101167	0.569155	-0.0194533	0.913045	0.65292	-0.0799929
ENSG00000108932	purple	SLC16A6	solute carrier family 16 member 6	9120	-0.133614	0.451244	0.533328	0.00116274	0.0221144	-0.391298
ENSG00000108946	green	PRKAR1A	protein kinase cAMP-dependent type I regulatory subunit alpha	5573	-0.382403	0.0256169	0.336417	0.051729	0.800416	0.0450182
ENSG00000108947	purple	EFNB3	ephrin B3	1949	-0.275998	0.114106	0.0784948	0.659024	0.273256	0.193345
ENSG00000108950	greenyellow	FAM20A	FAM20A golgi associated secretory pathway pseudokinase	54757	-0.114646	0.518521	-0.00362812	0.983753	0.514351	0.115784
ENSG00000108953	purple	YWHAE	tyrosine 3-monooxygenase/tryptophan 5-monooxygenase activation protein epsilon	7531	-0.307787	0.0765886	0.564357	0.000507877	0.1519	-0.251168
ENSG00000108960	green	MMD	monocyte to macrophage differentiation associated	23531	-0.140976	0.426462	0.240957	0.16982	0.581846	-0.0978762
ENSG00000108984	lightgreen	MAP2K6	mitogen-activated protein kinase kinase 6	5608	-0.0390918	0.826261	-0.342498	0.0473875	0.0295419	0.373556
ENSG00000109046	cyan	WSB1	WD repeat and SOCS box containing 1	26118	0.121734	0.492819	0.126335	0.476489	0.166397	-0.242846
ENSG00000267296	black	CEBPA-DT	CEBPA divergent transcript	80054	0.245255	0.162102	-0.05346	0.763966	0.287626	-0.187757
ENSG00000109062	midnightblue	NHERF1	NHERF family PDZ scaffold protein 1	9368	0.153696	0.385479	0.153121	0.387281	0.0843538	-0.300357
ENSG00000109063	blue	MYH3	myosin heavy chain 3	4621	0.164528	0.352459	-0.307505	0.0768729	0.429816	0.139966
ENSG00000109066	turquoise	TMEM104	transmembrane protein 104	54868	0.101475	0.56797	-0.267733	0.125807	0.357737	0.162757
ENSG00000109072	turquoise	VTN	vitronectin	7448	0.0689223	0.698526	-0.0276644	0.87658	0.820587	-0.0403892
ENSG00000109083	blue	IFT20	intraflagellar transport 20	90410	0.189974	0.281868	-0.382912	0.0254048	0.28471	0.188876
ENSG00000109084	purple	TMEM97	transmembrane protein 97	27346	-0.28719	0.0995884	0.00874663	0.960844	0.118842	0.27258
ENSG00000109089	lightyellow	CDR2L	cerebellar degeneration related protein 2 like	30850	0.0703257	0.692682	-0.129627	0.464984	0.744338	0.0580522
ENSG00000109099	greenyellow	PMP22	peripheral myelin protein 22	5376	-0.126064	0.477445	0.00739577	0.966888	0.512943	0.116169
ENSG00000019102	black	VSIG2	V-set and immunoglobulin domain containing 2	23584	-0.220661	0.209819	-0.0551626	0.756671	0.12249	0.270016
ENSG00000109107	cyan	ALDOC	aldolase, fructose-bisphosphate C	230	0.0533883	0.764273	0.338712	0.0500546	0.0250201	-0.383845
ENSG00000109113	greenyellow	RAB34	RAB34, member RAS oncogene family	83871	0.178475	0.312547	0.0865686	0.626391	0.138383	-0.259463
ENSG00000109118	turquoise	PHF12	PHD finger protein 12	57649	0.186492	0.290944	-0.167277	0.34436	0.915906	-0.018811
ENSG00000109158	green	GABRA4	gamma-aminobutyric acid type A receptor subunit alpha4	2557	-0.331674	0.0553296	0.343544	0.0466713	0.947998	-0.0116196
ENSG00000109184	green	DCUN1D4	defective in cullin neddylation 1 domain containing 4	23142	-0.200855	0.254693	0.334588	0.053095	0.460513	-0.130917
ENSG00000109189	lightgreen	USP46	ubiquitin specific peptidase 46	64854	-0.178684	0.311973	0.08616	0.628027	0.610447	0.0905755
ENSG00000109255	cyan	NMU	neuromedin U	10874	-0.0626542	0.724827	0.0875394	0.622513	0.891223	-0.0243613
ENSG00000109270	green	LAMTOR3	late endosomal/lysosomal adaptor, MAPK and MTOR activator 3	8649	-0.21138	0.230115	0.300675	0.08401	0.623012	-0.0874144
ENSG00000109390	purple	NDUFC1	NADH:ubiquinone oxidoreductase subunit C1	4717	-0.0474679	0.789792	0.512824	0.00192748	0.00678052	-0.455558
ENSG00000109436	purple	TBC1D9	TBC1 domain family member 9	23158	-0.299436	0.0853566	0.540019	0.000979072	0.179962	-0.235517
ENSG00000109458	lightcyan	GAB1	GRB2 associated binding protein 1	2549	0.226914	0.196862	-0.551836	0.000716332	0.0667605	0.318081
ENSG00000109466	lightgreen	KLHL2	kelch like family member 2	11275	-0.259681	0.13804	-0.0329238	0.853349	0.100509	0.286444
ENSG00000109475	royalblue	RPL34	ribosomal protein L34	6164	-0.00238593	0.989315	0.174817	0.322731	0.339921	-0.1688
ENSG00000109519	purple	GRPEL1	GrpE like 1, mitochondrial	80273	-0.556167	0.000636973	0.316441	0.0682565	0.181563	0.234678
ENSG00000109536	cyan	FRG1	FSHD region gene 1	2483	-0.120165	0.498451	0.196982	0.26416	0.672529	-0.075199
ENSG00000109610	greenyellow	SOD3	superoxide dismutase 3	6649	0.0104727	0.953125	0.339812	0.049268	0.0471051	-0.342909
ENSG00000109654	lightgreen	TRIM2	tripartite motif containing 2	23321	-0.225545	0.199648	0.17371	0.325852	0.775641	0.0507444
ENSG00000109670	purple	FBXW7	F-box and WD repeat domain containing 7	55294	-0.212502	0.227593	0.536904	0.00106112	0.0672226	-0.317571
ENSG00000109680	green	TBC1D19	TBC1 domain family member 19	55296	0.117422	0.508376	-0.00695188	0.968874	0.542664	-0.108145
ENSG00000109738	green	GLRB	glycine receptor beta	2743	-0.298706	0.0861587	0.309267	0.0751098	0.953723	-0.0103389
ENSG00000109743	turquoise	BST1	bone marrow stromal cell antigen 1	683	0.293484	0.0920647	0.0269791	0.879615	0.0708002	-0.313715
ENSG00000236963	black	NA	NA	NA	-0.195156	0.268702	-0.056592	0.750563	0.160006	0.246447
ENSG00000109771	blue	LRP2BP	LRP2 binding protein	55805	0.386986	0.0237591	-0.242537	0.166954	0.42503	-0.141408
ENSG00000109775	purple	UFSP2	UFM1 specific peptidase 2	55325	-0.148107	0.403197	0.306688	0.0777004	0.380658	-0.155243
ENSG00000109794	saddlebrown	FAM149A	family with sequence similarity 149 member A	25854	0.0769628	0.665289	0.529151	0.00129215	0.000216805	-0.593352
ENSG00000109805	lightcyan	NCAPG	non-SMC condensin I complex subunit G	64151	-0.206521	0.241255	-0.280303	0.108346	0.00437971	0.476574
ENSG00000109832	purple	DDX25	DEAD-box helicase 25	29118	-0.0481669	0.786768	0.350457	0.0421518	0.0892659	-0.295925
ENSG00000256982	black	NA	NA	NA	-0.195783	0.267137	-0.0575288	0.746568	0.157344	0.247978
ENSG00000109861	pink	CTSC	cathepsin C	1075	-0.142309	0.422058	-0.26052	0.136727	0.0210089	0.394347
ENSG00000109881	skyblue	CCDC34	coiled-coil domain containing 34	91057	-0.0601501	0.735424	0.111177	0.531338	0.779055	-0.0499524
ENSG00000109911	lightcyan	ELP4	elongator acetyltransferase complex subunit 4	26610	0.124861	0.481692	-0.402457	0.0182901	0.120012	0.271752
ENSG00000109919	purple	MTCH2	mitochondrial carrier 2	23788	-0.179937	0.308534	0.372987	0.0298103	0.284428	-0.188985
ENSG00000109927	turquoise	TECTA	tectorin alpha	7007	0.0241786	0.892034	0.234518	0.18187	0.148421	-0.25325
ENSG00000109929	lightgreen	SC5D	sterol-C5-desaturase	6309	-0.38108	0.0261752	0.0484672	0.785469	0.0602214	0.325609
ENSG00000109943	green	CRTAM	cytotoxic and regulatory T cell molecule	56253	-0.137269	0.438844	0.133656	0.451102	0.984159	0.00353753
ENSG00000109971	skyblue	HSPA8	heat shock protein family A (Hsp70) member 8	3312	-0.349265	0.0429047	0.202266	0.251301	0.416819	0.143904
ENSG00000110002	greenyellow	VWA5A	von Willebrand factor A domain containing 5A	4013	0.0932713	0.599817	-0.122718	0.489302	0.871436	0.0288269
ENSG00000110011	cyan	DNAJC4	DnaJ heat shock protein family (Hsp40) member C4	3338	0.0979539	0.581546	0.317573	0.0672209	0.0169654	-0.406778
ENSG00000110013	purple	SIAE	sialic acid acetylesterase	54414	-0.183476	0.298956	0.210526	0.232047	0.881824	-0.0264807
ENSG00000110025	blue	SNX15	sorting nexin 15	29907	0.458991	0.00632475	-0.428814	0.0113916	0.868274	-0.029542
ENSG00000110031	purple	LPXN	leupaxin	9404	0.141557	0.424538	0.337478	0.0509493	0.0051483	-0.468949
ENSG00000110046	cyan	ATG2A	autophagy related 2A	23130	0.200128	0.256452	0.071053	0.689661	0.129159	-0.265471
ENSG00000110057	orange	UNC93B1	unc-93 homolog B1, TLR signaling regulator	81622	0.174404	0.323893	-0.0666768	0.70791	0.55279	-0.105459
ENSG00000243224	black	TWF2-DT	TWF2 divergent transcript	101929054	-0.0360397	0.839643	-0.0576219	0.746171	0.606045	0.0916895
ENSG00000110063	cyan	DCPS	decapping enzyme, scavenger	28960	-0.185118	0.294578	0.0920836	0.60449	0.608469	0.0910755
ENSG00000110077	pink	MS4A6A	membrane spanning 4-domains A6A	64231	-0.133968	0.450035	-0.12103	0.495342	0.154509	0.249629
ENSG00000110079	pink	MS4A4A	membrane spanning 4-domains A4A	51338	-0.341305	0.0482157	0.159637	0.367151	0.314294	0.177842
ENSG00000110090	blue	CPT1A	carnitine palmitoyltransferase 1A	1374	0.394797	0.0208496	-0.155645	0.37941	0.182638	-0.234117
ENSG00000110092	orange	CCND1	cyclin D1	595	-0.286114	0.100919	0.263263	0.132494	0.90007	0.0223697
ENSG00000110107	cyan	PRPF19	pre-mRNA processing factor 19	27339	-0.239328	0.172813	0.255946	0.144002	0.927245	-0.0162673
ENSG00000110148	purple	CCKBR	cholecystokinin B receptor	887	-0.201542	0.253037	0.53587	0.00108967	0.0588345	-0.327288
ENSG00000110171	cyan	TRIM3	tripartite motif containing 3	10612	-0.107989	0.543248	0.300152	0.0845762	0.286685	-0.188117
ENSG00000110172	lightcyan	CHORDC1	cysteine and histidine rich domain containing 1	26973	0.0555066	0.7552	-0.346973	0.0443831	0.101898	0.28533
ENSG00000110200	saddlebrown	ANAPC15	anaphase promoting complex subunit 15	25906	0.0941641	0.596314	0.473119	0.00471477	0.000651516	-0.555339
ENSG00000110218	purple	PANX1	pannexin 1	24145	-0.357269	0.0380503	0.264427	0.130729	0.609213	0.0908872
ENSG00000110274	midnightblue	CEP164	centrosomal protein 164	22897	0.161566	0.361316	-0.0456044	0.797871	0.522666	-0.11352
ENSG00000110315	green	RNF141	ring finger protein 141	50862	-0.0220543	0.901472	0.289036	0.0973343	0.135419	-0.26136
ENSG00000110318	darkred	CEP126	centrosomal protein 126	57562	0.0517424	0.771344	-0.0934163	0.599247	0.818807	0.0407965
ENSG00000110324	pink	IL10RA	interleukin 10 receptor subunit alpha	3587	-0.190753	0.279863	0.099368	0.576077	0.614866	0.0894606
ENSG00000110400	midnightblue	NECTIN1	nectin cell adhesion molecule 1	5818	0.0787176	0.658115	-0.0414326	0.81603	0.837621	-0.0365
ENSG00000110422	lightgreen	HIPK3	homeodomain interacting protein kinase 3	10114	-0.0575714	0.746386	-0.109692	0.536872	0.354799	0.163741
ENSG00000110436	blue	SLC1A2	solute carrier family 1 member 2	6506	0.279527	0.109368	-0.0179247	0.919855	0.143762	-0.256094
ENSG00000110446	orange	SLC15A3	solute carrier family 15 member 3	51296	0.10719	0.546252	-0.17462	0.323285	0.710708	0.0660094
ENSG00000110455	turquoise	ACCS	1-aminocyclopropane-1-carboxylate synthase homolog (inactive)	84680	0.282759	0.105158	-0.106213	0.549937	0.328349	-0.172829
ENSG00000110492	cyan	MDK	midkine	4192	-0.0647179	0.716132	0.45903	0.00631971	0.0241451	-0.38601
ENSG00000110628	cyan	SLC22A18	solute carrier family 22 member 18	5002	0.0730923	0.681215	0.0562871	0.751865	0.475364	-0.126655
ENSG00000110651	tan	CD81	CD81 molecule	975	0.077327	0.663797	-0.320682	0.0644411	0.17485	0.238231
ENSG00000110660	green	SLC35F2	solute carrier family 35 member F2	54733	-0.36093	0.0359831	0.232035	0.186674	0.477032	0.126181
ENSG00000110675	green	ELMOD1	ELMO domain containing 1	55531	-0.349633	0.0426716	0.419506	0.0135207	0.700696	-0.068402
ENSG00000110700	royalblue	RPS13	ribosomal protein S13	6207	-0.0172543	0.922843	0.17939	0.310032	0.36994	-0.158722
ENSG00000110719	greenyellow	TCIRG1	T cell immune regulator 1, ATPase H+ transporting V0 subunit a3	10312	0.000564205	0.997473	-0.27137	0.120553	0.129709	0.265104
ENSG00000110756	salmon	HPS5	HPS5 biogenesis of lysosomal organelles complex 2 subunit 2	11234	0.13123	0.459432	-0.014148	0.936703	0.51863	-0.114617
ENSG00000110786	cyan	PTPN5	protein tyrosine phosphatase non-receptor type 5	84867	-0.159464	0.367678	0.497494	0.00275701	0.0559256	-0.330913
ENSG00000110799	greenyellow	VWF	von Willebrand factor	7450	0.181356	0.30467	0.021424	0.904275	0.260395	-0.198511
ENSG00000110811	magenta	P3H3	prolyl 3-hydroxylase 3	10536	0.332875	0.0543997	-0.404308	0.0177123	0.694332	0.0699291
ENSG00000110844	midnightblue	PRPF40B	pre-mRNA processing factor 40 homolog B	25766	0.110301	0.534597	0.0706107	0.691498	0.316343	-0.177103
ENSG00000110848	green	CD69	CD69 molecule	969	-0.254743	0.145962	0.066195	0.709929	0.296014	0.184578
ENSG00000110852	darkred	CLEC2B	C-type lectin domain family 2 member B	9976	0.0937008	0.598131	0.0544371	0.759776	0.413181	-0.145019
ENSG00000110876	turquoise	SELPLG	selectin P ligand	6404	-0.121816	0.492526	-0.0812438	0.64784	0.259726	0.198784
ENSG00000110900	turquoise	TSPAN11	tetraspanin 11	441631	0.148861	0.40078	-0.502791	0.00244081	0.0447077	0.346478
ENSG00000110921	turquoise	MVK	mevalonate kinase	4598	0.00411508	0.981573	0.0175671	0.921449	0.905157	-0.0212256
ENSG00000110931	purple	CAMKK2	calcium/calmodulin dependent protein kinase kinase 2	10645	-0.212873	0.226764	0.546914	0.000817045	0.0590643	-0.327008
ENSG00000110934	pink	BIN2	bridging integrator 2	51411	-0.213056	0.226354	-0.0277623	0.876147	0.179522	0.235748
ENSG00000110955	purple	ATP5F1B	ATP synthase F1 subunit beta	506	-0.318455	0.0664232	0.509112	0.00210517	0.290548	-0.186643
ENSG00000110958	skyblue	PTGES3	prostaglandin E synthase 3	10728	-0.267771	0.125751	-0.0386682	0.828115	0.0847552	0.299988
ENSG00000110975	purple	SYT10	synaptotagmin 10	341359	0.196854	0.264476	-0.0531377	0.765349	0.427409	-0.14069
ENSG00000111052	green	LIN7A	lin-7 homolog A, crumbs cell polarity complex component	8825	-0.278601	0.110596	0.128496	0.468919	0.406938	0.146945
ENSG00000111057	turquoise	KRT18	keratin 18	3875	0.211332	0.230224	-0.195616	0.267553	0.93118	-0.0153853
ENSG00000111058	salmon	ACSS3	acyl-CoA synthetase short chain family member 3	79611	0.162567	0.358308	-0.3262	0.0597301	0.365479	0.160188
ENSG00000111077	turquoise	TNS2	tensin 2	23371	0.230875	0.188948	-0.239958	0.171651	0.960195	0.00889175
ENSG00000111087	blue	GLI1	GLI family zinc finger 1	2735	0.1648	0.351654	-0.409907	0.0160572	0.171673	0.239946
ENSG00000111110	purple	PPM1H	protein phosphatase, Mg2+/Mn2+ dependent 1H	57460	-0.413657	0.0150225	0.492305	0.00310078	0.665169	-0.0769919
ENSG00000111145	tan	ELK3	ETS transcription factor ELK3	2004	0.100465	0.571849	-0.234424	0.182049	0.459749	0.131138
ENSG00000111181	turquoise	SLC6A12	solute carrier family 6 member 12	6539	0.00954992	0.957251	-0.369226	0.0316346	0.0411292	0.352103
ENSG00000111203	turquoise	ITFG2	integrin alpha FG-GAP repeat containing 2	55846	-0.0468385	0.792518	-0.0281191	0.874568	0.680028	0.0733794
ENSG00000111206	green	FOXM1	forkhead box M1	2305	-0.0539527	0.761853	0.018036	0.919359	0.843506	0.0351604
ENSG00000111215	blue	PRH1	proline rich protein HaeIII subfamily 1	5554	0.147692	0.404528	0.0295013	0.868454	0.326551	-0.173463
ENSG00000111218	cyan	PRMT8	protein arginine methyltransferase 8	56341	0.0183396	0.918006	0.461699	0.00598407	0.00504321	-0.469932
ENSG00000111237	green	VPS29	VPS29 retromer complex component	51699	-0.332209	0.0549138	0.273202	0.11797	0.745561	0.0577652
ENSG00000111249	cyan	CUX2	cut like homeobox 2	23316	0.350851	0.0419051	-0.0637976	0.720005	0.107421	-0.28101
ENSG00000111254	lightcyan	AKAP3	A-kinase anchoring protein 3	10566	-0.0682329	0.701402	-0.292864	0.0927852	0.0402811	0.353494
ENSG00000111262	green	KCNA1	potassium voltage-gated channel subfamily A member 1	3736	-0.126436	0.476134	0.487981	0.00341502	0.0400169	-0.353932
ENSG00000111269	lightgreen	CREBL2	cAMP responsive element binding protein like 2	1389	-0.113371	0.523215	-0.0651566	0.714288	0.322866	0.174769
ENSG00000111271	magenta	ACAD10	acyl-CoA dehydrogenase family member 10	80724	0.0660383	0.710587	-0.146845	0.407258	0.656531	0.0791058
ENSG00000111321	greenyellow	LTBR	lymphotoxin beta receptor	4055	0.0627004	0.724632	-0.0886203	0.618206	0.886729	0.0253741
ENSG00000111328	salmon	CDK2AP1	cyclin dependent kinase 2 associated protein 1	8099	0.148725	0.401216	-0.370992	0.030767	0.216398	0.217588
ENSG00000111331	orange	OAS3	2'-5'-oligoadenylate synthetase 3	4940	0.204118	0.246894	0.0253347	0.886904	0.201545	-0.224622
ENSG00000111335	orange	OAS2	2'-5'-oligoadenylate synthetase 2	4939	0.164719	0.351893	0.0462795	0.794942	0.241173	-0.206556
ENSG00000111341	pink	MGP	matrix Gla protein	4256	-0.0252624	0.887225	-0.318459	0.0664191	0.0516787	0.336485
ENSG00000111344	cyan	RASAL1	RAS protein activator like 1	8437	-0.17427	0.32427	0.0969552	0.585422	0.670523	0.0756869
ENSG00000111348	pink	ARHGDIB	Rho GDP dissociation inhibitor beta	397	-0.385374	0.0243997	0.124701	0.482257	0.14524	0.255185
ENSG00000111371	purple	SLC38A1	solute carrier family 38 member 1	81539	-0.267188	0.126609	0.238929	0.173551	0.876585	0.0276634
ENSG00000111404	cyan	RERGL	RERG like	79785	0.00174172	0.9922	0.341987	0.047741	0.0516739	-0.336491
ENSG00000111405	blue	ENDOU	endonuclease, poly(U) specific	8909	0.307994	0.0763803	-0.166283	0.347275	0.43395	-0.138727
ENSG00000111424	turquoise	VDR	vitamin D receptor	7421	-0.184372	0.296563	0.0883464	0.619296	0.596943	0.0940036
ENSG00000111432	darkorange	FZD10	frizzled class receptor 10	11211	0.0160232	0.928334	-0.0023627	0.989419	0.940164	-0.0133729
ENSG00000111450	blue	STX2	syntaxin 2	2054	0.358607	0.0372839	-0.536759	0.00106509	0.323901	0.174401
ENSG00000111452	turquoise	ADGRD1	adhesion G protein-coupled receptor D1	283383	0.0285552	0.872638	0.0344145	0.846786	0.729097	-0.0616438
ENSG00000111490	green	TBC1D30	TBC1 domain family member 30	23329	-0.169144	0.338924	0.227708	0.195257	0.74741	-0.0573312
ENSG00000111530	green	CAND1	cullin associated and neddylation dissociated 1	55832	-0.287413	0.0993138	0.170541	0.33489	0.519386	0.114411
ENSG00000111602	greenyellow	TIMELESS	timeless circadian regulator	8914	0.0520681	0.769943	-0.326685	0.0593297	0.124198	0.268835
ENSG00000111644	turquoise	ACRBP	acrosin binding protein	84519	0.100079	0.573338	-0.102524	0.563956	0.989279	0.00239404
ENSG00000111652	purple	COPS7A	COP9 signalosome subunit 7A	50813	-0.236091	0.178872	0.570196	0.000430579	0.0590127	-0.32707
ENSG00000111664	magenta	GNB3	G protein subunit beta 3	2784	0.103564	0.559989	-0.340524	0.0487635	0.186797	0.231972
ENSG00000111666	lightcyan	CHPT1	choline phosphotransferase 1	56994	0.149189	0.39973	-0.396886	0.020124	0.167054	0.242481
ENSG00000111667	cyan	USP5	ubiquitin specific peptidase 5	8078	-0.241656	0.168548	0.44367	0.00858185	0.262236	-0.197761
ENSG00000111669	purple	TPI1	triosephosphate isomerase 1	7167	-0.284225	0.10329	0.509981	0.00206236	0.209096	-0.221003
ENSG00000111671	tan	SPSB2	splA/ryanodine receptor domain and SOCS box containing 2	84727	0.0901744	0.612035	-0.178398	0.312758	0.6272	0.0863665
ENSG00000111674	purple	ENO2	enolase 2	2026	-0.320556	0.0645518	0.390734	0.022324	0.699453	-0.0686998
ENSG00000111676	midnightblue	ATN1	atrophin 1	1822	0.275551	0.114718	-0.203086	0.249345	0.690131	-0.0709397
ENSG00000111678	royalblue	C12orf57	chromosome 12 open reading frame 57	113246	0.0168243	0.924761	0.216693	0.218339	0.193463	-0.228601
ENSG00000111679	pink	PTPN6	protein tyrosine phosphatase non-receptor type 6	5777	-0.333014	0.0542933	0.0660326	0.71061	0.13542	0.26136
ENSG00000111684	greenyellow	LPCAT3	lysophosphatidylcholine acyltransferase 3	10162	0.137181	0.439143	-0.142144	0.4226	0.978241	0.00485915
ENSG00000111696	purple	NT5DC3	5'-nucleotidase domain containing 3	51559	-0.271718	0.120059	0.265668	0.128866	0.973478	0.00592314
ENSG00000111711	green	GOLT1B	golgi transport 1B	51026	-0.0469186	0.792171	0.217766	0.216013	0.344438	-0.16725
ENSG00000111716	green	LDHB	lactate dehydrogenase B	3945	-0.204781	0.24533	0.223729	0.203389	0.917071	-0.0185494
ENSG00000111726	purple	CMAS	cytidine monophosphate N-acetylneuraminic acid synthetase	55907	-0.355497	0.0390848	0.368096	0.0322003	0.944803	-0.0123344
ENSG00000111775	green	COX6A1	cytochrome c oxidase subunit 6A1	1337	0.0494867	0.781065	0.275045	0.115413	0.067107	-0.317699
ENSG00000111783	tan	RFX4	regulatory factor X4	5992	0.203203	0.249065	-0.502169	0.00247622	0.093011	0.292671
ENSG00000111788	turquoise	NA	NA	NA	0.230643	0.189405	-0.347031	0.0443455	0.521129	0.113937
ENSG00000111790	lightgreen	FGFR1OP2	FGFR1 oncogene partner 2	26127	-0.188141	0.286623	0.0764466	0.667405	0.538175	0.109343
ENSG00000111799	blue	COL12A1	collagen type XII alpha 1 chain	1303	0.421233	0.0131021	-0.179211	0.310523	0.177294	-0.236926
ENSG00000111801	orange	BTN3A3	butyrophilin subfamily 3 member A3	10384	0.19379	0.272133	-0.202729	0.250195	0.960825	0.00875094
ENSG00000111816	purple	FRK	fyn related Src family tyrosine kinase	2444	-0.106263	0.549749	0.237376	0.176449	0.46942	-0.128352
ENSG00000111817	tan	DSE	dermatan sulfate epimerase	29940	-0.0174391	0.922019	-0.345738	0.0451968	0.0390649	0.35553
ENSG00000111832	green	RWDD1	RWD domain containing 1	51389	-0.36381	0.0344214	0.477822	0.00426377	0.529724	-0.111611
ENSG00000111834	pink	RSPH4A	radial spoke head component 4A	345895	0.0777301	0.662148	-0.249173	0.155288	0.342735	0.167833
ENSG00000111845	purple	PAK1IP1	PAK1 interacting protein 1	55003	-0.352442	0.0409217	0.306591	0.0777996	0.800993	0.0448854
ENSG00000111859	midnightblue	NEDD9	neural precursor cell expressed, developmentally down-regulated 9	4739	0.209467	0.234459	-0.0838962	0.63712	0.48856	-0.122926
ENSG00000111863	cyan	ADTRP	androgen dependent TFPI regulating protein	84830	0.244224	0.16393	0.31332	0.0711752	0.00084138	-0.545805
ENSG00000111879	steelblue	FAM184A	family with sequence similarity 184 member A	79632	0.297791	0.0871718	0.310503	0.0738931	0.000202983	-0.595486
ENSG00000111885	green	MAN1A1	mannosidase alpha class 1A member 1	4121	-0.353721	0.0401443	0.180387	0.307308	0.337359	0.169685
ENSG00000259940	black	NA	NA	NA	-0.248689	0.156118	-0.0584805	0.742516	0.08398	0.300702
ENSG00000111897	green	SERINC1	serine incorporator 1	57515	-0.353807	0.0400925	0.299438	0.0853547	0.764979	0.0532238
ENSG00000111907	lightcyan	TPD52L1	TPD52 like 1	7164	0.263687	0.131849	-0.437697	0.00963113	0.335453	0.170346
ENSG00000111912	purple	NCOA7	nuclear receptor coactivator 7	135112	-0.416479	0.0142814	0.366912	0.032802	0.785228	0.0485229
ENSG00000111913	skyblue	RIPOR2	RHO family interacting cell polarization regulator 2	9750	-0.334263	0.0533406	-0.0544603	0.759677	0.0264063	0.380538
ENSG00000111961	lightcyan	SASH1	SAM and SH3 domain containing 1	23328	0.200677	0.255123	-0.51195	0.00196807	0.0797247	0.304719
ENSG00000112029	magenta	FBXO5	F-box protein 5	26271	-0.0437159	0.806078	-0.31916	0.0657906	0.0392391	0.355236
ENSG00000112038	lightgreen	OPRM1	opioid receptor mu 1	4988	-0.0302164	0.865294	-0.217299	0.217024	0.167374	0.242304
ENSG00000112039	purple	FANCE	FA complementation group E	2178	0.0470432	0.791631	-0.0169291	0.924293	0.868548	-0.02948
ENSG00000112053	turquoise	SLC26A8	solute carrier family 26 member 8	116369	0.464394	0.00566079	-0.180651	0.306587	0.11171	-0.277769
ENSG00000112079	blue	STK38	serine/threonine kinase 38	11329	0.30533	0.0790921	-0.601396	0.000168721	0.0963748	0.289832
ENSG00000112096	purple	NA	NA	NA	-0.23843	0.174479	0.300642	0.0840451	0.732237	-0.0609019
ENSG00000145491	black	ROPN1L	rhophilin associated tail protein 1 like	83853	0.245772	0.16119	-0.0595037	0.738167	0.301992	-0.182347
ENSG00000112146	purple	FBXO9	F-box protein 9	26268	-0.122823	0.488928	0.53779	0.0010372	0.0171291	-0.406229
ENSG00000112149	purple	CD83	CD83 molecule	9308	-0.390153	0.0225415	0.278547	0.110668	0.538501	0.109256
ENSG00000112164	green	GLP1R	glucagon like peptide 1 receptor	2740	-0.1945	0.270346	-0.300983	0.0836768	0.00364331	0.485051
ENSG00000112183	blue	RBM24	RNA binding motif protein 24	221662	0.144761	0.414021	-0.14681	0.407374	0.991019	0.00200541
ENSG00000112186	purple	CAP2	cyclase associated actin cytoskeleton regulatory protein 2	10486	-0.261896	0.134591	0.519498	0.00164072	0.150205	-0.252178
ENSG00000112208	lightcyan	BAG2	BAG cochaperone 2	9532	-0.0171019	0.923523	-0.404499	0.0176538	0.0152746	0.412724
ENSG00000144381	black	HSPD1	heat shock protein family D (Hsp60) member 1	3329	-0.109534	0.537461	-0.0596505	0.737544	0.349222	0.165622
ENSG00000112218	lightcyan	GPR63	G protein-coupled receptor 63	81491	-0.0179408	0.919783	-0.291603	0.0942654	0.0814969	0.303027
ENSG00000112232	blue	KHDRBS2	KH RNA binding domain containing, signal transduction associated 2	202559	0.520259	0.00161052	-0.17128	0.332769	0.0479881	-0.341631
ENSG00000112234	darkgrey	FBXL4	F-box and leucine rich repeat protein 4	26235	0.127683	0.471761	0.00419397	0.981219	0.466814	-0.1291
ENSG00000112280	turquoise	COL9A1	collagen type IX alpha 1 chain	1297	0.0354364	0.842293	-0.0478986	0.787928	0.945405	0.0121998
ENSG00000112297	pink	CRYBG1	crystallin beta-gamma domain containing 1	202	-0.0952458	0.592082	-0.0021002	0.990595	0.591885	0.0952964
ENSG00000131019	black	ULBP3	UL16 binding protein 3	79465	-0.143949	0.416673	-0.0620674	0.727306	0.252709	0.201679
ENSG00000112303	pink	VNN2	vanin 2	8875	0.0202437	0.909526	-0.189776	0.282378	0.348217	0.165963
ENSG00000112306	royalblue	RPS12	ribosomal protein S12	6206	0.117332	0.508705	0.288846	0.0975642	0.0198717	-0.397626
ENSG00000112309	skyblue	B3GAT2	beta-1,3-glucuronyltransferase 2	135152	-0.326748	0.0592776	-0.147222	0.406043	0.00570814	0.463991
ENSG00000112312	tan	GMNN	geminin DNA replication inhibitor	51053	0.18792	0.2872	-0.444404	0.00846003	0.152042	0.251083
ENSG00000112319	purple	EYA4	EYA transcriptional coactivator and phosphatase 4	2070	-0.219572	0.212134	0.534401	0.00113138	0.0761737	-0.3082
ENSG00000112333	salmon	NR2E1	nuclear receptor subfamily 2 group E member 1	7101	0.0922013	0.604026	-0.144032	0.416402	0.775663	0.0507393
ENSG00000112335	green	SNX3	sorting nexin 3	8724	-0.32557	0.0602539	0.181296	0.304834	0.425599	0.141236
ENSG00000112343	pink	TRIM38	tripartite motif containing 38	10475	-0.126095	0.477335	-0.15099	0.393998	0.120723	0.271251
ENSG00000112357	purple	PEX7	peroxisomal biogenesis factor 7	5191	0.140449	0.42821	0.144586	0.414591	0.11002	-0.279034
ENSG00000112365	purple	ZBTB24	zinc finger and BTB domain containing 24	9841	-0.155618	0.379491	0.0648958	0.715384	0.617441	0.0888124
ENSG00000261318	black	NA	NA	NA	-0.0719022	0.686139	-0.0640417	0.718977	0.453066	0.133082
ENSG00000112394	darkgrey	SLC16A10	solute carrier family 16 member 10	117247	-0.0227408	0.89842	0.242721	0.166622	0.22128	-0.215348
ENSG00000112406	lightgreen	HECA	hdc homolog, cell cycle regulator	51696	-0.139351	0.431865	-0.130327	0.462553	0.131374	0.264001
ENSG00000214189	black	NA	NA	NA	-0.062205	0.726724	-0.0644705	0.717172	0.484712	0.124008
ENSG00000112531	salmon	QKI	QKI, KH domain containing RNA binding	9444	0.0953824	0.591549	-0.355009	0.0393732	0.146917	0.254161
ENSG00000168748	black	CA7	carbonic anhydrase 7	766	-0.00927651	0.958474	-0.0651334	0.714385	0.682244	0.0728432
ENSG00000112541	cyan	PDE10A	phosphodiesterase 10A	10846	0.138772	0.433802	0.346311	0.0448176	0.0045423	-0.47487
ENSG00000112559	greenyellow	MDFI	MyoD family inhibitor	4188	0.149033	0.400227	-0.342466	0.04741	0.283456	0.189359
ENSG00000112561	magenta	TFEB	transcription factor EB	7942	-0.0841922	0.635928	-0.432811	0.0105683	0.00225876	0.506118
ENSG00000112562	cyan	SMOC2	SPARC related modular calcium binding 2	64094	0.10783	0.543846	0.0523322	0.768808	0.375869	-0.15679
ENSG00000112599	turquoise	GUCA1B	guanylate cyclase activator 1B	2979	0.258034	0.140646	-0.225189	0.200378	0.856744	-0.0321536
ENSG00000112619	purple	PRPH2	peripherin 2	5961	0.018662	0.916569	-0.0999743	0.573739	0.654517	0.0796002
ENSG00000112655	turquoise	PTK7	protein tyrosine kinase 7 (inactive)	5754	0.0957029	0.590298	-0.0853271	0.631366	0.954535	-0.0101573
ENSG00000112667	purple	DNPH1	2'-deoxynucleoside 5'-phosphate N-hydrolase 1	10591	0.303185	0.0813292	0.237059	0.177044	0.00130131	-0.52887
ENSG00000112695	purple	COX7A2	cytochrome c oxidase subunit 7A2	1347	-0.129151	0.466636	0.339261	0.0496605	0.243204	-0.205686
ENSG00000112697	green	TMEM30A	transmembrane protein 30A	55754	-0.26942	0.12335	0.193775	0.272171	0.677252	0.0740521
ENSG00000112706	skyblue	IMPG1	interphotoreceptor matrix proteoglycan 1	3617	-0.398421	0.0196041	0.0436245	0.806476	0.0441531	0.347326
ENSG00000112715	midnightblue	VEGFA	vascular endothelial growth factor A	7422	0.256696	0.142791	0.0218246	0.902493	0.118736	-0.272656
ENSG00000112759	cyan	SLC29A1	solute carrier family 29 member 1 (Augustine blood group)	2030	-0.256435	0.14321	0.0529607	0.766108	0.258734	0.19919
ENSG00000112769	turquoise	LAMA4	laminin subunit alpha 4	3910	-0.101442	0.568097	0.122274	0.490886	0.90886	-0.0203934
ENSG00000112773	magenta	TENT5A	terminal nucleotidyltransferase 5A	55603	0.170192	0.335894	-0.4301	0.011121	0.146465	0.254435
ENSG00000112787	lightyellow	FBRSL1	fibrosin like 1	57666	0.277771	0.111707	-0.229343	0.191981	0.790052	-0.0474078
ENSG00000112796	green	ENPP5	ectonucleotide pyrophosphatase/phosphodiesterase family member 5	59084	-0.263751	0.131752	0.402215	0.0183668	0.444659	-0.135548
ENSG00000112799	pink	LY86	lymphocyte antigen 86	9450	-0.257301	0.141818	0.119789	0.499809	0.447822	0.134617
ENSG00000112812	cyan	PRSS16	serine protease 16	10279	-0.298375	0.0865243	0.211191	0.230541	0.631282	0.0853482
ENSG00000112837	blue	TBX18	T-box transcription factor 18	9096	-0.112985	0.52464	-0.236074	0.178905	0.0479339	0.341709
ENSG00000112851	salmon	ERBIN	erbb2 interacting protein	55914	0.103435	0.56048	-0.477389	0.00430372	0.0332299	0.366081
ENSG00000112893	salmon	MAN2A1	mannosidase alpha class 2A member 1	4124	0.0804657	0.650998	-0.155035	0.381304	0.681601	0.0729988
ENSG00000112936	pink	C7	complement C7	730	-0.0220318	0.901572	-0.347862	0.0438049	0.0353386	0.362106
ENSG00000166823	black	MESP1	mesoderm posterior bHLH transcription factor 1	55897	-0.219188	0.212955	-0.0651832	0.714176	0.110886	0.278384
ENSG00000112972	purple	HMGCS1	3-hydroxy-3-methylglutaryl-CoA synthase 1	3157	-0.443277	0.00864786	0.573391	0.000392868	0.472838	-0.127375
ENSG00000112981	green	NME5	NME/NM23 family member 5	8382	-0.14528	0.412331	0.365847	0.0333511	0.220021	-0.215923
ENSG00000113073	turquoise	SLC4A9	solute carrier family 4 member 9	83697	0.237994	0.175292	-0.292308	0.0934361	0.765209	0.0531702
ENSG00000113083	green	LOX	lysyl oxidase	4015	-0.343981	0.0463744	0.390786	0.0223046	0.79694	-0.0458189
ENSG00000113108	cyan	APBB3	amyloid beta precursor protein binding family B member 3	10307	-0.0260971	0.883524	0.0898189	0.613444	0.725984	-0.0623802
ENSG00000113140	tan	SPARC	secreted protein acidic and cysteine rich	6678	-0.16162	0.361153	-0.235867	0.179297	0.022934	0.389117
ENSG00000113141	cyan	IK	IK cytokine	3550	0.0915868	0.60645	0.335832	0.0521623	0.0137895	-0.41842
ENSG00000113161	purple	HMGCR	3-hydroxy-3-methylglutaryl-CoA reductase	3156	-0.528762	0.00130483	0.337441	0.0509765	0.288841	0.187293
ENSG00000113163	green	CERT1	ceramide transporter 1	10087	-0.31771	0.0670971	0.314854	0.0697287	0.987481	0.00279547
ENSG00000113209	turquoise	PCDHB5	protocadherin beta 5	26167	0.329532	0.05702	-0.143617	0.417759	0.302927	-0.182001
ENSG00000113211	turquoise	PCDHB6	protocadherin beta 6	56130	0.307334	0.0770457	-0.312813	0.0716588	0.975983	0.00536365
ENSG00000113240	blue	CLK4	CDC like kinase 4	57396	0.272319	0.119211	-0.286411	0.100551	0.938278	0.0137954
ENSG00000113248	blue	PCDHB15	protocadherin beta 15	56121	0.41867	0.0137273	-0.231426	0.187866	0.299424	-0.183302
ENSG00000113296	blue	THBS4	thrombospondin 4	7060	0.153606	0.385762	-0.167499	0.343711	0.939148	0.0136006
ENSG00000113300	lightcyan	CNOT6	CCR4-NOT transcription complex subunit 6	57472	-0.0038463	0.982776	-0.356347	0.0385858	0.0408193	0.352609
ENSG00000113319	purple	RASGRF2	Ras protein specific guanine nucleotide releasing factor 2	5924	-0.289828	0.0963793	0.316244	0.0684378	0.884576	-0.0258597
ENSG00000113327	green	GABRG2	gamma-aminobutyric acid type A receptor subunit gamma2	2566	-0.332476	0.0547078	0.381632	0.0259411	0.786966	-0.0481211
ENSG00000113328	lightgreen	CCNG1	cyclin G1	900	-0.0883699	0.619202	-0.173234	0.3272	0.143759	0.256096
ENSG00000113356	blue	POLR3G	RNA polymerase III subunit G	10622	0.0479079	0.787888	-0.159517	0.367517	0.538488	0.109259
ENSG00000113361	green	CDH6	cadherin 6	1004	-0.291192	0.0947519	0.0862881	0.627514	0.255334	0.20059
ENSG00000113368	cyan	LMNB1	lamin B1	4001	-0.375202	0.0287764	0.203498	0.248364	0.341989	0.168089
ENSG00000113369	pink	ARRDC3	arrestin domain containing 3	57561	-0.286388	0.100579	0.377216	0.0278621	0.61703	-0.0889159
ENSG00000113387	green	SUB1	SUB1 regulator of transcription	10923	-0.291581	0.0942911	0.477113	0.00432926	0.303941	-0.181626
ENSG00000113389	purple	NPR3	natriuretic peptide receptor 3	4883	-0.331197	0.0557031	0.195483	0.267883	0.453839	0.132856
ENSG00000113396	greenyellow	SLC27A6	solute carrier family 27 member 6	28965	0.0787398	0.658024	-0.288211	0.0983361	0.24467	0.205061
ENSG00000113456	green	RAD1	RAD1 checkpoint DNA exonuclease	5810	-0.386228	0.0240587	0.382404	0.0256164	0.98324	0.00374261
ENSG00000259802	black	MARCHF6-DT	MARCHF6 divergent transcript	101929977	-0.131172	0.459632	-0.0663561	0.709254	0.273195	0.193369
ENSG00000113504	magenta	SLC12A7	solute carrier family 12 member 7	10723	0.230157	0.190366	-0.483331	0.00378339	0.157577	0.247843
ENSG00000113532	green	ST8SIA4	ST8 alpha-N-acetyl-neuraminide alpha-2,8-sialyltransferase 4	7903	-0.370342	0.0310842	0.161221	0.362355	0.245478	0.204718
ENSG00000113552	purple	GNPDA1	glucosamine-6-phosphate deaminase 1	10007	-0.415794	0.0144584	0.226467	0.197769	0.293988	0.18534
ENSG00000113555	turquoise	PCDH12	protocadherin 12	51294	-0.00245103	0.989024	-0.124916	0.481495	0.482312	0.124685
ENSG00000113558	green	SKP1	S-phase kinase associated protein 1	6500	-0.402613	0.0182409	0.50601	0.0022645	0.56895	-0.10122
ENSG00000113575	green	PPP2CA	protein phosphatase 2 catalytic subunit alpha	5515	-0.282028	0.106099	0.276788	0.113033	0.97703	0.00512966
ENSG00000113578	salmon	FGF1	fibroblast growth factor 1	2246	-0.0929596	0.601042	0.124816	0.48185	0.861016	-0.0311854
ENSG00000113594	salmon	LIFR	LIF receptor subunit alpha	3977	0.0144562	0.935327	-0.243139	0.165871	0.203103	0.223867
ENSG00000113595	green	TRIM23	tripartite motif containing 23	373	-0.270782	0.121392	0.221142	0.208803	0.784917	0.048595
ENSG00000113597	green	TRAPPC13	trafficking protein particle complex subunit 13	80006	-0.151573	0.392156	0.425849	0.0120367	0.124684	-0.268501
ENSG00000113638	lightgreen	TTC33	tetratricopeptide repeat domain 33	23548	-0.25964	0.138105	-0.00491995	0.977969	0.13913	0.25899
ENSG00000113643	green	RARS1	arginyl-tRNA synthetase 1	5917	-0.157374	0.37407	0.210241	0.232694	0.771296	-0.0517535
ENSG00000113658	salmon	SMAD5	SMAD family member 5	4090	0.120261	0.498108	-0.342663	0.0472742	0.216113	0.21772
ENSG00000113721	magenta	PDGFRB	platelet derived growth factor receptor beta	5159	0.295185	0.0901073	-0.508095	0.00215631	0.236844	0.208426
ENSG00000113732	tan	ATP6V0E1	ATPase H+ transporting V0 subunit e1	8992	0.206524	0.241247	-0.406704	0.0169876	0.266684	0.195965
ENSG00000113739	blue	STC2	stanniocalcin 2	8614	0.000568633	0.997453	-0.0294868	0.868518	0.873726	0.0283093
ENSG00000113749	midnightblue	HRH2	histamine receptor H2	3274	0.0509629	0.7747	-0.0457751	0.79713	0.977259	-0.00507851
ENSG00000113758	cyan	DBN1	drebrin 1	1627	0.00225979	0.98988	0.197562	0.262728	0.267556	-0.195614
ENSG00000113763	midnightblue	UNC5A	unc-5 netrin receptor A	90249	0.361521	0.0356581	-0.157011	0.375189	0.256269	-0.200204
ENSG00000259529	black	NA	NA	NA	-0.113634	0.522246	-0.069534	0.695977	0.310248	0.179311
ENSG00000113851	green	CRBN	cereblon	51185	-0.0576584	0.746016	0.314348	0.0702029	0.151701	-0.251286
ENSG00000113889	turquoise	KNG1	kininogen 1	3827	0.0620893	0.727214	0.00813432	0.963583	0.699265	-0.068745
ENSG00000113916	magenta	BCL6	BCL6 transcription repressor	604	0.255703	0.144397	-0.483655	0.00375663	0.204587	0.223153
ENSG00000113924	purple	HGD	homogentisate 1,2-dioxygenase	3081	-0.153602	0.385773	0.228852	0.192961	0.678847	-0.0736656
ENSG00000113946	purple	CLDN16	claudin 16	10686	0.0423476	0.812039	0.42425	0.0123972	0.00661611	-0.456773
ENSG00000113966	green	ARL6	ADP ribosylation factor like GTPase 6	84100	-0.111403	0.530498	0.3165	0.0682024	0.254879	-0.200778
ENSG00000113971	blue	NPHP3	nephrocystin 3	27031	0.151238	0.393213	-0.146825	0.407325	0.980652	-0.00432073
ENSG00000114013	pink	CD86	CD86 molecule	942	-0.269824	0.122767	0.220203	0.210791	0.784997	0.0485764
ENSG00000114023	purple	FAM162A	family with sequence similarity 162 member A	26355	-0.00186356	0.991654	0.535716	0.00109397	0.00152021	-0.522612
ENSG00000114107	darkred	CEP70	centrosomal protein 70	80321	0.0961295	0.588635	-0.174649	0.323202	0.665683	0.0768666
ENSG00000114115	cyan	RBP1	retinol binding protein 1	5947	-0.058664	0.741735	0.380297	0.02651	0.0697222	-0.314861
ENSG00000114120	green	SLC25A36	solute carrier family 25 member 36	55186	-0.207042	0.240044	0.285854	0.101244	0.664511	-0.0771527
ENSG00000114125	green	RNF7	ring finger protein 7	9616	-0.266306	0.127914	0.101721	0.567029	0.362659	0.16112
ENSG00000114126	lightcyan	TFDP2	transcription factor Dp-2	7029	0.147412	0.405432	-0.4788	0.0041749	0.0612274	0.32441
ENSG00000114166	salmon	KAT2B	lysine acetyltransferase 2B	8850	0.156465	0.376872	-0.208498	0.23668	0.77481	0.0509374
[truncated: 11,935 more rows]

## Sheet: Module black
Column1	ID	Description	GeneRatio	BgRatio	pvalue	p.adjust	qvalue	geneID	Count
hsa04141	hsa04141	Protein processing in endoplasmic reticulum	15/189	66/3872	3.64983e-07	9.30707e-05	9.29747e-05	3303/3304/3337/3310/1410/3309/9601/7186/91319/811/468/3300/7494/1649/10130	15
BP	GO:0035966	response to topologically incorrect protein	19/426	81/7785	4.60922e-08	0.000101489	0.000101098	3303/3304/3315/871/9531/3337/3310/666/3309/7873/91319/468/23753/27129/3300/3329/7494/1649/10018	19
BP	GO:0006986	response to unfolded protein	18/426	74/7785	5.73221e-08	0.000101489	0.000101098	3303/3304/3315/871/9531/3337/3310/666/3309/7873/91319/468/27129/3300/3329/7494/1649/10018	18
BP	GO:0034976	response to endoplasmic reticulum stress	21/426	108/7785	2.85482e-07	0.000336964	0.000335667	3303/666/3309/7873/9601/26471/7186/91319/811/468/23753/8406/3300/83667/7494/3725/1649/10018/246/10130/317	21
BP	GO:0038034	signal transduction in absence of ligand	11/426	37/7785	2.71357e-06	0.00192175	0.00191435	3303/3304/9531/2872/666/2139/8406/10017/10018/835/2260	11
BP	GO:0097192	extrinsic apoptotic signaling pathway in absence of ligand	11/426	37/7785	2.71357e-06	0.00192175	0.00191435	3303/3304/9531/2872/666/2139/8406/10017/10018/835/2260	11
BP	GO:0006457	protein folding	19/426	107/7785	4.4025e-06	0.00234839	0.00233935	3303/3304/3315/9531/3337/3310/1410/3309/9601/2288/130872/81562/811/5480/23753/3300/64772/3329/10130	19
BP	GO:0035967	cellular response to topologically incorrect protein	13/426	54/7785	4.6424e-06	0.00234839	0.00233935	3303/3304/9531/3310/666/3309/91319/468/23753/3329/7494/1649/10018	13
BP	GO:0034620	cellular response to unfolded protein	12/426	48/7785	7.10341e-06	0.00314415	0.00313204	3303/3304/9531/3310/666/3309/91319/468/3329/7494/1649/10018	12
BP	GO:0061077	chaperone-mediated protein folding	10/426	37/7785	1.98483e-05	0.0078092	0.00777914	3303/3304/3315/3337/3310/3309/9601/2288/23753/3300	10
BP	GO:2001235	positive regulation of apoptotic signaling pathway	15/426	83/7785	3.62121e-05	0.0128227	0.0127733	4804/666/4487/26471/201163/7186/51330/1512/8406/8876/51657/1649/10018/835/317	15
BP	GO:0097190	apoptotic signaling pathway	34/426	311/7785	7.82719e-05	0.0245449	0.0244504	3303/3304/3315/9531/4804/3082/2872/54541/666/4487/26471/201163/7186/2139/5027/51330/1512/468/8406/284114/3090/8876/51657/7494/342977/55106/10017/1649/10018/835/64065/2260/51079/317	34
BP	GO:0006458	'de novo' protein folding	7/426	21/7785	8.31796e-05	0.0245449	0.0244504	3303/3304/3337/3310/3309/23753/3329	7
BP	GO:0045820	negative regulation of glycolytic process	5/426	11/7785	0.000168219	0.0430631	0.0428974	54541/26471/201163/9759/863	5
BP	GO:0018126	protein hydroxylation	6/426	17/7785	0.000191284	0.0430631	0.0428974	23210/5351/8985/5033/8974/100137047	6
BP	GO:0042026	protein refolding	6/426	17/7785	0.000191284	0.0430631	0.0428974	3303/3304/3310/3309/3300/3329	6
BP	GO:0070059	intrinsic apoptotic signaling pathway in response to endoplasmic reticulum stress	8/426	31/7785	0.000194581	0.0430631	0.0428974	3303/666/7186/468/7494/1649/10018/317	8
MF	GO:0016229	steroid dehydrogenase activity	6/430	17/7988	0.000174898	0.0475242	0.046721	3291/10170/3292/345275/100288072/51478	6
MF	GO:0051787	misfolded protein binding	6/430	18/7988	0.000250524	0.0475242	0.046721	3303/3304/3310/3309/91319/23753	6
MF	GO:0051213	dioxygenase activity	9/430	41/7988	0.000261601	0.0475242	0.046721	23210/5351/8985/5033/8974/100137047/83875/8544/246	9
MF	GO:0016853	isomerase activity	12/430	71/7988	0.000358229	0.0488088	0.0479839	9601/2288/5224/78987/130589/5480/10170/3329/83480/100037417/374887/10130	12

## Sheet: Module cyan
ONTOLOGY	ID	Description	GeneRatio	BgRatio	pvalue	p.adjust	qvalue	geneID	Count
BP	GO:0099003	vesicle-mediated transport in synapse	40/820	126/7785	5.41734e-11	2.22436e-07	2.21141e-07	23237/10815/6620/22895/6861/5582/6855/6623/5864/6804/50632/3208/6853/56850/71/6844/112476/6812/80852/23025/9381/112755/8448/91683/4852/60/10675/5575/396/9900/1759/10814/537/29993/8775/57030/22883/26059/8541/8447	40
CC	GO:0030424	axon	74/862	340/8188	4.79811e-10	2.23112e-07	1.9546e-07	478/4744/10815/6620/7781/6861/5582/6855/216/6623/5864/6804/50632/5179/4900/3208/5923/4741/7070/6853/9362/8941/56850/71/5881/10409/10382/2563/112476/25791/6812/2664/23025/112755/4852/60/1128/51393/8492/6543/2185/10814/7804/5979/6529/10874/24137/29993/220202/27124/5798/6624/1395/79969/79641/84623/23162/91978/11151/1639/26059/1627/11280/1072/10540/492/10044/10300/113451/1400/3756/4185/81551/85300	74
BP	GO:0099536	synaptic signaling	87/820	433/7785	9.53814e-10	1.95818e-06	1.94678e-06	7425/6750/23237/4744/10815/1959/2171/6620/22895/6861/1132/5582/10368/6855/6623/80863/5764/5864/6804/5179/4900/59283/5923/4842/6853/124925/5881/782/2769/2563/6844/112476/6812/8938/1960/23025/1816/3777/9381/112755/8448/91683/4852/10675/1128/9746/1135/5575/6543/5566/9900/2185/2906/9187/1759/23316/10814/7804/6529/10874/91851/66004/2668/8775/9501/9229/2030/57030/23467/1395/3362/1821/43/91978/22883/914…	87
BP	GO:0016079	synaptic vesicle exocytosis	24/820	59/7785	1.48126e-09	1.96909e-06	1.95763e-06	10815/22895/6861/5582/6855/5864/6804/6853/6844/112476/6812/23025/9381/112755/8448/91683/4852/10675/9900/10814/8775/26059/8541/8447	24
BP	GO:0099537	trans-synaptic signaling	85/820	425/7785	1.91826e-09	1.96909e-06	1.95763e-06	7425/6750/23237/4744/10815/1959/2171/6620/22895/6861/1132/5582/10368/6855/6623/80863/5764/5864/6804/5179/4900/59283/5923/4842/6853/124925/5881/782/2563/6844/112476/6812/8938/1960/23025/1816/3777/9381/112755/8448/91683/4852/10675/1128/9746/1135/5575/6543/5566/9900/2185/2906/9187/1759/23316/10814/7804/6529/10874/91851/66004/2668/8775/9501/9229/2030/57030/23467/1395/3362/43/91978/22883/9145/1145/102…	85
BP	GO:0099504	synaptic vesicle cycle	35/820	114/7785	2.41038e-09	1.9794e-06	1.96788e-06	10815/6620/22895/6861/5582/6855/6623/5864/6804/6853/56850/71/6844/112476/6812/23025/9381/112755/8448/91683/4852/60/10675/5575/396/9900/1759/10814/537/29993/8775/57030/26059/8541/8447	35
CC	GO:0150034	distal axon	41/862	155/8188	1.41159e-08	3.28195e-06	2.87519e-06	478/10815/6620/5582/6855/6623/5864/5179/5923/7070/8941/71/5881/10409/112476/25791/23025/4852/60/1128/51393/8492/6543/2185/10814/10874/29993/27124/5798/6624/1395/23162/26059/1627/11280/1072/10540/10300/1400/81551/85300	41
BP	GO:0007268	chemical synaptic transmission	83/820	422/7785	6.90239e-09	4.04875e-06	4.02519e-06	7425/6750/23237/4744/10815/1959/6620/22895/6861/1132/5582/10368/6855/6623/80863/5764/5864/6804/5179/4900/59283/5923/6853/124925/5881/782/2563/6844/112476/6812/8938/1960/23025/1816/3777/9381/112755/8448/91683/4852/10675/1128/9746/1135/5575/6543/5566/9900/2185/2906/9187/1759/23316/10814/7804/6529/10874/91851/66004/2668/8775/9501/9229/2030/57030/23467/1395/3362/43/91978/22883/9145/1145/10211/26059/1…	83
BP	GO:0098916	anterograde trans-synaptic signaling	83/820	422/7785	6.90239e-09	4.04875e-06	4.02519e-06	7425/6750/23237/4744/10815/1959/6620/22895/6861/1132/5582/10368/6855/6623/80863/5764/5864/6804/5179/4900/59283/5923/6853/124925/5881/782/2563/6844/112476/6812/8938/1960/23025/1816/3777/9381/112755/8448/91683/4852/10675/1128/9746/1135/5575/6543/5566/9900/2185/2906/9187/1759/23316/10814/7804/6529/10874/91851/66004/2668/8775/9501/9229/2030/57030/23467/1395/3362/43/91978/22883/9145/1145/10211/26059/1…	83
CC	GO:0036477	somatodendritic compartment	85/862	450/8188	3.32064e-08	5.14699e-06	4.50908e-06	7425/6750/478/23237/2785/10815/6620/22895/6861/1132/5582/10368/6623/5179/4900/3208/4842/26470/7070/6853/124925/9362/56850/57576/5881/10382/2563/112476/80852/23769/2664/80023/9312/3623/4852/1128/392617/23109/9746/11130/8492/51764/6543/5566/9900/2185/9187/2049/10814/30820/7804/5979/201191/6529/11346/64284/66004/220202/27124/778/5798/2319/491/1395/3362/1821/79641/84623/23162/91978/1639/1627/11280/40…	85
BP	GO:0006836	neurotransmitter transport	36/820	126/7785	1.21714e-08	6.24695e-06	6.2106e-06	10815/22895/6861/5582/8864/6855/6623/5864/6804/4842/6853/388662/6844/112476/6812/8938/23025/9381/112755/8448/91683/4852/10675/9900/10814/6529/2668/8775/9501/2030/57030/10211/26059/8541/8447/25953	36
BP	GO:0099177	regulation of trans-synaptic signaling	59/820	269/7785	2.20251e-08	1.00483e-05	9.98987e-06	7425/23237/4744/10815/1959/2171/5582/10368/6855/6623/80863/5764/5864/6804/4900/59283/5923/6853/6844/112476/6812/8938/23025/1816/9381/112755/91683/4852/10675/1128/9746/5575/6543/5566/2185/2906/9187/1759/23316/10814/7804/6529/10874/91851/9229/23467/1395/43/22883/9145/10211/26059/1627/1141/409/8541/23349/25953/440829	59
BP	GO:0007269	neurotransmitter secretion	28/820	88/7785	4.09355e-08	1.52801e-05	1.51912e-05	10815/22895/6861/5582/6855/6623/5864/6804/6853/6844/112476/6812/8938/23025/9381/112755/8448/91683/4852/10675/9900/10814/8775/9501/26059/8541/8447/25953	28
BP	GO:0099643	signal release from synapse	28/820	88/7785	4.09355e-08	1.52801e-05	1.51912e-05	10815/22895/6861/5582/6855/6623/5864/6804/6853/6844/112476/6812/8938/23025/9381/112755/8448/91683/4852/10675/9900/10814/8775/9501/26059/8541/8447/25953	28
BP	GO:0050804	modulation of chemical synaptic transmission	58/820	268/7785	4.81983e-08	1.64918e-05	1.63959e-05	7425/23237/4744/10815/1959/5582/10368/6855/6623/80863/5764/5864/6804/4900/59283/5923/6853/6844/112476/6812/8938/23025/1816/9381/112755/91683/4852/10675/1128/9746/5575/6543/5566/2185/2906/9187/1759/23316/10814/7804/6529/10874/91851/9229/23467/1395/43/22883/9145/10211/26059/1627/1141/409/8541/23349/25953/440829	58
BP	GO:0017158	regulation of calcium ion-dependent exocytosis	14/820	27/7785	1.00284e-07	2.95793e-05	2.94072e-05	22895/6861/5864/6804/8941/6812/8938/7784/8448/91683/55503/9501/84258/8447	14
BP	GO:0001505	regulation of neurotransmitter levels	35/820	130/7785	1.00855e-07	2.95793e-05	2.94072e-05	10815/22895/6861/5582/8864/6855/6623/5864/6804/4842/6853/6844/112476/6812/8938/23025/9381/112755/8448/91683/4852/10675/9900/10814/6529/2668/8775/9501/2030/43/10211/26059/8541/8447/25953	35
CC	GO:0098793	presynapse	63/862	317/8188	3.48888e-07	4.05583e-05	3.55315e-05	478/10815/6620/7781/22895/6861/5582/6855/6623/80863/5864/6804/5179/6853/56850/71/388662/6844/112476/6812/2664/8938/23025/9381/8448/91683/4852/60/1128/8492/6543/9900/2185/2906/1759/10814/6529/10874/537/29993/155066/8775/9501/2030/5798/57030/491/1395/79641/84623/9145/57863/10211/26059/1141/8541/492/8447/3756/6712/4185/85300/25953	63
CC	GO:0098794	postsynapse	66/862	340/8188	4.48482e-07	4.17088e-05	3.65395e-05	478/23237/4744/2785/10815/2171/22895/1132/5582/10368/80863/5864/6804/50632/4900/3208/59283/4842/4741/6853/124925/56850/71/56924/2563/388662/112476/6812/80852/400745/160622/60/10675/1128/23109/9746/1135/5575/6543/5566/2185/2906/3761/10814/7804/201191/6529/9478/7036/6710/11346/64284/9229/2030/491/1821/22883/440073/1145/1627/1141/409/2039/3756/6712/440829	66
BP	GO:0048499	synaptic vesicle membrane organization	11/820	18/7785	2.63336e-07	7.20839e-05	7.16644e-05	10815/6855/5864/6804/112476/6812/8448/10814/9145/26059/8447	11
CC	GO:0098978	glutamatergic synapse	47/862	223/8188	2.06412e-06	0.000159969	0.000140143	7425/23237/10815/7781/10368/6804/7087/50632/4900/3208/56850/5881/388662/112476/6812/80852/8448/160622/84557/60/10675/1128/9746/5575/5566/9900/2185/2906/1759/10814/6710/64284/8775/9229/2319/491/23467/1821/22883/11151/10211/26059/1627/409/8541/492/6712	47
BP	GO:0017156	calcium-ion regulated exocytosis	17/820	44/7785	9.00562e-07	0.000231107	0.000229762	22895/6861/5864/6804/8941/6844/6812/8938/23025/7784/112755/8448/91683/55503/9501/84258/8447	17
CC	GO:0030425	dendrite	59/862	312/8188	4.46478e-06	0.000284298	0.000249063	478/23237/2785/22895/1132/5582/10368/5179/4900/3208/4842/7070/6853/124925/9362/56850/57576/2563/112476/80852/9312/1128/392617/23109/9746/11130/8492/51764/6543/5566/9900/2185/2049/10814/30820/7804/5979/201191/11346/64284/66004/27124/2319/491/1395/3362/1821/79641/84623/23162/91978/1627/409/113451/3756/84065/85300/440829/10612	59
CC	GO:0098984	neuron to neuron synapse	42/862	197/8188	5.31749e-06	0.000284298	0.000249063	478/23237/4744/2785/2171/7781/5582/10368/80863/6804/5179/4900/59283/4842/6853/56850/56924/112476/80852/400745/91683/160622/1128/9746/5575/6543/2185/2906/7804/201191/9478/11346/9229/491/1821/79641/22883/440073/409/2039/3756/440829	42
CC	GO:0097447	dendritic tree	59/862	314/8188	5.50255e-06	0.000284298	0.000249063	478/23237/2785/22895/1132/5582/10368/5179/4900/3208/4842/7070/6853/124925/9362/56850/57576/2563/112476/80852/9312/1128/392617/23109/9746/11130/8492/51764/6543/5566/9900/2185/2049/10814/30820/7804/5979/201191/11346/64284/66004/27124/2319/491/1395/3362/1821/79641/84623/23162/91978/1627/409/113451/3756/84065/85300/440829/10612	59
CC	GO:0005681	spliceosomal complex	19/862	60/8188	6.72333e-06	0.000312635	0.000273887	1153/199746/51634/2483/10189/10992/24148/51428/27238/4691/27339/3550/8449/91603/4236/57794/26121/10250/9410	19
CC	GO:0044306	neuron projection terminus	23/862	83/8188	9.3287e-06	0.00039435	0.000345474	478/10815/6620/5582/6855/6623/5864/5179/71/6844/112476/23769/23025/4852/60/1128/8492/6543/10814/10874/29993/5798/1395	23
BP	GO:0045055	regulated exocytosis	35/820	145/7785	1.72244e-06	0.000416021	0.0004136	10815/22895/6861/5582/6855/5864/6804/6853/8941/6844/112476/6812/8938/23025/7784/9381/112755/8448/91683/4852/10675/376267/9900/10814/55503/8775/9501/84258/11151/9145/26059/11280/8541/8447/2039	35
MF	GO:0005200	structural constituent of cytoskeleton	20/860	56/7988	6.32254e-07	0.000439417	0.000429933	4744/7280/3852/5493/4741/71/10382/7846/27175/203068/7283/60/51412/286/6710/631/10383/4001/3881/6712	20
CC	GO:0044297	cell body	59/862	322/8188	1.23311e-05	0.000477831	0.000418609	7425/6750/478/23237/2785/10815/6620/6861/6623/6121/5179/4900/3208/26470/7070/6853/124925/9362/56850/5881/10382/2563/80852/23769/2664/80023/124842/9312/203068/3623/4852/51393/23109/6543/9900/2185/9187/10814/7804/5979/6529/11346/64284/220202/778/5798/491/1821/79641/23162/1639/11280/10300/113451/1400/3756/54795/6712/4185	59
CC	GO:0043679	axon terminus	21/862	74/8188	1.52038e-05	0.000543828	0.000476426	478/10815/6620/5582/6855/6623/5864/5179/71/112476/23025/4852/60/1128/8492/6543/10814/10874/29993/5798/1395	21
BP	GO:0031629	synaptic vesicle fusion to presynaptic active zone membrane	9/820	15/7785	4.25673e-06	0.000971007	0.000965356	10815/5864/6804/112476/6812/8448/10814/26059/8447	9
BP	GO:0051588	regulation of neurotransmitter transport	19/820	59/7785	5.10081e-06	0.00110231	0.0010959	10815/5582/8864/6855/6623/5864/6804/4842/6853/6812/8938/9381/112755/4852/10675/10814/2668/10211/25953	19
CC	GO:0043025	neuronal cell body	52/862	284/8188	4.13923e-05	0.00132975	0.00116494	7425/6750/478/23237/10815/6620/6861/6623/5179/4900/3208/26470/7070/124925/9362/56850/5881/10382/2563/80852/23769/2664/80023/9312/3623/4852/23109/6543/9900/2185/9187/10814/7804/5979/6529/11346/64284/220202/778/5798/491/1821/79641/1639/11280/10300/113451/1400/3756/54795/6712/4185	52
CC	GO:0014069	postsynaptic density	36/862	173/8188	4.28952e-05	0.00132975	0.00116494	23237/4744/2785/2171/5582/10368/80863/6804/4900/59283/4842/6853/56850/56924/112476/80852/400745/160622/1128/9746/6543/2185/2906/7804/201191/9478/11346/9229/491/1821/22883/440073/409/2039/3756/440829	36
BP	GO:0050806	positive regulation of synaptic transmission	24/820	88/7785	8.10429e-06	0.00164645	0.00163687	23237/5582/10368/80863/5764/6804/4900/59283/6844/6812/8938/112755/91683/9746/5575/6543/2185/2906/9187/10874/1395/22883/10211/409	24
BP	GO:0031338	regulation of vesicle fusion	9/820	16/7785	8.82171e-06	0.00164645	0.00163687	10815/5864/112476/6812/8448/10814/11151/26059/8447	9
BP	GO:0099500	vesicle fusion to plasma membrane	9/820	16/7785	8.82171e-06	0.00164645	0.00163687	10815/5864/6804/112476/6812/8448/10814/26059/8447	9
R-HSA-112316	R-HSA-112316	Neuronal System	45/499	230/5022	4.5952e-06	0.0016773	0.00156683	2785/10815/7280/5582/10368/131096/5864/6804/4900/59283/5923/3754/6853/57576/782/10382/6844/7846/6812/80852/3777/9312/91683/1135/5575/51764/5566/2906/3761/9196/6529/10383/9229/2319/57030/2786/43/1145/10211/1141/8541/3756/3768/50801/84254
R-HSA-72163	R-HSA-72163	mRNA Splicing - Major Pathway	20/499	68/5022	5.22299e-06	0.0016773	0.00156683	199746/51634/10189/51729/10992/24148/11325/51428/27238/27339/3550/8449/91603/4236/2962/57794/26121/10250/5434/9410
R-HSA-112315	R-HSA-112315	Transmission across Chemical Synapses	34/499	155/5022	5.49934e-06	0.0016773	0.00156683	2785/10815/7280/5582/10368/5864/6804/4900/59283/5923/6853/57576/782/10382/6844/7846/6812/80852/1135/5575/51764/5566/2906/3761/6529/10383/57030/2786/43/1145/1141/8541/3768/84254
CC	GO:0032279	asymmetric synapse	36/862	176/8188	6.27311e-05	0.00182312	0.00159717	23237/4744/2785/2171/5582/10368/80863/6804/4900/59283/4842/6853/56850/56924/112476/80852/400745/160622/1128/9746/6543/2185/2906/7804/201191/9478/11346/9229/491/1821/22883/440073/409/2039/3756/440829	36
R-HSA-9031628	R-HSA-9031628	NGF-stimulated transcription	12/499	30/5022	1.31671e-05	0.00248257	0.00231907	7425/1958/3726/23237/1959/1961/8941/1960/2354/10221/4209/4665
R-HSA-72172	R-HSA-72172	mRNA Splicing	20/499	72/5022	1.3566e-05	0.00248257	0.00231907	199746/51634/10189/51729/10992/24148/11325/51428/27238/27339/3550/8449/91603/4236/2962/57794/26121/10250/5434/9410
BP	GO:0048167	regulation of synaptic plasticity	28/820	115/7785	1.56367e-05	0.00279149	0.00277525	7425/23237/1959/5582/6855/80863/5764/5864/4900/5923/6844/112476/6812/1816/91683/5575/6543/2185/2906/9187/10814/91851/1395/9145/26059/1627/8541/440829	28
BP	GO:0050808	synapse organization	49/820	254/7785	1.66793e-05	0.00279185	0.0027756	23237/4744/6620/400916/6623/80863/5864/7087/26470/6853/124925/9362/56850/71/5881/782/56097/7846/25791/23025/203068/60/392617/9746/6543/654429/2185/23316/2049/7804/6529/6710/11346/64284/91851/2668/56098/1821/84623/43/22883/64218/1639/26059/1627/1141/8541/1072/6712	49
BP	GO:0016082	synaptic vesicle priming	9/820	17/7785	1.69986e-05	0.00279185	0.0027756	22895/5864/6804/6812/23025/112755/9900/8775/26059	9
CC	GO:0099572	postsynaptic specialization	37/862	188/8188	0.000116558	0.00318821	0.00279306	23237/4744/2785/2171/5582/10368/80863/6804/4900/59283/4842/6853/56850/56924/112476/80852/400745/160622/1128/9746/6543/2185/2906/7804/201191/9478/11346/9229/491/1821/22883/440073/1141/409/2039/3756/440829	37
BP	GO:0140029	exocytic process	16/820	50/7785	3.09558e-05	0.00488863	0.00486018	10815/22895/5864/6804/112476/6812/23025/112755/8448/9900/10814/8775/26059/8541/8447/2039	16
BP	GO:0006887	exocytosis	40/820	198/7785	3.35623e-05	0.00510396	0.00507425	10815/22895/6861/5582/6855/5864/6804/6853/8941/6844/112476/100287171/6812/8938/23025/7784/9381/112755/8448/91683/4852/10675/376267/8492/9900/10814/55503/286/644150/8775/9501/27243/84258/11151/9145/26059/11280/8541/8447/2039	40
CC	GO:0030672	synaptic vesicle membrane	20/862	82/8188	0.000244144	0.00597509	0.00523455	7781/22895/6861/6855/80863/5864/6804/6853/388662/6844/112476/23025/9381/8448/91683/9900/537/155066/57030/9145	20
CC	GO:0099501	exocytic vesicle membrane	20/862	82/8188	0.000244144	0.00597509	0.00523455	7781/22895/6861/6855/80863/5864/6804/6853/388662/6844/112476/23025/9381/8448/91683/9900/537/155066/57030/9145	20
CC	GO:0098685	Schaffer collateral - CA1 synapse	14/862	48/8188	0.00028991	0.00674042	0.00590502	4744/10815/10368/6855/5764/6804/6853/71/160622/60/1128/5575/396/2185	14
CC	GO:0048786	presynaptic active zone	13/862	43/8188	0.000321471	0.00711828	0.00623605	6855/5864/6804/6853/6812/23025/9900/2906/57030/491/10211/26059/8541	13
CC	GO:0030426	growth cone	20/862	85/8188	0.000406808	0.00859844	0.00753276	5923/7070/8941/5881/10409/25791/51393/2185/27124/6624/23162/26059/1627/11280/1072/10540/10300/1400/81551/85300	20
CC	GO:0097060	synaptic membrane	39/862	215/8188	0.000451457	0.00912727	0.00799605	478/23237/22895/1132/5582/10368/6855/80863/6804/4900/59283/56850/2563/112476/6812/80852/23025/160622/10675/1128/23109/9746/1135/2906/1759/3761/6529/491/22883/440073/57863/1145/26059/1141/409/492/3756/4185/440829	39
CC	GO:0030427	site of polarized growth	20/862	86/8188	0.000478827	0.00927728	0.00812746	5923/7070/8941/5881/10409/25791/51393/2185/27124/6624/23162/26059/1627/11280/1072/10540/10300/1400/81551/85300	20
BP	GO:0051592	response to calcium ion	23/820	93/7785	6.82011e-05	0.0100012	0.00994301	3726/6861/6331/5179/3208/9362/71/7846/2664/2354/91683/7222/27132/2185/6529/55503/57192/79085/84258/8437/2039/3756/151835	23
BP	GO:0046928	regulation of neurotransmitter secretion	15/820	48/7785	7.43843e-05	0.0105318	0.0104705	10815/5582/6855/6623/5864/6804/6853/6812/8938/9381/112755/4852/10675/10814/25953	15
CC	GO:0098982	GABA-ergic synapse	14/862	53/8188	0.000876595	0.0163047	0.0142839	6750/2563/388662/4852/10675/9746/9900/6529/491/440073/10211/1209/26059/492	14
BP	GO:0036465	synaptic vesicle recycling	14/820	45/7785	0.000135876	0.0185969	0.0184886	6620/6861/6855/6623/5864/6804/56850/71/6844/112755/60/1759/29993/57030	14
BP	GO:0099637	neurotransmitter receptor transport	8/820	17/7785	0.000149329	0.0197789	0.0196638	10815/10368/59283/56850/80852/112755/160622/22883	8
BP	GO:0099072	regulation of postsynaptic membrane neurotransmitter receptor levels	15/820	51/7785	0.000160377	0.0205783	0.0204586	6750/23237/10815/10368/50632/3208/59283/56850/80852/112755/160622/7036/2319/22883/1209	15
BP	GO:0071277	cellular response to calcium ion	16/820	57/7785	0.000179387	0.0223201	0.0221902	3726/6861/6331/3208/9362/7846/2354/91683/27132/57192/79085/84258/8437/2039/3756/151835	16
BP	GO:1902075	cellular response to salt	26/820	118/7785	0.000186298	0.0224982	0.0223673	1958/3726/284111/6861/1132/6331/3208/80339/9362/2769/7846/2354/91683/1128/27132/57192/79085/84258/43/5603/8437/1141/2039/3756/54795/151835	26
R-HSA-445095	R-HSA-445095	Interaction between L1 and Ankyrins	8/499	18/5022	0.000159683	0.0243516	0.0227478	6331/71/55800/60/286/6710/11280/6712
CC	GO:0008021	synaptic vesicle	23/862	114/8188	0.00154894	0.0277022	0.0242688	7781/22895/6861/6855/80863/5864/6804/5179/6853/388662/6844/112476/23025/9381/8448/91683/9900/537/155066/57030/79641/84623/9145	23
CC	GO:0044305	calyx of Held	6/862	14/8188	0.00190877	0.0328732	0.0287989	478/10815/5582/71/60/10814	6
BP	GO:0034330	cell junction organization	64/820	397/7785	0.000289459	0.0332254	0.033032	23237/4744/6620/400916/6623/80863/2705/5864/7087/143162/26470/7070/6853/124925/9362/79987/56850/71/5881/5657/782/56097/7846/25791/23025/203068/60/392617/9746/6543/5566/654429/2185/23316/2049/64405/6548/7804/6529/6710/125111/11346/64284/91851/2668/56098/1828/28956/6624/1821/84623/43/22883/10211/64218/1639/26059/1627/1141/8541/1072/79629/2039/6712	64
BP	GO:1903305	regulation of regulated secretory pathway	20/820	83/7785	0.000291309	0.0332254	0.033032	22895/6861/5582/6855/5864/6804/6853/8941/6812/8938/7784/8448/91683/4852/10675/376267/55503/9501/84258/8447	20
BP	GO:0045109	intermediate filament organization	9/820	23/7785	0.000318409	0.0353347	0.0351291	1674/4744/3852/4741/3872/7062/631/3892/3881	9
CC	GO:0099512	supramolecular fiber	71/862	485/8188	0.00220008	0.0362711	0.0317757	4629/1674/4744/7280/11155/3852/25999/6331/5493/4741/25876/51673/57576/71/5881/10382/4625/7846/51676/27175/55800/3872/84557/203068/57644/286077/7283/2010/4636/64837/22924/113146/91156/8522/1759/2483/57158/115557/286/10726/631/24137/3753/3892/11346/284076/10383/64147/1238/92235/27243/3619/4001/79969/128866/3835/91978/113220/2801/11151/3881/4236/1639/83658/10540/56203/10300/2039/226/9172/29780	71
CC	GO:0016363	nuclear matrix	12/862	46/8188	0.00226207	0.0362711	0.0317757	10409/5580/3280/60/6041/51412/24137/6597/4001/1072/10250/10856	12
BP	GO:0048168	regulation of neuronal synaptic plasticity	12/820	38/7785	0.000347987	0.0362747	0.0360636	7425/23237/1959/6855/5864/5923/6543/2906/9145/1627/8541/440829	12
BP	GO:0023061	signal release	46/820	264/7785	0.000371643	0.0362747	0.0360636	7425/10815/22895/6861/5582/8864/6855/6623/7849/4826/5864/6804/6853/6844/112476/6812/8938/23025/9381/112755/8448/91683/3623/4852/10675/4843/5566/9900/9854/10814/55503/7036/2668/8775/9501/5798/8792/84258/2864/26059/1141/8541/1408/8447/54795/25953	46
BP	GO:0017157	regulation of exocytosis	24/820	110/7785	0.000380017	0.0362747	0.0360636	10815/22895/6861/5582/6855/5864/6804/6853/8941/6844/6812/8938/7784/8448/91683/4852/10675/376267/10814/55503/9501/27243/84258/8447	24
BP	GO:0007274	neuromuscular synaptic transmission	6/820	11/7785	0.00038872	0.0362747	0.0360636	5864/6812/1960/1128/26059/1141	6
BP	GO:0098877	neurotransmitter receptor transport to plasma membrane	6/820	11/7785	0.00038872	0.0362747	0.0360636	10815/56850/80852/112755/160622/22883	6
BP	GO:0098969	neurotransmitter receptor transport to postsynaptic membrane	6/820	11/7785	0.00038872	0.0362747	0.0360636	10815/56850/80852/112755/160622/22883	6
BP	GO:1903540	establishment of protein localization to postsynaptic membrane	6/820	11/7785	0.00038872	0.0362747	0.0360636	10815/56850/80852/112755/160622/22883	6
R-HSA-181429	R-HSA-181429	Serotonin Neurotransmitter Release Cycle	7/499	15/5022	0.000289937	0.0378989	0.0354029	10815/5864/6804/6853/6844/6812/8541
R-HSA-198725	R-HSA-198725	Nuclear Events (kinase and transcription factor activation)	12/499	40/5022	0.00033586	0.038414	0.035884	7425/1958/3726/23237/1959/1961/8941/1960/2354/10221/4209/4665
CC	GO:0030658	transport vesicle membrane	25/862	132/8188	0.00249065	0.038605	0.0338203	7781/22895/6861/6855/80863/5864/6804/4900/6853/388662/6844/112476/23025/9381/8448/91683/9900/122616/537/155066/9501/5798/57030/84258/9145	25
MF	GO:0000149	SNARE binding	15/860	49/7988	0.000124638	0.0387843	0.0379473	10815/6861/6804/6844/112476/6812/8938/23025/112755/91683/10814/8775/84258/2801/8447	15
MF	GO:0005544	calcium-dependent phospholipid binding	11/860	30/7988	0.000167414	0.0387843	0.0379473	22895/6861/9362/309/8448/91683/27132/84258/23344/8447/151835	11
BP	GO:0007623	circadian rhythm	21/820	92/7785	0.000457966	0.0417869	0.0415437	1958/5582/8864/6121/8553/5158/1960/7071/4843/22809/9500/54551/3615/220202/2155/8792/11280/1141/1408/10514/9967	21
R-HSA-72203	R-HSA-72203	Processing of Capped Intron-Containing Pre-mRNA	20/499	91/5022	0.000468124	0.0425586	0.0397556	199746/51634/10189/51729/10992/24148/11325/51428/27238/27339/3550/8449/91603/4236/2962/57794/26121/10250/5434/9410
R-HSA-181430	R-HSA-181430	Norepinephrine Neurotransmitter Release Cycle	6/499	12/5022	0.000511633	0.0425586	0.0397556	10815/5864/6804/6844/6812/8541
R-HSA-264642	R-HSA-264642	Acetylcholine Neurotransmitter Release Cycle	6/499	12/5022	0.000511633	0.0425586	0.0397556	10815/5864/6804/6844/6812/8541
BP	GO:0045104	intermediate filament cytoskeleton organization	11/820	34/7785	0.000484308	0.0432297	0.0429781	1674/4744/3852/5493/4741/3872/286077/7062/631/3892/3881	11
R-HSA-390466	R-HSA-390466	Chaperonin-mediated protein folding	13/499	48/5022	0.000579039	0.0441517	0.0412438	2785/7280/2769/10382/7846/60/8237/51764/10383/11328/26270/2786/2629
CC	GO:0043195	terminal bouton	8/862	25/8188	0.00308121	0.0447739	0.0392246	10815/6855/5864/23025/4852/8492/10814/10874	8
CC	GO:0071013	catalytic step 2 spliceosome	8/862	25/8188	0.00308121	0.0447739	0.0392246	2483/10189/10992/24148/51428/27339/10250/9410	8
CC	GO:0045211	postsynaptic membrane	28/862	156/8188	0.00321663	0.0453252	0.0397077	23237/22895/1132/10368/80863/6804/4900/59283/2563/112476/80852/160622/10675/1128/23109/9746/1135/2906/3761/6529/491/22883/440073/1145/1141/409/3756/440829	28
R-HSA-6807878	R-HSA-6807878	COPI-mediated anterograde transport	11/499	37/5022	0.000645937	0.045464	0.0424697	7280/10382/7846/286/6710/10383/8775/2801/1639/10540/6712
CC	GO:0099081	supramolecular polymer	71/862	493/8188	0.00335211	0.045845	0.040163	4629/1674/4744/7280/11155/3852/25999/6331/5493/4741/25876/51673/57576/71/5881/10382/4625/7846/51676/27175/55800/3872/84557/203068/57644/286077/7283/2010/4636/64837/22924/113146/91156/8522/1759/2483/57158/115557/286/10726/631/24137/3753/3892/11346/284076/10383/64147/1238/92235/27243/3619/4001/79969/128866/3835/91978/113220/2801/11151/3881/4236/1639/83658/10540/56203/10300/2039/226/9172/29780	71
R-HSA-190828	R-HSA-190828	Gap junction trafficking	10/499	32/5022	0.000734368	0.0459984	0.0429689	7280/2705/71/10382/7846/60/1759/125111/10383/219770
R-HSA-112314	R-HSA-112314	Neurotransmitter receptors and postsynaptic signal transmission	23/499	115/5022	0.000754072	0.0459984	0.0429689	2785/7280/5582/10368/4900/59283/5923/57576/10382/7846/80852/1135/5575/51764/5566/2906/3761/10383/2786/1145/1141/3768/84254
CC	GO:0005684	U2-type spliceosomal complex	9/862	31/8188	0.00361749	0.0467983	0.0409982	51634/10992/24148/27339/3550/8449/4236/26121/9410	9
CC	GO:0005938	cell cortex	27/862	150/8188	0.00362309	0.0467983	0.0409982	23237/25999/89958/5881/6812/23025/60/2010/4843/2185/9854/364/9478/6710/631/2319/6624/4691/752/11151/10211/1639/26059/1627/8541/2039/6712	27
R-HSA-9662360	R-HSA-9662360	Sensory processing of sound by inner hair cells of the cochlea	11/499	38/5022	0.000829282	0.0474246	0.0443011	6855/5864/6804/6853/71/6844/9381/60/25794/9478/491
BP	GO:1902074	response to salt	38/820	210/7785	0.0005592	0.0488527	0.0485684	1958/3726/284111/6861/1132/5582/6331/5179/3208/80339/9362/71/2769/7846/2664/2354/1816/91683/84557/1128/1135/7222/27132/2185/6529/55503/57192/79085/2155/84258/43/5603/8437/1141/2039/3756/54795/151835	38

## Sheet: Module blue
ONTOLOGY	ID	Description	GeneRatio	BgRatio	pvalue	p.adjust	qvalue	geneID	Count
BP	GO:0050907	detection of chemical stimulus involved in sensory perception	20/703	43/7785	1.3052e-10	5.05112e-07	5.05112e-07	26246/127062/391192/50832/26659/81466/259295/50838/391191/4995/50839/338755/54429/50840/259290/391190/123041/259293/342372/391194	20
CC	GO:0005929	cilium	71/771	382/8188	1.04262e-08	4.47286e-06	4.32415e-06	2735/117155/3766/50832/55835/1768/201625/6926/1262/857/89876/2736/56123/285331/5156/64072/768206/27185/56121/5664/80705/196385/83450/26160/25914/27031/2842/7802/255758/283726/123041/132884/22832/56171/150696/126820/2121/200162/132320/340393/93233/11064/5727/5535/55112/130540/80184/203286/1770/118491/27019/339829/402160/7399/84288/83894/152015/5311/51199/4867/27130/10692/8481/80258/83449/480/85462…	71
BP	GO:0009593	detection of chemical stimulus	22/703	64/7785	1.5952e-08	2.85052e-05	2.85052e-05	26246/127062/391192/50832/26659/81466/259295/50838/391191/4995/50839/338755/54429/3779/27094/50840/259290/391190/123041/259293/342372/391194	22
BP	GO:0007606	sensory perception of chemical stimulus	22/703	65/7785	2.2097e-08	2.85052e-05	2.85052e-05	26246/127062/391192/50832/26659/81466/259295/1262/50838/391191/4995/50839/338755/54429/57191/50840/259290/391190/123041/259293/342372/391194	22
MF	GO:0000978	RNA polymerase II cis-regulatory region sequence-specific DNA binding	82/729	499/7988	5.55716e-08	3.5677e-05	3.50979e-05	2735/7757/9480/29842/4929/284390/285346/284443/134187/4776/6926/442319/2736/429/7617/11166/55079/113835/100289635/7565/84107/9096/5241/11281/147660/654254/51351/85416/4774/115560/100130086/4821/55713/170959/167465/55636/162963/168544/84765/158431/57573/2308/125893/7652/2100/6932/7691/147687/5990/84911/6911/222696/2297/5013/84436/653404/730051/163223/54807/4211/4808/57232/80345/7291/7771/400720/21…	82
BP	GO:0050911	detection of chemical stimulus involved in sensory perception of smell	11/703	19/7785	1.161e-07	0.000112327	0.000112327	26246/127062/391192/26659/81466/391191/4995/338755/391190/123041/391194	11
R-HSA-9752946	R-HSA-9752946	Expression and translocation of olfactory receptors	11/416	21/5022	1.8238e-07	0.00012065	0.00012065	26246/127062/391192/26659/81466/391191/4995/338755/391190/391194/1879	11
R-HSA-381753	R-HSA-381753	Olfactory Signaling Pathway	12/416	26/5022	2.95348e-07	0.00012065	0.00012065	26246/127062/391192/26659/81466/1262/391191/4995/338755/391190/391194/1879	12
MF	GO:0004984	olfactory receptor activity	10/729	17/7988	4.0546e-07	0.000130153	0.00012804	26246/127062/391192/26659/81466/391191/4995/338755/391190/391194	10
BP	GO:0050906	detection of stimulus involved in sensory perception	24/703	89/7785	6.54555e-07	0.000506626	0.000506626	26246/127062/391192/50832/26659/81466/259295/285331/50838/391191/4995/56925/50839/338755/54429/50840/259290/2047/391190/123041/259293/342372/117532/391194	24
MF	GO:0008527	taste receptor activity	9/729	16/7988	2.65832e-06	0.00056888	0.000559646	50832/259295/50838/50839/54429/50840/259290/259293/342372	9
MF	GO:0033038	bitter taste receptor activity	8/729	13/7988	3.93785e-06	0.000632025	0.000621766	50832/259295/50838/50839/54429/50840/259290/259293	8
R-HSA-420499	R-HSA-420499	Class C/3 (Metabotropic glutamate/pheromone receptors)	9/416	18/5022	4.17109e-06	0.00113593	0.00113593	50832/259295/50838/50839/54429/50840/259294/259290/259293	9
CC	GO:0030286	dynein complex	13/771	34/8188	5.89223e-06	0.00126388	0.00122186	1768/201625/27185/196385/7802/255758/56171/126820/93233/55112/1770/118491/27019	13
R-HSA-9709957	R-HSA-9709957	Sensory Perception	29/416	148/5022	7.94314e-06	0.00162239	0.00162239	26246/127062/6385/391192/50832/26659/81466/259295/1262/50838/64072/391191/4995/50839/338755/54429/3779/50840/259290/391190/259293/776/8608/117532/285440/391194/1879/2239/24	29
BP	GO:0007608	sensory perception of smell	12/703	30/7785	5.02751e-06	0.00324274	0.00324274	26246/127062/391192/26659/81466/1262/391191/4995/338755/391190/123041/391194	12
BP	GO:0051606	detection of stimulus	32/703	157/7785	8.12393e-06	0.00449138	0.00449138	7273/26246/127062/391192/50832/26659/81466/259295/285331/50838/391191/4995/10886/56925/50839/338755/54429/3779/27094/50840/259290/2047/391190/123041/259293/342372/117532/2191/391194/5311/10692/24	32
CC	GO:0005930	axoneme	21/771	95/8188	0.000156942	0.0168321	0.0162724	2735/1768/201625/89876/196385/83450/26160/7802/255758/283726/22832/56171/126820/200162/93233/1770/118491/27019/339829/80258/146845	21
CC	GO:0097014	ciliary plasm	21/771	95/8188	0.000156942	0.0168321	0.0162724	2735/1768/201625/89876/196385/83450/26160/7802/255758/283726/22832/56171/126820/200162/93233/1770/118491/27019/339829/80258/146845	21
CC	GO:0031514	motile cilium	27/771	141/8188	0.000254658	0.0218497	0.0211232	117155/89876/80705/196385/83450/26160/7802/283726/200162/340393/5535/130540/1770/118491/27019/402160/84288/83894/152015/5311/4867/8481/83449/480/90410/146845/161142	27
BP	GO:0031998	regulation of fatty acid beta-oxidation	7/703	13/7785	5.02106e-05	0.0242894	0.0242894	84879/32/440503/1374/23417/7291/254013	7
CC	GO:0005858	axonemal dynein complex	7/771	16/8188	0.00034159	0.0244237	0.0236116	201625/56171/126820/93233/1770/118491/27019	7
BP	GO:0050912	detection of chemical stimulus involved in sensory perception of taste	9/703	22/7785	6.41691e-05	0.0275927	0.0275927	50832/259295/50838/50839/54429/50840/259290/259293/342372	9
BP	GO:0001580	detection of chemical stimulus involved in sensory perception of bitter taste	8/703	18/7785	8.18592e-05	0.0316795	0.0316795	50832/259295/50838/50839/54429/50840/259290/259293	8
BP	GO:0046320	regulation of fatty acid oxidation	9/703	23/7785	9.70454e-05	0.0341423	0.0341423	84879/32/440503/1374/23417/7291/2327/37/254013	9
CC	GO:0005814	centriole	17/771	77/8188	0.000658591	0.0403622	0.0390203	10841/55835/22995/80705/25914/283726/22832/132320/6093/80184/57639/51199/10198/8481/152185/90410/134359	17

## Sheet: Module green
Column1	ID	Description	GeneRatio	BgRatio	pvalue	p.adjust	qvalue	geneID	Count
CC	GO:0140535	intracellular protein-containing complex	84/849	337/8188	4.31345e-15	2.01438e-12	1.75262e-12	5567/54800/92703/80006/25898/5534/5573/5532/27430/5718/29883/282991/11146/8649/1163/84541/6921/51646/9493/221830/5716/26258/5684/23142/5440/90293/119032/6884/4338/200933/196394/1977/996/10575/6500/5563/5706/56938/25847/5917/10213/80323/196/5427/51377/317649/9519/10116/57563/6950/5562/2957/79699/283459/55832/51185/54931/201456/9978/3981/122553/5431/246184/6045/254170/55197/9616/8065/81488/51529/95…	84
CC	GO:0000151	ubiquitin ligase complex	37/849	120/8188	4.78017e-10	1.06088e-07	9.23024e-08	54800/92703/25898/11146/1163/84541/6921/51646/23142/90293/200933/196394/996/6500/25847/10116/57563/79699/55832/51185/201456/9978/246184/6045/254170/9616/8065/51529/340578/51009/26994/9604/64839/51003/84259/55958/8453	37
CC	GO:0031461	cullin-RING ubiquitin ligase complex	28/849	76/8188	6.81508e-10	1.06088e-07	9.23024e-08	54800/92703/11146/1163/84541/6921/90293/200933/196394/996/6500/25847/10116/57563/79699/55832/51185/201456/9978/246184/254170/9616/8065/51529/340578/64839/55958/8453	28
CC	GO:1990234	transferase complex	66/849	309/8188	5.27152e-09	6.15451e-07	5.35476e-07	130399/5567/54800/92703/25898/5573/27430/11146/50855/1163/84541/6921/51646/2079/221830/5218/9474/23142/5440/90293/6884/200933/116150/196394/996/645121/6500/5563/25847/5427/9134/8835/51719/9519/10116/1603/57563/5562/2957/79699/55832/51185/7991/54931/201456/9978/5431/246184/6045/254170/55197/9616/8065/81488/51529/340578/51009/26994/1121/9604/64839/51003/64343/84259/55958/8453	66
MF	GO:0097602	cullin family protein binding	10/826	15/7988	2.45518e-07	0.000162042	0.000159199	23142/90293/6500/54793/9978/9616/51529/53339/84259/55958	10
CC	GO:0019866	organelle inner membrane	52/849	267/8188	4.47667e-06	0.00038181	0.000332195	84833/29078/4697/4698/1337/1345/25994/1346/9167/4724/51373/84233/1349/7381/51805/286097/9556/115286/55972/26521/1329/28982/4718/27089/4711/54205/10166/64981/55013/55863/55186/64983/10128/51318/4712/28977/131118/23333/157378/256979/54968/6392/3945/28998/26049/29103/4976/8034/5250/65080/51241/57129	52
CC	GO:0005743	mitochondrial inner membrane	48/849	240/8188	4.90548e-06	0.00038181	0.000332195	84833/29078/4697/4698/1337/1345/25994/1346/9167/4724/51373/84233/1349/7381/51805/286097/9556/115286/55972/26521/1329/28982/4718/27089/4711/54205/10166/64981/55013/55863/55186/64983/51318/4712/28977/131118/157378/54968/6392/3945/28998/29103/4976/8034/5250/65080/51241/57129	48
CC	GO:0098798	mitochondrial protein-containing complex	34/849	152/8188	1.0357e-05	0.000690959	0.000601173	84833/4697/9804/4698/1337/1345/1346/9167/4724/51373/1349/7381/286097/9556/26521/1329/4718/27089/63899/4711/64981/55013/64983/51318/4712/2395/28977/131118/6392/28998/54931/29103/65080/57129	34
CC	GO:0034506	chromosome, centromeric core domain	8/849	14/8188	2.19561e-05	0.00102535	0.000892111	8364/8360/8361/8970/8335/8365/8362/121504	8
CC	GO:0043505	CENP-A containing nucleosome	8/849	14/8188	2.19561e-05	0.00102535	0.000892111	8364/8360/8361/8970/8335/8365/8362/121504	8
CC	GO:0061638	CENP-A containing chromatin	8/849	14/8188	2.19561e-05	0.00102535	0.000892111	8364/8360/8361/8970/8335/8365/8362/121504	8
CC	GO:0031966	mitochondrial membrane	63/849	367/8188	3.21729e-05	0.00136589	0.0011884	84833/29078/4697/9804/4698/1337/1345/25994/1346/9167/28978/4724/51373/84233/1349/7381/51805/286097/9556/115286/55972/26521/1329/28982/4718/27089/4711/54205/10166/64981/55013/55863/493856/55186/23305/374986/91137/64983/2182/84896/2631/51318/4712/28977/131118/157378/54968/6392/3945/65991/3845/55156/28998/55326/29103/4976/8034/5250/51335/65080/51241/57129/90624	63
CC	GO:0070469	respirasome	18/849	65/8188	7.13216e-05	0.0027756	0.00241492	4697/4698/1337/1345/25994/1346/9167/4724/1349/7381/1329/4718/27089/4711/54205/4712/6392/205327	18
CC	GO:0005740	mitochondrial envelope	64/849	391/8188	0.000120977	0.00434586	0.00378114	84833/29078/4697/9804/4698/1337/1345/25994/1346/9167/28978/4724/51373/84233/1349/7381/51805/286097/9556/115286/55972/26521/1329/28982/4718/27089/4711/54205/10166/64981/55013/55863/493856/55186/23305/374986/91137/64983/2182/84896/2631/51318/4712/28977/131118/157378/54968/6392/3945/65991/3845/55156/28998/55326/29103/4976/57001/8034/5250/51335/65080/51241/57129/90624	64
CC	GO:0019005	SCF ubiquitin ligase complex	11/849	31/8188	0.000167631	0.0055917	0.00486509	92703/1163/200933/196394/6500/201456/9978/254170/8065/64839/8453	11
R-HSA-180024	R-HSA-180024	DARPP-32 events	10/543	19/5022	7.52183e-06	0.00586031	0.00503623	5567/805/5534/5573/5532/5577/5515/801/5516/5530	10
R-HSA-69306	R-HSA-69306	DNA Replication	27/543	111/5022	3.30876e-05	0.00586031	0.00503623	8364/8360/8361/8970/8353/5718/5000/8335/8365/55388/8339/5716/5684/8362/996/6500/5706/10213/5427/9134/9978/246184/3018/8350/121504/51529/5001	27
R-HSA-211000	R-HSA-211000	Gene Silencing by RNA	19/543	65/5022	3.34736e-05	0.00586031	0.00503623	8364/8360/8361/122402/56165/8970/5901/8353/8335/8365/8339/113802/5440/8362/5431/3018/8350/121504/55706	19
R-HSA-69002	R-HSA-69002	DNA Replication Pre-Initiation	24/543	94/5022	3.89226e-05	0.00586031	0.00503623	8364/8360/8361/8970/8353/5718/5000/8335/8365/55388/8339/5716/5684/8362/996/5706/10213/5427/246184/3018/8350/121504/51529/5001	24
R-HSA-68616	R-HSA-68616	Assembly of the ORC complex at the origin of replication	14/543	40/5022	4.06011e-05	0.00586031	0.00503623	8364/8360/8361/8970/8353/5000/8335/8365/8339/8362/3018/8350/121504/5001	14
R-HSA-5628897	R-HSA-5628897	TP53 Regulates Metabolic Genes	16/543	50/5022	4.11636e-05	0.00586031	0.00503623	4697/7295/1337/1345/9167/1349/1329/8649/54205/50484/2744/10128/5563/5562/10542/51241	16
R-HSA-611105	R-HSA-611105	Respiratory electron transport	19/543	67/5022	5.32969e-05	0.00586031	0.00503623	29078/4697/4698/1337/1345/9167/4724/1349/7381/1329/4718/27089/4711/54205/55863/10128/4712/6392/51241	19
R-HSA-68867	R-HSA-68867	Assembly of the pre-replicative complex	22/543	84/5022	5.36708e-05	0.00586031	0.00503623	8364/8360/8361/8970/8353/5718/5000/8335/8365/8339/5716/5684/8362/996/5706/10213/246184/3018/8350/121504/51529/5001	22
R-HSA-5578749	R-HSA-5578749	Transcriptional regulation by small RNAs	16/543	51/5022	5.40952e-05	0.00586031	0.00503623	8364/8360/8361/8970/5901/8353/8335/8365/8339/5440/8362/5431/3018/8350/121504/55706	16
CC	GO:1903293	phosphatase complex	9/849	22/8188	0.000189467	0.00589875	0.00513224	5507/54704/5534/5532/57718/255919/5515/5516/5530	9
CC	GO:0031462	Cul2-RING ubiquitin ligase complex	6/849	11/8188	0.000356597	0.0104082	0.00905569	11146/6921/10116/79699/9978/8453	6
hsa04120	hsa04120	Ubiquitin mediated proteolysis	16/394	53/3872	4.18071e-05	0.0120404	0.01153	25898/6921/3093/90293/996/6500/25847/9886/9978/246184/140739/9616/8065/51529/55958/8453	16
MF	GO:0099095	ligand-gated monoatomic anion channel activity	8/826	15/7988	4.19057e-05	0.0138289	0.0135863	8001/2554/2557/2566/2561/2742/2743/2562	8
CC	GO:0008287	protein serine/threonine phosphatase complex	8/849	20/8188	0.000521533	0.0143268	0.0124651	5507/5534/5532/57718/255919/5515/5516/5530	8
R-HSA-73772	R-HSA-73772	RNA Polymerase I Promoter Escape	14/543	45/5022	0.000174815	0.0157977	0.0135762	8364/8360/8361/8970/8353/8335/8365/8339/221830/5440/8362/3018/8350/121504	14
R-HSA-8951664	R-HSA-8951664	Neddylation	24/543	103/5022	0.000185311	0.0157977	0.0135762	5718/84541/6921/9318/5716/5684/23142/51138/90293/6500/5706/10213/8835/10116/55832/201456/9978/140739/9616/8065/53339/84259/55958/8453	24
R-HSA-427413	R-HSA-427413	NoRC negatively regulates rRNA expression	14/543	46/5022	0.000226838	0.0157977	0.0135762	8364/8360/8361/8970/8353/8335/8365/8339/221830/5440/8362/3018/8350/121504	14
R-HSA-5250924	R-HSA-5250924	B-WICH complex positively regulates rRNA expression	14/543	46/5022	0.000226838	0.0157977	0.0135762	8364/8360/8361/8970/8353/8335/8365/8339/221830/5440/8362/3018/8350/121504	14
R-HSA-912446	R-HSA-912446	Meiotic recombination	14/543	46/5022	0.000226838	0.0157977	0.0135762	8364/8360/8361/8970/8353/8335/8365/8339/8362/5932/3018/8350/121504/5889	14
R-HSA-195721	R-HSA-195721	Signaling by WNT	36/543	184/5022	0.000246819	0.0160432	0.0137872	8364/8360/8361/7476/805/8970/5534/8353/5532/5718/22943/8335/8365/50855/8339/5716/5684/55737/8362/340419/5515/51699/6500/5706/801/1213/7976/10213/8724/3845/9978/3018/8350/121504/5516/5530	36
R-HSA-5250941	R-HSA-5250941	Negative epigenetic regulation of rRNA expression	14/543	47/5022	0.000291647	0.0177722	0.0152731	8364/8360/8361/8970/8353/8335/8365/8339/221830/5440/8362/3018/8350/121504	14
CC	GO:0098978	glutamatergic synapse	39/849	223/8188	0.000703687	0.0179401	0.0156089	793/5217/814/389941/7476/5534/9456/5573/5532/5577/2566/139065/81831/2561/2982/27253/55737/26045/490/200933/84896/1977/6326/5063/3356/26052/348980/165257/3751/5048/23767/347731/8976/1004/51738/3736/785/401190/5530	39
CC	GO:0005759	mitochondrial matrix	35/849	194/8188	0.000731155	0.0179401	0.0156089	54704/51373/384/8803/51805/5165/63899/64981/81689/2744/4942/51022/64983/10128/10935/51318/2395/387787/28977/131118/160760/84340/55347/4285/28998/54931/205327/29103/166785/57001/65080/123688/57129/90624/60493	35
CC	GO:0070069	cytochrome complex	9/849	26/8188	0.000812401	0.0179401	0.0156089	4697/1337/1345/1346/9167/1349/7381/1329/27089	9
CC	GO:0098800	inner mitochondrial membrane protein complex	21/849	98/8188	0.000904939	0.0179401	0.0156089	84833/4697/4698/1337/1345/1346/9167/4724/1349/7381/286097/9556/1329/4718/27089/4711/55013/4712/131118/6392/29103	21
CC	GO:0098803	respiratory chain complex	15/849	60/8188	0.000923605	0.0179401	0.0156089	4697/4698/1337/1345/1346/9167/4724/1349/7381/1329/4718/27089/4711/4712/6392	15
CC	GO:0005751	mitochondrial respiratory chain complex IV	7/849	17/8188	0.00096039	0.0179401	0.0156089	4697/1337/1345/1346/9167/1349/1329	7
CC	GO:0031463	Cul3-RING ubiquitin ligase complex	7/849	17/8188	0.00096039	0.0179401	0.0156089	54800/11146/84541/90293/57563/9978/55958	7
CC	GO:0045277	respiratory chain complex IV	7/849	17/8188	0.00096039	0.0179401	0.0156089	4697/1337/1345/1346/9167/1349/1329	7
R-HSA-73728	R-HSA-73728	RNA Polymerase I Promoter Opening	12/543	37/5022	0.000328954	0.0187503	0.0161136	8364/8360/8361/8970/8353/8335/8365/8339/8362/3018/8350/121504	12
R-HSA-5250913	R-HSA-5250913	Positive epigenetic regulation of rRNA expression	14/543	48/5022	0.000371709	0.0187503	0.0161136	8364/8360/8361/8970/8353/8335/8365/8339/221830/5440/8362/3018/8350/121504	14
R-HSA-5625886	R-HSA-5625886	Activated PKN1 stimulates transcription of AR (androgen receptor) regulated genes KLK2 and KLK3	12/543	38/5022	0.000434433	0.0187503	0.0161136	8364/8360/8361/8970/8353/8335/8365/8339/8362/3018/8350/121504	12
R-HSA-9670095	R-HSA-9670095	Inhibition of DNA recombination at telomere	12/543	38/5022	0.000434433	0.0187503	0.0161136	8364/8360/8361/8970/8335/8365/8339/5440/8362/5431/3018/121504	12
R-HSA-73854	R-HSA-73854	RNA Polymerase I Promoter Clearance	14/543	49/5022	0.00046983	0.0187503	0.0161136	8364/8360/8361/8970/8353/8335/8365/8339/221830/5440/8362/3018/8350/121504	14
R-HSA-68875	R-HSA-68875	Mitotic Prophase	18/543	73/5022	0.000566643	0.0187503	0.0161136	8364/8360/8361/8970/8353/5862/8335/8365/10776/8339/8362/255919/5515/3018/8350/121504/5516/55706	18
R-HSA-427359	R-HSA-427359	SIRT1 negatively regulates rRNA expression	12/543	39/5022	0.000567067	0.0187503	0.0161136	8364/8360/8361/8970/8353/8335/8365/8339/8362/3018/8350/121504	12
R-HSA-427389	R-HSA-427389	ERCC6 (CSB) and EHMT2 (G9a) positively regulate rRNA expression	12/543	39/5022	0.000567067	0.0187503	0.0161136	8364/8360/8361/8970/8353/8335/8365/8339/8362/3018/8350/121504	12
R-HSA-5334118	R-HSA-5334118	DNA methylation	12/543	39/5022	0.000567067	0.0187503	0.0161136	8364/8360/8361/8970/8353/8335/8365/8339/8362/3018/8350/121504	12
R-HSA-73864	R-HSA-73864	RNA Polymerase I Transcription	14/543	50/5022	0.000589178	0.0187503	0.0161136	8364/8360/8361/8970/8353/8335/8365/8339/221830/5440/8362/3018/8350/121504	14
R-HSA-110330	R-HSA-110330	Recognition and association of DNA glycosylase with site containing an affected purine	10/543	29/5022	0.000596958	0.0187503	0.0161136	8364/8360/8361/8970/8335/8365/8339/8362/3018/121504	10
R-HSA-110331	R-HSA-110331	Cleavage of the damaged purine	10/543	29/5022	0.000596958	0.0187503	0.0161136	8364/8360/8361/8970/8335/8365/8339/8362/3018/121504	10
R-HSA-171306	R-HSA-171306	Packaging Of Telomere Ends	10/543	29/5022	0.000596958	0.0187503	0.0161136	8364/8360/8361/8970/8335/8365/8339/8362/3018/121504	10
R-HSA-73927	R-HSA-73927	Depurination	10/543	29/5022	0.000596958	0.0187503	0.0161136	8364/8360/8361/8970/8335/8365/8339/8362/3018/121504	10
R-HSA-983168	R-HSA-983168	Antigen processing: Ubiquitination & Proteasome degradation	26/543	124/5022	0.000601397	0.0187503	0.0161136	25898/5718/11146/84541/6921/5716/5684/3093/90293/996/6500/5706/25847/10213/51132/201456/9978/246184/140739/9616/8065/51529/9604/53339/55958/8453	26
R-HSA-69620	R-HSA-69620	Cell Cycle Checkpoints	30/543	151/5022	0.000615395	0.0187503	0.0161136	8364/8360/8361/8655/8970/5718/5000/8365/55388/8339/55055/5716/5684/8362/5515/348235/996/5706/10213/9134/5048/246184/5932/3018/121504/51529/5810/5001/5516/147841	30
CC	GO:0045211	postsynaptic membrane	29/849	156/8188	0.00125202	0.0224882	0.019566	8001/2554/4986/1607/2557/2566/81831/2561/27253/6546/10159/26045/3747/25945/57528/200933/84896/8825/2742/3356/26052/348980/2743/3751/2562/23767/347731/3736/401190	29
CC	GO:0005746	mitochondrial respirasome	15/849	62/8188	0.00132685	0.0229495	0.0199674	4697/4698/1337/1345/1346/9167/4724/1349/7381/1329/4718/27089/4711/4712/6392	15
CC	GO:0000315	organellar large ribosomal subunit	8/849	23/8188	0.0015304	0.0246447	0.0214422	63899/64981/64983/51318/28977/28998/65080/57129	8
CC	GO:0005762	mitochondrial large ribosomal subunit	8/849	23/8188	0.0015304	0.0246447	0.0214422	63899/64981/64983/51318/28977/28998/65080/57129	8
hsa04114	hsa04114	Oocyte meiosis	16/394	59/3872	0.000173701	0.0250129	0.0239524	5567/805/5534/5532/9232/5515/996/6500/801/25847/9134/9978/246184/51529/5516/5530	16
R-HSA-212300	R-HSA-212300	PRC2 methylates histones and DNA	12/543	41/5022	0.000935518	0.0260609	0.0223962	8364/8360/8361/8970/8353/8335/8365/8339/8362/3018/8350/121504	12
R-HSA-606279	R-HSA-606279	Deposition of new CENPA-containing nucleosomes at the centromere	12/543	41/5022	0.000935518	0.0260609	0.0223962	8364/8360/8361/8970/8335/8365/8339/8362/55320/54069/3018/121504	12
R-HSA-774815	R-HSA-774815	Nucleosome assembly	12/543	41/5022	0.000935518	0.0260609	0.0223962	8364/8360/8361/8970/8335/8365/8339/8362/55320/54069/3018/121504	12
MF	GO:0005237	inhibitory extracellular ligand-gated monoatomic ion channel activity	7/826	13/7988	0.000120833	0.0265834	0.026117	8001/2554/2557/2566/2561/2742/2743	7
R-HSA-5576892	R-HSA-5576892	Phase 0 - rapid depolarisation	8/543	21/5022	0.00100363	0.0271818	0.0233595	2257/805/6332/6323/6326/801/2258/2259	8
R-HSA-2299718	R-HSA-2299718	Condensation of Prophase Chromosomes	12/543	42/5022	0.00118386	0.0283554	0.024368	8364/8360/8361/8970/8353/8335/8365/8339/8362/3018/8350/121504	12
R-HSA-111933	R-HSA-111933	Calmodulin induced events	7/543	17/5022	0.00122459	0.0283554	0.024368	814/5567/805/5573/5577/5136/801	7
R-HSA-111997	R-HSA-111997	CaM pathway	7/543	17/5022	0.00122459	0.0283554	0.024368	814/5567/805/5573/5577/5136/801	7
R-HSA-163200	R-HSA-163200	Respiratory electron transport, ATP synthesis by chemiosmotic coupling, and heat production by uncoupling proteins.	19/543	84/5022	0.0012523	0.0283554	0.024368	29078/4697/4698/1337/1345/9167/4724/1349/7381/1329/4718/27089/4711/54205/55863/10128/4712/6392/51241	19
R-HSA-1428517	R-HSA-1428517	The citric acid (TCA) cycle and respiratory electron transport	23/543	110/5022	0.00127559	0.0283554	0.024368	29078/4697/4698/1337/1345/54704/9167/4724/1349/8803/7381/1329/4718/27089/5165/4711/54205/55863/10128/4712/6392/3945/51241	23
R-HSA-68886	R-HSA-68886	M Phase	38/543	215/5022	0.00132945	0.0283554	0.024368	8364/8360/8361/8655/440145/8970/5901/8353/5718/5577/5862/8335/8365/10776/8339/55055/9493/9232/5716/5684/8362/255919/5515/348235/7341/996/5706/10213/5048/246184/3018/23047/8350/121504/51529/5516/147841/55706	38
R-HSA-5617472	R-HSA-5617472	Activation of anterior HOX genes in hindbrain development during early embryogenesis	15/543	60/5022	0.00138164	0.0283554	0.024368	8364/8360/8361/8970/8353/8335/8365/5915/8339/5440/8362/5431/3018/8350/121504	15
R-HSA-5619507	R-HSA-5619507	Activation of HOX genes during differentiation	15/543	60/5022	0.00138164	0.0283554	0.024368	8364/8360/8361/8970/8353/8335/8365/5915/8339/5440/8362/5431/3018/8350/121504	15
R-HSA-977225	R-HSA-977225	Amyloid fiber formation	15/543	60/5022	0.00138164	0.0283554	0.024368	793/8364/8360/8361/8970/8353/8335/3015/8365/8339/8362/3018/8350/121504/83464	15
R-HSA-110328	R-HSA-110328	Recognition and association of DNA glycosylase with site containing an affected pyrimidine	10/543	32/5022	0.00142504	0.0283554	0.024368	8364/8360/8361/8970/8335/8365/8339/8362/3018/121504	10
R-HSA-110329	R-HSA-110329	Cleavage of the damaged pyrimidine	10/543	32/5022	0.00142504	0.0283554	0.024368	8364/8360/8361/8970/8335/8365/8339/8362/3018/121504	10
R-HSA-73928	R-HSA-73928	Depyrimidination	10/543	32/5022	0.00142504	0.0283554	0.024368	8364/8360/8361/8970/8335/8365/8339/8362/3018/121504	10
R-HSA-73929	R-HSA-73929	Base-Excision Repair, AP Site Formation	10/543	32/5022	0.00142504	0.0283554	0.024368	8364/8360/8361/8970/8335/8365/8339/8362/3018/121504	10
R-HSA-4551638	R-HSA-4551638	SUMOylation of chromatin organization proteins	9/543	27/5022	0.0014774	0.0283791	0.0243884	8364/8360/8361/8365/8362/7341/6045/121504/55706	9
R-HSA-9710421	R-HSA-9710421	Defective pyroptosis	12/543	43/5022	0.00148445	0.0283791	0.0243884	8364/8360/8361/8970/8353/8335/8365/8339/8362/3018/8350/121504	12
CC	GO:0000786	nucleosome	15/849	64/8188	0.00186846	0.0290857	0.0253062	8364/8360/8361/8970/8353/440686/8335/3015/8365/8339/8362/64431/3018/8350/121504	15
BP	GO:0032543	mitochondrial translation	14/811	39/7785	1.97849e-05	0.0307738	0.0303133	51373/63899/64981/64983/10128/51318/28977/84340/283459/28998/54931/51335/65080/57129	14
BP	GO:0061644	protein localization to CENP-A containing chromatin	8/811	14/7785	2.27036e-05	0.0307738	0.0303133	8364/8360/8361/8970/8335/8365/8362/121504	8
BP	GO:0140053	mitochondrial gene expression	16/811	50/7785	2.69719e-05	0.0307738	0.0303133	51373/63899/64981/64983/10128/51318/28977/84340/5562/283459/28998/54931/51335/65080/57129/60493	16
BP	GO:0007610	behavior	58/811	328/7785	3.09986e-05	0.0307738	0.0303133	793/10888/3251/4986/2257/814/2740/9456/5532/55074/112609/3062/5577/257194/54112/3352/157753/22943/2566/2744/2115/1602/8195/10550/22911/27253/55737/91137/590/84896/1977/27306/6323/6326/2395/4889/3356/348980/2258/2743/3751/3776/5562/6870/51185/3845/5048/5621/51247/10752/10396/7068/51738/51009/57282/23287/785/55342	58
R-HSA-111996	R-HSA-111996	Ca-dependent events	7/543	18/5022	0.00181948	0.0341152	0.0293179	814/5567/805/5573/5577/5136/801	7
CC	GO:0098982	GABA-ergic synapse	13/849	53/8188	0.00239281	0.0349462	0.0304051	793/2554/2557/2566/2561/2982/27253/26045/490/3747/4889/2743/3751	13
CC	GO:0030424	axon	52/849	340/8188	0.00246651	0.0349462	0.0304051	793/5874/27255/4986/114134/54800/9456/54536/127933/3676/282991/2566/79884/26258/9474/22911/10371/6546/10159/253559/6416/55207/3747/5563/6323/6326/3356/26052/348980/7976/1176/2258/3776/136319/5562/1525/5048/152330/5621/5599/6606/23767/133418/4976/2044/51738/3736/57282/23287/149371/8747/401190	52
CC	GO:0000313	organellar ribosome	9/849	30/8188	0.00254426	0.0349462	0.0304051	51373/63899/64981/64983/51318/28977/28998/65080/57129	9
CC	GO:0005761	mitochondrial ribosome	9/849	30/8188	0.00254426	0.0349462	0.0304051	51373/63899/64981/64983/51318/28977/28998/65080/57129	9
R-HSA-3214815	R-HSA-3214815	HDACs deacetylate histones	13/543	50/5022	0.0019412	0.0352511	0.0302941	8364/8360/8361/8970/8353/8335/8365/8339/79718/8362/3018/8350/121504	13
R-HSA-3214842	R-HSA-3214842	HDMs demethylate histones	8/543	23/5022	0.00198852	0.0352511	0.0302941	8364/8360/8361/8353/8365/8362/8350/121504	8
R-HSA-5620920	R-HSA-5620920	Cargo trafficking to the periciliary membrane	8/543	23/5022	0.00198852	0.0352511	0.0302941	54536/84100/8195/10575/192668/6950/149371/10694	8
R-HSA-5693565	R-HSA-5693565	Recruitment and ATM-mediated phosphorylation of repair and signaling proteins at DNA double strand breaks	11/543	39/5022	0.00211306	0.0361444	0.0310618	8364/8360/8361/8970/8365/8339/8362/7341/5599/3018/121504	11
R-HSA-5693606	R-HSA-5693606	DNA Double Strand Break Response	11/543	39/5022	0.00211306	0.0361444	0.0310618	8364/8360/8361/8970/8365/8339/8362/7341/5599/3018/121504	11
R-HSA-2559580	R-HSA-2559580	Oxidative Stress Induced Senescence	16/543	69/5022	0.00226607	0.0376782	0.0323798	8364/8360/8361/7295/8970/8353/8335/8365/8339/6416/8362/5599/3018/8350/6045/121504	16
R-HSA-163615	R-HSA-163615	PKA activation	5/543	10/5022	0.00230004	0.0376782	0.0323798	5567/805/5573/5577/801	5
R-HSA-111885	R-HSA-111885	Opioid Signalling	13/543	51/5022	0.00235443	0.0376782	0.0323798	814/5567/805/5534/5573/5532/5577/5136/5515/801/5332/5516/5530	13
R-HSA-69278	R-HSA-69278	Cell Cycle, Mitotic	48/543	297/5022	0.00238488	0.0376782	0.0323798	8364/8360/8361/8655/440145/8970/5901/8353/5718/5577/5862/5000/8335/8365/55388/1163/10776/8339/55055/9493/9232/5716/5684/8362/255919/3161/5515/348235/7341/996/6500/5706/10213/5427/9134/5048/2305/9978/246184/3018/23047/8350/121504/51529/5001/5516/147841/55706	48
R-HSA-1640170	R-HSA-1640170	Cell Cycle	55/543	351/5022	0.00239594	0.0376782	0.0323798	8364/8360/8361/8655/440145/8970/5901/8353/5718/5577/5862/5000/8335/8365/55388/1163/10776/8339/55055/9493/9232/5716/5684/5440/8362/255919/3161/5515/348235/7341/996/55320/6500/5706/10213/54069/5427/9134/5048/2305/9978/5431/246184/5932/3018/23047/8350/121504/51529/5810/5001/5889/5516/147841/55706	55
R-HSA-5368287	R-HSA-5368287	Mitochondrial translation	9/543	29/5022	0.00259143	0.0394789	0.0339273	51373/64981/64983/51318/28977/84340/28998/65080/57129	9
R-HSA-5419276	R-HSA-5419276	Mitochondrial translation termination	9/543	29/5022	0.00259143	0.0394789	0.0339273	51373/64981/64983/51318/28977/84340/28998/65080/57129	9
R-HSA-1474165	R-HSA-1474165	Reproduction	16/543	70/5022	0.00265181	0.0397772	0.0341837	8364/8360/8361/8970/8353/8335/8365/8339/8362/5932/3018/8350/121504/5889/8747/79820	16
R-HSA-1500620	R-HSA-1500620	Meiosis	14/543	58/5022	0.00282125	0.0416776	0.0358168	8364/8360/8361/8970/8353/8335/8365/8339/8362/5932/3018/8350/121504/5889	14
R-HSA-8939236	R-HSA-8939236	RUNX1 regulates transcription of genes involved in differentiation of HSCs	17/543	77/5022	0.00292503	0.0425658	0.0365802	8364/8360/8361/8970/8353/5718/8335/8365/8339/5716/5684/8362/5706/10213/3018/8350/121504	17
R-HSA-5693571	R-HSA-5693571	Nonhomologous End-Joining (NHEJ)	10/543	35/5022	0.00300867	0.0431391	0.0370728	8364/8360/8361/8970/8365/8339/8362/3981/3018/121504	10
R-HSA-9711123	R-HSA-9711123	Cellular response to chemical stress	22/543	111/5022	0.00328485	0.0464164	0.0398893	4697/7295/1337/1345/9167/5718/1349/1329/54205/5716/5684/79718/140809/10128/6500/10935/5706/10213/571/9978/51241/64839	22

## Sheet: Module lightgreen
ONTOLOGY	ID	Description	GeneRatio	BgRatio	pvalue	p.adjust	qvalue	geneID	Count
BP	GO:0034198	cellular response to amino acid starvation	-635003	25/7785	9.11412e-06	0.0192983	0.0186018	54407/154743/64121/143686/27244/1386	6
BP	GO:1990928	response to amino acid starvation	-635003	27/7785	1.47203e-05	0.0192983	0.0186018	54407/154743/64121/143686/27244/1386	6
MF	GO:0017018	myosin phosphatase activity	-633907	39/7988	0.000127187	0.0425309	0.0391089	142679/5501/5494/5500/152926/5728	6
MF	GO:0004722	protein serine/threonine phosphatase activity	-633907	45/7988	0.000286824	0.0425309	0.0391089	142679/5501/5494/5500/152926/5728	6
MF	GO:0016791	phosphatase activity	-633785	132/7988	0.000366646	0.0425309	0.0391089	142679/5501/5775/79624/5494/5500/57103/152926/22908/5728	10

## Sheet: Module midnightblue
ONTOLOGY	ID	Description	GeneRatio	BgRatio	pvalue	p.adjust	qvalue	geneID	Count
CC	GO:0030425	dendrite	34/293	312/8188	4.77987e-09	8.9155e-07	7.93112e-07	349667/65078/254263/57537/81628/3748/5914/4923/575/3770/114783/729956/50944/9572/4926/5818/115703/80725/56896/23762/5909/29888/2902/2899/3274/10401/25946/6810/55201/747/8831/80758/50488/57555	34
CC	GO:0097447	dendritic tree	34/293	314/8188	5.63955e-09	8.9155e-07	7.93112e-07	349667/65078/254263/57537/81628/3748/5914/4923/575/3770/114783/729956/50944/9572/4926/5818/115703/80725/56896/23762/5909/29888/2902/2899/3274/10401/25946/6810/55201/747/8831/80758/50488/57555	34
CC	GO:0036477	somatodendritic compartment	42/293	450/8188	7.26807e-09	8.9155e-07	7.93112e-07	349667/65078/254263/57537/81628/3748/5914/4923/575/3770/114783/729956/50944/9572/57699/55238/4926/5818/115703/80725/56896/23762/5909/29888/2902/7226/2899/3274/6376/10401/25946/90249/6810/55201/747/8831/80758/146760/57731/50488/57555/59284	42
CC	GO:0098984	neuron to neuron synapse	24/293	197/8188	1.2478e-07	1.14798e-05	1.02123e-05	482/254263/57479/57537/4923/575/729956/50944/392862/84435/5818/80725/2902/2899/58512/9066/747/8831/80758/9463/54910/50488/57555/59284	24
CC	GO:0099572	postsynaptic specialization	21/293	188/8188	3.2719e-06	0.000240812	0.000214223	254263/57479/57537/575/729956/50944/392862/84435/80725/2902/2899/58512/22839/747/8831/80758/9463/54910/50488/57555/59284	21
CC	GO:0043197	dendritic spine	13/293	81/8188	5.0947e-06	0.000308231	0.000274198	254263/57537/3748/4923/575/729956/50944/9572/115703/29888/2902/6810/747	13
CC	GO:0044309	neuron spine	13/293	82/8188	5.86309e-06	0.000308231	0.000274198	254263/57537/3748/4923/575/729956/50944/9572/115703/29888/2902/6810/747	13
CC	GO:0014069	postsynaptic density	19/293	173/8188	1.24082e-05	0.000570778	0.000507758	254263/57479/57537/575/729956/50944/392862/84435/80725/2902/2899/58512/747/8831/80758/9463/54910/50488/59284	19
CC	GO:0032279	asymmetric synapse	19/293	176/8188	1.58932e-05	0.000649854	0.000578102	254263/57479/57537/575/729956/50944/392862/84435/80725/2902/2899/58512/747/8831/80758/9463/54910/50488/59284	19
CC	GO:0098794	postsynapse	28/293	340/8188	3.03525e-05	0.00111697	0.000993645	254263/57479/57537/3748/4923/575/729956/50944/9572/392862/84435/115703/80725/3675/29888/2902/2899/58512/22839/6810/747/8831/80758/9463/54910/50488/57555/59284	28
R-HSA-6794362	R-HSA-6794362	Protein-protein interactions at synapses	0170-09-01	41/5022	6.50832e-06	0.00346893	0.00344598	50944/26280/2902/58512/9066/22839/57596/57555/8497	9
CC	GO:0098978	glutamatergic synapse	20/293	223/8188	0.000136743	0.00457466	0.00406957	65078/254263/729956/50944/26280/392862/84435/80725/3675/23129/2899/58512/22839/80728/6810/9256/8831/80758/22885/59284	20
BP	GO:0016071	mRNA metabolic process	25/280	253/7785	3.86182e-06	0.0098002	0.00959125	6720/27254/9092/4849/105/23524/8175/60680/5914/11189/6294/25766/146713/11273/55677/57661/79042/85456/9130/51341/84530/23144/55095/984/59284	25
BP	GO:0099601	regulation of neurotransmitter receptor activity	9/280	40/7785	9.07819e-06	0.0098002	0.00959125	254263/729956/50944/58512/22839/57596/50488/57555/59284	9
BP	GO:0006397	mRNA processing	18/280	155/7785	1.02763e-05	0.0098002	0.00959125	27254/9092/105/23524/8175/60680/11189/6294/25766/146713/55677/57661/79042/9130/51341/84530/23144/984	18
BP	GO:2000311	regulation of AMPA receptor activity	6/280	18/7785	2.64369e-05	0.0172248	0.0168575	254263/729956/50944/50488/57555/59284	6
BP	GO:0050684	regulation of mRNA processing	9/280	46/7785	3.02586e-05	0.0172248	0.0168575	60680/11189/6294/146713/55677/51341/84530/23144/984	9
BP	GO:1903311	regulation of mRNA metabolic process	14/280	110/7785	3.61233e-05	0.0172248	0.0168575	27254/4849/60680/11189/6294/146713/55677/85456/51341/84530/23144/55095/984/59284	14
CC	GO:0098839	postsynaptic density membrane	8/293	54/8188	0.000606114	0.0177894	0.0158252	254263/57537/729956/2899/747/80758/54910/59284	8
CC	GO:0099634	postsynaptic specialization membrane	9/293	68/8188	0.000655223	0.0177894	0.0158252	254263/57537/729956/2899/747/80758/54910/57555/59284	9
CC	GO:0097060	synaptic membrane	18/293	215/8188	0.00067677	0.0177894	0.0158252	6534/254263/57537/3748/729956/50944/392862/5818/3675/2902/2899/9066/747/80758/9463/54910/57555/59284	18
R-HSA-6794361	R-HSA-6794361	Neurexins and neuroligins	0170-07-01	32/5022	7.40453e-05	0.0197331	0.0196025	50944/2902/58512/9066/22839/57596/57555	7
CC	GO:0044297	cell body	23/293	322/8188	0.00118963	0.0289196	0.0257265	482/349667/65078/57537/3748/4923/3770/57699/55238/4926/80725/56896/5909/23129/7226/2899/6376/25946/90249/55201/146760/57731/59284	23
CC	GO:0043025	neuronal cell body	21/293	284/8188	0.00125737	0.0289196	0.0257265	349667/65078/57537/3748/4923/3770/57699/55238/4926/80725/56896/5909/7226/2899/6376/25946/90249/55201/146760/57731/59284	21
BP	GO:0043954	cellular component maintenance	8/280	40/7785	7.14684e-05	0.0292102	0.0285874	50944/4739/3675/8831/51150/9463/57662/57555	8
CC	GO:0045211	postsynaptic membrane	14/293	156/8188	0.00136374	0.0295209	0.0262614	254263/57537/3748/729956/50944/392862/3675/2902/2899/747/80758/54910/57555/59284	14
BP	GO:0050804	modulation of chemical synaptic transmission	23/280	268/7785	9.05194e-05	0.0304574	0.029808	254263/4761/57537/5914/575/57616/729956/50944/392862/84885/2902/2899/58512/6376/9066/22839/6810/57596/8831/23096/9463/57555/59284	23
BP	GO:0099177	regulation of trans-synaptic signaling	23/280	269/7785	9.58114e-05	0.0304574	0.029808	254263/4761/57537/5914/575/57616/729956/50944/392862/84885/2902/2899/58512/6376/9066/22839/6810/57596/8831/23096/9463/57555/59284	23
BP	GO:0050808	synapse organization	22/280	254/7785	0.000112741	0.0322551	0.0315674	375790/4761/575/729956/50944/26280/84885/4739/5818/115703/441381/80725/3675/23129/58512/6376/80728/8831/51150/9463/57555/8497	22
CC	GO:0043198	dendritic shaft	5/293	25/8188	0.00167047	0.0341519	0.0303811	65078/254263/4923/8831/57555	5
CC	GO:0008328	ionotropic glutamate receptor complex	5/293	27/8188	0.00239396	0.0442161	0.0393341	254263/729956/2902/2899/59284	5
CC	GO:0060076	excitatory synapse	6/293	39/8188	0.00240305	0.0442161	0.0393341	729956/50944/392862/3675/2902/57555	6
BP	GO:0098962	regulation of postsynaptic neurotransmitter receptor activity	5/280	16/7785	0.000183009	0.0475991	0.0465842	254263/729956/58512/22839/57596	5

## Sheet: Module orange
Column1	ID	Description	GeneRatio	BgRatio	pvalue	p.adjust	qvalue	geneID	Count
BP	GO:0051607	defense response to virus	50/123	151/7785	1.01827e-55	9.59722e-53	8.12474e-53	10964/9636/4940/91543/4599/3437/4938/4939/2633/2537/55601/4600/91351/64135/51191/684/3659/3433/8519/23586/84166/151636/10346/3665/83666/5359/3434/79132/56829/3429/6772/3669/64108/2635/197259/4615/7098/6737/60489/7706/81622/57169/10379/24138/55337/200316/146857/5366/5610/3600	50
BP	GO:0140546	defense response to symbiont	50/123	151/7785	1.01827e-55	9.59722e-53	8.12474e-53	10964/9636/4940/91543/4599/3437/4938/4939/2633/2537/55601/4600/91351/64135/51191/684/3659/3433/8519/23586/84166/151636/10346/3665/83666/5359/3434/79132/56829/3429/6772/3669/64108/2635/197259/4615/7098/6737/60489/7706/81622/57169/10379/24138/55337/200316/146857/5366/5610/3600	50
BP	GO:0009615	response to virus	53/123	199/7785	1.47973e-53	9.29764e-51	7.87113e-51	10964/9636/4940/91543/4599/3437/4938/4939/2633/2537/55601/4600/91351/64135/51191/684/3659/3433/8519/23586/84166/151636/10346/3665/83666/10561/5359/3434/79132/56829/3429/6772/3669/64108/2635/197259/4615/3965/7098/9111/6737/60489/7706/81622/57169/10379/24138/55337/200316/146857/5366/5610/3600	53
R-HSA-913531	R-HSA-913531	Interferon Signaling	41/97	108/5022	1.51008e-45	5.4363e-43	4.48256e-43	9636/4940/91543/4599/3437/4938/4939/2633/2537/4600/51191/684/3659/3433/8519/23586/115361/54739/10346/3665/3434/3430/3429/6772/3134/11274/3107/3669/2635/3105/5696/7318/6737/9830/7706/9246/6672/10379/24138/5610/8651	41
R-HSA-909733	R-HSA-909733	Interferon alpha/beta signaling	28/97	43/5022	1.78215e-39	3.20787e-37	2.64509e-37	9636/4940/91543/4599/3437/4938/4939/2537/4600/684/3659/3433/8519/54739/3665/3434/3430/3429/6772/3134/11274/3107/3669/3105/5696/10379/24138/8651	28
BP	GO:0045087	innate immune response	56/123	433/7785	2.75478e-38	1.29819e-35	1.09901e-35	9636/4940/91543/4599/3437/4938/4939/2633/2537/55601/4600/64135/51191/684/3659/3433/8519/23586/54625/115361/84166/151636/10346/3665/83666/5359/3434/79132/56829/54809/3430/3429/6772/3134/11274/3107/3669/3105/4615/3965/7098/9111/51296/6737/9830/60489/7706/81622/2643/8542/6672/57169/24138/55337/200316/5610	56
BP	GO:0048525	negative regulation of viral process	24/123	49/7785	2.54949e-31	9.61158e-29	8.1369e-29	9636/4940/91543/4599/4938/4939/64135/684/8519/5359/3434/56829/6772/3669/6737/9830/60489/7706/63901/57169/24138/55337/200316/5610	24
BP	GO:0045071	negative regulation of viral genome replication	20/123	29/7785	1.67903e-30	5.27494e-28	4.46562e-28	9636/4940/91543/4599/4938/4939/64135/684/8519/5359/3434/56829/3669/60489/63901/57169/24138/55337/200316/5610	20
BP	GO:0050792	regulation of viral process	26/123	74/7785	3.26308e-29	8.78701e-27	7.43884e-27	9636/4940/91543/4599/4938/4939/64135/684/8519/10346/5359/3434/56829/6772/3669/3965/6737/9830/60489/7706/63901/57169/24138/55337/200316/5610	26
BP	GO:1903900	regulation of viral life cycle	24/123	64/7785	8.39905e-28	1.97903e-25	1.67539e-25	9636/4940/91543/4599/4938/4939/64135/684/8519/10346/5359/3434/56829/3669/3965/6737/60489/7706/63901/57169/24138/55337/200316/5610	24
R-HSA-1280215	R-HSA-1280215	Cytokine Signaling in Immune system	47/97	398/5022	4.41739e-27	5.30086e-25	4.37089e-25	9636/4940/91543/4599/3437/4938/4939/2633/2537/4600/51191/684/3659/3433/8519/23586/115361/84166/54739/10346/3665/3434/3430/3429/6772/3134/11274/3107/3669/2635/3105/5698/4615/5696/3965/7318/6737/9830/7706/9246/6672/595/10379/24138/5610/8651/3600	47
BP	GO:0045069	regulation of viral genome replication	20/123	40/7785	2.00903e-26	4.2078e-24	3.56221e-24	9636/4940/91543/4599/4938/4939/64135/684/8519/5359/3434/56829/3669/60489/63901/57169/24138/55337/200316/5610	20
BP	GO:0019079	viral genome replication	21/123	54/7785	8.54985e-25	1.61165e-22	1.36438e-22	9636/4940/91543/4599/4938/4939/64135/684/8519/5359/3434/56829/3429/3669/60489/63901/57169/24138/55337/200316/5610	21
BP	GO:0016032	viral process	31/123	180/7785	2.74996e-24	4.71244e-22	3.98942e-22	9636/4940/91543/4599/4938/4939/6614/64135/684/8519/10346/3665/83666/5359/3434/56829/3429/6772/3669/3965/84875/6737/9830/60489/7706/63901/57169/24138/55337/200316/5610	31
BP	GO:0002831	regulation of response to biotic stimulus	32/123	246/7785	3.61386e-21	5.67677e-19	4.8058e-19	9636/4940/91543/4938/55601/64135/51191/3659/23586/54625/84166/151636/3665/83666/5359/79132/3430/6772/3134/11274/3105/4615/3965/7098/9111/51296/6737/60489/81622/57169/200316/3600	32
BP	GO:0019058	viral life cycle	26/123	142/7785	4.23805e-21	6.14517e-19	5.20234e-19	9636/4940/91543/4599/4938/4939/6614/64135/684/8519/10346/5359/3434/56829/3429/3669/3965/6737/60489/7706/63901/57169/24138/55337/200316/5610	26
R-HSA-877300	R-HSA-877300	Interferon gamma signaling	19/97	58/5022	2.24025e-19	2.01622e-17	1.6625e-17	4940/4938/4939/2633/3659/115361/10346/3665/6772/3134/3107/2635/3105/6737/9830/7706/6672/10379/8651	19
BP	GO:0034340	response to type I interferon	15/123	35/7785	9.92961e-19	1.33695e-16	1.13183e-16	9636/4940/4599/4938/4939/8519/84166/3665/3434/3429/6772/11274/4615/6672/55337	15
BP	GO:0140888	interferon-mediated signaling pathway	15/123	40/7785	1.15159e-17	1.44717e-15	1.22513e-15	9636/4940/4938/4939/3659/8519/54625/84166/3665/83666/3429/6772/11274/4615/6672	15
BP	GO:0045088	regulation of innate immune response	26/123	196/7785	1.92225e-17	2.26465e-15	1.91719e-15	9636/4940/91543/4938/55601/64135/3659/23586/54625/84166/3665/83666/5359/79132/3430/3134/11274/3105/4615/3965/7098/9111/51296/6737/81622/57169	26
BP	GO:0031347	regulation of defense response	34/123	379/7785	2.63715e-17	2.92413e-15	2.47549e-15	9636/4940/91543/4938/55601/64135/51191/3659/23586/54625/84166/151636/3665/83666/5359/79132/3430/6772/3134/11274/9314/3105/4615/3965/7098/9111/51296/6737/4907/60489/81622/57169/200316/3600	34
R-HSA-1169410	R-HSA-1169410	Antiviral mechanism by IFN-stimulated genes	15/97	37/5022	4.22178e-17	3.03968e-15	2.5064e-15	9636/4940/4599/4938/4939/4600/51191/23586/3434/6772/11274/7318/7706/9246/5610	15
BP	GO:0071357	cellular response to type I interferon	13/123	32/7785	5.40878e-16	5.6642e-14	4.79516e-14	9636/4940/4938/4939/8519/84166/3665/3434/3429/6772/11274/4615/6672	13
BP	GO:0034097	response to cytokine	36/123	478/7785	7.03761e-16	6.98205e-14	5.91081e-14	9636/4940/4599/4938/4939/2633/4600/64135/684/3659/8519/23586/54625/115361/84166/54739/3665/83666/5359/3434/3429/6772/11274/9314/2635/4615/3965/7098/6737/7706/2643/6672/55337/5610/8651/3600	36
BP	GO:0060337	type I interferon-mediated signaling pathway	12/123	31/7785	1.53759e-14	1.44918e-12	1.22684e-12	9636/4940/4938/4939/8519/84166/3665/3429/6772/11274/4615/6672	12
BP	GO:0050776	regulation of immune response	33/123	442/7785	1.98223e-14	1.77929e-12	1.50629e-12	9636/4940/91543/4938/2633/55601/64135/3659/23586/54625/84166/3665/83666/5359/79132/3430/3134/11274/3107/11118/3105/4615/3965/6891/7098/9111/51296/6737/81622/11119/10384/57169/3600	33
BP	GO:0032479	regulation of type I interferon production	14/123	54/7785	5.42563e-14	4.44666e-12	3.76442e-12	9636/4940/4938/4939/64135/3659/23586/3665/79132/6772/4615/7098/9111/6737	14
BP	GO:0032606	type I interferon production	14/123	54/7785	5.42563e-14	4.44666e-12	3.76442e-12	9636/4940/4938/4939/64135/3659/23586/3665/79132/6772/4615/7098/9111/6737	14
BP	GO:0050778	positive regulation of immune response	29/123	355/7785	1.05819e-13	8.31116e-12	7.036e-12	4940/91543/4938/2633/55601/64135/3659/23586/84166/3665/83666/5359/79132/3430/3134/3107/11118/3105/4615/3965/6891/7098/9111/51296/81622/11119/10384/57169/3600	29
hsa05160	hsa05160	Hepatitis C	16/67	77/3872	6.0221e-14	8.91271e-12	7.35331e-12	4940/91543/4599/4938/4939/4600/23586/3665/3434/6772/7098/595/10379/137075/5610/9071	16
BP	GO:0034341	response to type II interferon	15/123	71/7785	1.7419e-13	1.31339e-11	1.11188e-11	2633/684/3659/8519/54625/115361/84166/83666/6772/3965/7098/6737/2643/6672/55337	15
R-HSA-1169408	R-HSA-1169408	ISG15 antiviral mechanism	12/97	32/5022	2.21319e-13	1.32791e-11	1.09495e-11	9636/4599/4600/51191/23586/3434/6772/11274/7318/7706/9246/5610	12
BP	GO:0032481	positive regulation of type I interferon production	12/123	38/7785	2.68808e-13	1.94886e-11	1.64985e-11	9636/4940/4938/4939/64135/3659/23586/3665/79132/6772/4615/7098	12
BP	GO:0045089	positive regulation of innate immune response	20/123	158/7785	3.54115e-13	2.47225e-11	2.09294e-11	4940/91543/4938/55601/64135/3659/23586/84166/3665/83666/5359/79132/3430/3134/4615/7098/9111/51296/81622/57169	20
hsa05164	hsa05164	Influenza A	16/67	88/3872	5.54631e-13	4.10427e-11	3.38617e-11	4940/91543/4599/4938/4939/4600/64135/23586/8743/3665/6772/4615/7098/7706/10379/5610	16
BP	GO:0045824	negative regulation of innate immune response	12/123	43/7785	1.42502e-12	9.59344e-11	8.12155e-11	9636/4940/4938/54625/84166/79132/3134/11274/3105/3965/9111/6737	12
BP	GO:0002833	positive regulation of response to biotic stimulus	20/123	174/7785	2.23675e-12	1.45389e-10	1.23082e-10	4940/91543/4938/55601/64135/3659/23586/84166/3665/83666/5359/79132/3430/3134/4615/7098/9111/51296/81622/57169	20
BP	GO:0035456	response to interferon-beta	9/123	19/7785	3.69465e-12	2.32147e-10	1.96529e-10	4938/684/3659/8519/54739/5359/6772/7098/55337	9
BP	GO:0002757	immune response-activating signaling pathway	21/123	222/7785	2.66433e-11	1.62009e-09	1.37152e-09	4940/91543/4938/2633/55601/64135/3659/23586/3665/5359/79132/3430/11118/3105/4615/7098/9111/51296/81622/11119/10384	21
hsa05169	hsa05169	Epstein-Barr virus infection	16/67	114/3872	3.54741e-11	1.75006e-09	1.44386e-09	9636/4940/4938/4939/23586/3665/6890/6772/3134/3107/3105/4615/6891/595/10379/5610	16
BP	GO:0001817	regulation of cytokine production	28/123	418/7785	3.84365e-11	2.26415e-09	1.91677e-09	9636/4940/91543/4938/4939/2633/64135/684/3659/23586/3665/79132/6772/3134/9314/11118/3105/4615/3965/7098/9111/6737/81622/11119/10384/5610/8651/3600	28
BP	GO:0002221	pattern recognition receptor signaling pathway	15/123	102/7785	4.41476e-11	2.45833e-09	2.08116e-09	4940/91543/4938/55601/64135/3659/23586/3665/79132/3430/4615/7098/9111/51296/81622	15
BP	GO:0032608	interferon-beta production	10/123	33/7785	4.56455e-11	2.45833e-09	2.08116e-09	9636/4940/4938/4939/64135/3659/23586/3665/7098/9111	10
BP	GO:0032648	regulation of interferon-beta production	10/123	33/7785	4.56455e-11	2.45833e-09	2.08116e-09	9636/4940/4938/4939/64135/3659/23586/3665/7098/9111	10
hsa05162	hsa05162	Measles	13/67	69/3872	6.78863e-11	2.51179e-09	2.07232e-09	4940/4599/4938/4939/4600/64135/23586/3665/6772/4615/595/10379/5610	13
BP	GO:0001816	cytokine production	28/123	425/7785	5.69777e-11	2.98342e-09	2.52568e-09	9636/4940/91543/4938/4939/2633/64135/684/3659/23586/3665/79132/6772/3134/9314/11118/3105/4615/3965/7098/9111/6737/81622/11119/10384/5610/8651/3600	28
BP	GO:0031349	positive regulation of defense response	21/123	232/7785	6.17157e-11	3.14417e-09	2.66176e-09	4940/91543/4938/55601/64135/3659/23586/84166/3665/83666/5359/79132/3430/3134/4615/7098/9111/51296/81622/57169/3600	21
BP	GO:0002253	activation of immune response	22/123	259/7785	7.15496e-11	3.51008e-09	2.97154e-09	4940/91543/4938/2633/55601/64135/3659/23586/3665/5359/79132/3430/11118/3105/4615/7098/9111/51296/81622/11119/10384/57169	22
BP	GO:0002764	immune response-regulating signaling pathway	21/123	234/7785	7.26223e-11	3.51008e-09	2.97154e-09	4940/91543/4938/2633/55601/64135/3659/23586/3665/5359/79132/3430/11118/3105/4615/7098/9111/51296/81622/11119/10384	21
BP	GO:0032728	positive regulation of interferon-beta production	9/123	25/7785	7.54512e-11	3.55564e-09	3.0101e-09	9636/4940/4938/4939/64135/3659/23586/3665/7098	9
BP	GO:0002218	activation of innate immune response	16/123	127/7785	1.05414e-10	4.84645e-09	4.10287e-09	4940/91543/4938/55601/64135/3659/23586/3665/79132/3430/4615/7098/9111/51296/81622/57169	16
MF	GO:0003725	double-stranded RNA binding	10/130	31/7988	3.05291e-11	8.60922e-09	7.58408e-09	4940/4938/4939/55601/91351/64135/23586/79132/7098/5610	10
BP	GO:0002758	innate immune response-activating signaling pathway	15/123	113/7785	1.98121e-10	8.89186e-09	7.5276e-09	4940/91543/4938/55601/64135/3659/23586/3665/79132/3430/4615/7098/9111/51296/81622	15
BP	GO:0002753	cytosolic pattern recognition receptor signaling pathway	11/123	51/7785	2.72274e-10	1.19357e-08	1.01044e-08	4940/91543/4938/55601/64135/23586/3665/79132/4615/51296/81622	11
BP	GO:0032103	positive regulation of response to external stimulus	23/123	306/7785	2.96296e-10	1.26936e-08	1.0746e-08	4940/91543/4938/55601/64135/3659/23586/84166/3665/83666/5359/79132/3430/3134/4615/3965/7098/9111/51296/3791/81622/57169/3600	23
R-HSA-168928	R-HSA-168928	DDX58/IFIH1-mediated induction of interferon-alpha/beta	11/97	43/5022	2.71122e-10	1.39434e-08	1.14972e-08	9636/64135/51191/23586/84166/3665/79132/7318/7706/9246/843	11
BP	GO:0002832	negative regulation of response to biotic stimulus	12/123	68/7785	4.85275e-10	2.03277e-08	1.72088e-08	9636/4940/4938/54625/84166/79132/3134/11274/3105/3965/9111/6737	12
BP	GO:0001819	positive regulation of cytokine production	21/123	270/7785	1.04602e-09	4.28639e-08	3.62874e-08	9636/4940/91543/4938/4939/64135/3659/23586/3665/79132/6772/3134/11118/3105/4615/3965/7098/81622/11119/5610/3600	21
BP	GO:0071345	cellular response to cytokine stimulus	26/123	423/7785	1.42015e-09	5.69572e-08	4.82184e-08	9636/4940/4599/4938/4939/2633/3659/8519/54625/115361/84166/3665/83666/3434/3429/6772/11274/9314/2635/4615/3965/7098/7706/6672/8651/3600	26
R-HSA-936440	R-HSA-936440	Negative regulators of DDX58/IFIH1 signaling	8/97	21/5022	2.39675e-09	1.07854e-07	8.89322e-08	9636/64135/51191/23586/84166/7318/7706/9246	8
BP	GO:0050688	regulation of defense response to virus	9/123	40/7785	8.27525e-09	3.24976e-07	2.75116e-07	51191/23586/151636/83666/79132/6772/60489/200316/3600	9
BP	GO:0071346	cellular response to type II interferon	10/123	56/7785	1.29313e-08	4.97458e-07	4.21134e-07	2633/3659/54625/115361/84166/83666/6772/3965/7098/6672	10
BP	GO:0031348	negative regulation of defense response	14/123	132/7785	1.63021e-08	6.14591e-07	5.20296e-07	9636/4940/4938/54625/84166/79132/3134/11274/9314/3105/3965/9111/6737/4907	14
BP	GO:0060333	type II interferon-mediated signaling pathway	6/123	13/7785	2.15792e-08	7.97584e-07	6.75213e-07	3659/54625/84166/83666/6772/6672	6
hsa05168	hsa05168	Herpes simplex virus 1 infection	18/67	233/3872	3.69849e-08	1.09475e-06	9.03211e-07	4940/4938/4939/64135/684/23586/3665/6890/6772/3134/3107/3105/4615/6891/7098/6672/10379/5610	18
BP	GO:0140374	antiviral innate immune response	6/123	14/7785	3.72773e-08	1.3513e-06	1.14398e-06	4599/4938/64135/23586/3434/79132	6
BP	GO:0019221	cytokine-mediated signaling pathway	18/123	243/7785	3.97507e-08	1.41378e-06	1.19686e-06	9636/4940/4599/4938/4939/3659/8519/54625/84166/3665/83666/3429/6772/11274/4615/6672/8651/3600	18
BP	GO:0050691	regulation of defense response to virus by host	7/123	24/7785	5.73472e-08	2.00184e-06	1.6947e-06	23586/151636/83666/6772/60489/200316/3600	7
BP	GO:0050777	negative regulation of immune response	12/123	103/7785	6.39714e-08	2.19248e-06	1.85609e-06	9636/4940/4938/54625/84166/79132/3134/11274/3105/3965/9111/6737	12
BP	GO:0060759	regulation of response to cytokine stimulus	11/123	87/7785	9.91563e-08	3.33767e-06	2.82558e-06	9636/4940/4938/64135/23586/54625/84166/3665/83666/11274/9314	11
R-HSA-983169	R-HSA-983169	Class I MHC mediated antigen processing & presentation	16/97	168/5022	9.0637e-08	3.62548e-06	2.98943e-06	51191/151636/6890/3134/55008/3107/3105/5698/4615/5696/7318/6891/6737/9246/57674/8651	16
BP	GO:0043123	positive regulation of I-kappaB kinase/NF-kappaB signaling	12/123	110/7785	1.34057e-07	4.43328e-06	3.75309e-06	684/8743/10346/4615/3965/7098/6737/7706/80833/24138/843/51246	12
BP	GO:0032607	interferon-alpha production	6/123	17/7785	1.47771e-07	4.72115e-06	3.9968e-06	64135/23586/3665/6772/7098/9111	6
BP	GO:0032647	regulation of interferon-alpha production	6/123	17/7785	1.47771e-07	4.72115e-06	3.9968e-06	64135/23586/3665/6772/7098/9111	6
BP	GO:0043122	regulation of I-kappaB kinase/NF-kappaB signaling	13/123	141/7785	2.89612e-07	9.09864e-06	7.70266e-06	684/8743/10346/6772/4615/3965/7098/6737/7706/80833/24138/843/51246	13
BP	GO:0002230	positive regulation of defense response to virus by host	6/123	19/7785	3.15676e-07	9.59756e-06	8.12503e-06	23586/151636/83666/6772/60489/200316	6
BP	GO:0060338	regulation of type I interferon-mediated signaling pathway	6/123	19/7785	3.15676e-07	9.59756e-06	8.12503e-06	9636/4940/4938/84166/3665/11274	6
BP	GO:0009617	response to bacterium	20/123	347/7785	4.16753e-07	1.24695e-05	1.05564e-05	9636/4940/4938/4939/115361/84166/129607/10561/79132/55008/11274/3105/4615/3965/6891/7098/151887/57674/2643/57169	20
BP	GO:0002683	negative regulation of immune system process	17/123	255/7785	4.48369e-07	1.32059e-05	1.11797e-05	9636/4940/4938/2633/684/3659/54625/84166/79132/3134/11274/3105/3965/7098/9111/6737/8651	17
hsa04622	hsa04622	RIG-I-like receptor signaling pathway	7/67	33/3872	1.01106e-06	2.49396e-05	2.0576e-05	9636/64135/23586/3665/79132/7706/843	7
hsa05171	hsa05171	Coronavirus disease - COVID-19	13/67	152/3872	1.27597e-06	2.69776e-05	2.22575e-05	9636/4940/4599/4938/4939/4600/64135/23586/6772/4615/7098/10379/5610	13
BP	GO:0060761	negative regulation of response to cytokine stimulus	7/123	35/7785	9.64622e-07	2.7974e-05	2.3682e-05	9636/4940/4938/54625/84166/11274/9314	7
BP	GO:0032727	positive regulation of interferon-alpha production	5/123	13/7785	1.05553e-06	3.01465e-05	2.55212e-05	64135/23586/3665/6772/7098	5
BP	GO:0062207	regulation of pattern recognition receptor signaling pathway	8/123	51/7785	1.11425e-06	3.13487e-05	2.6539e-05	91543/55601/3659/3665/79132/3430/7098/51296	8
R-HSA-9705671	R-HSA-9705671	SARS-CoV-2 activates/modulates innate and adaptive immune responses	9/97	56/5022	9.21206e-07	3.31634e-05	2.73453e-05	9636/64135/23586/3665/6772/3134/3107/3105/7706	9
BP	GO:0007249	I-kappaB kinase/NF-kappaB signaling	13/123	161/7785	1.33886e-06	3.71139e-05	3.14196e-05	684/8743/10346/6772/4615/3965/7098/6737/7706/80833/24138/843/51246	13
BP	GO:0019885	antigen processing and presentation of endogenous peptide antigen via MHC class I	5/123	14/7785	1.62122e-06	4.42899e-05	3.74946e-05	6890/3134/3107/3105/6891	5
BP	GO:0062208	positive regulation of pattern recognition receptor signaling pathway	6/123	25/7785	1.90657e-06	5.13413e-05	4.34642e-05	91543/55601/79132/3430/7098/51296	6
R-HSA-983170	R-HSA-983170	Antigen Presentation: Folding, assembly and peptide loading of class I MHC	5/97	12/5022	1.72508e-06	5.6457e-05	4.65523e-05	6890/3134/3107/3105/6891	5
BP	GO:0002483	antigen processing and presentation of endogenous peptide antigen	5/123	16/7785	3.44858e-06	9.15573e-05	7.75099e-05	6890/3134/3107/3105/6891	5
BP	GO:0032760	positive regulation of tumor necrosis factor production	8/123	60/7785	3.97599e-06	0.000104094	8.81227e-05	4940/4938/4939/64135/23586/4615/3965/7098	8
BP	GO:1903557	positive regulation of tumor necrosis factor superfamily cytokine production	8/123	62/7785	5.11731e-06	0.000132139	0.000111865	4940/4938/4939/64135/23586/4615/3965/7098	8
hsa04621	hsa04621	NOD-like receptor signaling pathway	10/67	102/3872	7.34043e-06	0.000135798	0.000112038	4940/4938/4939/2633/115361/3665/6772/2635/4615/10379	10
BP	GO:0019883	antigen processing and presentation of endogenous antigen	5/123	18/7785	6.59511e-06	0.000167997	0.000142222	6890/3134/3107/3105/6891	5
BP	GO:0032102	negative regulation of response to external stimulus	14/123	216/7785	6.99957e-06	0.000175922	0.000148931	9636/4940/4938/54625/84166/79132/3134/11274/9314/3105/3965/9111/6737/4907	14
BP	GO:0002252	immune effector process	18/123	349/7785	8.11744e-06	0.000201334	0.000170444	91543/55601/684/23586/3665/79132/3430/3134/3107/11118/3105/4615/3965/6891/7098/9111/81622/10384	18
BP	GO:0044403	biological process involved in symbiotic interaction	11/123	135/7785	8.36296e-06	0.00020473	0.000173318	6614/8519/10346/5359/3434/3429/4615/3965/6737/7706/8542	11
BP	GO:0001960	negative regulation of cytokine-mediated signaling pathway	6/123	32/7785	8.9116e-06	0.000215364	0.000182321	9636/4940/4938/54625/84166/11274	6
R-HSA-1280218	R-HSA-1280218	Adaptive Immune System	21/97	379/5022	7.38654e-06	0.000221596	0.00018272	6614/51191/8519/151636/6890/3134/55008/3107/11118/3105/5698/4615/5696/7318/6891/6737/11119/9246/57674/10384/8651	21
hsa05165	hsa05165	Human papillomavirus infection	13/67	190/3872	1.5526e-05	0.000255316	0.000210645	9636/4599/4600/3659/6772/3134/3107/3105/7098/284217/595/10379/5610	13
BP	GO:0002443	leukocyte mediated immunity	14/123	225/7785	1.11911e-05	0.000267029	0.00022606	91543/684/23586/3665/3134/3107/11118/3105/4615/3965/6891/7098/81622/10384	14
BP	GO:0039529	RIG-I signaling pathway	4/123	10/7785	1.15799e-05	0.00027017	0.000228718	4940/55601/23586/79132	4
BP	GO:0010629	negative regulation of gene expression	21/123	468/7785	1.16094e-05	0.00027017	0.000228718	4940/85441/4938/2633/684/54625/83666/79132/56829/3134/9314/4615/3965/84875/9111/3791/57169/55337/5610/197135/9567	21
R-HSA-1236974	R-HSA-1236974	ER-Phagosome pathway	8/97	58/5022	1.25418e-05	0.000347311	0.000286379	6890/3134/3107/3105/5698/4615/5696/6891	8
R-HSA-9694516	R-HSA-9694516	SARS-CoV-2 Infection	12/97	141/5022	1.38316e-05	0.000355668	0.00029327	9636/64135/23586/54625/3665/83666/6772/3134/3107/3105/84875/7706	12
BP	GO:0002456	T cell mediated immunity	8/123	73/7785	1.75988e-05	0.000389458	0.000329704	91543/3134/3107/11118/3105/6891/81622/10384	8
BP	GO:0002476	antigen processing and presentation of endogenous peptide antigen via MHC class Ib	4/123	11/7785	1.7975e-05	0.000389458	0.000329704	3134/3107/3105/6891	4
BP	GO:0002484	antigen processing and presentation of endogenous peptide antigen via MHC class I via ER pathway	4/123	11/7785	1.7975e-05	0.000389458	0.000329704	3134/3107/3105/6891	4
BP	GO:0071360	cellular response to exogenous dsRNA	4/123	11/7785	1.7975e-05	0.000389458	0.000329704	64135/23586/3434/7098	4
BP	GO:0072567	chemokine (C-X-C motif) ligand 2 production	4/123	11/7785	1.7975e-05	0.000389458	0.000329704	4940/4938/9314/4615	4
BP	GO:2000341	regulation of chemokine (C-X-C motif) ligand 2 production	4/123	11/7785	1.7975e-05	0.000389458	0.000329704	4940/4938/9314/4615	4
BP	GO:0002474	antigen processing and presentation of peptide antigen via MHC class I	5/123	22/7785	1.92685e-05	0.00041274	0.000349414	6890/3134/3107/3105/6891	5
BP	GO:0032602	chemokine production	7/123	54/7785	1.98134e-05	0.00041498	0.00035131	4940/4938/9314/4615/3965/7098/5610	7
BP	GO:0032642	regulation of chemokine production	7/123	54/7785	1.98134e-05	0.00041498	0.00035131	4940/4938/9314/4615/3965/7098/5610	7
BP	GO:0030522	intracellular receptor signaling pathway	11/123	148/7785	2.008e-05	0.000415942	0.000352125	4940/91543/4938/55601/64135/23586/3665/79132/4615/51296/81622	11
R-HSA-9679506	R-HSA-9679506	SARS-CoV Infections	14/97	198/5022	2.15342e-05	0.000516821	0.000426151	9636/64135/684/23586/54625/3665/83666/6772/3134/3107/3105/84875/9111/7706	14
BP	GO:0002428	antigen processing and presentation of peptide antigen via MHC class Ib	4/123	12/7785	2.66335e-05	0.00053983	0.000457005	3134/3107/3105/6891	4
BP	GO:0035458	cellular response to interferon-beta	4/123	12/7785	2.66335e-05	0.00053983	0.000457005	4938/3659/6772/7098	4
R-HSA-933541	R-HSA-933541	TRAF6 mediated IRF7 activation	4/97	10/5022	2.51332e-05	0.000565497	0.000466287	64135/23586/3665/7706	4
BP	GO:0001959	regulation of cytokine-mediated signaling pathway	8/123	78/7785	2.87407e-05	0.000576344	0.000487917	9636/4940/4938/54625/84166/3665/83666/11274	8
BP	GO:0060760	positive regulation of response to cytokine stimulus	6/123	39/7785	2.93125e-05	0.000581622	0.000492385	64135/23586/54625/84166/3665/83666	6
BP	GO:0043331	response to dsRNA	5/123	24/7785	3.03224e-05	0.000595393	0.000504044	64135/23586/3434/7098/5366	5
BP	GO:0002699	positive regulation of immune effector process	11/123	155/7785	3.09534e-05	0.000601517	0.000509228	91543/55601/23586/79132/3134/3107/3105/4615/3965/6891/7098	11
BP	GO:0002475	antigen processing and presentation via MHC class Ib	4/123	13/7785	3.80015e-05	0.000716329	0.000606424	3134/3107/3105/6891	4
BP	GO:0032682	negative regulation of chemokine production	4/123	13/7785	3.80015e-05	0.000716329	0.000606424	4940/4938/9314/3965	4
BP	GO:0071359	cellular response to dsRNA	4/123	13/7785	3.80015e-05	0.000716329	0.000606424	64135/23586/3434/7098	4
BP	GO:0042742	defense response to bacterium	10/123	131/7785	3.86469e-05	0.000721282	0.000610618	9636/4940/4938/4939/115361/3105/4615/7098/57674/57169	10
BP	GO:0051090	regulation of DNA-binding transcription factor activity	14/123	253/7785	4.17102e-05	0.000770821	0.000652556	23586/84166/10346/9314/4615/3965/84875/7098/6737/9830/7706/6672/6424/5610	14
BP	GO:0002449	lymphocyte mediated immunity	11/123	161/7785	4.40018e-05	0.000805275	0.000681724	91543/3665/3134/3107/11118/3105/4615/3965/6891/81622/10384	11
BP	GO:0048002	antigen processing and presentation of peptide antigen	6/123	42/7785	4.5341e-05	0.000821409	0.000695382	6890/3134/3107/3105/6891/81622	6
BP	GO:0098586	cellular response to virus	5/123	26/7785	4.57549e-05	0.000821409	0.000695382	4938/2537/64135/3965/7098	5
R-HSA-933543	R-HSA-933543	NF-kB activation through FADD/RIP-1 pathway mediated by caspase-8 and -10	4/97	11/5022	3.89111e-05	0.000823999	0.000679438	64135/23586/7706/843	4
MF	GO:0003727	single-stranded RNA binding	6/130	32/7988	1.05976e-05	0.0009193	0.000809835	55601/91351/64135/23586/79132/24138	6
MF	GO:0003950	NAD+ ADP-ribosyltransferase activity	4/130	10/7988	1.30397e-05	0.0009193	0.000809835	54625/83666/64761/84875	4
MF	GO:1990404	NAD+-protein ADP-ribosyltransferase activity	4/130	10/7988	1.30397e-05	0.0009193	0.000809835	54625/83666/64761/84875	4
hsa03250	hsa03250	Viral life cycle - HIV-1	5/67	26/3872	6.62418e-05	0.000940128	0.000775639	4599/4600/684/60489/200316	5
hsa05167	hsa05167	Kaposi sarcoma-associated herpesvirus infection	9/67	106/3872	6.98744e-05	0.000940128	0.000775639	3665/6772/3134/3107/3105/7098/595/10379/5610	9
MF	GO:0042605	peptide antigen binding	5/130	21/7988	1.74476e-05	0.000984047	0.000866872	6890/3134/3107/3105/6891	5
BP	GO:0046596	regulation of viral entry into host cell	5/123	27/7785	5.5448e-05	0.000986032	0.000834748	8519/10346/3965/6737/7706	5
R-HSA-1236975	R-HSA-1236975	Antigen processing-Cross presentation	8/97	70/5022	5.10592e-05	0.00102118	0.000842029	6890/3134/3107/3105/5698/4615/5696/6891	8
BP	GO:0032722	positive regulation of chemokine production	6/123	44/7785	5.94605e-05	0.00104751	0.000886789	4940/4938/4615/3965/7098/5610	6
hsa05170	hsa05170	Human immunodeficiency virus 1 infection	9/67	109/3872	8.70623e-05	0.00107377	0.000885897	684/6890/3134/3107/3105/4615/6891/60489/200316	9
BP	GO:0000209	protein polyubiquitination	8/123	89/7785	7.49012e-05	0.0013073	0.00110673	151636/10346/3429/84875/9111/6737/9246/57674	8
hsa05203	hsa05203	Viral carcinogenesis	9/67	113/3872	0.000115407	0.00131386	0.00108398	3665/3134/3107/3105/6672/595/10379/5366/5610	9
BP	GO:0019882	antigen processing and presentation	7/123	67/7785	8.21037e-05	0.00141987	0.00120202	6890/3134/3107/3105/5696/6891/81622	7
BP	GO:0052372	modulation by symbiont of entry into host	5/123	30/7785	9.42355e-05	0.00161485	0.00136709	8519/10346/3965/6737/7706	5
BP	GO:0032729	positive regulation of type II interferon production	6/123	48/7785	9.8174e-05	0.00166719	0.0014114	9636/11118/3105/3965/7098/11119	6
BP	GO:0032640	tumor necrosis factor production	8/123	95/7785	0.000119128	0.00198722	0.00168233	4940/4938/4939/64135/23586/4615/3965/7098	8
BP	GO:0032680	regulation of tumor necrosis factor production	8/123	95/7785	0.000119128	0.00198722	0.00168233	4940/4938/4939/64135/23586/4615/3965/7098	8
BP	GO:0044265	cellular macromolecule catabolic process	17/123	392/7785	0.000132329	0.00218807	0.00185236	9636/4939/51191/151636/56829/3429/55008/11274/3669/4615/7318/7706/9246/57674/146857/197135/9567	17
BP	GO:0002697	regulation of immune effector process	12/123	214/7785	0.000134165	0.00219914	0.00186173	91543/55601/684/23586/79132/3134/3107/3105/4615/3965/6891/7098	12
BP	GO:0071706	tumor necrosis factor superfamily cytokine production	8/123	97/7785	0.000137963	0.00222274	0.00188171	4940/4938/4939/64135/23586/4615/3965/7098	8
BP	GO:1903555	regulation of tumor necrosis factor superfamily cytokine production	8/123	97/7785	0.000137963	0.00222274	0.00188171	4940/4938/4939/64135/23586/4615/3965/7098	8
R-HSA-983168	R-HSA-983168	Antigen processing: Ubiquitination & Proteasome degradation	10/97	124/5022	0.000119699	0.00223232	0.00184068	51191/151636/55008/5698/5696/7318/6737/9246/57674/8651	10
R-HSA-9705683	R-HSA-9705683	SARS-CoV-2-host interactions	9/97	101/5022	0.000124018	0.00223232	0.00184068	9636/64135/23586/3665/6772/3134/3107/3105/7706	9
BP	GO:0002250	adaptive immune response	13/123	249/7785	0.000143565	0.0022934	0.00194153	91543/3659/3665/6890/3134/3107/11118/3105/4615/6891/81622/11119/10384	13
BP	GO:0019080	viral gene expression	5/123	33/7785	0.000151109	0.00237367	0.00200948	83666/84875/6737/9830/55337	5
BP	GO:0043903	regulation of biological process involved in symbiotic interaction	5/123	33/7785	0.000151109	0.00237367	0.00200948	8519/10346/3965/6737/7706	5
R-HSA-9692916	R-HSA-9692916	SARS-CoV-1 activates/modulates innate immune responses	5/97	27/5022	0.000139703	0.0023949	0.00197474	64135/684/23586/9111/7706	5
BP	GO:0070647	protein modification by small protein conjugation or removal	17/123	399/7785	0.000163909	0.00255345	0.00216168	9636/64135/51191/151636/10346/3429/55008/11274/84875/7318/9111/6737/9830/7706/9246/57674/8651	17
BP	GO:0051701	biological process involved in interaction with host	8/123	100/7785	0.000170776	0.00263862	0.00223379	6614/8519/10346/5359/3434/3965/6737/7706	8
BP	GO:0051092	positive regulation of NF-kappaB transcription factor activity	8/123	101/7785	0.000183045	0.00280519	0.0023748	10346/4615/3965/7098/6737/9830/7706/5610	8
BP	GO:0032446	protein modification by small protein conjugation	16/123	365/7785	0.000187482	0.00285002	0.00241275	9636/64135/51191/151636/10346/3429/55008/84875/7318/9111/6737/9830/7706/9246/57674/8651	16
BP	GO:0002367	cytokine production involved in immune response	7/123	77/7785	0.000199288	0.00295793	0.0025041	91543/684/23586/3134/3105/4615/7098	7
BP	GO:0002718	regulation of cytokine production involved in immune response	7/123	77/7785	0.000199288	0.00295793	0.0025041	91543/684/23586/3134/3105/4615/7098	7
BP	GO:0046718	viral entry into host cell	7/123	77/7785	0.000199288	0.00295793	0.0025041	6614/8519/10346/5359/3965/6737/7706	7
BP	GO:0002720	positive regulation of cytokine production involved in immune response	6/123	55/7785	0.00021194	0.00312115	0.00264228	91543/23586/3134/3105/4615/7098	6
MF	GO:0016779	nucleotidyltransferase activity	7/130	63/7988	6.67018e-05	0.00313499	0.00276169	4940/4938/4939/54625/83666/64761/84875	7
R-HSA-5656169	R-HSA-5656169	Termination of translesion DNA synthesis	4/97	16/5022	0.00019922	0.0032118	0.00264833	9636/7318/7706/9246	4
R-HSA-9678108	R-HSA-9678108	SARS-CoV-1 Infection	8/97	85/5022	0.000205198	0.0032118	0.00264833	64135/684/23586/54625/83666/84875/9111/7706	8
BP	GO:0016567	protein ubiquitination	15/123	333/7785	0.000224933	0.00328682	0.00278253	9636/51191/151636/10346/3429/55008/84875/7318/9111/6737/9830/7706/9246/57674/8651	15
BP	GO:0044409	entry into host	7/123	79/7785	0.000234044	0.00339363	0.00287296	6614/8519/10346/5359/3965/6737/7706	7
BP	GO:0002224	toll-like receptor signaling pathway	5/123	37/7785	0.000263871	0.00376816	0.00319002	3659/3665/4615/7098/81622	5
BP	GO:1901224	positive regulation of NIK/NF-kappaB signaling	5/123	37/7785	0.000263871	0.00376816	0.00319002	3430/3965/7098/9111/5610	5
BP	GO:0043330	response to exogenous dsRNA	4/123	21/7785	0.000288412	0.00408765	0.00346049	64135/23586/3434/7098	4
BP	GO:0002703	regulation of leukocyte mediated immunity	9/123	137/7785	0.000299964	0.00421964	0.00357224	91543/684/23586/3134/3107/3105/3965/6891/7098	9
MF	GO:0008270	zinc ion binding	16/130	338/7988	0.000110771	0.00446248	0.00393111	64135/23586/8743/54739/10346/5359/79132/9314/6737/9830/4907/60489/2643/57169/200316/146857	16
MF	GO:0003724	RNA helicase activity	5/130	31/7988	0.000127851	0.00450676	0.00397012	55601/91351/64135/23586/79132	5
MF	GO:0003823	antigen binding	5/130	32/7988	0.000149565	0.00468637	0.00412835	6890/3134/3107/3105/6891	5
MF	GO:0008186	ATP-dependent activity, acting on RNA	5/130	33/7988	0.000173991	0.0047288	0.00416572	55601/91351/64135/23586/79132	5
MF	GO:0004842	ubiquitin-protein transferase activity	10/130	153/7988	0.000184457	0.0047288	0.00416572	51191/151636/10346/55008/7318/6737/9830/7706/9246/57674	10
BP	GO:0001916	positive regulation of T cell mediated cytotoxicity	4/123	22/7785	0.000348222	0.00482646	0.00408595	3134/3107/3105/6891	4
BP	GO:0032735	positive regulation of interleukin-12 production	4/123	22/7785	0.000348222	0.00482646	0.00408595	3659/3965/7098/81622	4
R-HSA-9824446	R-HSA-9824446	Viral Infection Pathways	18/97	385/5022	0.000332395	0.00498592	0.0041112	9636/64135/684/23586/54625/3665/83666/6772/3134/3107/3105/5698/5696/84875/9111/60489/7706/5610	18
hsa04612	hsa04612	Antigen processing and presentation	5/67	40/3872	0.000549421	0.00542096	0.00447248	6890/3134/3107/3105/6891	5
hsa05416	hsa05416	Viral myocarditis	5/67	40/3872	0.000549421	0.00542096	0.00447248	3134/3107/3105/284217/595	5
R-HSA-110313	R-HSA-110313	Translesion synthesis by Y family DNA polymerases bypasses lesions on DNA template	4/97	19/5022	0.000405793	0.00561867	0.00463294	9636/7318/7706/9246	4
R-HSA-196807	R-HSA-196807	Nicotinate metabolism	4/97	19/5022	0.000405793	0.00561867	0.00463294	54625/83666/84875/4907	4
BP	GO:0140894	endolysosomal toll-like receptor signaling pathway	4/123	23/7785	0.000416414	0.00572949	0.00485043	91543/4938/4615/81622	4
BP	GO:0002486	antigen processing and presentation of endogenous peptide antigen via MHC class I via ER pathway, TAP-independent	3/123	10/7785	0.000425924	0.00581788	0.00492525	3134/3107/3105	3
CC	GO:0036464	cytoplasmic ribonucleoprotein granule	9/130	110/8188	5.83176e-05	0.00637539	0.00568723	85441/6737/60489/7706/57169/55337/200316/8651/197135	9
CC	GO:0035770	ribonucleoprotein granule	9/130	113/8188	7.20383e-05	0.00637539	0.00568723	85441/6737/60489/7706/57169/55337/200316/8651/197135	9
BP	GO:0002711	positive regulation of T cell mediated immunity	5/123	42/7785	0.000483512	0.00655698	0.00555096	91543/3134/3107/3105/6891	5
MF	GO:0019787	ubiquitin-like protein transferase activity	10/130	161/7988	0.000279373	0.00656527	0.00578351	51191/151636/10346/55008/7318/6737/9830/7706/9246/57674	10
BP	GO:0044000	movement in host	7/123	90/7785	0.000522776	0.00703881	0.00595886	6614/8519/10346/5359/3965/6737/7706	7
BP	GO:0002460	adaptive immune response based on somatic recombination of immune receptors built from immunoglobulin superfamily domains	10/123	180/7785	0.000533458	0.00713169	0.0060375	91543/3665/3134/3107/11118/3105/4615/6891/81622/10384	10
hsa05161	hsa05161	Hepatitis B	7/67	90/3872	0.000811288	0.00750442	0.00619141	64135/23586/3665/6772/4615/7098/843	7
BP	GO:0071605	monocyte chemotactic protein-1 production	3/123	11/7785	0.000578905	0.00759928	0.00643334	4940/4938/3965	3
BP	GO:0071637	regulation of monocyte chemotactic protein-1 production	3/123	11/7785	0.000578905	0.00759928	0.00643334	4940/4938/3965	3
BP	GO:0039531	regulation of viral-induced cytoplasmic pattern recognition receptor signaling pathway	4/123	25/7785	0.000580528	0.00759928	0.00643334	91543/55601/79132/51296	4
BP	GO:0034655	nucleobase-containing compound catabolic process	10/123	183/7785	0.000607378	0.00789592	0.00668447	4939/56829/3669/4615/4907/60489/200316/146857/197135/9567	10
BP	GO:0032609	type II interferon production	6/123	67/7785	0.000625367	0.00796498	0.00674293	9636/11118/3105/3965/7098/11119	6
BP	GO:0032649	regulation of type II interferon production	6/123	67/7785	0.000625367	0.00796498	0.00674293	9636/11118/3105/3965/7098/11119	6
BP	GO:0032755	positive regulation of interleukin-6 production	6/123	67/7785	0.000625367	0.00796498	0.00674293	64135/23586/4615/3965/7098/81622	6
BP	GO:0002478	antigen processing and presentation of exogenous peptide antigen	4/123	26/7785	0.00067776	0.00857435	0.00725881	3134/3105/6891/81622	4
BP	GO:0032069	regulation of nuclease activity	3/123	12/7785	0.000762995	0.00958831	0.0081172	4940/4938/4939	3
R-HSA-73893	R-HSA-73893	DNA Damage Bypass	4/97	22/5022	0.000732528	0.00976703	0.00805352	9636/7318/7706/9246	4
MF	GO:0016763	pentosyltransferase activity	4/130	23/7988	0.000466535	0.0101202	0.00891516	54625/83666/64761/84875	4
BP	GO:0002429	immune response-activating cell surface receptor signaling pathway	9/123	158/7785	0.000850911	0.0104361	0.00883489	4938/2633/5359/3430/11118/3105/9111/11119/10384	9
BP	GO:0051091	positive regulation of DNA-binding transcription factor activity	9/123	158/7785	0.000850911	0.0104361	0.00883489	23586/10346/4615/3965/7098/6737/9830/7706/5610	9
BP	GO:0001909	leukocyte mediated cytotoxicity	6/123	71/7785	0.000852601	0.0104361	0.00883489	3134/3107/3105/4615/3965/6891	6
BP	GO:0007259	receptor signaling pathway via JAK-STAT	6/123	71/7785	0.000852601	0.0104361	0.00883489	54625/83666/6772/9111/8651/3600	6
BP	GO:0019884	antigen processing and presentation of exogenous antigen	4/123	28/7785	0.000905877	0.0110166	0.00932638	3134/3105/6891/81622	4
BP	GO:0001818	negative regulation of cytokine production	9/123	160/7785	0.000930844	0.0112477	0.00952199	4940/4938/2633/684/79132/3134/9314/3965/9111	9
BP	GO:0002371	dendritic cell cytokine production	3/123	13/7785	0.000980494	0.0115487	0.00977679	684/23586/7098	3
BP	GO:0002716	negative regulation of natural killer cell mediated immunity	3/123	13/7785	0.000980494	0.0115487	0.00977679	3134/3105/3965	3
BP	GO:0002730	regulation of dendritic cell cytokine production	3/123	13/7785	0.000980494	0.0115487	0.00977679	684/23586/7098	3
BP	GO:0045953	negative regulation of natural killer cell mediated cytotoxicity	3/123	13/7785	0.000980494	0.0115487	0.00977679	3134/3105/3965	3
BP	GO:0097696	receptor signaling pathway via STAT	6/123	73/7785	0.000987759	0.0115487	0.00977679	54625/83666/6772/9111/8651/3600	6
BP	GO:0001910	regulation of leukocyte mediated cytotoxicity	5/123	49/7785	0.000992512	0.0115487	0.00977679	3134/3107/3105/3965/6891	5
BP	GO:0001914	regulation of T cell mediated cytotoxicity	4/123	29/7785	0.00103809	0.0119317	0.0101011	3134/3107/3105/6891	4
BP	GO:0046633	alpha-beta T cell proliferation	4/123	29/7785	0.00103809	0.0119317	0.0101011	3659/3105/3965/3600	4
CC	GO:0000932	P-body	5/130	36/8188	0.000237206	0.0125462	0.011192	6737/60489/55337/200316/197135	5
CC	GO:0045335	phagocytic vesicle	7/130	81/8188	0.000283531	0.0125462	0.011192	6890/3134/3107/3105/6891/9830/81622	7
R-HSA-5663205	R-HSA-5663205	Infectious disease	20/97	495/5022	0.000999964	0.0127871	0.0105438	9636/64135/684/23586/54625/3665/83666/6772/3134/3107/3105/5698/5696/84875/9111/4907/60489/7706/57674/5610	20
R-HSA-197264	R-HSA-197264	Nicotinamide salvaging	3/97	11/5022	0.00103008	0.0127871	0.0105438	54625/83666/84875	3
MF	GO:0004386	helicase activity	6/130	67/7988	0.000732869	0.0138627	0.012212	55601/91351/64135/23586/79132/57169	6
MF	GO:0017111	ribonucleoside triphosphate phosphatase activity	15/130	361/7988	0.000737376	0.0138627	0.012212	4599/2633/55601/4600/91351/64135/23586/115361/6890/79132/2635/6891/57674/2643/9567	15
BP	GO:0002755	MyD88-dependent toll-like receptor signaling pathway	3/123	14/7785	0.00123357	0.0140926	0.0119304	3659/3665/4615	3
BP	GO:0044270	cellular nitrogen compound catabolic process	10/123	201/7785	0.00125092	0.0142047	0.0120253	4939/56829/3669/4615/4907/60489/200316/146857/197135/9567	10
hsa04620	hsa04620	Toll-like receptor signaling pathway	5/67	51/3872	0.00169361	0.0147444	0.0121646	3665/6772/4615/7098/10379	5
BP	GO:0042509	regulation of tyrosine phosphorylation of STAT protein	4/123	31/7785	0.00134217	0.0151496	0.0128253	54625/83666/8651/3600	4
BP	GO:0046700	heterocycle catabolic process	10/123	204/7785	0.00139892	0.0156963	0.013288	4939/56829/3669/4615/4907/60489/200316/146857/197135/9567	10
BP	GO:0002768	immune response-regulating cell surface receptor signaling pathway	9/123	171/7785	0.00148695	0.0165128	0.0139793	4938/2633/5359/3430/11118/3105/9111/11119/10384	9
BP	GO:0007260	tyrosine phosphorylation of STAT protein	4/123	32/7785	0.00151536	0.0165128	0.0139793	54625/83666/8651/3600	4
BP	GO:0009119	ribonucleoside metabolic process	3/123	15/7785	0.00152426	0.0165128	0.0139793	4907/60489/200316	3
BP	GO:0034121	regulation of toll-like receptor signaling pathway	3/123	15/7785	0.00152426	0.0165128	0.0139793	3659/3665/7098	3
BP	GO:0042832	defense response to protozoan	3/123	15/7785	0.00152426	0.0165128	0.0139793	115361/116071/4615	3
BP	GO:2001185	regulation of CD8-positive, alpha-beta T cell activation	3/123	15/7785	0.00152426	0.0165128	0.0139793	3659/3105/8651	3
BP	GO:0002700	regulation of production of molecular mediator of immune response	7/123	108/7785	0.00154437	0.0166351	0.0140828	91543/684/23586/3134/3105/4615/7098	7
BP	GO:0002702	positive regulation of production of molecular mediator of immune response	6/123	80/7785	0.00159418	0.017074	0.0144544	91543/23586/3134/3105/4615/7098	6
BP	GO:0032637	interleukin-8 production	5/123	55/7785	0.0016793	0.0177836	0.0150551	23586/9314/4615/3965/7098	5
BP	GO:0032677	regulation of interleukin-8 production	5/123	55/7785	0.0016793	0.0177836	0.0150551	23586/9314/4615/3965/7098	5
BP	GO:0001961	positive regulation of cytokine-mediated signaling pathway	4/123	33/7785	0.00170353	0.0179394	0.015187	54625/84166/3665/83666	4
BP	GO:0019439	aromatic compound catabolic process	10/123	210/7785	0.00173786	0.0181993	0.015407	4939/56829/3669/4615/4907/60489/200316/146857/197135/9567	10
hsa04917	hsa04917	Prolactin signaling pathway	4/67	33/3872	0.00229731	0.0183491	0.0151387	3659/6772/595/8651	4
hsa04217	hsa04217	Necroptosis	6/67	80/3872	0.00235563	0.0183491	0.0151387	8743/6772/197259/7098/10379/5610	6
BP	GO:0002709	regulation of T cell mediated immunity	5/123	56/7785	0.00182097	0.018757	0.0158791	91543/3134/3107/3105/6891	5
BP	GO:0031341	regulation of cell killing	5/123	56/7785	0.00182097	0.018757	0.0158791	3134/3107/3105/3965/6891	5
BP	GO:1901222	regulation of NIK/NF-kappaB signaling	5/123	56/7785	0.00182097	0.018757	0.0158791	3430/3965/7098/9111/5610	5
BP	GO:0001562	response to protozoan	3/123	16/7785	0.0018545	0.0188958	0.0159967	115361/116071/4615	3
BP	GO:1903901	negative regulation of viral life cycle	3/123	16/7785	0.0018545	0.0188958	0.0159967	684/8519/7706	3
BP	GO:0001912	positive regulation of leukocyte mediated cytotoxicity	4/123	34/7785	0.00190734	0.0191242	0.01619	3134/3107/3105/6891	4
BP	GO:0032615	interleukin-12 production	4/123	34/7785	0.00190734	0.0191242	0.01619	3659/3965/7098/81622	4
BP	GO:0032655	regulation of interleukin-12 production	4/123	34/7785	0.00190734	0.0191242	0.01619	3659/3965/7098/81622	4
BP	GO:0002705	positive regulation of leukocyte mediated immunity	6/123	83/7785	0.00192703	0.0192193	0.0162705	91543/23586/3134/3107/3105/6891	6
BP	GO:0002819	regulation of adaptive immune response	7/123	113/7785	0.00200485	0.0198902	0.0168385	91543/3659/3665/3134/3107/3105/6891	7
R-HSA-9683701	R-HSA-9683701	Translation of Structural Proteins	3/97	13/5022	0.001736	0.020832	0.0171772	54625/83666/84875	3
BP	GO:0001913	T cell mediated cytotoxicity	4/123	35/7785	0.00212745	0.020996	0.0177746	3134/3107/3105/6891	4
BP	GO:0002274	myeloid leukocyte activation	8/123	148/7785	0.00230361	0.0226162	0.0191462	5359/3430/116071/4615/3965/7098/9111/3600	8
MF	GO:0070566	adenylyltransferase activity	3/130	14/7988	0.00134453	0.0236973	0.0208756	4940/4938/4939	3
MF	GO:0016814	hydrolase activity, acting on carbon-nitrogen (but not peptide) bonds, in cyclic amidines	3/130	15/7988	0.00166077	0.0238652	0.0210235	60489/2643/200316	3
MF	GO:0016462	pyrophosphatase activity	15/130	392/7988	0.00169257	0.0238652	0.0210235	4599/2633/55601/4600/91351/64135/23586/115361/6890/79132/2635/6891/57674/2643/9567	15
MF	GO:0016817	hydrolase activity, acting on acid anhydrides	15/130	392/7988	0.00169257	0.0238652	0.0210235	4599/2633/55601/4600/91351/64135/23586/115361/6890/79132/2635/6891/57674/2643/9567	15
MF	GO:0016818	hydrolase activity, acting on acid anhydrides, in phosphorus-containing anhydrides	15/130	392/7988	0.00169257	0.0238652	0.0210235	4599/2633/55601/4600/91351/64135/23586/115361/6890/79132/2635/6891/57674/2643/9567	15
BP	GO:0006401	RNA catabolic process	7/123	117/7785	0.00244457	0.0238758	0.0202126	4939/56829/3669/4615/146857/197135/9567	7
CC	GO:0030670	phagocytic vesicle membrane	5/130	45/8188	0.000685811	0.0242777	0.0216572	6890/3134/3107/3105/6891	5
MF	GO:0046914	transition metal ion binding	17/130	478/7988	0.00183333	0.0246191	0.0216876	64135/23586/8743/54739/10346/5359/79132/9314/6737/9830/4907/60489/2643/57169/200316/146857/1583	17
BP	GO:0030097	hemopoiesis	16/123	466/7785	0.00261112	0.0252677	0.0213909	9636/91543/3659/3665/6772/55008/9314/116071/3965/7098/3791/843/5610/8651/1316/3600	16
BP	GO:0031343	positive regulation of cell killing	4/123	37/7785	0.00261911	0.0252677	0.0213909	3134/3107/3105/6891	4
BP	GO:0001911	negative regulation of leukocyte mediated cytotoxicity	3/123	18/7785	0.0026407	0.0252677	0.0213909	3134/3105/3965	3
BP	GO:0036037	CD8-positive, alpha-beta T cell activation	3/123	18/7785	0.0026407	0.0252677	0.0213909	3659/3105/8651	3
BP	GO:0051607	defense response to virus	50/123	151/7785	0.00241586	0.025599	0.0219149	10964/9636/4940/91543/4599/3437/4938/4939/2633/2537/55601/4600/91351/64135/51191/684/3659/3433/8519/23586/84166/151636/10346/3665/83666/5359/3434/79132/56829/3429/6772/3669/64108/2635/197259/4615/7098/6737/60489/7706/81622/57169/10379/24138/55337/200316/146857/5366/5610/3600	1.55124
hsa04514	hsa04514	Cell adhesion molecules	6/67	87/3872	0.00360133	0.026479	0.0218461	6614/3134/3107/3105/137075/9071	6
hsa05320	hsa05320	Autoimmune thyroid disease	3/67	19/3872	0.00393607	0.026479	0.0218461	3134/3107/3105	3
hsa05330	hsa05330	Allograft rejection	3/67	19/3872	0.00393607	0.026479	0.0218461	3134/3107/3105	3
BP	GO:0001906	cell killing	6/123	91/7785	0.00307255	0.0289277	0.0244894	3134/3107/3105/4615/3965/6891	6
BP	GO:0002706	regulation of lymphocyte mediated immunity	6/123	91/7785	0.00307255	0.0289277	0.0244894	91543/3134/3107/3105/3965/6891	6
BP	GO:0031342	negative regulation of cell killing	3/123	19/7785	0.00309995	0.0289277	0.0244894	3134/3105/3965	3
BP	GO:0070936	protein K48-linked ubiquitination	3/123	19/7785	0.00309995	0.0289277	0.0244894	151636/3429/9111	3
BP	GO:2000050	regulation of non-canonical Wnt signaling pathway	3/123	19/7785	0.00309995	0.0289277	0.0244894	57664/57674/6424	3
MF	GO:0061630	ubiquitin protein ligase activity	7/130	112/7988	0.0022616	0.0289896	0.0255377	51191/10346/55008/6737/9830/7706/57674	7
BP	GO:1901361	organic cyclic compound catabolic process	10/123	228/7785	0.00317201	0.0294172	0.0249038	4939/56829/3669/4615/4907/60489/200316/146857/197135/9567	10
BP	GO:0002704	negative regulation of leukocyte mediated immunity	4/123	39/7785	0.00318361	0.0294172	0.0249038	684/3134/3105/3965	4
R-HSA-168898	R-HSA-168898	Toll-like Receptor Cascades	7/97	98/5022	0.00266255	0.03092	0.0254954	84166/3665/11274/4615/7098/81622/8651	7
BP	GO:2000116	regulation of cysteine-type endopeptidase activity	7/123	124/7785	0.00338912	0.0311633	0.026382	2537/8743/9314/5698/3965/843/5366	7
BP	GO:0052548	regulation of endopeptidase activity	8/123	159/7785	0.0035889	0.0326729	0.02766	2537/8743/9314/5698/5696/3965/843/5366	8
BP	GO:0045066	regulatory T cell differentiation	3/123	20/7785	0.00360529	0.0326729	0.02766	3659/3965/8651	3
BP	GO:0045589	regulation of regulatory T cell differentiation	3/123	20/7785	0.00360529	0.0326729	0.02766	3659/3965/8651	3
MF	GO:0061659	ubiquitin-like protein ligase activity	7/130	116/7988	0.00275924	0.0338306	0.0298023	51191/10346/55008/6737/9830/7706/57674	7
BP	GO:0002708	positive regulation of lymphocyte mediated immunity	5/123	66/7785	0.0037592	0.0339047	0.0287028	91543/3134/3107/3105/6891	5
hsa05332	hsa05332	Graft-versus-host disease	3/67	21/3872	0.00527066	0.0339155	0.0279815	3134/3107/3105	3
MF	GO:0140098	catalytic activity, acting on RNA	8/130	150/7988	0.00302074	0.0354937	0.0312673	85441/55601/91351/64135/23586/79132/3669/146857	8
MF	GO:0140657	ATP-dependent activity	12/130	297/7988	0.00319069	0.035991	0.0317054	55601/91351/64135/23586/6890/79132/4615/7318/6891/57674/57169/22989	12
BP	GO:0097191	extrinsic apoptotic signaling pathway	7/123	128/7785	0.00404139	0.0362763	0.0307105	2537/8743/3429/7098/6672/843/5366	7
R-HSA-933542	R-HSA-933542	TRAF6 mediated NF-kB activation	3/97	16/5022	0.00325916	0.0366655	0.030233	64135/23586/7706	3
BP	GO:0048524	positive regulation of viral process	3/123	21/7785	0.0041581	0.037147	0.0314477	3434/3965/6737	3
BP	GO:0032635	interleukin-6 production	6/123	97/7785	0.00421955	0.0371675	0.031465	64135/23586/4615/3965/7098/81622	6
BP	GO:0032675	regulation of interleukin-6 production	6/123	97/7785	0.00421955	0.0371675	0.031465	64135/23586/4615/3965/7098/81622	6
BP	GO:0046631	alpha-beta T cell activation	6/123	97/7785	0.00421955	0.0371675	0.031465	91543/3659/3105/3965/8651/3600	6
BP	GO:0032757	positive regulation of interleukin-8 production	4/123	43/7785	0.0045508	0.0398989	0.0337773	23586/4615/3965/7098	4
BP	GO:0042269	regulation of natural killer cell mediated cytotoxicity	3/123	22/7785	0.00475966	0.0415369	0.035164	3134/3105/3965	3
hsa04630	hsa04630	JAK-STAT signaling pathway	5/67	70/3872	0.00677781	0.0417965	0.0344836	6772/595/10379/8651/3600	5
BP	GO:0002824	positive regulation of adaptive immune response based on somatic recombination of immune receptors built from immunoglobulin superfamily domains	5/123	70/7785	0.00484295	0.0420689	0.0356144	91543/3134/3107/3105/6891	5
BP	GO:0043433	negative regulation of DNA-binding transcription factor activity	6/123	100/7785	0.00489931	0.0423633	0.0358636	84166/9314/84875/6737/6672/6424	6
R-HSA-1834949	R-HSA-1834949	Cytosolic sensors of pathogen-associated DNA	4/97	34/5022	0.00389009	0.0424373	0.0349922	3665/4615/7098/6737	4
MF	GO:0003712	transcription coregulator activity	9/130	192/7988	0.0040055	0.0434443	0.0382712	85441/54625/10346/83666/84875/6737/9830/7706/595	9
BP	GO:0002821	positive regulation of adaptive immune response	5/123	71/7785	0.00514525	0.0442867	0.0374919	91543/3134/3107/3105/6891	5
BP	GO:0002440	production of molecular mediator of immune response	7/123	134/7785	0.00519332	0.0444973	0.0376702	91543/684/23586/3134/3105/4615/7098	7
BP	GO:0002715	regulation of natural killer cell mediated immunity	3/123	23/7785	0.00541115	0.045946	0.0388966	3134/3105/3965	3
BP	GO:0034142	toll-like receptor 4 signaling pathway	3/123	23/7785	0.00541115	0.045946	0.0388966	4938/3430/9111	3
BP	GO:0050852	T cell receptor signaling pathway	5/123	73/7785	0.00578959	0.0489389	0.0414303	2633/11118/3105/11119/10384	5

## Sheet: Module pink
Column1	ID	Description	GeneRatio	BgRatio	pvalue	p.adjust	qvalue	geneID	Count
BP	GO:0006954	inflammatory response	123/525	436/7785	3.05665e-47	1.1817e-43	8.80316e-44	9332/6280/57817/6279/5265/929/2214/6556/4317/2357/6401/712/718/6347/3123/3689/3553/6283/23166/1524/1536/7057/3566/2209/3055/89790/56833/7412/1230/118788/4069/7097/4261/7133/4318/1535/79651/3162/240/1436/3576/133/54209/5788/2/199/3683/11006/30817/2532/6850/23765/51284/2350/834/2920/10800/719/8809/7096/64127/5054/81793/340061/1075/57413/122618/5971/8673/51311/1234/64581/1240/5724/241/3684/7305/7128…	123
BP	GO:0002252	immune effector process	109/525	349/7785	2.35663e-46	4.55536e-43	3.39354e-43	3127/3119/713/714/11326/2214/3122/6556/972/3383/712/3936/718/3123/3117/3689/3553/64005/1524/7805/3113/3566/2209/3055/56833/57126/50615/730/7133/3162/3115/3071/10875/11314/3718/54209/54440/3111/6688/5788/1880/2/3683/11006/30817/6850/10859/51284/567/3394/8809/3075/64127/1075/1378/5971/1439/8673/51311/8832/3109/7462/64581/54518/5724/3684/7305/5880/1794/29108/3108/2207/3569/11027/84868/388325/7157/40…	109
BP	GO:0050776	regulation of immune response	120/525	442/7785	4.39875e-44	5.66852e-41	4.2228e-41	3119/713/714/11326/929/2214/3122/6556/972/2357/712/718/3123/3689/3553/64005/7805/3566/2209/3055/56833/57126/4057/118788/7097/730/7133/1535/79651/3162/3115/2533/3071/10875/11314/3718/54209/54440/6688/5788/2/11006/30817/6850/10859/51284/1520/834/567/719/8809/7096/54502/3075/64127/81793/340061/920/1378/4773/8673/51311/8832/4332/3109/7462/64581/1240/5724/64092/3684/7305/5880/7128/80216/29108/2358/220…	120
BP	GO:0050778	positive regulation of immune response	101/525	355/7785	9.28457e-39	8.97353e-36	6.68489e-36	3119/713/714/11326/929/3122/6556/972/2357/712/718/3123/3689/3553/64005/7805/3566/2209/3055/57126/4057/118788/7097/730/1535/3115/2533/3071/11314/54209/54440/6688/5788/2/11006/6850/10859/51284/1520/834/567/719/8809/7096/54502/3075/64127/81793/340061/920/1378/4773/8673/51311/4332/3109/7462/64581/1240/5724/3684/7305/7128/80216/29108/2358/2207/3569/11027/84868/388325/4067/10333/942/10666/5777/126259/5…	101
BP	GO:0046649	lymphocyte activation	109/525	422/7785	1.32905e-37	1.02762e-34	7.65532e-35	3127/3119/11326/2214/3122/6556/972/3383/3936/6347/3123/3117/3553/7805/3113/3566/56833/7412/861/50615/7133/3115/3071/10875/10320/2615/11314/3718/54440/3111/6688/5788/1880/199/3683/11006/6850/7940/10859/567/3394/8809/64127/920/1378/4773/5971/8832/81704/4332/3109/7462/64581/54518/64092/7305/57705/5880/1794/7128/29108/10148/3108/2207/3569/84868/7157/4067/10538/112616/259307/4478/942/5777/4064/126259/…	109
BP	GO:0002443	leukocyte mediated immunity	79/525	225/7785	1.91918e-37	1.13674e-34	8.46819e-35	3127/3119/713/714/2214/3122/972/3383/712/718/3123/3117/3689/3553/64005/1524/3113/3566/2209/57126/50615/730/7133/3162/3115/3071/11314/3718/54209/54440/3111/6688/5788/11006/30817/6850/10859/567/8809/64127/1075/1378/1439/8673/51311/8832/3109/7462/64581/5724/3684/7305/5880/3108/2207/3569/84868/388325/4067/10538/259307/10666/5777/284021/7409/202309/64332/695/146850/5293/79915/5294/634/50943/114548/527…	79
BP	GO:0002250	adaptive immune response	83/525	249/7785	2.10638e-37	1.13674e-34	8.46819e-35	3127/3119/713/714/2214/3122/6556/972/712/718/3123/3117/3553/64005/1524/3113/3903/3566/2209/89790/50615/730/7133/3115/3071/3718/54209/54440/3111/5788/1880/11006/6850/23765/10859/1520/567/8809/64127/1075/11025/920/1378/5971/1439/51311/8832/3109/7462/64581/2015/64092/7128/29108/11024/10148/3108/2207/3569/84868/4067/10538/259307/942/10666/5777/6693/10288/80149/202309/64332/6966/695/5293/79915/5294/63…	83
BP	GO:0050865	regulation of cell activation	102/525	374/7785	2.35228e-37	1.13674e-34	8.46819e-35	3127/3119/57817/11326/2214/3122/972/4317/6347/3123/3117/3689/3553/7805/3113/7057/3566/56833/57126/7412/861/7133/3162/3115/3071/10875/2615/11314/3718/54209/54440/3111/6688/5788/1880/199/11006/30817/6850/7940/10859/567/7056/64127/5341/1075/920/1378/4773/8673/8832/81704/4332/3109/64581/5724/64092/3684/7305/5880/7128/29108/10148/3108/2207/3569/11027/84868/4067/10333/10538/259307/942/353514/10666/5777…	102
BP	GO:0002694	regulation of leukocyte activation	96/525	338/7785	1.04308e-36	4.48059e-34	3.33784e-34	3127/3119/57817/11326/2214/3122/972/4317/6347/3123/3117/3689/3553/7805/3113/7057/3566/56833/57126/7412/861/7133/3162/3115/3071/10875/2615/11314/3718/54209/54440/3111/6688/5788/1880/199/11006/30817/6850/7940/10859/567/64127/1075/920/1378/4773/8673/8832/81704/4332/3109/64581/5724/64092/3684/7305/5880/7128/29108/10148/3108/3569/84868/4067/10333/10538/259307/942/10666/5777/126259/6693/1050/284021/947…	96
BP	GO:0002366	leukocyte activation involved in immune response	66/525	165/7785	2.4692e-35	9.54594e-33	7.1113e-33	2214/3122/6556/972/3383/3936/3123/3689/1524/3566/57126/3162/3071/10875/11314/3718/54209/6688/5788/1880/3683/30817/6850/10859/3394/8809/1378/5971/8673/8832/3109/7462/54518/5724/3684/7305/5880/1794/29108/2207/3569/11027/84868/7157/4067/10538/942/5777/4064/6693/284021/80149/202309/64332/695/5293/79915/5294/634/50943/84695/2896/5734/114548/3594/139818	66
BP	GO:0002263	cell activation involved in immune response	66/525	166/7785	3.85609e-35	1.35524e-32	1.00959e-32	2214/3122/6556/972/3383/3936/3123/3689/1524/3566/57126/3162/3071/10875/11314/3718/54209/6688/5788/1880/3683/30817/6850/10859/3394/8809/1378/5971/8673/8832/3109/7462/54518/5724/3684/7305/5880/1794/29108/2207/3569/11027/84868/7157/4067/10538/942/5777/4064/6693/284021/80149/202309/64332/695/5293/79915/5294/634/50943/84695/2896/5734/114548/3594/139818	66
BP	GO:0045087	innate immune response	107/525	433/7785	5.52648e-35	1.78045e-32	1.32635e-32	6280/6279/713/714/11326/929/2214/6556/972/712/718/6347/6283/1524/1536/3113/2209/1906/3055/89790/56833/57126/4057/118788/7097/730/4261/1535/1436/6036/11314/3718/54209/6688/2/199/6850/23765/10859/51284/1520/834/3394/7096/54502/3075/64127/81793/340061/122618/1378/5971/51311/8832/4332/64581/3684/7305/7128/80216/29108/2358/2207/11027/84868/388325/7157/4067/10333/353514/10666/5777/4064/9450/4688/3663/2…	107
BP	GO:0042110	T cell activation	86/525	299/7785	2.95471e-33	8.78684e-31	6.54581e-31	3127/3119/11326/3122/6556/972/3383/3936/6347/3123/3117/3553/7805/3113/3566/7412/861/7133/3115/3071/10875/2615/11314/3718/54440/3111/6688/5788/1880/199/3683/11006/6850/10859/567/8809/64127/920/1378/5971/8832/81704/3109/64581/54518/57705/5880/1794/29108/10148/3108/2207/3569/84868/7157/4067/10538/259307/4478/942/5777/126259/6693/90273/9935/10288/7409/80149/5699/1326/79626/64332/6966/146850/5293/5294…	86
BP	GO:0001816	cytokine production	103/525	425/7785	7.82809e-33	2.16167e-30	1.61035e-30	11326/929/2214/6556/972/4317/718/3123/3553/1524/1536/7805/3113/7057/3566/4057/861/5552/7097/7133/1535/3162/3115/240/3071/1436/2615/3718/54209/54440/5788/199/11006/2532/6850/23765/10859/51284/834/567/3394/719/8809/7096/54502/64127/5054/340061/122618/920/1378/4773/5971/51311/8832/4332/64581/1240/5724/7305/706/7128/29108/10148/2207/3569/11027/283420/84868/375387/63940/388325/4067/10333/10538/10855/9…	103
CC	GO:0030141	secretory granule	109/547	477/8188	1.42851e-32	5.02834e-30	4.01485e-30	6280/6279/2162/5265/22918/929/6556/4317/2357/718/3689/3553/6283/1536/3903/7057/6518/1906/57126/4057/2212/5552/4069/7097/51316/7133/4318/1535/6402/240/3071/10875/83706/6036/5330/5836/100049587/11314/23526/5788/2/27180/3683/1520/5175/3101/567/719/3710/5054/340061/1075/11025/1378/8673/55/4332/5724/3684/7305/1794/963/4973/29108/3579/51816/116844/2358/2207/290/53831/2919/259307/10855/79895/5777/4688/1…	109
BP	GO:0007159	leukocyte cell-cell adhesion	75/525	235/7785	2.55161e-32	6.57636e-30	4.8991e-30	6280/3127/3119/6279/11326/3122/972/3383/6401/6347/3123/3117/3689/3553/1524/7805/3113/3566/57126/7412/861/6402/3115/240/3071/10875/83706/2615/11314/3718/54440/3111/5788/199/3683/11006/6850/10859/5175/567/64127/920/1378/81704/3109/5724/5880/4973/29108/116844/10148/3108/3569/84868/4067/259307/4478/942/5777/126259/6693/10288/7409/80149/1326/79626/64332/146850/634/50943/84695/114548/26191/3552/3594	75
BP	GO:0050867	positive regulation of cell activation	74/525	230/7785	3.76094e-32	9.08736e-30	6.76968e-30	3127/3119/57817/2214/3122/972/4317/6347/3123/3117/3689/3553/3113/7057/3566/57126/7412/861/3115/3071/3718/54209/54440/3111/6688/5788/1880/199/11006/6850/10859/567/64127/5341/1075/920/1378/4773/8673/81704/3109/64581/5724/3684/7305/29108/10148/3108/3569/11027/84868/4067/10333/259307/942/353514/10666/5777/126259/1050/10288/7409/1326/64332/695/146850/6195/79915/50943/114548/5321/26191/3552/3594	74
BP	GO:0001817	regulation of cytokine production	101/525	418/7785	4.71438e-32	1.07211e-29	7.98671e-30	11326/929/2214/6556/972/4317/718/3123/3553/1524/1536/7805/3113/7057/3566/4057/861/5552/7097/7133/1535/3162/3115/240/3071/1436/2615/3718/54209/54440/5788/199/11006/2532/6850/23765/10859/51284/834/567/3394/719/8809/7096/54502/64127/5054/340061/122618/920/1378/5971/51311/8832/4332/64581/1240/5724/7305/706/7128/29108/10148/2207/3569/11027/283420/84868/63940/388325/4067/10333/10538/10855/942/353514/10…	101
R-HSA-6798695	R-HSA-6798695	Neutrophil degranulation	87/402	278/5022	6.02548e-32	4.60347e-29	4.10367e-29	6280/6279/5265/22918/929/6556/4317/2357/718/3689/6283/1536/3903/6518/57126/4057/2212/4069/7097/51316/7133/4318/1535/6402/240/3071/10875/6036/5836/100049587/11314/23526/5788/27180/3683/1520/5175/3101/567/719/340061/1075/11025/1378/8673/55/4332/5724/3684/7305/1794/963/4973/29108/3579/51816/116844/2358/2207/290/53831/2919/10855/79895/5777/126014/7130/5329/10288/2204/2219/51411/4125/221/374403/10577/…	87
BP	GO:0002253	activation of immune response	77/525	259/7785	8.04069e-31	1.72696e-28	1.28651e-28	3119/713/714/11326/929/2357/712/718/3123/3553/64005/7805/3055/4057/118788/7097/730/1535/3115/2533/3071/11314/54209/5788/2/11006/6850/51284/1520/834/719/7096/3075/64127/81793/340061/1378/4773/51311/4332/7462/64581/1240/7305/7128/80216/29108/2358/2207/11027/84868/388325/4067/10333/10666/5777/126259/58484/9473/7409/80149/2219/123920/4671/64332/11213/6966/695/5293/3937/634/50943/114548/26191/29760/34…	77
BP	GO:0002460	adaptive immune response based on somatic recombination of immune receptors built from immunoglobulin superfamily domains	64/525	180/7785	1.04578e-30	2.12789e-28	1.58519e-28	3127/3119/713/714/2214/3122/6556/972/712/718/3123/3117/3553/64005/3113/3566/2209/50615/730/7133/3115/3071/3718/54209/54440/3111/5788/11006/23765/10859/567/8809/64127/1075/920/1378/5971/1439/51311/3109/64581/7128/10148/3108/2207/3569/84868/10538/259307/10666/5777/6693/80149/202309/64332/695/79915/634/50943/84695/114548/5321/3594/3426	64
BP	GO:0002696	positive regulation of leukocyte activation	70/525	219/7785	3.25401e-30	6.29001e-28	4.68578e-28	3127/3119/57817/2214/3122/972/4317/6347/3123/3117/3689/3553/3113/7057/3566/57126/7412/861/3115/3071/3718/54209/54440/3111/6688/5788/1880/199/11006/6850/10859/567/64127/1075/920/1378/4773/8673/81704/3109/64581/5724/3684/7305/29108/10148/3108/3569/84868/4067/10333/259307/942/10666/5777/126259/1050/10288/7409/1326/64332/695/146850/79915/50943/114548/5321/26191/3552/3594	70
BP	GO:0002697	regulation of immune effector process	69/525	214/7785	4.75902e-30	8.76113e-28	6.52665e-28	11326/3122/972/3383/718/3123/3689/3553/1524/7805/3566/2209/56833/57126/7133/3162/3071/10875/11314/3718/54209/54440/6688/5788/2/11006/30817/6850/10859/51284/567/8809/3075/64127/1378/8673/8832/3109/64581/5724/3684/7305/5880/29108/3569/84868/388325/4067/10538/259307/942/10666/5777/7409/80149/2219/64332/11213/695/146850/79915/634/50943/84695/2896/114548/26191/5272/3594	69
BP	GO:0031347	regulation of defense response	93/525	379/7785	5.27981e-30	9.27807e-28	6.91175e-28	6280/57817/6279/11326/929/4317/6401/718/3123/3553/6283/2209/3055/89790/56833/4057/118788/7097/7133/4318/1535/79651/240/10875/11314/54209/6688/5788/2/6850/23765/10859/51284/1520/834/7096/54502/3075/64127/5054/81793/340061/1075/1378/8673/51311/4332/64581/241/7305/7128/80216/29108/2358/3569/11027/84868/63940/388325/4067/10333/353514/10666/5777/7130/1050/58484/7409/10475/80149/8870/2219/79626/313/467…	93
BP	GO:0001819	positive regulation of cytokine production	77/525	270/7785	1.80662e-29	3.0367e-27	2.26221e-27	929/2214/6556/972/4317/718/3553/1536/7805/3113/7057/3566/861/7097/1535/3162/3115/1436/54209/54440/5788/199/6850/23765/10859/51284/834/567/3394/719/8809/7096/54502/64127/5054/340061/920/51311/8832/4332/64581/5724/7305/29108/10148/2207/3569/11027/283420/84868/63940/388325/10333/10538/10855/942/353514/10666/126259/3663/6693/58484/10288/2219/4671/11213/695/5293/5294/50943/115362/400709/5734/114548/26…	77
BP	GO:0009617	response to bacterium	87/525	347/7785	9.0455e-29	1.45708e-26	1.08546e-26	6280/57817/5996/6279/929/6556/6401/718/6347/3123/3553/6283/23166/1524/2209/1906/3055/56833/7412/1440/4057/4069/7097/51316/7133/1535/3576/5836/133/54209/6688/6850/10859/834/567/3394/7056/2920/7096/64127/5054/81793/920/1439/1234/5724/3587/706/7128/29108/116844/2358/2207/3569/11027/84868/388325/4067/10333/2919/942/4064/9450/3663/219972/6693/58484/10288/6915/80149/6039/4671/64332/11213/695/6374/50943…	87
BP	GO:0050900	leukocyte migration	68/525	218/7785	1.24314e-28	1.9224e-26	1.4321e-26	6280/6279/972/3383/6401/6347/3689/3553/6283/64005/1524/7057/1906/3055/56833/57126/7412/1230/10894/6402/3162/240/3071/1436/3576/11314/54209/6688/1880/199/3683/30817/6850/23765/5175/2920/719/64127/5054/81704/1234/1240/5724/83483/5880/29108/3579/2358/2207/3569/63940/4067/2919/4478/7130/1441/6693/7409/3690/58191/4920/5293/6374/5294/5734/11240/3552/51135	68
BP	GO:0002274	myeloid leukocyte activation	56/525	148/7785	1.49958e-28	2.22053e-26	1.6542e-26	57817/11326/22918/2214/6556/972/4317/712/3689/6283/1524/7057/3566/57126/7097/3162/3576/11314/54209/6688/5788/199/11006/30817/6850/7096/1075/5971/8673/8832/7462/5724/3684/7305/5880/1794/29108/3579/2207/3569/11027/84868/4067/10333/10538/10666/5777/1050/284021/80149/695/5293/3937/5294/2896/5321	56
BP	GO:0051249	regulation of lymphocyte activation	77/525	278/7785	1.55081e-28	2.22053e-26	1.6542e-26	3127/3119/11326/2214/3122/972/6347/3123/3117/3553/7805/3113/3566/56833/7412/861/7133/3115/3071/10875/2615/11314/3718/54440/3111/6688/5788/1880/199/11006/6850/7940/10859/567/64127/920/1378/4773/81704/4332/3109/64581/64092/7305/5880/7128/29108/10148/3108/3569/84868/4067/10538/259307/942/5777/126259/6693/9473/10288/7409/80149/1326/79626/64332/695/374403/146850/79915/634/50943/84695/114548/26191/2177…	77
BP	GO:0002764	immune response-regulating signaling pathway	70/525	234/7785	3.29701e-28	4.55223e-26	3.39121e-26	3119/929/2214/2357/3123/64005/7805/2209/3055/4057/118788/7097/1535/3115/2533/3071/11314/54209/5788/11006/6850/10859/51284/1520/834/719/7096/64127/81793/1378/4773/51311/4332/7462/64581/1240/7305/7128/80216/29108/2358/2207/11027/84868/388325/4067/10333/10666/5777/126259/58484/9473/10288/7409/80149/2219/123920/4671/64332/11213/6966/695/5293/3937/634/50943/114548/26191/29760/51135	70
BP	GO:0002237	response to molecule of bacterial origin	62/525	191/7785	3.22725e-27	4.30226e-25	3.205e-25	6280/57817/6279/929/6556/6401/6347/3553/1524/1906/3055/7412/1440/4057/7097/7133/3576/133/54209/6688/10859/834/567/3394/7056/2920/7096/64127/5054/81793/1439/1234/5724/3587/706/7128/29108/3569/11027/84868/388325/4067/10333/2919/942/4064/9450/3663/10288/6915/80149/64332/11213/695/6374/50943/5739/5734/114548/5106/26191/3552	62
BP	GO:0032103	positive regulation of response to external stimulus	79/525	306/7785	5.05563e-27	6.51503e-25	4.85341e-25	6280/6279/929/972/4317/718/3553/6283/1524/7057/2209/1906/3055/4057/1230/118788/7097/1535/3071/1436/3576/11314/54209/6688/199/6850/23765/51284/1520/834/7056/719/7096/54502/64127/5054/81793/340061/1075/8673/51311/4332/64581/1240/241/7305/5880/7128/80216/29108/3579/2358/3569/11027/84868/63940/388325/4067/10333/353514/10666/4064/9450/1050/58484/7409/2219/4671/64332/11213/695/5294/115362/2896/400709/5…	79
BP	GO:0002757	immune response-activating signaling pathway	66/525	222/7785	1.94039e-26	2.41985e-24	1.80268e-24	3119/929/2357/3123/64005/7805/3055/4057/118788/7097/1535/3115/2533/3071/11314/54209/5788/11006/6850/51284/1520/834/719/7096/64127/81793/1378/4773/51311/4332/7462/64581/1240/7305/7128/80216/29108/2358/2207/11027/84868/388325/4067/10333/10666/5777/126259/58484/9473/7409/80149/2219/123920/4671/64332/11213/6966/695/5293/3937/634/50943/114548/26191/29760/51135	66
BP	GO:0050863	regulation of T cell activation	62/525	204/7785	1.91423e-25	2.31263e-23	1.72281e-23	3127/3119/11326/3122/972/6347/3123/3117/3553/7805/3113/3566/7412/861/7133/3115/3071/10875/2615/11314/3718/54440/3111/5788/199/11006/6850/10859/567/64127/920/1378/81704/3109/5880/29108/10148/3108/3569/84868/4067/10538/259307/942/5777/126259/6693/10288/7409/80149/1326/79626/64332/146850/634/50943/84695/114548/26191/2177/3552/3594	62
BP	GO:1903037	regulation of leukocyte cell-cell adhesion	62/525	206/7785	3.46929e-25	4.06432e-23	3.02774e-23	3127/3119/11326/3122/972/6401/6347/3123/3117/3689/3553/7805/3113/3566/7412/861/3115/240/3071/10875/2615/11314/3718/54440/3111/5788/199/11006/6850/10859/567/64127/920/1378/81704/3109/5724/29108/10148/3108/3569/84868/4067/259307/942/5777/126259/6693/10288/7409/80149/1326/79626/64332/146850/634/50943/84695/114548/26191/3552/3594	62
BP	GO:0002521	leukocyte differentiation	79/525	325/7785	3.79179e-25	4.31149e-23	3.21187e-23	714/3122/972/3123/3553/3566/56833/7412/1440/4057/3059/861/1230/7097/4318/3071/10875/1436/10320/3718/54209/54440/3111/6688/5788/1880/11006/6850/10859/567/3394/7351/8809/11025/920/1378/5971/28959/7305/1794/2207/3569/375387/7157/4067/10538/112616/259307/942/5777/126014/7130/6693/1050/139716/135228/9935/10288/7409/80149/4920/4066/64332/695/146850/5293/634/50943/84695/5734/114548/26191/29760/2177/3552…	79
BP	GO:0032496	response to lipopolysaccharide	57/525	177/7785	7.22315e-25	7.95842e-23	5.92867e-23	6280/57817/6279/929/6556/6401/6347/3553/1524/1906/3055/7412/1440/4057/7097/7133/3576/133/54209/6688/10859/834/3394/7056/2920/64127/5054/1439/1234/5724/3587/706/7128/29108/3569/11027/84868/388325/4067/2919/942/4064/9450/10288/6915/80149/64332/11213/695/6374/50943/5739/5734/114548/5106/26191/3552	57
BP	GO:0002768	immune response-regulating cell surface receptor signaling pathway	56/525	171/7785	7.41084e-25	7.95842e-23	5.92867e-23	3119/929/2214/2357/3123/64005/7805/2209/3055/4057/118788/1535/3115/2533/3071/11314/54209/5788/11006/6850/10859/719/7096/64127/1378/4773/4332/7462/64581/1240/7305/7128/2358/2207/11027/388325/4067/10333/10666/5777/126259/9473/10288/7409/80149/2219/123920/64332/6966/695/5293/3937/634/50943/26191/29760	56
BP	GO:0002703	regulation of leukocyte mediated immunity	50/525	137/7785	1.0077e-24	1.05291e-22	7.84369e-23	3122/3383/718/3123/3689/3553/1524/3566/2209/57126/7133/3162/3071/11314/3718/54209/54440/6688/5788/11006/30817/6850/10859/567/8809/64127/1378/8673/8832/64581/5724/3684/7305/5880/3569/84868/388325/4067/259307/10666/5777/7409/695/146850/79915/634/50943/114548/5272/3594	50
BP	GO:0070661	leukocyte proliferation	60/525	197/7785	1.07406e-24	1.09272e-22	8.14025e-23	11326/2214/6556/972/3123/3553/3113/7412/7133/3115/3071/1436/2615/11314/3718/54209/54440/5788/1880/199/11006/6850/7940/10859/1378/4773/1439/81704/4332/3109/7305/5880/1794/7128/29108/10148/3569/84868/7157/4067/259307/4478/942/5777/4064/126259/6693/10288/1438/5699/202309/64332/695/79915/5294/50943/26191/6480/3552/3594	60
BP	GO:0002449	lymphocyte mediated immunity	54/525	161/7785	1.44602e-24	1.43341e-22	1.06783e-22	3127/3119/713/714/2214/3122/972/712/718/3123/3117/3553/64005/3113/2209/50615/730/7133/3115/3071/54209/54440/3111/5788/11006/10859/567/8809/64127/1075/1378/1439/51311/3109/3108/2207/3569/84868/10538/259307/10666/5777/7409/202309/64332/695/146850/79915/634/50943/114548/5272/3594/3426	54
BP	GO:0071216	cellular response to biotic stimulus	48/525	130/7785	5.01096e-24	4.84309e-22	3.60789e-22	57817/929/6347/3553/1524/3055/1440/4057/7097/7133/3576/54209/6688/6850/10859/834/3394/2920/7096/64127/5054/81793/1234/64581/5724/706/7128/29108/3569/11027/84868/388325/7157/4067/10333/2919/942/4064/9450/10288/6915/80149/64332/695/6374/114548/26191/3552	48
BP	GO:0019221	cytokine-mediated signaling pathway	66/525	243/7785	5.84906e-24	5.51523e-22	4.10861e-22	972/6347/3553/1524/7805/3566/1906/3055/1440/1230/50615/7133/1436/3576/3718/54209/6688/5788/11006/2532/6850/23765/10859/834/2920/8809/54502/340061/920/1439/1234/1240/83483/3597/7128/29108/3579/11024/10148/2207/3569/11027/7157/4067/2919/353514/5777/3663/1441/1050/6776/10288/1438/4671/64332/163702/11213/6374/634/2180/11240/9034/3552/3594/9618/51135	66
BP	GO:0002831	regulation of response to biotic stimulus	66/525	246/7785	1.24669e-23	1.14755e-21	8.54873e-22	11326/929/3123/3553/3055/56833/4057/118788/7097/1535/10875/11314/54209/6688/2/6850/10859/51284/1520/834/7096/54502/3075/64127/81793/340061/1378/51311/4332/64581/7305/7128/80216/29108/2358/11027/84868/388325/4067/10333/259307/10666/5777/4064/9450/58484/7409/10475/80149/2219/4671/64332/163702/11213/695/146850/634/50943/115362/2896/400709/114548/26191/5272/3594/51135	66
MF	GO:0140375	immune receptor activity	39/536	83/7988	2.11474e-24	1.25193e-21	1.05737e-21	3119/2214/3122/972/2357/3123/3117/1524/3113/3566/2209/1230/50615/3111/11006/23765/10859/719/8809/920/1378/1439/1234/1240/3587/3597/3579/2358/11024/10148/2207/11027/353514/1441/10288/1438/163702/9034/3594	39
BP	GO:1903039	positive regulation of leukocyte cell-cell adhesion	52/525	156/7785	1.53371e-23	1.37891e-21	1.02723e-21	3127/3119/3122/972/6401/6347/3123/3117/3689/3553/3113/3566/7412/861/3115/240/3071/3718/54440/3111/5788/199/11006/6850/10859/567/64127/920/1378/81704/3109/5724/29108/10148/3108/3569/84868/4067/259307/942/5777/126259/10288/7409/1326/64332/146850/50943/114548/26191/3552/3594	52
BP	GO:0002429	immune response-activating cell surface receptor signaling pathway	52/525	158/7785	3.01619e-23	2.65013e-21	1.97423e-21	3119/929/2357/3123/64005/7805/3055/4057/118788/1535/3115/2533/3071/11314/54209/5788/11006/6850/719/7096/64127/1378/4773/4332/7462/64581/1240/7305/7128/2358/2207/11027/388325/4067/10333/10666/5777/126259/9473/7409/80149/2219/123920/64332/6966/695/5293/3937/634/50943/26191/29760	52
BP	GO:0032943	mononuclear cell proliferation	55/525	177/7785	3.64433e-23	3.13089e-21	2.33237e-21	11326/2214/6556/972/3123/3553/3113/7412/7133/3115/3071/2615/11314/3718/54440/5788/1880/199/11006/6850/7940/10859/1378/4773/81704/4332/3109/7305/5880/1794/29108/10148/3569/84868/7157/4067/259307/4478/942/5777/4064/126259/6693/10288/5699/202309/64332/695/79915/5294/50943/26191/6480/3552/3594	55
BP	GO:0031349	positive regulation of defense response	63/525	232/7785	6.90907e-23	5.80662e-21	4.32568e-21	6280/6279/929/4317/718/3553/6283/2209/3055/4057/118788/7097/1535/11314/54209/6688/6850/23765/51284/1520/834/7096/54502/64127/5054/81793/340061/1075/8673/51311/4332/64581/241/7305/7128/80216/29108/2358/3569/11027/84868/63940/388325/4067/10333/353514/10666/1050/58484/7409/2219/4671/64332/11213/695/5294/115362/2896/400709/5734/114548/26191/51135	63
BP	GO:0046651	lymphocyte proliferation	54/525	173/7785	7.31803e-23	6.01947e-21	4.48424e-21	11326/2214/6556/972/3123/3553/3113/7412/7133/3115/3071/2615/11314/3718/54440/5788/1880/199/11006/6850/7940/10859/1378/4773/81704/4332/3109/7305/5880/1794/29108/10148/3569/84868/7157/4067/259307/4478/942/5777/4064/126259/6693/10288/5699/202309/64332/695/79915/5294/50943/26191/3552/3594	54
BP	GO:0071219	cellular response to molecule of bacterial origin	44/525	116/7785	1.17984e-22	9.5026e-21	7.07902e-21	57817/929/6347/3553/1524/3055/1440/4057/7097/7133/3576/54209/6688/10859/834/3394/2920/7096/64127/5054/81793/1234/5724/706/7128/29108/3569/11027/84868/388325/4067/10333/2919/942/4064/9450/10288/6915/80149/64332/6374/114548/26191/3552	44
BP	GO:0034097	response to cytokine	94/525	478/7785	1.35986e-22	1.0729e-20	7.99263e-21	57817/929/6556/972/6401/6347/3553/1524/7805/3113/7057/3566/1906/3055/7412/1440/3059/1230/50615/7097/4261/7133/1535/6402/1436/3576/3718/54209/6688/5788/199/11006/2532/6850/23765/10859/834/3394/2920/8809/54502/340061/920/5971/1439/81704/1234/4332/3099/7298/1240/83483/3597/7128/29108/3579/11024/10148/2207/3569/11027/7157/4067/2919/4046/353514/5777/3663/1441/1050/6776/10288/1438/80149/58191/5277/4671…	94
BP	GO:0051251	positive regulation of lymphocyte activation	56/525	188/7785	1.46042e-22	1.1292e-20	8.41204e-21	3127/3119/2214/3122/972/6347/3123/3117/3553/3113/3566/7412/861/3115/3071/3718/54440/3111/6688/5788/1880/199/11006/6850/10859/567/64127/920/1378/4773/81704/3109/64581/7305/29108/10148/3108/3569/84868/4067/259307/942/5777/126259/10288/7409/1326/64332/695/146850/79915/50943/114548/26191/3552/3594	56
BP	GO:0097529	myeloid leukocyte migration	46/525	132/7785	7.67749e-22	5.81984e-20	4.33552e-20	6280/6279/972/6347/3689/3553/6283/1524/7057/1906/56833/57126/1230/3071/1436/3576/11314/54209/6688/199/30817/6850/23765/5175/2920/719/64127/5054/1240/5880/3579/2358/2207/3569/4067/2919/7130/1441/7409/4920/5293/6374/5294/5734/3552/51135	46
BP	GO:0050870	positive regulation of T cell activation	48/525	144/7785	8.5525e-22	6.35845e-20	4.73677e-20	3127/3119/3122/972/6347/3123/3117/3553/3113/3566/7412/861/3115/3071/3718/54440/3111/5788/199/11006/6850/10859/567/64127/920/1378/81704/3109/29108/10148/3108/3569/84868/4067/259307/942/5777/126259/10288/7409/1326/64332/146850/50943/114548/26191/3552/3594	48
BP	GO:0071345	cellular response to cytokine stimulus	86/525	423/7785	1.15834e-21	8.4493e-20	6.29436e-20	57817/972/6347/3553/1524/7805/3113/7057/3566/1906/3055/7412/1440/3059/1230/50615/7097/7133/1535/1436/3576/3718/54209/6688/5788/199/11006/2532/6850/23765/10859/834/3394/2920/8809/54502/340061/920/1439/81704/1234/4332/3099/1240/83483/3597/7128/29108/3579/11024/10148/2207/3569/11027/7157/4067/2919/4046/353514/5777/3663/1441/1050/6776/10288/1438/80149/5277/4671/64332/163702/11213/695/6374/634/2180/11…	86
BP	GO:0030097	hemopoiesis	91/525	466/7785	1.22288e-21	8.75492e-20	6.52203e-20	85477/714/3122/972/3123/3553/3566/56833/7412/1440/4057/3059/861/1230/7097/4318/3071/10875/1436/5292/10320/3718/54209/54440/3111/6688/5788/1880/11006/6850/10859/567/3394/7351/8809/54502/5341/11025/122618/920/1378/5971/28959/7305/1794/2207/3569/375387/3784/7157/6521/4067/10538/112616/259307/942/5777/126014/7130/1441/6693/1050/139716/135228/9935/10288/7409/80149/4920/4066/2313/64332/695/146850/5293/…	91
BP	GO:0097530	granulocyte migration	36/525	81/7785	1.64702e-21	1.15771e-19	8.62439e-20	6280/6279/972/6347/3689/3553/6283/7057/1906/56833/57126/3071/1436/3576/11314/30817/6850/23765/5175/2920/719/64127/1240/5880/3579/2207/2919/7130/1441/7409/5293/6374/5294/5734/3552/51135	36
BP	GO:0002286	T cell activation involved in immune response	32/525	63/7785	1.73033e-21	1.19454e-19	8.89883e-20	3122/6556/972/3383/3936/3123/3566/3071/10875/3718/1880/3683/10859/8809/5971/3109/54518/2207/3569/84868/7157/10538/942/6693/80149/64332/634/50943/84695/5734/114548/3594	32
BP	GO:0022407	regulation of cell-cell adhesion	65/525	260/7785	1.87625e-21	1.27256e-19	9.48002e-20	3127/3119/11326/3122/972/6401/6347/3123/3117/3689/3553/7805/3113/3566/7412/861/3115/240/3071/10875/83706/2615/11314/3718/54440/3111/6688/5788/199/11006/6850/10859/567/64127/920/1378/81704/3109/5724/29108/10148/3108/3569/84868/4067/259307/942/5777/126259/6693/5329/10288/7409/80149/1326/79626/64332/146850/634/50943/84695/114548/26191/3552/3594	65
BP	GO:0002285	lymphocyte activation involved in immune response	41/525	107/7785	2.25407e-21	1.50245e-19	1.11926e-19	2214/3122/6556/972/3383/3936/3123/3566/3071/10875/3718/6688/5788/1880/3683/10859/3394/8809/1378/5971/3109/54518/2207/3569/84868/7157/10538/942/4064/6693/80149/202309/64332/79915/634/50943/84695/5734/114548/3594/139818	41
BP	GO:0016064	immunoglobulin mediated immune response	36/525	82/7785	2.75513e-21	1.80531e-19	1.34487e-19	3127/3119/713/714/2214/3122/972/712/718/3123/3117/3113/2209/50615/730/3115/54209/3111/5788/567/64127/1378/1439/51311/3109/3108/2207/10538/10666/5777/202309/64332/695/79915/50943/3426	36
BP	GO:0022409	positive regulation of cell-cell adhesion	53/525	179/7785	2.93119e-21	1.88866e-19	1.40697e-19	3127/3119/3122/972/6401/6347/3123/3117/3689/3553/3113/3566/7412/861/3115/240/3071/3718/54440/3111/5788/199/11006/6850/10859/567/64127/920/1378/81704/3109/5724/29108/10148/3108/3569/84868/4067/259307/942/5777/126259/5329/10288/7409/1326/64332/146850/50943/114548/26191/3552/3594	53
BP	GO:0002683	negative regulation of immune system process	64/525	255/7785	3.141e-21	1.99067e-19	1.48296e-19	714/11326/972/6347/3123/1524/7805/7057/3566/3055/56833/4057/861/79651/3162/3071/10875/2615/11314/3718/54209/3111/6688/5788/2/11006/6850/7940/10859/64127/11025/1378/8832/4332/28959/64092/7305/7128/11027/84868/4067/10333/259307/942/5777/7130/6693/1050/284021/9935/10288/80149/79626/11213/695/374403/634/50943/84695/2896/5734/26191/11240/5272	64
BP	GO:0070663	regulation of leukocyte proliferation	49/525	155/7785	4.32537e-21	2.69708e-19	2.0092e-19	11326/2214/972/3123/3553/3113/7412/7133/3115/3071/1436/2615/11314/3718/54440/5788/1880/199/11006/6850/7940/10859/1378/4773/1439/4332/3109/7305/5880/7128/29108/10148/3569/84868/4067/259307/942/5777/126259/6693/10288/1438/695/79915/50943/26191/6480/3552/3594	49
BP	GO:0019724	B cell mediated immunity	36/525	83/7785	4.56569e-21	2.80174e-19	2.08717e-19	3127/3119/713/714/2214/3122/972/712/718/3123/3117/3113/2209/50615/730/3115/54209/3111/5788/567/64127/1378/1439/51311/3109/3108/2207/10538/10666/5777/202309/64332/695/79915/50943/3426	36
BP	GO:0030595	leukocyte chemotaxis	44/525	129/7785	1.65464e-20	9.99505e-19	7.44587e-19	6280/6279/972/6347/3689/3553/6283/1524/7057/1906/56833/1230/240/3071/1436/3576/6688/1880/199/30817/6850/23765/2920/719/64127/5054/1234/1240/5880/3579/2358/2207/3569/63940/4067/2919/7130/1441/7409/58191/5293/6374/5294/11240	44
BP	GO:0071706	tumor necrosis factor superfamily cytokine production	38/525	97/7785	2.75892e-20	1.61606e-18	1.20389e-18	929/2214/4317/1524/1536/7057/4057/7097/1535/54209/54440/5788/11006/6850/10859/7096/64127/8832/64581/5724/7305/706/7128/29108/3569/11027/84868/942/353514/5777/5443/6693/80149/11213/695/50943/26191/3552	38
BP	GO:1903555	regulation of tumor necrosis factor superfamily cytokine production	38/525	97/7785	2.75892e-20	1.61606e-18	1.20389e-18	929/2214/4317/1524/1536/7057/4057/7097/1535/54209/54440/5788/11006/6850/10859/7096/64127/8832/64581/5724/7305/706/7128/29108/3569/11027/84868/942/353514/5777/5443/6693/80149/11213/695/50943/26191/3552	38
BP	GO:0002699	positive regulation of immune effector process	48/525	155/7785	2.9864e-20	1.7232e-18	1.2837e-18	3122/972/718/3123/3689/3553/7805/3566/2209/57126/3162/11314/54209/54440/6688/5788/30817/6850/10859/51284/567/8809/64127/1378/8673/8832/3109/64581/5724/3684/7305/5880/29108/3569/388325/4067/942/10666/5777/7409/2219/64332/695/79915/50943/114548/26191/3594	48
BP	GO:0071222	cellular response to lipopolysaccharide	40/525	109/7785	4.54436e-20	2.5836e-18	1.92467e-18	57817/929/6347/3553/1524/3055/1440/4057/7097/7133/3576/6688/10859/834/3394/2920/64127/5054/1234/5724/706/7128/29108/3569/11027/84868/388325/4067/2919/942/4064/9450/10288/6915/80149/64332/6374/114548/26191/3552	40
BP	GO:0045088	regulation of innate immune response	54/525	196/7785	4.94172e-20	2.7688e-18	2.06263e-18	11326/929/3055/56833/4057/118788/7097/1535/11314/54209/6688/2/6850/10859/51284/1520/834/7096/54502/3075/64127/81793/340061/1378/51311/4332/64581/7305/7128/80216/29108/2358/11027/84868/388325/4067/10333/10666/5777/58484/7409/2219/4671/64332/11213/695/146850/634/115362/2896/114548/26191/5272/51135	54
BP	GO:0032640	tumor necrosis factor production	37/525	95/7785	1.11888e-19	6.09236e-18	4.53854e-18	929/2214/4317/1524/1536/7057/4057/7097/1535/54209/54440/5788/11006/6850/10859/7096/64127/8832/64581/5724/7305/706/7128/29108/3569/11027/84868/353514/5777/5443/6693/80149/11213/695/50943/26191/3552	37
BP	GO:0032680	regulation of tumor necrosis factor production	37/525	95/7785	1.11888e-19	6.09236e-18	4.53854e-18	929/2214/4317/1524/1536/7057/4057/7097/1535/54209/54440/5788/11006/6850/10859/7096/64127/8832/64581/5724/7305/706/7128/29108/3569/11027/84868/353514/5777/5443/6693/80149/11213/695/50943/26191/3552	37
BP	GO:0002695	negative regulation of leukocyte activation	40/525	112/7785	1.4358e-19	7.70944e-18	5.74319e-18	11326/972/3123/7805/3566/861/3162/3071/10875/2615/11314/3718/6688/5788/11006/7940/10859/1378/8832/4332/64092/7305/7128/84868/4067/259307/942/5777/6693/284021/10288/80149/79626/695/374403/634/50943/84695/2896/26191	40
BP	GO:0032944	regulation of mononuclear cell proliferation	45/525	142/7785	1.71286e-19	9.07112e-18	6.75759e-18	11326/2214/972/3123/3553/3113/7412/7133/3115/3071/2615/11314/3718/54440/5788/1880/199/11006/6850/7940/10859/1378/4773/4332/3109/7305/5880/29108/10148/3569/84868/4067/259307/942/5777/126259/6693/10288/695/79915/50943/26191/6480/3552/3594	45
[truncated: 1,044 more rows]

[truncated: 5 more sheets: Module purple, Module saddlebrown, Module skyblue, Module steelblue, Module tan]
