# Supplementary material for: Gene-expression profiling of individuals resilient to Alzheimer's disease reveals higher expression of genes related to metallothionein and mitochondrial processes and no changes in the unfolded protein response
Source: Acta Neuropathol Commun. 2024 Apr 25;12:68. doi: 10.1186/s40478-024-01760-9 (PMC11046840; doi:10.1186/s40478-024-01760-9)
Supplement: Supplementary file 5 — Additional file 5. DEG and GSEA results of the sex-specific analysis. [file 40478_2024_1760_MOESM5_ESM.xlsx]

## Sheet: DEA Female res vs. AD
ensembl	baseMean	log2FoldChange	lfcSE	stat	pvalue	padj	symbol	entrez	name
ENSG00000237636	52.7357	3.06217	0.557883	5.48891	4.04426e-08	0.00076104846708698	ANKRD26P3	100101938	ankyrin repeat domain 26 pseudogene 3
ENSG00000229618	72.091	1.21529	0.239641	5.07127	3.9516e-07	0.00371806229342639	NA	NA	NA
ENSG00000198938	29652.6	1.31029	0.263472	4.97318	6.58636e-07	0.00413140692237157	COX3	4514	cytochrome c oxidase subunit III
ENSG00000146147	595.933	0.813877	0.17303	4.70366	2.55532e-06	0.010052079318981	MLIP	90523	muscular LMNA interacting protein
ENSG00000242265	2290.65	-1.0315	0.219792	-4.69307	2.69133e-06	0.010052079318981	PEG10	23089	paternally expressed 10
ENSG00000154874	555.129	1.46774	0.315153	4.65722	3.20504e-06	0.010052079318981	NA	NA	NA
ENSG00000187608	139.853	3.39371	0.746489	4.54623	5.46151e-06	0.0146820918529887	ISG15	9636	ISG15 ubiquitin like modifier
ENSG00000198727	25771.2	1.50397	0.339234	4.43344	9.27414e-06	0.0218150978320261	CYTB	4519	cytochrome b
ENSG00000280234	375.899	1.17285	0.272725	4.30048	1.70426e-05	0.0334964101706555	NA	NA	NA
ENSG00000248455	95.6732	1.30936	0.305361	4.28792		0.0334964101706555	LINC02217	101929544	long intergenic non-protein coding RNA 2217
ENSG00000138100	25.6609	2.18726	0.512284	4.26962	1.95802e-05	0.0334964101706555	TRIM54	57159	tripartite motif containing 54
ENSG00000134321	159.277	2.89252	0.681878	4.242	2.21541e-05	0.0347413465167949	RSAD2	91543	radical S-adenosyl methionine domain containing 2
ENSG00000198840	2890.7	2.1361	0.507611	4.20814	2.57477e-05	0.0360653335077415	ND3	4537	NADH dehydrogenase subunit 3
ENSG00000151466	245.501	0.846331	0.201564	4.19882	2.68315e-05	0.0360653335077415	SCLT1	132320	sodium channel and clathrin linker 1
ENSG00000126870	356.819	0.791861	0.189648	4.17541	2.97445e-05	0.0373154950687681	DYNC2I1	55112	dynein 2 intermediate chain 1
ENSG00000111879	375.284	0.695694	0.169132	4.11331	3.90031e-05	0.0458725470207533	FAM184A	79632	family with sequence similarity 184 member A
ENSG00000103569	28.9844	-1.62991	0.403963	-4.03481	5.4647e-05	0.0533916259626048	AQP9	366	aquaporin 9
ENSG00000173588	158.785	0.588063	0.146163	4.02335	5.73766e-05	0.0533916259626048	CEP83	51134	centrosomal protein 83
ENSG00000230453	115.092	1.38032	0.34382	4.01467	5.95295e-05	0.0533916259626048	ANKRD18B	441459	ankyrin repeat domain 18B
ENSG00000174332	88.3564	1.05247	0.262179	4.01433	5.96143e-05	0.0533916259626048	GLIS1	148979	GLIS family zinc finger 1
ENSG00000160223	31.8476	-4.26248	1.06275	-4.01081	6.05112e-05	0.0533916259626048	ICOSLG	23308	inducible T cell costimulator ligand
ENSG00000225964	9.33896	2.42602	0.605978	4.00347	6.24198e-05	0.0533916259626048	NA	NA	NA
ENSG00000237720	198.183	0.806014	0.202625	3.97787	6.95362e-05	0.0568927021939716	LOC105373390	105373390	uncharacterized LOC105373390
ENSG00000198804	161667	0.899567	0.227289	3.95782	7.56368e-05	0.0593055357514319	COX1	4512	cytochrome c oxidase subunit I
ENSG00000125148	515.057	1.51484	0.383722	3.94776	7.88873e-05	0.0593800455222976	MT2A	4502	metallothionein 2A
ENSG00000153046	510.432	0.697288	0.177734	3.92321	8.73767e-05	0.0598141030550241	CDYL	9425	chromodomain Y like
ENSG00000120438	1158.37	-0.666809	0.170238	-3.91692	8.96874e-05	0.0598141030550241	TCP1	6950	t-complex 1
ENSG00000240692	11.5085	1.5989	0.408409	3.91495	9.04216e-05	0.0598141030550241	RN7SL538P	106480517	RNA, 7SL, cytoplasmic 538, pseudogene
ENSG00000165030	150.652	-0.876809	0.224654	-3.90293	9.50339e-05	0.0598141030550241	NFIL3	4783	nuclear factor, interleukin 3 regulated
ENSG00000111331	298.875	2.57595	0.661494	3.89413	9.85514e-05	0.0598141030550241	OAS3	4940	2'-5'-oligoadenylate synthetase 3
ENSG00000148600	257.27	-0.973	0.25011	-3.89029	0.000100125	0.0598141030550241	CDHR1	92211	cadherin related family member 1
ENSG00000198712	22791.8	1.60178	0.412144	3.88647	0.000101714	0.0598141030550241	COX2	4513	cytochrome c oxidase subunit II
ENSG00000138035	318.847	0.795155	0.205832	3.86312	0.000111946	0.063225747472014	PNPT1	87178	polyribonucleotide nucleotidyltransferase 1
ENSG00000119917	327.084	2.25795	0.586329	3.85099	0.000117642	0.063225747472014	IFIT3	3437	interferon induced protein with tetratricopeptide repeats 3
ENSG00000165092	323.568	1.03242	0.268103	3.85084	0.000117713	0.063225747472014	ALDH1A1	216	aldehyde dehydrogenase 1 family member A1
ENSG00000179912	508.656	0.604404	0.15731	3.84212	0.000121977	0.063225747472014	R3HDM2	22864	R3H domain containing 2
ENSG00000125144	155.989	2.089	0.54437	3.83746	0.000124315	0.063225747472014	MT1G	4495	metallothionein 1G
ENSG00000145734	1725.68	0.501031	0.131996	3.7958	0.000147168	0.0709321431650004	BDP1	55814	B double prime 1, subunit of RNA polymerase III transcription initiation factor IIIB
ENSG00000105894	728.994	0.898168	0.237043	3.78905	0.000151226	0.0709321431650004	PTN	5764	pleiotrophin
ENSG00000177370	126.894	-0.669711	0.177124	-3.78104	0.000156175	0.0709321431650004	TIMM22	29928	translocase of inner mitochondrial membrane 22
ENSG00000054282	481.088	0.5301	0.140319	3.77781	0.000158215	0.0709321431650004	SDCCAG8	10806	SHH signaling and ciliogenesis regulator SDCCAG8
ENSG00000107201	194.118	1.90168	0.503402	3.77765	0.000158314	0.0709321431650004	RIGI	23586	RNA sensor RIG-I
ENSG00000125462	1395.73	0.775926	0.206021	3.76624	0.000165725	0.0725258304267519	MIR9-1HG	10485	MIR9-1 host gene
ENSG00000198899	15324	1.73255	0.463376	3.73897	0.000184779	0.0785847501412613	ATP6	4508	ATP synthase F0 subunit 6
ENSG00000119922	236.898	1.99106	0.534384	3.72589	0.000194629	0.0785847501412613	IFIT2	3433	interferon induced protein with tetratricopeptide repeats 2
ENSG00000109084	96.2678	-1.13408	0.304987	-3.71846	0.000200444	0.0785847501412613	TMEM97	27346	transmembrane protein 97
ENSG00000274536	37.1393	-1.46319	0.394248	-3.71135	0.000206153	0.0785847501412613	MIR223HG	115891964	MIR223 host gene
ENSG00000274642	80.8174	1.27543	0.344611	3.70106	0.0002147	0.0785847501412613	NA	NA	NA
ENSG00000257986	24.4784	1.52801	0.412883	3.70083	0.000214893	0.0785847501412613	NA	NA	NA
ENSG00000236358	19.8339	1.51836	0.410828	3.69586	0.000219145	0.0785847501412613	NA	NA	NA
ENSG00000183579	643.639	0.610135	0.165099	3.69556	0.0002194	0.0785847501412613	ZNRF3	84133	zinc and ring finger 3
ENSG00000101290	3119.83	-0.435014	0.117731	-3.69499	0.000219899	0.0785847501412613	CDS2	8760	CDP-diacylglycerol synthase 2
ENSG00000210117	160.065	1.49469	0.405077	3.68989	0.00022435	0.0785847501412613	NA	NA	NA
ENSG00000242759	433.006	0.790224	0.214235	3.68858	0.000225506	0.0785847501412613	NA	NA	NA
ENSG00000122126	771.469	-0.56667	0.154479	-3.66826	0.000244204	0.0812202099335717	OCRL	4952	OCRL inositol polyphosphate-5-phosphatase
ENSG00000121390	549.179	0.387391	0.105671	3.666	0.000246378	0.0812202099335717	PSPC1	55269	paraspeckle component 1
ENSG00000234664	10.3863	2.80625	0.767132	3.65811	0.000254086	0.0812202099335717	NA	NA	NA
ENSG00000112232	302.947	0.792948	0.216768	3.65805	0.000254141	0.0812202099335717	KHDRBS2	202559	KH RNA binding domain containing, signal transduction associated 2
ENSG00000274767	33.7756	2.24848	0.614751	3.65754	0.000254649	0.0812202099335717	NA	NA	NA
ENSG00000198010	1027.28	0.525267	0.143791	3.65299	0.000259208	0.0812963355839723	DLGAP2	9228	DLG associated protein 2
ENSG00000174231	2978.03	-0.409573	0.112268	-3.64818	0.000264106	0.0814745280630799	PRPF8	10594	pre-mRNA processing factor 8
ENSG00000184999	54.6131	0.933196	0.256255	3.64167	0.000270873	0.0822143793739061	SLC22A10	387775	solute carrier family 22 member 10
ENSG00000048991	2042.7	0.53927	0.148269	3.63711	0.000275719	0.0823568882076589	R3HDM1	23518	R3H domain containing 1
ENSG00000163793	24.1798	2.21121	0.610445	3.62229	0.000292002	0.0847138545350104	DNAJC5G	285126	DnaJ heat shock protein family (Hsp40) member C5 gamma
ENSG00000287172	21.5671	1.85517	0.51223	3.62175	0.000292613	0.0847138545350104	NA	NA	NA
ENSG00000248527	950.398	1.82798	0.506025	3.61244	0.000303329	0.0864854536341765	MTATP6P1	106480796	MT-ATP6 pseudogene 1
ENSG00000165115	141.656	0.527891	0.14658	3.60138	0.000316533	0.0889033077443275	KIF27	55582	kinesin family member 27
ENSG00000135541	1262.89	0.686817	0.191227	3.59163	0.000328611	0.0909382922440114	AHI1	54806	Abelson helper integration site 1
ENSG00000163637	1620.83	-0.524422	0.146504	-3.57957	0.000344155	0.0938596524902119	PRICKLE2	166336	prickle planar cell polarity protein 2
ENSG00000286895	22.6511	1.33963	0.377028	3.55315	0.000380653	0.0996711039657343	NA	NA	NA
ENSG00000184979	23.2308	2.28164	0.642647	3.55037	0.000384686	0.0996711039657343	USP18	11274	ubiquitin specific peptidase 18
ENSG00000254377	826.312	0.506229	0.142638	3.54906	0.000386613	0.0996711039657343	MIR124-2HG	100130155	MIR124-2 host gene
ENSG00000198695	927.631	1.13526	0.319878	3.54903	0.000386651	0.0996711039657343	ND6	4541	NADH dehydrogenase subunit 6
ENSG00000107890	787.319	0.805423	0.227485	3.54055	0.000399298	0.101540437177055	ANKRD26	22852	ankyrin repeat domain containing 26
ENSG00000181790	1305.14	0.693884	0.196332	3.53425	0.000408941	0.102606142928036	ADGRB1	575	adhesion G protein-coupled receptor B1
ENSG00000198886	34972	1.74744	0.498139	3.50795	0.000451577	0.111394308497018	ND4	4538	NADH dehydrogenase subunit 4
ENSG00000145365	65.6871	-1.02626	0.292758	-3.50547	0.000455806	0.111394308497018	TIFA	92610	TRAF interacting protein with forkhead associated domain
ENSG00000172456	147.89	0.768638	0.219607	3.50006	0.000465161	0.112223140642926	FGGY	55277	FGGY carbohydrate kinase domain containing
ENSG00000115267	117.398	1.99389	0.570727	3.49359	0.000476571	0.113520440112992	IFIH1	64135	interferon induced with helicase C domain 1
ENSG00000171451	535.701	-0.523535	0.150171	-3.48627	0.000489808	0.114867458768573	DSEL	92126	dermatan sulfate epimerase like
ENSG00000130635	62.3189	1.15441	0.331369	3.48375	0.000494434	0.114867458768573	COL5A1	1289	collagen type V alpha 1 chain
ENSG00000284624	45.5792	1.76187	0.506783	3.47657	0.000507867	0.116549276970208	NA	NA	NA
ENSG00000212907	2019.45	1.57678	0.454757	3.4673	0.00052571	0.119190487881631	ND4L	4539	NADH dehydrogenase subunit 4L
ENSG00000197921	37.4656	2.44345	0.705718	3.46236	0.000535456	0.119954851349476	HES5	388585	hes family bHLH transcription factor 5
ENSG00000126950	282.908	-0.929502	0.269563	-3.44818	0.000564372	0.124589754964225	TMEM35A	59353	transmembrane protein 35A
ENSG00000166377	765.561	0.506835	0.147248	3.44204	0.000577351	0.124589754964225	ATP9B	374868	ATPase phospholipid transporting 9B (putative)
ENSG00000176406	2661.51	0.521902	0.151653	3.44143	0.000578654	0.124589754964225	RIMS2	9699	regulating synaptic membrane exocytosis 2
ENSG00000198786	28512.2	1.83027	0.53212	3.43958	0.000582628	0.124589754964225	ND5	4540	NADH dehydrogenase subunit 5
ENSG00000025772	265.731	-0.704953	0.205836	-3.42483	0.000615195	0.130075815380645	TOMM34	10953	translocase of outer mitochondrial membrane 34
ENSG00000224430	64.5233	1.35209	0.395968	3.41464	0.00063866	0.131776897866836	NA	NA	NA
ENSG00000165899	181.587	0.960169	0.281435	3.4117	0.000645602	0.131776897866836	OTOGL	283310	otogelin like
ENSG00000160299	1115.45	0.712888	0.209057	3.41001	0.000649603	0.131776897866836	PCNT	5116	pericentrin
ENSG00000162390	315.793	0.777626	0.228482	3.40344	0.00066542	0.131776897866836	ACOT11	26027	acyl-CoA thioesterase 11
ENSG00000137776	532.728	0.435439	0.127952	3.40313	0.000666179	0.131776897866836	SLTM	79811	SAFB like transcription modulator
ENSG00000112578	62.0587	-0.731938	0.21523	-3.40072	0.000672081	0.131776897866836	BYSL	705	bystin like
ENSG00000185745	515.69	1.31586	0.387245	3.398	0.000678793	0.131776897866836	IFIT1	3434	interferon induced protein with tetratricopeptide repeats 1
ENSG00000254245	106.184	0.841157	0.247558	3.39782	0.000679262	0.131776897866836	PCDHGA3	56112	protocadherin gamma subfamily A, 3
ENSG00000260600	16.0789	1.72956	0.509853	3.39227	0.000693169	0.133102580887805	NA	NA	NA
ENSG00000096384	10025.7	-0.680601	0.200904	-3.38769	0.000704833	0.13397513978763	HSP90AB1	3326	heat shock protein 90 alpha family class B member 1
ENSG00000108848	1355.02	0.590639	0.174524	3.38428	0.000713648	0.13429424280343	LUC7L3	51747	LUC7 like 3 pre-mRNA splicing factor
ENSG00000117153	384.277	-0.583748	0.172707	-3.38	0.000724863	0.134988400610428	KLHL12	59349	kelch like family member 12
ENSG00000091527	717.343	-0.488985	0.144781	-3.37742	0.000731683	0.134988400610428	CDV3	55573	CDV3 homolog
ENSG00000236451	118.093	0.959517	0.284509	3.37253	0.000744797	0.136073603806591	NA	NA	NA
ENSG00000138646	61.8508	2.15106	0.639336	3.36452	0.00076676	0.137055862454804	HERC5	51191	HECT and RLD domain containing E3 ubiquitin protein ligase 5
ENSG00000214595	537.057	0.627284	0.186504	3.36338	0.000769933	0.137055862454804	EML6	400954	EMAP like 6
ENSG00000165949	110.519	1.42519	0.42383	3.36264	0.000772023	0.137055862454804	IFI27	3429	interferon alpha inducible protein 27
ENSG00000163468	1010.7	-0.535799	0.159567	-3.35783	0.000785582	0.138159695812082	CCT3	7203	chaperonin containing TCP1 subunit 3
ENSG00000283154	169.21	0.532939	0.159245	3.34665	0.000817934	0.142517379528057	SCHIP1	29970	schwannomin interacting protein 1
ENSG00000156261	631.815	-0.559151	0.167362	-3.34097	0.000834865	0.14402978631865	CCT8	10694	chaperonin containing TCP1 subunit 8
ENSG00000117707	309.397	-0.506852	0.151814	-3.33863	0.000841921	0.14402978631865	PROX1	5629	prospero homeobox 1
ENSG00000140403	911.2	-0.805913	0.241702	-3.33432	0.000855092	0.144395199118586	DNAJA4	55466	DnaJ heat shock protein family (Hsp40) member A4
ENSG00000086967	6.8892	-3.73735	1.12134	-3.33292	0.000859404	0.144395199118586	MYBPC2	4606	myosin binding protein C2
ENSG00000109519	193.828	-0.685934	0.206559	-3.32077	0.000897685	0.148794447382529	GRPEL1	80273	GrpE like 1, mitochondrial
ENSG00000171502	156.041	1.06947	0.322273	3.31853	0.000904941	0.148794447382529	COL24A1	255631	collagen type XXIV alpha 1 chain
ENSG00000260372	100.988	0.739853	0.223037	3.31718	0.000909308	0.148794447382529	AQP4-AS1	147429	AQP4 antisense RNA 1
ENSG00000100129	481.583	-0.601401	0.181541	-3.31275	0.000923826	0.149866814619928	EIF3L	51386	eukaryotic translation initiation factor 3 subunit L
ENSG00000187189	2190.92	-0.590718	0.178737	-3.30496	0.000949893	0.152773181793271	TSPYL4	23270	TSPY like 4
ENSG00000198920	251.551	0.611968	0.1853	3.30259	0.000957978	0.152773181793271	KIAA0753	9851	KIAA0753
ENSG00000156076	284.005	1.25241	0.380231	3.29383	0.000988338	0.156290351059225	WIF1	11197	WNT inhibitory factor 1
ENSG00000146731	791.738	-0.50624	0.153895	-3.28951	0.00100363	0.157385813672104	CCT6A	908	chaperonin containing TCP1 subunit 6A
ENSG00000115041	362.531	0.823336	0.25064	3.28493	0.00102007	0.157740573583409	KCNIP3	30818	potassium voltage-gated channel interacting protein 3
ENSG00000125503	1089.2	0.648093	0.197561	3.28046	0.00103637	0.157740573583409	PPP1R12C	54776	protein phosphatase 1 regulatory subunit 12C
ENSG00000198492	447.255	-0.428172	0.13058	-3.27901	0.00104172	0.157740573583409	YTHDF2	51441	YTH N6-methyladenosine RNA binding protein F2
ENSG00000164091	1275.31	-0.523926	0.159788	-3.27889	0.00104216	0.157740573583409	WDR82	80335	WD repeat domain 82
ENSG00000127022	3988.77	-0.326979	0.099769	-3.27737	0.0010478	0.157740573583409	CANX	821	calnexin
ENSG00000059804	806.313	-0.712349	0.21788	-3.26945	0.00107758	0.157966281837064	SLC2A3	6515	solute carrier family 2 member 3
ENSG00000226913	18.5801	-1.22159	0.374048	-3.26586	0.00109132	0.157966281837064	BSN-DT	100132677	BSN divergent transcript
ENSG00000152229	14.3728	-1.87324	0.573901	-3.26404	0.00109836	0.157966281837064	PSTPIP2	9050	proline-serine-threonine phosphatase interacting protein 2
ENSG00000278873	34.7468	1.26162	0.386673	3.26275	0.00110338	0.157966281837064	PRO1804	100133319	uncharacterized LOC100133319
ENSG00000184575	971.113	-0.469495	0.143933	-3.26191	0.00110664	0.157966281837064	XPOT	11260	exportin for tRNA
ENSG00000132600	256.155	0.624972	0.191773	3.25891	0.00111842	0.157966281837064	PRMT7	54496	protein arginine methyltransferase 7
ENSG00000214244	14.5586	1.69214	0.519754	3.25565	0.00113133	0.157966281837064	NA	NA	NA
ENSG00000229017	11.8288	1.71403	0.526503	3.25549	0.00113195	0.157966281837064	NA	NA	NA
ENSG00000089127	70.0521	2.27403	0.698779	3.25428	0.00113679	0.157966281837064	OAS1	4938	2'-5'-oligoadenylate synthetase 1
ENSG00000243716	120.77	1.44158	0.44308	3.25355	0.00113973	0.157966281837064	NPIPB5	100132247	nuclear pore complex interacting protein family member B5
ENSG00000255910	31.6347	1.08344	0.333052	3.25307	0.00114164	0.157966281837064	NA	NA	NA
ENSG00000175806	330.561	0.560517	0.172518	3.24904	0.00115794	0.159052035798651	MSRA	4482	methionine sulfoxide reductase A
ENSG00000104327	148.373	-1.32479	0.408504	-3.24303	0.00118267	0.161271377171386	CALB1	793	calbindin 1
ENSG00000090432	200.242	-0.37932	0.117282	-3.23426	0.00121957	0.165107010486446	MUL1	79594	mitochondrial E3 ubiquitin protein ligase 1
ENSG00000219928	5.09226	2.01145	0.623196	3.22764	0.00124817	NA	NA	NA	NA
ENSG00000275438	6.2904	1.79501	0.556304	3.22666	0.00125243	NA	NA	NA	NA
ENSG00000138642	308.299	1.16793	0.362105	3.2254	0.00125798	0.168138144529039	HERC6	55008	HECT and RLD domain containing E3 ubiquitin protein ligase family member 6
ENSG00000112541	353.345	0.696466	0.216074	3.22328	0.0012673	0.168138144529039	PDE10A	10846	phosphodiesterase 10A
ENSG00000287074	21.2486	1.47935	0.459142	3.222	0.001273	0.168138144529039	NA	NA	NA
ENSG00000198888	27787.8	1.40572	0.436459	3.22073	0.00127865	0.168138144529039	ND1	4535	NADH dehydrogenase subunit 1
ENSG00000260389	2.83034	2.39965	0.745704	3.21796	0.00129105	NA	WBP11P1	441818	WBP11 pseudogene 1
ENSG00000239455	29.3896	1.14926	0.357441	3.21526	0.00130327	0.168138144529039	NA	NA	NA
ENSG00000160972	299.632	0.640986	0.199386	3.2148	0.00130538	0.168138144529039	PPP1R16A	84988	protein phosphatase 1 regulatory subunit 16A
ENSG00000162105	1279.73	0.42406	0.132027	3.21191	0.00131856	0.168138144529039	SHANK2	22941	SH3 and multiple ankyrin repeat domains 2
ENSG00000228566	26.3532	0.917366	0.285658	3.21141	0.00132085	0.168138144529039	LOC124902439	124902439	uncharacterized LOC124902439
ENSG00000089847	407.847	0.953013	0.296812	3.21083	0.00132353	0.168138144529039	ANKRD24	170961	ankyrin repeat domain 24
ENSG00000205364	181.824	1.33331	0.415473	3.20914	0.00133131	0.168138144529039	MT1M	4499	metallothionein 1M
ENSG00000079313	732.055	0.545961	0.170284	3.20618	0.00134508	0.16874507054821	REXO1	57455	RNA exonuclease 1 homolog
ENSG00000243914	16.195	1.63919	0.512544	3.19815	0.00138314	0.172370674069916	RPL5P14	100270835	ribosomal protein L5 pseudogene 14
ENSG00000119431	93.9072	-0.810869	0.254027	-3.19205	0.00141265	0.174253177495974	HDHD3	81932	haloacid dehalogenase like hydrolase domain containing 3
ENSG00000082068	216.53	0.608627	0.19072	3.19121	0.00141677	0.174253177495974	WDR70	55100	WD repeat domain 70
ENSG00000227879	5.55941	2.25681	0.707728	3.18881	0.00142858	NA	PSPC1P1	642395	paraspeckle component 1 pseudogene 1
ENSG00000279674	88.8219	1.44625	0.453927	3.18609	0.0014421	0.175935745172853	NA	NA	NA
ENSG00000223812	107.412	1.15115	0.361464	3.18468	0.00144915	0.175935745172853	NA	NA	NA
ENSG00000188124	6.90452	1.91392	0.601878	3.17991	0.00147319	0.176228474825037	OR2AG2	338755	olfactory receptor family 2 subfamily AG member 2
ENSG00000167552	3080.08	-0.691465	0.217513	-3.17897	0.001478	0.176228474825037	TUBA1A	7846	tubulin alpha 1a
ENSG00000162572	77.4883	0.986058	0.310383	3.1769	0.00148856	0.176228474825037	SCNN1D	6339	sodium channel epithelial 1 subunit delta
ENSG00000255916	19.8476	1.20031	0.377986	3.17555	0.00149555	0.176228474825037	LOC101928416	101928416	uncharacterized LOC101928416
ENSG00000204936	13.5587	-3.55215	1.11884	-3.17484	0.00149919	0.176228474825037	CD177	57126	CD177 molecule
ENSG00000100505	1886.22	0.469829	0.148081	3.17279	0.0015098	0.176228474825037	TRIM9	114088	tripartite motif containing 9
ENSG00000167614	1671.9	0.611991	0.192973	3.17139	0.00151711	0.176228474825037	TTYH1	57348	tweety family member 1
ENSG00000136457	22.3473	1.79689	0.566992	3.16917	0.00152873	0.176489162831461	CHAD	1101	chondroadherin
ENSG00000188747	118.579	0.945803	0.298831	3.16501	0.00155077	0.177839589338021	NOXA1	10811	NADPH oxidase activator 1
ENSG00000138709	408.322	0.51914	0.164108	3.16341	0.00155933	0.177839589338021	LARP1B	55132	La ribonucleoprotein 1B
ENSG00000171798	1982.98	0.44761	0.141668	3.15956	0.00158005	0.178595204261216	KNDC1	85442	kinase non-catalytic C-lobe domain containing 1
ENSG00000145700	19.2474	1.0252	0.324743	3.15697	0.00159419	0.178595204261216	ANKRD31	256006	ankyrin repeat domain 31
ENSG00000165525	1002.72	0.37864	0.119941	3.15688	0.00159464	0.178595204261216	NEMF	9147	nuclear export mediator factor
ENSG00000131771	1456.34	0.630347	0.199781	3.15519	0.00160392	0.178595204261216	PPP1R1B	84152	protein phosphatase 1 regulatory inhibitor subunit 1B
ENSG00000178685	152.916	1.08441	0.344056	3.15185	0.00162237	0.179168274171226	PARP10	84875	poly(ADP-ribose) polymerase family member 10
ENSG00000228253	662.266	1.93369	0.61371	3.15082	0.00162811	0.179168274171226	ATP8	4509	ATP synthase F0 subunit 8
ENSG00000234420	652.275	0.380857	0.121076	3.14561	0.00165741	0.180608642698545	ZNF37BP	100129482	zinc finger protein 37B, pseudogene
ENSG00000257522	76.018	0.848726	0.269889	3.14473	0.00166242	0.180608642698545	LOC102724934	102724934	uncharacterized LOC102724934
ENSG00000168062	15.578	2.32008	0.738079	3.1434	0.00166999	0.180608642698545	BATF2	116071	basic leucine zipper ATF-like transcription factor 2
ENSG00000086189	89.5006	-0.641604	0.204237	-3.14147	0.00168101	0.180761895116924	DIMT1	27292	DIM1 rRNA methyltransferase and ribosome maturation factor
ENSG00000150753	609.222	-0.494165	0.157389	-3.13978	0.00169076	0.180777340800711	CCT5	22948	chaperonin containing TCP1 subunit 5
ENSG00000174501	1084.24	0.708001	0.225848	3.13485	0.00171939	0.182799604294377	ANKRD36C	400986	ankyrin repeat domain 36C
ENSG00000205413	76.1288	1.52584	0.487324	3.13107	0.00174173	0.183745562118599	SAMD9	54809	sterile alpha motif domain containing 9
ENSG00000181381	101.935	1.88442	0.602043	3.13004	0.00174782	0.183745562118599	DDX60L	91351	DExD/H-box 60 like
ENSG00000128487	2191.32	0.414146	0.132587	3.12358	0.00178667	0.186730374044547	SPECC1	92521	sperm antigen with calponin homology and coiled-coil domains 1
ENSG00000179331	53.8204	-1.19931	0.384144	-3.12203	0.00179606	0.186730374044547	RAB39A	54734	RAB39A, member RAS oncogene family
ENSG00000231995	9.37587	1.60205	0.513875	3.1176	0.00182333	0.18852400406794	RPL7AP76	643630	ribosomal protein L7a pseudogene 76
ENSG00000177409	156.131	1.68565	0.541464	3.11313	0.00185115	0.190355349195236	SAMD9L	219285	sterile alpha motif domain containing 9 like
ENSG00000140474	413.224	0.511105	0.164589	3.10533	0.00190065	0.192199183967487	ULK3	25989	unc-51 like kinase 3
ENSG00000158373	77.3533	-0.735221	0.236793	-3.10491	0.00190337	0.192199183967487	H2BC5	3017	H2B clustered histone 5
ENSG00000215252	329.599	1.14744	0.369669	3.10395	0.00190953	0.192199183967487	GOLGA8B	440270	golgin A8 family member B
ENSG00000146067	491.656	0.560401	0.180607	3.10288	0.0019165	0.192199183967487	FAM193B	54540	family with sequence similarity 193 member B
ENSG00000123700	261.316	-0.577158	0.186041	-3.10231	0.00192015	0.192199183967487	KCNJ2	3759	potassium inwardly rectifying channel subfamily J member 2
ENSG00000137965	64.9473	1.61769	0.521952	3.09931	0.00193973	0.192651726499694	IFI44	10561	interferon induced protein 44
ENSG00000159111	181.11	-0.514354	0.166068	-3.09725	0.00195327	0.192651726499694	MRPL10	124995	mitochondrial ribosomal protein L10
ENSG00000172803	156.049	0.830393	0.268135	3.09693	0.00195539	0.192651726499694	SNX32	254122	sorting nexin 32
ENSG00000168016	924.426	0.759301	0.245571	3.09198	0.00198826	0.193732146877284	TRANK1	9881	tetratricopeptide repeat and ankyrin repeat containing 1
ENSG00000287129	10.5904	1.25625	0.406677	3.08905	0.00200798	0.193732146877284	NA	NA	NA
ENSG00000180113	85.2379	1.15492	0.373958	3.08837	0.00201255	0.193732146877284	TDRD6	221400	tudor domain containing 6
ENSG00000196284	232.829	0.665286	0.215524	3.08682	0.00202308	0.193732146877284	SUPT3H	8464	SPT3 homolog, SAGA and STAGA complex component
ENSG00000198763	19064.5	1.64722	0.533643	3.08674	0.00202367	0.193732146877284	ND2	4536	NADH dehydrogenase subunit 2
ENSG00000101843	290.299	-0.686432	0.222428	-3.08608	0.00202812	0.193732146877284	PSMD10	5716	proteasome 26S subunit, non-ATPase 10
ENSG00000124831	636.488	0.464029	0.150568	3.08185	0.00205716	0.193805203600733	LRRFIP1	9208	LRR binding FLII interacting protein 1
ENSG00000005379	1939.25	0.537063	0.174304	3.08119	0.00206176	0.193805203600733	TSPOAP1	9256	TSPO associated protein 1
ENSG00000163075	147.178	0.596578	0.193713	3.07969	0.00207215	0.193805203600733	CFAP221	200373	cilia and flagella associated protein 221
ENSG00000004142	502.719	-0.415217	0.134892	-3.07815	0.00208291	0.193805203600733	POLDIP2	26073	DNA polymerase delta interacting protein 2
ENSG00000125850	11.2849	1.38925	0.451655	3.07591	0.00209858	0.193805203600733	OVOL2	58495	ovo like zinc finger 2
ENSG00000120915	88.9457	0.617538	0.200841	3.07476	0.00210669	0.193805203600733	EPHX2	2053	epoxide hydrolase 2
ENSG00000196277	333.334	0.472448	0.153662	3.0746	0.00210787	0.193805203600733	GRM7	2917	glutamate metabotropic receptor 7
ENSG00000152137	914.563	-0.593124	0.193034	-3.07263	0.00212178	0.193805203600733	HSPB8	26353	heat shock protein family B (small) member 8
ENSG00000125149	219.888	-0.467287	0.152103	-3.07217	0.00212508	0.193805203600733	PHAF1	80262	phagosome assembly factor 1
ENSG00000286318	135.757	1.53782	0.500721	3.07122	0.00213188	0.193805203600733	NA	NA	NA
ENSG00000101138	160.826	-0.564038	0.183796	-3.06884	0.00214895	0.193975248131869	CSTF1	1477	cleavage stimulation factor subunit 1
ENSG00000100815	987.087	0.474075	0.154528	3.06789	0.00215578	0.193975248131869	TRIP11	9321	thyroid hormone receptor interactor 11
ENSG00000287045	11.1538	1.62964	0.531904	3.06378	0.00218556	0.193975248131869	NA	NA	NA
ENSG00000168453	498.057	0.615274	0.200882	3.06287	0.00219228	0.193975248131869	HR	55806	HR lysine demethylase and nuclear receptor corepressor
ENSG00000137959	258.825	2.68553	0.87686	3.06266	0.00219379	0.193975248131869	IFI44L	10964	interferon induced protein 44 like
ENSG00000189056	431.22	-0.89667	0.292798	-3.06241	0.0021956	0.193975248131869	RELN	5649	reelin
ENSG00000279726	31.0002	0.974778	0.318744	3.05819	0.00222681	0.194135997392174	NA	NA	NA
ENSG00000171492	307.414	-0.540422	0.176723	-3.05802	0.00222802	0.194135997392174	LRRC8D	55144	leucine rich repeat containing 8 VRAC subunit D
ENSG00000164619	227.319	0.510454	0.166987	3.05684	0.00223683	0.194135997392174	BMPER	168667	BMP binding endothelial regulator
ENSG00000274422	263.907	1.77703	0.581377	3.05659	0.00223868	0.194135997392174	NA	NA	NA
ENSG00000271461	34.4031	1.28627	0.421449	3.05202	0.00227306	0.196212837512197	CKAP2LP1	100533711	CKAP2L pseudogene 1
ENSG00000186409	307.192	0.647849	0.212534	3.04822	0.00230204	0.19780686267356	CCDC30	728621	coiled-coil domain containing 30
ENSG00000196159	329.696	-0.629165	0.206639	-3.04475	0.00232874	0.1991921993983	FAT4	79633	FAT atypical cadherin 4
ENSG00000130589	186.092	2.0005	0.657894	3.04077	0.00235975	0.199356640296528	HELZ2	85441	helicase with zinc finger 2
ENSG00000158806	327.111	0.567343	0.186892	3.03567	0.00240002	0.199356640296528	NPM2	10361	nucleophosmin/nucleoplasmin 2
ENSG00000224861	7.43346	2.53362	0.835818	3.0313	0.00243503	0.199356640296528	NA	NA	NA
ENSG00000079841	2196.37	0.505997	0.166937	3.03106	0.00243695	0.199356640296528	RIMS1	22999	regulating synaptic membrane exocytosis 1
ENSG00000109861	156.21	-0.921193	0.303985	-3.03039	0.00244237	0.199356640296528	CTSC	1075	cathepsin C
ENSG00000156471	493.452	-0.546205	0.180296	-3.02948	0.00244971	0.199356640296528	PTDSS1	9791	phosphatidylserine synthase 1
ENSG00000270647	456.166	0.448489	0.148058	3.02914	0.0024525	0.199356640296528	TAF15	8148	TATA-box binding protein associated factor 15
ENSG00000079459	881.7	-0.413708	0.136755	-3.02518	0.00248485	0.199356640296528	FDFT1	2222	farnesyl-diphosphate farnesyltransferase 1
ENSG00000240038	288.425	0.689078	0.227832	3.0245	0.00249048	0.199356640296528	AMY2B	280	amylase alpha 2B
ENSG00000100503	1358.12	0.534894	0.176904	3.02365	0.00249749	0.199356640296528	NIN	51199	ninein
ENSG00000253641	194.401	1.16419	0.385041	3.02355	0.00249827	0.199356640296528	LINC03022	101929191	long intergenic non-protein coding RNA 3022
ENSG00000226266	21.789	1.25216	0.414141	3.02352	0.00249852	0.199356640296528	BAZ2B	29994	bromodomain adjacent to zinc finger domain 2B
ENSG00000104332	160.78	-0.78232	0.25881	-3.02276	0.00250484	0.199356640296528	SFRP1	6422	secreted frizzled related protein 1
ENSG00000157601	512.159	1.85268	0.613591	3.0194	0.00253275	0.199356640296528	MX1	4599	MX dynamin like GTPase 1
ENSG00000170606	1813.59	-0.766793	0.25397	-3.01923	0.00253421	0.199356640296528	HSPA4	3308	heat shock protein family A (Hsp70) member 4
ENSG00000272505	175.835	1.08513	0.359478	3.01862	0.00253929	0.199356640296528	NA	NA	NA
ENSG00000079691	719.284	0.53219	0.176417	3.01666	0.00255574	0.199356640296528	CARMIL1	55604	capping protein regulator and myosin 1 linker 1
ENSG00000171867	4404.33	-0.533923	0.177116	-3.01454	0.00257373	0.199356640296528	PRNP	5621	prion protein
ENSG00000196890	32.0039	-0.848176	0.281621	-3.01177	0.0025973	0.199356640296528	H2BC26	128312	H2B clustered histone 26
ENSG00000263956	119.226	0.613858	0.203872	3.011	0.00260392	0.199356640296528	NBPF11	200030	NBPF member 11
ENSG00000242614	6.89249	1.97948	0.65759	3.01021	0.00261071	0.199356640296528	RN7SL164P	106480965	RNA, 7SL, cytoplasmic 164, pseudogene
ENSG00000258017	29.3762	1.04263	0.346402	3.00989	0.00261338	0.199356640296528	NA	NA	NA
ENSG00000135387	1854.03	-0.322498	0.107214	-3.00798	0.00262992	0.199356640296528	CAPRIN1	4076	cell cycle associated protein 1
ENSG00000186675	42.5006	-0.962612	0.320294	-3.0054	0.00265233	0.199356640296528	MAGEE2	139599	MAGE family member E2
ENSG00000104129	153.703	0.630702	0.210007	3.00324	0.00267119	0.199356640296528	DNAJC17	55192	DnaJ heat shock protein family (Hsp40) member C17
ENSG00000131018	9595.47	0.361297	0.120326	3.00266	0.00267632	0.199356640296528	SYNE1	23345	spectrin repeat containing nuclear envelope protein 1
ENSG00000176903	1603.57	-0.496315	0.165304	-3.00244	0.00267823	0.199356640296528	PNMA1	9240	PNMA family member 1
ENSG00000170485	454.744	0.541524	0.180368	3.00232	0.0026793	0.199356640296528	NPAS2	4862	neuronal PAS domain protein 2
ENSG00000136485	878.326	-0.2531	0.0843898	-2.99918	0.00270709	0.199356640296528	DCAF7	10238	DDB1 and CUL4 associated factor 7
ENSG00000133107	96.3755	-0.545963	0.182099	-2.99817	0.00271606	0.199356640296528	TRPC4	7223	transient receptor potential cation channel subfamily C member 4
ENSG00000241532	11.2791	2.03137	0.677676	2.99756	0.00272152	0.199356640296528	NA	NA	NA
ENSG00000164089	1060.29	0.703481	0.234713	2.9972	0.00272472	0.199356640296528	ETNPPL	64850	ethanolamine-phosphate phospho-lyase
ENSG00000130653	208.029	0.905248	0.302102	2.9965	0.002731	0.199356640296528	PNPLA7	375775	patatin like phospholipase domain containing 7
ENSG00000137409	2518.86	-0.633184	0.21133	-2.99618	0.00273383	0.199356640296528	MTCH1	23787	mitochondrial carrier 1
ENSG00000126458	35.4379	1.08138	0.361025	2.9953	0.00274172	0.199356640296528	RRAS	6237	RAS related
ENSG00000113140	1490.04	-0.873689	0.291703	-2.99513	0.00274326	0.199356640296528	SPARC	6678	secreted protein acidic and cysteine rich
ENSG00000196507	314.515	0.819095	0.2735	2.99486	0.00274569	0.199356640296528	TCEAL3	85012	transcription elongation factor A like 3
ENSG00000113657	1279.5	-0.427343	0.142745	-2.99376	0.00275562	0.199356640296528	DPYSL3	1809	dihydropyrimidinase like 3
ENSG00000275910	13.8593	1.46096	0.48805	2.99346	0.00275829	0.199356640296528	NA	NA	NA
ENSG00000170581	717.844	0.69192	0.231202	2.99271	0.00276513	0.199356640296528	STAT2	6773	signal transducer and activator of transcription 2
ENSG00000125826	273.088	0.696283	0.233037	2.98786	0.00280938	0.199356640296528	RBCK1	10616	RANBP2-type and C3HC4-type zinc finger containing 1
ENSG00000167889	1169.02	0.574858	0.192475	2.98667	0.00282033	0.199356640296528	MGAT5B	146664	alpha-1,6-mannosylglycoprotein 6-beta-N-acetylglucosaminyltransferase B
ENSG00000285184	50.3102	0.750965	0.251555	2.98529	0.00283309	0.199356640296528	NA	NA	NA
ENSG00000284606	25.0951	1.21037	0.405531	2.98466	0.00283893	0.199356640296528	NA	NA	NA
ENSG00000100219	295.228	-0.621315	0.208183	-2.98447	0.00284072	0.199356640296528	XBP1	7494	X-box binding protein 1
ENSG00000134207	33.924	-0.851537	0.285328	-2.98441	0.00284122	0.199356640296528	SYT6	148281	synaptotagmin 6
ENSG00000050165	6895.11	-0.473035	0.15852	-2.98407	0.00284438	0.199356640296528	DKK3	27122	dickkopf WNT signaling pathway inhibitor 3
ENSG00000177728	872.821	0.537418	0.180119	2.98368	0.00284805	0.199356640296528	TMEM94	9772	transmembrane protein 94
ENSG00000068079	54.668	1.59575	0.534859	2.98349	0.00284977	0.199356640296528	IFI35	3430	interferon induced protein 35
ENSG00000280294	70.5122	0.921243	0.309179	2.97965	0.00288581	0.201130030990967	NA	NA	NA
ENSG00000133606	556.807	-0.432047	0.145073	-2.97813	0.00290012	0.201382054475893	MKRN1	23608	makorin ring finger protein 1
ENSG00000157219	157.71	-0.856435	0.288075	-2.97296	0.00294941	0.204051551956808	HTR5A	3361	5-hydroxytryptamine receptor 5A
ENSG00000129244	2994.26	0.837276	0.28182	2.97096	0.00296872	0.204634980880199	ATP1B2	482	ATPase Na+/K+ transporting subunit beta 2
ENSG00000139684	378.016	-0.455497	0.153463	-2.96812	0.00299631	0.205783063729316	ESD	2098	esterase D
ENSG00000114251	103.982	-0.636983	0.214808	-2.96536	0.00302326	0.206471139645148	WNT5A	7474	Wnt family member 5A
ENSG00000213363	15.8484	1.49694	0.504897	2.96485	0.00302827	0.206471139645148	RPS3P6	645000	ribosomal protein S3 pseudogene 6
ENSG00000135677	582.222	-0.338402	0.114222	-2.96267	0.00304982	0.206852205765559	GNS	2799	glucosamine (N-acetyl)-6-sulfatase
ENSG00000171811	147.949	0.893574	0.301673	2.96206	0.00305585	0.206852205765559	CFAP46	54777	cilia and flagella associated protein 46
ENSG00000053524	1983.89	0.616928	0.208607	2.95737	0.00310278	0.208699590001161	MCF2L2	23101	MCF.2 cell line derived transforming sequence-like 2
ENSG00000286423	7.07674	1.81884	0.615297	2.95603	0.00311622	0.208699590001161	NA	NA	NA
ENSG00000263878	78.6383	0.831166	0.281178	2.95602	0.00311641	0.208699590001161	NA	NA	NA
ENSG00000116786	2634.39	0.521439	0.176626	2.95222	0.00315496	0.209419847317424	PLEKHM2	23207	pleckstrin homology and RUN domain containing M2
ENSG00000135829	1060.24	-0.284263	0.0962891	-2.95218	0.00315537	0.209419847317424	DHX9	1660	DExH-box helicase 9
ENSG00000163596	639.835	0.431045	0.146034	2.95168	0.00316055	0.209419847317424	ICA1L	130026	islet cell autoantigen 1 like
ENSG00000171724	487.719	-0.634434	0.215166	-2.94858	0.00319237	0.210785994491296	VAT1L	57687	vesicle amine transport 1 like
ENSG00000140968	76.6783	-1.05298	0.35732	-2.94687	0.00321011	0.210817695043899	IRF8	3394	interferon regulatory factor 8
ENSG00000167549	320.036	0.789831	0.268069	2.94637	0.00321526	0.210817695043899	CORO6	84940	coronin 6
ENSG00000134057	55.6113	-0.716361	0.243303	-2.94432	0.00323664	0.211479839875916	CCNB1	891	cyclin B1
ENSG00000269190	77.6793	0.601025	0.20436	2.94101	0.00327141	0.211479839875916	FBXO17	115290	F-box protein 17
ENSG00000105989	17.0427	-1.38614	0.471434	-2.94026	0.00327941	0.211479839875916	WNT2	7472	Wnt family member 2
ENSG00000144057	439.095	0.561682	0.191061	2.93981	0.00328416	0.211479839875916	ST6GAL2	84620	ST6 beta-galactoside alpha-2,6-sialyltransferase 2
ENSG00000136514	10.3237	2.46644	0.839078	2.93947	0.00328775	0.211479839875916	RTP4	64108	receptor transporter protein 4
ENSG00000149742	26.4237	1.0035	0.341442	2.939	0.00329278	0.211479839875916	SLC22A9	114571	solute carrier family 22 member 9
ENSG00000221978	664.726	0.545733	0.185764	2.93777	0.00330584	0.211596222307457	CCNL2	81669	cyclin L2
ENSG00000132530	248.322	1.34417	0.458548	2.93136	0.00337481	0.21527852887651	XAF1	54739	XIAP associated factor 1
ENSG00000250366	239.914	-1.13863	0.389146	-2.92597	0.00343382	0.21830266786846	TUNAR	100507043	TCL1 upstream neural differentiation-associated RNA
ENSG00000108389	1079.25	-0.296032	0.101482	-2.91708	0.00353321	0.223174336167025	MTMR4	9110	myotubularin related protein 4
ENSG00000135365	782.293	0.507349	0.173928	2.917	0.00353417	0.223174336167025	PHF21A	51317	PHD finger protein 21A
ENSG00000111276	862.823	-0.369636	0.126883	-2.91321	0.00357731	0.224722588111211	CDKN1B	1027	cyclin dependent kinase inhibitor 1B
ENSG00000115423	393.399	0.751986	0.258188	2.91255	0.0035849	0.224722588111211	DNAH6	1768	dynein axonemal heavy chain 6
ENSG00000244879	426.107	0.834954	0.286757	2.91171	0.00359451	0.224722588111211	NA	NA	NA
ENSG00000185721	275.786	-0.48143	0.165527	-2.90846	0.00363212	0.224853919407725	DRG1	4733	developmentally regulated GTP binding protein 1
ENSG00000185386	413.877	0.402315	0.138397	2.90697	0.00364946	0.224853919407725	MAPK11	5600	mitogen-activated protein kinase 11
ENSG00000169064	239.282	0.809118	0.278346	2.90688	0.00365057	0.224853919407725	ZBBX	79740	zinc finger B-box domain containing
ENSG00000274118	14.5201	1.25434	0.431691	2.90564	0.00366508	0.224853919407725	NA	NA	NA
ENSG00000087206	307.178	0.54558	0.187777	2.90546	0.00366708	0.224853919407725	UIMC1	51720	ubiquitin interaction motif containing 1
ENSG00000278975	40.9892	1.45953	0.502358	2.90536	0.0036683	0.224853919407725	NA	NA	NA
ENSG00000189136	53.9895	0.749482	0.258635	2.89784	0.00375742	0.229568686103699	NA	NA	NA
ENSG00000259781	44.5111	0.944847	0.32625	2.89608	0.00377854	0.230112012835045	NA	NA	NA
ENSG00000154917	5488.81	-0.540399	0.186886	-2.8916	0.00383289	0.232668802836286	RAB6B	51560	RAB6B, member RAS oncogene family
ENSG00000233670	36.0551	-1.68846	0.584384	-2.8893	0.00386101	0.233621942386932	PIRT	644139	phosphoinositide interacting regulator of transient receptor potential channels
ENSG00000231496	14.675	1.60562	0.556223	2.88665	0.00389366	0.233938733141282	NA	NA	NA
ENSG00000224271	257.736	1.03372	0.358114	2.88656	0.00389481	0.233938733141282	EPIC1	284930	epigenetically induced MYC interacting lncRNA 1
ENSG00000279739	8.70419	1.38035	0.478619	2.88403	0.00392625	0.233938733141282	NA	NA	NA
ENSG00000176155	364.151	0.833121	0.289023	2.88255	0.00394476	0.233938733141282	CCDC57	284001	coiled-coil domain containing 57
ENSG00000287112	4.52215	2.07502	0.719896	2.88239	0.00394668	NA	NA	NA	NA
ENSG00000131097	39.3568	1.10932	0.385029	2.88113	0.00396252	0.233938733141282	HIGD1B	51751	HIG1 hypoxia inducible domain family member 1B
ENSG00000198707	740.412	0.584974	0.203094	2.88032	0.00397275	0.233938733141282	CEP290	80184	centrosomal protein 290
ENSG00000152291	2023.62	-0.354159	0.123005	-2.87921	0.00398672	0.233938733141282	TGOLN2	10618	trans-golgi network protein 2
ENSG00000159461	1365.44	-0.354236	0.123062	-2.87851	0.00399553	0.233938733141282	AMFR	267	autocrine motility factor receptor
ENSG00000143479	87.8191	-0.84072	0.292114	-2.87806	0.00400131	0.233938733141282	DYRK3	8444	dual specificity tyrosine phosphorylation regulated kinase 3
ENSG00000228358	247.415	0.863906	0.300228	2.87751	0.00400833	0.233938733141282	LINC02263	105377390	long intergenic non-protein coding RNA 2263
ENSG00000126709	424.968	1.52199	0.528932	2.87747	0.00400873	0.233938733141282	IFI6	2537	interferon alpha inducible protein 6
ENSG00000141750	564.171	0.549471	0.191015	2.87658	0.00402009	0.233938733141282	STAC2	342667	SH3 and cysteine rich domain 2
ENSG00000261678	857.615	0.589611	0.205013	2.87597	0.00402785	0.233938733141282	SCRT1	83482	scratch family transcriptional repressor 1
ENSG00000279712	25.3152	1.55892	0.542692	2.87257	0.00407151	0.234656709672354	NA	NA	NA
ENSG00000115484	969.706	-0.560897	0.195348	-2.87127	0.00408822	0.234656709672354	CCT4	10575	chaperonin containing TCP1 subunit 4
ENSG00000113649	580.565	0.375732	0.130867	2.8711	0.0040905	0.234656709672354	TCERG1	10915	transcription elongation regulator 1
ENSG00000174939	352.516	0.606904	0.211428	2.8705	0.00409828	0.234656709672354	ASPHD1	253982	aspartate beta-hydroxylase domain containing 1
ENSG00000231566	49.3115	1.03619	0.361022	2.87017	0.00410256	0.234656709672354	NA	NA	NA
ENSG00000224982	39.7133	-1.25283	0.436651	-2.86918	0.00411532	0.234673128238252	TMEM233	387890	transmembrane protein 233
ENSG00000255358	9.06121	2.10229	0.733527	2.866	0.00415694	0.236330157184371	NA	NA	NA
ENSG00000145198	269.266	0.750339	0.261941	2.86453	0.00417626	0.23671336173588	VWA5B2	90113	von Willebrand factor A domain containing 5B2
ENSG00000183760	13.8002	-1.56263	0.545879	-2.8626	0.00420181	0.23700455128063	ACP7	390928	acid phosphatase 7, tartrate resistant (putative)
ENSG00000248568	21.6721	1.30704	0.456649	2.86224	0.00420659	0.23700455128063	NA	NA	NA
ENSG00000182230	64.6775	1.23315	0.431078	2.86061	0.00422826	0.237018401680343	NA	NA	NA
ENSG00000183248	477.645	0.786936	0.275209	2.85941	0.00424428	0.237018401680343	PRR36	80164	proline rich 36
ENSG00000256443	59.1876	1.41489	0.494822	2.85939	0.00424462	0.237018401680343	NA	NA	NA
ENSG00000198467	76.6349	1.11609	0.390467	2.85835	0.00425853	0.237091642886896	TPM2	7169	tropomyosin 2
ENSG00000132749	5.52993	-2.13657	0.747568	-2.85803	0.00426282	NA	TESMIN	9633	testis expressed metallothionein like protein
ENSG00000005059	33.012	-1.05861	0.370493	-2.85731	0.00427251	0.237168165938423	MCUB	55013	mitochondrial calcium uniporter dominant negative subunit beta
ENSG00000063046	2684.26	-0.490993	0.171939	-2.85563	0.00429517	0.237725269540193	EIF4B	1975	eukaryotic translation initiation factor 4B
ENSG00000060718	205.77	0.75096	0.263088	2.8544	0.00431179	0.237944996915064	COL11A1	1301	collagen type XI alpha 1 chain
ENSG00000166603	16.7258	-1.52124	0.533412	-2.8519	0.00434594	0.238743273998617	MC4R	4160	melanocortin 4 receptor
ENSG00000134326	110.713	1.51338	0.530736	2.85148	0.00435163	0.238743273998617	CMPK2	129607	cytidine/uridine monophosphate kinase 2
ENSG00000247157	121.245	0.576556	0.202266	2.85048	0.00436532	0.238798415423887	LINC01252	338817	long intergenic non-protein coding RNA 1252
ENSG00000111335	89.213	1.99447	0.700404	2.8476	0.00440503	0.239663328674378	OAS2	4939	2'-5'-oligoadenylate synthetase 2
ENSG00000104313	56.9779	0.719453	0.252751	2.84649	0.00442037	0.239663328674378	EYA1	2138	EYA transcriptional coactivator and phosphatase 1
ENSG00000182149	688.551	-0.298495	0.104913	-2.84518	0.00443863	0.239663328674378	IST1	9798	IST1 factor associated with ESCRT-III
ENSG00000188185	48.4741	0.991527	0.348546	2.84475	0.00444463	0.239663328674378	NA	NA	NA
ENSG00000173812	2712.45	-0.409112	0.143814	-2.84474	0.00444481	0.239663328674378	EIF1	10209	eukaryotic translation initiation factor 1
ENSG00000276023	106.452	-0.51956	0.182933	-2.84016	0.00450906	0.242433067640995	DUSP14	11072	dual specificity phosphatase 14
ENSG00000260910	6.70537	2.15743	0.76133	2.83377	0.00460023	0.245795692287021	NA	NA	NA
ENSG00000125945	310.114	-0.378577	0.133638	-2.83285	0.00461353	0.245795692287021	ZNF436	80818	zinc finger protein 436
ENSG00000127334	261.188	-0.449928	0.158842	-2.83255	0.00461787	0.245795692287021	DYRK2	8445	dual specificity tyrosine phosphorylation regulated kinase 2
ENSG00000181852	780.453	-0.514377	0.181625	-2.83209	0.00462447	0.245795692287021	RNF41	10193	ring finger protein 41
ENSG00000198417	136.34	1.74816	0.617456	2.83123	0.00463692	0.245795692287021	MT1F	4494	metallothionein 1F
ENSG00000135976	1272.47	0.69905	0.246991	2.83026	0.004651	0.245805177364481	ANKRD36	375248	ankyrin repeat domain 36
ENSG00000159140	3105.2	-0.26072	0.092146	-2.82942	0.00466322	0.245805177364481	SON	6651	SON DNA and RNA binding protein
ENSG00000118690	213.893	0.478202	0.169175	2.82667	0.00470351	0.247236243073677	ARMC2	84071	armadillo repeat containing 2
ENSG00000277103	17.3769	1.54563	0.548546	2.81769	0.00483704	0.252238368766186	NA	NA	NA
ENSG00000134243	5648.45	-0.361564	0.128363	-2.81673	0.0048516	0.252238368766186	SORT1	6272	sortilin 1
ENSG00000083817	67.027	-0.49492	0.175713	-2.81664	0.00485291	0.252238368766186	ZNF416	55659	zinc finger protein 416
ENSG00000205929	14.9402	-1.42819	0.507144	-2.81614	0.00486047	0.252238368766186	C21orf62	56245	chromosome 21 open reading frame 62
ENSG00000108582	1430.79	-0.421374	0.149647	-2.81579	0.00486569	0.252238368766186	CPD	1362	carboxypeptidase D
ENSG00000197744	7.77331	2.28492	0.812289	2.81294	0.00490912	0.253790810786303	NA	NA	NA
ENSG00000008405	176.366	-0.45434	0.161767	-2.80861	0.00497561	0.256523317126067	CRY1	1407	cryptochrome circadian regulator 1
ENSG00000196873	108.768	0.752844	0.268272	2.80627	0.00501189	0.257687862117569	ZNG1C	445571	Zn regulated GTPase metalloprotein activator 1C
ENSG00000013293	1196.89	-0.629514	0.224522	-2.8038	0.00505046	0.258368526195511	SLC7A14	57709	solute carrier family 7 member 14
ENSG00000185823	11.6558	1.56108	0.556802	2.80366	0.00505259	0.258368526195511	NPAP1	23742	nuclear pore associated protein 1
ENSG00000258859	10.6886	1.9866	0.709018	2.8019	0.0050802	0.259076541364269	NA	NA	NA
ENSG00000258399	4.46197	1.9798	0.706873	2.80079	0.00509781	NA	NA	NA	NA
ENSG00000198785	281.98	-0.540375	0.192965	-2.80038	0.00510424	0.259598995944925	GRIN3A	116443	glutamate ionotropic receptor NMDA type subunit 3A
ENSG00000164989	292.135	0.568195	0.203034	2.79852	0.00513368	0.259718138017339	CCDC171	203238	coiled-coil domain containing 171
ENSG00000275695	11.7229	1.4569	0.520753	2.79768	0.00514705	0.259718138017339	UBE2Q2P6	100421769	UBE2Q2 pseudogene 6
ENSG00000153015	194.884	0.479151	0.171354	2.79626	0.00516985	0.259718138017339	CWC27	10283	CWC27 spliceosome associated cyclophilin
ENSG00000116741	181.187	-0.868775	0.310827	-2.79505	0.00518922	0.259718138017339	RGS2	5997	regulator of G protein signaling 2
ENSG00000258441	1183.76	-0.538626	0.192796	-2.79376	0.00520995	0.259718138017339	LINC00641	283624	long intergenic non-protein coding RNA 641
ENSG00000144824	88.3371	0.793929	0.284381	2.79178	0.00524193	0.259718138017339	PHLDB2	90102	pleckstrin homology like domain family B member 2
ENSG00000204130	656.112	0.415053	0.148671	2.79176	0.00524224	0.259718138017339	RUFY2	55680	RUN and FYVE domain containing 2
ENSG00000122970	214.503	0.54695	0.195978	2.79088	0.00525653	0.259718138017339	IFT81	28981	intraflagellar transport 81
ENSG00000239697	98.7453	0.635351	0.227835	2.78865	0.00529278	0.259718138017339	TNFSF12	8742	TNF superfamily member 12
ENSG00000110958	1563.91	-0.652298	0.23399	-2.78772	0.00530807	0.259718138017339	PTGES3	10728	prostaglandin E synthase 3
ENSG00000185946	464.823	0.642126	0.230383	2.78721	0.00531636	0.259718138017339	RNPC3	55599	RNA binding region (RNP1, RRM) containing 3
ENSG00000073464	1476.03	-0.559976	0.201001	-2.78593	0.00533741	0.259718138017339	CLCN4	1183	chloride voltage-gated channel 4
ENSG00000023330	356.921	-0.439575	0.157785	-2.7859	0.00533786	0.259718138017339	ALAS1	211	5'-aminolevulinate synthase 1
ENSG00000232931	440.902	0.898574	0.322603	2.78539	0.00534637	0.259718138017339	NA	NA	NA
ENSG00000174456	414.949	-0.432832	0.1554	-2.78529	0.00534802	0.259718138017339	C12orf76	400073	chromosome 12 open reading frame 76
ENSG00000115896	783.843	-0.397637	0.142795	-2.78466	0.00535833	0.259718138017339	PLCL1	5334	phospholipase C like 1 (inactive)
ENSG00000092199	2410.15	-0.315218	0.113217	-2.7842	0.00536606	0.259718138017339	HNRNPC	3183	heterogeneous nuclear ribonucleoprotein C
ENSG00000234585	35.9738	-0.984754	0.3537	-2.78415	0.00536679	0.259718138017339	NA	NA	NA
ENSG00000177425	96.6044	-0.522204	0.187571	-2.78403	0.00536881	0.259718138017339	PAWR	5074	pro-apoptotic WT1 regulator
ENSG00000109971	9402.44	-0.504318	0.181266	-2.78221	0.00539904	0.26051081931691	HSPA8	3312	heat shock protein family A (Hsp70) member 8
ENSG00000220515	8.74633	1.54753	0.556407	2.78129	0.00541434	0.260580493895772	NA	NA	NA
ENSG00000231185	14.4454	1.61034	0.579227	2.78014	0.00543349	0.260781631622436	SPRY4-AS1	101926941	SPRY4 antisense RNA 1
ENSG00000076344	259.424	0.808154	0.290787	2.7792	0.00544928	0.260781631622436	RGS11	8786	regulator of G protein signaling 11
ENSG00000224593	5.41434	2.16318	0.778935	2.77711	0.00548454	NA	NA	NA	NA
ENSG00000242768	42.0636	1.27058	0.457599	2.77663	0.00549261	0.260781631622436	RPL31P25	100270987	ribosomal protein L31 pseudogene 25
ENSG00000101203	77.1737	0.972548	0.350272	2.77655	0.0054939	0.260781631622436	COL20A1	57642	collagen type XX alpha 1 chain
ENSG00000231615	16.5919	1.54702	0.557241	2.77622	0.0054995	0.260781631622436	LOC646870	646870	centrosomal protein 57kDa pseudogene
ENSG00000250686	133.392	0.783288	0.282174	2.77591	0.00550478	0.260781631622436	NA	NA	NA
ENSG00000112053	41.3923	0.845991	0.305003	2.77371	0.00554205	0.260781631622436	SLC26A8	116369	solute carrier family 26 member 8
ENSG00000258813	4.61561	-2.05246	0.740078	-2.7733	0.00554903	NA	NA	NA	NA
ENSG00000113522	80.1361	0.541251	0.19517	2.77323	0.00555031	0.260781631622436	RAD50	10111	RAD50 double strand break repair protein
ENSG00000224189	19.8645	-1.51699	0.547108	-2.77273	0.00555875	0.260781631622436	HAGLR	401022	HOXD antisense growth-associated long non-coding RNA
ENSG00000153561	1328.93	-0.526647	0.189941	-2.77269	0.00555959	0.260781631622436	RMND5A	64795	required for meiotic nuclear division 5 homolog A
ENSG00000187672	1159.45	0.489161	0.176464	2.77202	0.00557095	0.260781631622436	ERC2	26059	ELKS/RAB6-interacting/CAST family member 2
ENSG00000072778	827.147	0.491741	0.177545	2.76967	0.00561136	0.261198130992422	ACADVL	37	acyl-CoA dehydrogenase very long chain
ENSG00000235244	147.042	1.04913	0.378837	2.76934	0.00561697	0.261198130992422	DANT2	642776	DXZ4 associated non-coding transcript 2, distal
ENSG00000279140	5.17587	1.98882	0.718196	2.76919	0.00561965	NA	NA	NA	NA
ENSG00000245384	36.572	0.9752	0.352251	2.76848	0.00563178	0.261198130992422	CXXC4-AS1	101929468	CXXC4 antisense RNA 1
ENSG00000074416	2126.6	0.405823	0.146598	2.76828	0.00563537	0.261198130992422	MGLL	11343	monoglyceride lipase
ENSG00000255052	207.986	0.920863	0.333204	2.76366	0.00571568	0.264269658070722	NA	NA	NA
ENSG00000127084	26.4914	-1.13275	0.410104	-2.7621	0.00574307	0.264885198557627	FGD3	89846	FYVE, RhoGEF and PH domain containing 3
ENSG00000274015	4.4728	1.99899	0.723808	2.76177	0.00574885	NA	LOC105370532	105370532	uncharacterized LOC105370532
ENSG00000285939	20.1299	1.0604	0.384246	2.7597	0.00578549	0.26618905386305	NA	NA	NA
ENSG00000225231	5.88174	2.6677	0.966886	2.75907	0.00579668	NA	LINC02470	100506159	long intergenic non-protein coding RNA 2470
ENSG00000141258	1557.61	0.375084	0.136002	2.75794	0.00581676	0.266504725019807	SGSM2	9905	small G protein signaling modulator 2
ENSG00000167196	346.474	0.626004	0.227001	2.75772	0.00582067	0.266504725019807	FBXO22	26263	F-box protein 22
ENSG00000169490	232.653	-0.547383	0.198631	-2.75578	0.00585531	0.267439973082725	TM2D2	83877	TM2 domain containing 2
ENSG00000196305	1036.3	-0.398038	0.144635	-2.75202	0.00592282	0.269868350367288	IARS1	3376	isoleucyl-tRNA synthetase 1
ENSG00000248714	25.9048	-1.19573	0.434975	-2.74897	0.00597837	0.27159386614563	NA	NA	NA
ENSG00000183873	18.153	1.54778	0.563184	2.74827	0.00599114	0.27159386614563	SCN5A	6331	sodium voltage-gated channel alpha subunit 5
ENSG00000131236	1076.08	-0.352284	0.128217	-2.74756	0.00600399	0.27159386614563	CAP1	10487	cyclase associated actin cytoskeleton regulatory protein 1
ENSG00000006125	3644.34	-0.320241	0.116606	-2.74634	0.00602644	0.271955776033784	AP2B1	163	adaptor related protein complex 2 subunit beta 1
ENSG00000116096	121.389	-1.02837	0.374751	-2.74415	0.00606687	0.273125370446306	SPR	6697	sepiapterin reductase
ENSG00000213197	29.6491	1.51069	0.550733	2.74306	0.00608699	0.273376953170365	NA	NA	NA
ENSG00000113161	1018.54	-0.520653	0.190165	-2.7379	0.00618329	0.277040779952877	HMGCR	3156	3-hydroxy-3-methylglutaryl-CoA reductase
ENSG00000149547	422.702	-0.489494	0.178951	-2.73535	0.00623135	0.278271075632056	EI24	9538	EI24 autophagy associated transmembrane protein
ENSG00000287745	12.1473	1.15069	0.420766	2.73475	0.00624285	0.278271075632056	NA	NA	NA
ENSG00000166847	1611.08	-0.366723	0.134135	-2.73399	0.00625728	0.278271075632056	DCTN5	84516	dynactin subunit 5
ENSG00000259755	6.14377	1.48117	0.541811	2.73373	0.00626207	NA	NA	NA	NA
ENSG00000204842	913.66	0.308482	0.112872	2.73304	0.00627534	0.278271075632056	ATXN2	6311	ataxin 2
ENSG00000131779	203.179	-0.652057	0.238626	-2.73255	0.00628469	0.278271075632056	PEX11B	8799	peroxisomal biogenesis factor 11 beta
ENSG00000235296	10.7134	1.42827	0.523135	2.73021	0.0063294	0.27956242921104	NA	NA	NA
ENSG00000113552	262.833	-0.550902	0.201882	-2.72883	0.00635599	0.27956242921104	GNPDA1	10007	glucosamine-6-phosphate deaminase 1
ENSG00000141424	487.121	-0.380841	0.139568	-2.7287	0.00635842	0.27956242921104	SLC39A6	25800	solute carrier family 39 member 6
ENSG00000288557	36.2974	0.979977	0.359338	2.72717	0.00638799	0.280207745965794	NA	NA	NA
ENSG00000196083	219.363	0.459447	0.168605	2.725	0.00643023	0.280923148897795	IL1RAP	3556	interleukin 1 receptor accessory protein
ENSG00000145391	883.022	-0.341049	0.125171	-2.72466	0.0064368	0.280923148897795	SETD7	80854	SET domain containing 7, histone lysine methyltransferase
ENSG00000169989	19.4375	0.927502	0.340545	2.72358	0.00645793	0.280923148897795	TIGD4	201798	tigger transposable element derived 4
ENSG00000124164	1430.64	-0.419965	0.154214	-2.72327	0.00646401	0.280923148897795	VAPB	9217	VAMP associated protein B and C
ENSG00000100380	1656.42	-0.323539	0.118985	-2.71916	0.00654483	0.283733815354275	ST13	6767	ST13 Hsp70 interacting protein
ENSG00000147905	299.604	0.521204	0.191728	2.71845	0.00655884	0.283733815354275	ZCCHC7	84186	zinc finger CCHC-type containing 7
ENSG00000101327	35.6197	-1.47183	0.541792	-2.71659	0.00659576	0.284219308049594	PDYN	5173	prodynorphin
ENSG00000227191	12.2994	-2.26699	0.83463	-2.71616	0.00660438	0.284219308049594	TRGC2	6967	T cell receptor gamma constant 2
ENSG00000259946	63.9747	0.967593	0.356324	2.71548	0.00661793	0.284219308049594	NA	NA	NA
ENSG00000100028	451.008	-0.472108	0.173941	-2.71419	0.00664388	0.284219308049594	SNRPD3	6634	small nuclear ribonucleoprotein D3 polypeptide
ENSG00000187736	47.2517	-0.804217	0.29631	-2.7141	0.00664558	0.284219308049594	NHEJ1	79840	non-homologous end joining factor 1
ENSG00000257842	6.48558	1.80717	0.666387	2.71188	0.00669019	0.285273926843192	NOVA1-DT	102725045	NOVA1 divergent transcript
ENSG00000120693	241.474	-0.69668	0.256948	-2.71137	0.00670056	0.285273926843192	SMAD9	4093	SMAD family member 9
ENSG00000196787	10.293	-1.89733	0.700265	-2.70944	0.00673967	0.286291370291023	H2AC11	8969	H2A clustered histone 11
ENSG00000155816	2194.85	0.249602	0.0921505	2.70863	0.0067561	0.286342822100176	FMN2	56776	formin 2
ENSG00000121481	185.018	-0.588017	0.217234	-2.70683	0.00679284	0.287253044048977	RNF2	6045	ring finger protein 2
ENSG00000286863	56.5247	0.741666	0.274179	2.70505	0.00682951	0.288038884635806	NA	NA	NA
ENSG00000151474	797.92	0.442469	0.163609	2.70444	0.00684203	0.288038884635806	FRMD4A	55691	FERM domain containing 4A
ENSG00000183137	361.285	0.397047	0.146868	2.70342	0.00686297	0.28827552868169	CEP57L1	285753	centrosomal protein 57 like 1
ENSG00000225224	11.1232	1.43069	0.529434	2.7023	0.00688624	0.288533607060439	RPS27AP12	100130446	RPS27A pseudogene 12
ENSG00000141013	230.08	0.586327	0.217078	2.701	0.0069132	0.288533607060439	GAS8	2622	growth arrest specific 8
ENSG00000162951	198.442	-0.637991	0.236214	-2.7009	0.00691512	0.288533607060439	LRRTM1	347730	leucine rich repeat transmembrane neuronal 1
ENSG00000230133	23.4969	1.44372	0.534936	2.69887	0.0069575	0.289659883423247	LINC01721	400839	long intergenic non-protein coding RNA 1721
ENSG00000249335	38.7071	0.982874	0.364493	2.69655	0.00700613	0.290201388381223	NA	NA	NA
ENSG00000237548	12.191	1.55864	0.578063	2.69632	0.00701113	0.290201388381223	NA	NA	NA
ENSG00000146374	56.4858	-0.772824	0.286723	-2.69537	0.00703113	0.290201388381223	RSPO3	84870	R-spondin 3
ENSG00000141485	88.7972	1.08072	0.400962	2.69532	0.00703219	0.290201388381223	SLC13A5	284111	solute carrier family 13 member 5
ENSG00000274525	6.11796	1.43723	0.533356	2.69469	0.00704547	NA	NA	NA	NA
ENSG00000100030	3124.04	-0.425628	0.158045	-2.69308	0.00707943	0.291088092630854	MAPK1	5594	mitogen-activated protein kinase 1
ENSG00000279668	72.4938	1.04136	0.386965	2.6911	0.00712177	0.291088092630854	NA	NA	NA
ENSG00000204149	21.3689	0.942491	0.350233	2.69104	0.00712305	0.291088092630854	AGAP6	414189	ArfGAP with GTPase domain, ankyrin repeat and PH domain 6
ENSG00000153879	468.996	-0.610038	0.226779	-2.69001	0.00714495	0.291088092630854	CEBPG	1054	CCAAT enhancer binding protein gamma
ENSG00000214078	231.014	-0.357004	0.13272	-2.68989	0.00714752	0.291088092630854	CPNE1	8904	copine 1
ENSG00000287100	7.8347	1.39161	0.517358	2.68984	0.0071486	0.291088092630854	NA	NA	NA
ENSG00000235012	10.5066	1.9762	0.734936	2.68895	0.0071678	0.291088092630854	JCADP1	729056	JCAD pseudogene 1
ENSG00000155096	1592.81	-0.496665	0.184737	-2.6885	0.00717743	0.291088092630854	AZIN1	51582	antizyme inhibitor 1
ENSG00000145476	399.155	0.52346	0.194885	2.68599	0.00723143	0.292176090717569	CYP4V2	285440	cytochrome P450 family 4 subfamily V member 2
ENSG00000250771	11.1632	-2.06289	0.768244	-2.68521	0.00724845	0.292176090717569	NA	NA	NA
ENSG00000113763	903.081	0.510518	0.190172	2.6845	0.00726384	0.292176090717569	UNC5A	90249	unc-5 netrin receptor A
ENSG00000169203	37.9432	1.06054	0.395079	2.68438	0.00726636	0.292176090717569	NPIPB12	440353	nuclear pore complex interacting protein family member B12
ENSG00000285476	84.7431	0.914217	0.340854	2.68214	0.00731531	0.292719090060657	NA	NA	NA
ENSG00000277744	8.16248	1.29811	0.484118	2.68139	0.0073316	0.292719090060657	NA	NA	NA
ENSG00000117054	371.743	0.372211	0.138871	2.68026	0.00735661	0.292719090060657	ACADM	34	acyl-CoA dehydrogenase medium chain
ENSG00000114646	580.974	0.612895	0.228805	2.67868	0.00739134	0.292719090060657	CSPG5	10675	chondroitin sulfate proteoglycan 5
ENSG00000145191	316.321	-0.377238	0.140846	-2.67837	0.00739809	0.292719090060657	EIF2B5	8893	eukaryotic translation initiation factor 2B subunit epsilon
ENSG00000232422	12.9664	1.74563	0.651898	2.67777	0.00741148	0.292719090060657	NA	NA	NA
ENSG00000143621	384.411	-0.459115	0.171501	-2.67705	0.00742743	0.292719090060657	ILF2	3608	interleukin enhancer binding factor 2
ENSG00000136193	4355.49	-0.304505	0.113796	-2.67588	0.00745343	0.292719090060657	SCRN1	9805	secernin 1
ENSG00000221946	194.532	0.60112	0.224716	2.67502	0.00747251	0.292719090060657	FXYD7	53822	FXYD domain containing ion transport regulator 7
ENSG00000127249	583.101	0.630093	0.235671	2.67362	0.00750379	0.292719090060657	ATP13A4	84239	ATPase 13A4
ENSG00000133958	1087.33	0.432609	0.161814	2.6735	0.00750645	0.292719090060657	UNC79	57578	unc-79 homolog, NALCN channel complex subunit
ENSG00000248994	122.319	0.910107	0.340446	2.67328	0.00751137	0.292719090060657	NA	NA	NA
ENSG00000204099	50.0869	0.847297	0.317011	2.67276	0.00752291	0.292719090060657	NEU4	129807	neuraminidase 4
ENSG00000204767	115.996	-0.573177	0.214452	-2.67275	0.00752319	0.292719090060657	INSYN2B	100131897	inhibitory synaptic factor family member 2B
ENSG00000140379	6.96363	-2.38031	0.890625	-2.67264	0.00752581	0.292719090060657	BCL2A1	597	BCL2 related protein A1
ENSG00000130413	75.0224	0.781488	0.292418	2.6725	0.00752875	0.292719090060657	STK33	65975	serine/threonine kinase 33
ENSG00000286964	5.48877	-1.66577	0.623615	-2.67115	0.00755917	NA	NA	NA	NA
ENSG00000133687	1082.46	-0.500631	0.187532	-2.66957	0.00759488	0.294681439323664	TMTC1	83857	transmembrane O-mannosyltransferase targeting cadherins 1
ENSG00000241278	15.0384	1.21258	0.454414	2.66844	0.00762037	0.294739449514938	ENPP7P4	100421816	ectonucleotide pyrophosphatase/phosphodiesterase 7 pseudogene 4
ENSG00000165643	190.804	0.657265	0.24634	2.66812	0.0076277	0.294739449514938	SOHLH1	402381	spermatogenesis and oogenesis specific basic helix-loop-helix 1
ENSG00000166925	1068.87	0.601552	0.225578	2.66671	0.00765969	0.294777660484491	TSC22D4	81628	TSC22 domain family member 4
ENSG00000230116	5.45128	2.10718	0.790355	2.66612	0.00767325	NA	RPS3AP11	100270904	RPS3A pseudogene 11
ENSG00000166012	506.634	0.416141	0.156105	2.66577	0.00768129	0.294777660484491	TAF1D	79101	TATA-box binding protein associated factor, RNA polymerase I subunit D
ENSG00000112309	425.597	-0.658954	0.247279	-2.66482	0.00770305	0.294777660484491	B3GAT2	135152	beta-1,3-glucuronyltransferase 2
ENSG00000137877	38.5093	1.07259	0.402548	2.66449	0.00771055	0.294777660484491	SPTBN5	51332	spectrin beta, non-erythrocytic 5
ENSG00000006007	642.974	-0.336169	0.126215	-2.66346	0.00773417	0.294777660484491	GDE1	51573	glycerophosphodiester phosphodiesterase 1
ENSG00000164040	365.919	-0.469998	0.176463	-2.66344	0.0077347	0.294777660484491	PGRMC2	10424	progesterone receptor membrane component 2
ENSG00000258101	5.27536	-2.23019	0.837488	-2.66295	0.00774585	NA	NA	NA	NA
ENSG00000161642	544.639	0.495856	0.186236	2.66251	0.007756	0.294777660484491	ZNF385A	25946	zinc finger protein 385A
ENSG00000131398	421.022	0.563927	0.211973	2.66037	0.00780555	0.294777660484491	KCNC3	3748	potassium voltage-gated channel subfamily C member 3
ENSG00000227248	47.1888	1.26838	0.476846	2.65994	0.00781548	0.294777660484491	NA	NA	NA
ENSG00000288568	27.6367	0.952196	0.358047	2.65942	0.00782753	0.294777660484491	ZCCHC14-DT	101928737	ZCCHC14 divergent transcript
ENSG00000183161	78.2412	-0.550487	0.207057	-2.65862	0.00784608	0.294777660484491	FANCF	2188	FA complementation group F
ENSG00000226608	6.93848	2.76117	1.03878	2.6581	0.00785835	0.294777660484491	NA	NA	NA
ENSG00000166908	531.409	-0.608945	0.229104	-2.65794	0.00786203	0.294777660484491	PIP4K2C	79837	phosphatidylinositol-5-phosphate 4-kinase type 2 gamma
ENSG00000168096	241.576	0.423308	0.159262	2.65793	0.00786212	0.294777660484491	ANKS3	124401	ankyrin repeat and sterile alpha motif domain containing 3
ENSG00000214903	10.1385	1.31968	0.496836	2.65617	0.00790328	0.294777660484491	RPS15AP3	326317	ribosomal protein S15a pseudogene 3
ENSG00000179564	5.90728	-1.7962	0.676282	-2.65599	0.00790757	NA	LSMEM2	132228	leucine rich single-pass membrane protein 2
ENSG00000162066	119.512	0.565425	0.212926	2.65551	0.00791893	0.294777660484491	AMDHD2	51005	amidohydrolase domain containing 2
ENSG00000250903	172.397	0.567792	0.213825	2.65541	0.00792127	0.294777660484491	GMDS-DT	100508120	GMDS divergent transcript
ENSG00000163728	703.602	0.555949	0.209403	2.65492	0.00793272	0.294777660484491	TTC14	151613	tetratricopeptide repeat domain 14
ENSG00000240891	489.554	-0.626397	0.235972	-2.65454	0.00794167	0.294777660484491	PLCXD2	257068	phosphatidylinositol specific phospholipase C X domain containing 2
ENSG00000154263	221.834	0.732342	0.275884	2.65453	0.00794199	0.294777660484491	ABCA10	10349	ATP binding cassette subfamily A member 10
ENSG00000158321	639.231	0.601699	0.226781	2.65322	0.00797289	0.295243421496167	AUTS2	26053	activator of transcription and developmental regulator AUTS2
ENSG00000231533	191.832	0.669325	0.25234	2.65247	0.00799053	0.295243421496167	NA	NA	NA
ENSG00000166073	337.241	-0.448916	0.169274	-2.652	0.0080016	0.295243421496167	GPR176	11245	G protein-coupled receptor 176
ENSG00000121060	285.761	0.798125	0.301089	2.65079	0.00803028	0.295721867611833	TRIM25	7706	tripartite motif containing 25
ENSG00000103494	254.146	0.488433	0.184537	2.64681	0.00812553	0.29681702218859	RPGRIP1L	23322	RPGRIP1 like
ENSG00000141298	674.601	-0.31233	0.118011	-2.64661	0.0081303	0.29681702218859	SSH2	85464	slingshot protein phosphatase 2
ENSG00000185875	138.444	-0.713248	0.269514	-2.64643	0.00813474	0.29681702218859	THNSL1	79896	threonine synthase like 1
ENSG00000084676	2027.97	-0.219307	0.0828716	-2.64635	0.00813668	0.29681702218859	NCOA1	8648	nuclear receptor coactivator 1
ENSG00000170345	304.803	-1.68528	0.636856	-2.64625	0.00813889	0.29681702218859	FOS	2353	Fos proto-oncogene, AP-1 transcription factor subunit
ENSG00000175267	126.134	0.834777	0.315579	2.64522	0.00816378	0.296921199300041	VWA3A	146177	von Willebrand factor A domain containing 3A
ENSG00000196912	518.268	0.978487	0.369963	2.64483	0.0081733	0.296921199300041	ANKRD36B	57730	ankyrin repeat domain 36B
ENSG00000272232	3.51692	1.63221	0.617237	2.64438	0.00818406	NA	RN7SL726P	106479488	RNA, 7SL, cytoplasmic 726, pseudogene
ENSG00000160957	44.1793	0.942795	0.356686	2.6432	0.00821256	0.297238074897049	RECQL4	9401	RecQ like helicase 4
ENSG00000188157	890.412	0.72306	0.273684	2.64196	0.0082429	0.297238074897049	AGRN	375790	agrin
ENSG00000054267	939.035	0.338797	0.128261	2.64147	0.00825476	0.297238074897049	ARID4B	51742	AT-rich interaction domain 4B
ENSG00000229992	13.8531	1.49496	0.565971	2.64141	0.00825625	0.297238074897049	NA	NA	NA
ENSG00000247708	159.031	0.664695	0.251663	2.64121	0.008261	0.297238074897049	STX18-AS1	100507266	STX18 antisense RNA 1 (head to head)
ENSG00000139597	318.587	0.428472	0.162289	2.64017	0.00828634	0.297329191819521	N4BP2L1	90634	NEDD4 binding protein 2 like 1
ENSG00000108883	506.766	-0.349943	0.132583	-2.63943	0.00830463	0.297329191819521	EFTUD2	9343	elongation factor Tu GTP binding domain containing 2
ENSG00000011638	38.2889	-1.0356	0.392395	-2.63917	0.00831093	0.297329191819521	LDAF1	57146	lipid droplet assembly factor 1
ENSG00000288107	22.0436	1.50884	0.572162	2.63708	0.00836224	0.298596907828324	NA	NA	NA
ENSG00000171084	11.2193	-1.7531	0.665416	-2.6346	0.0084237	0.300221837262488	NA	NA	NA
ENSG00000025423	67.8489	0.771743	0.293235	2.63183	0.00849266	0.301651429736443	HSD17B6	8630	hydroxysteroid 17-beta dehydrogenase 6
ENSG00000035862	1444.73	-0.445817	0.169403	-2.6317	0.00849587	0.301651429736443	TIMP2	7077	TIMP metallopeptidase inhibitor 2
ENSG00000129194	25.0643	1.2609	0.479254	2.63096	0.00851449	0.301743335544753	SOX15	6665	SRY-box transcription factor 15
ENSG00000143318	81.222	-0.913203	0.347335	-2.62917	0.00855923	0.302395234066576	CASQ1	844	calsequestrin 1
ENSG00000272092	4.16884	1.96108	0.746055	2.6286	0.00857364	NA	NA	NA	NA
ENSG00000205632	18.8829	1.34828	0.512958	2.62843	0.00857788	0.302395234066576	LINC01310	100128946	long intergenic non-protein coding RNA 1310
ENSG00000087495	944.894	0.403586	0.153554	2.62831	0.0085811	0.302395234066576	PHACTR3	116154	phosphatase and actin regulator 3
ENSG00000196352	153.954	-0.576397	0.219454	-2.6265	0.00862684	0.302506305950332	CD55	1604	CD55 molecule (Cromer blood group)
ENSG00000169683	83.6397	0.647289	0.246469	2.62625	0.00863311	0.302506305950332	LRRC45	201255	leucine rich repeat containing 45
ENSG00000123505	1297.57	-0.557205	0.212177	-2.62613	0.00863618	0.302506305950332	AMD1	262	adenosylmethionine decarboxylase 1
ENSG00000144406	3666.83	0.333969	0.12725	2.62451	0.0086774	0.302506305950332	UNC80	285175	unc-80 homolog, NALCN channel complex subunit
ENSG00000023041	204.464	-0.409838	0.156172	-2.62427	0.00868344	0.302506305950332	ZDHHC6	64429	zinc finger DHHC-type palmitoyltransferase 6
ENSG00000006071	424.603	0.664569	0.253284	2.62381	0.00869518	0.302506305950332	ABCC8	6833	ATP binding cassette subfamily C member 8
ENSG00000198642	554.057	-0.467491	0.178177	-2.62375	0.00869677	0.302506305950332	KLHL9	55958	kelch like family member 9
ENSG00000185607	18.2201	1.35217	0.515852	2.62124	0.00876111	0.304181708324586	NA	NA	NA
ENSG00000251372	115.188	1.17975	0.450281	2.62003	0.00879226	0.304701292605035	LINC00499	100874047	long intergenic non-protein coding RNA 499
ENSG00000110090	531.105	0.550811	0.210291	2.61928	0.00881163	0.304811252975788	CPT1A	1374	carnitine palmitoyltransferase 1A
ENSG00000263503	19.5212	-4.64502	1.7742	-2.61809	0.00884229	0.305310324400149	NA	NA	NA
ENSG00000173376	19.0867	-1.25714	0.480482	-2.61641	0.00888602	0.305678353582872	NDNF	79625	neuron derived neurotrophic factor
ENSG00000182827	368.062	-0.379693	0.145174	-2.61543	0.00891158	0.305678353582872	ACBD3	64746	acyl-CoA binding domain containing 3
ENSG00000110011	87.0957	0.630916	0.241265	2.61504	0.00892181	0.305678353582872	DNAJC4	3338	DnaJ heat shock protein family (Hsp40) member C4
ENSG00000038219	1387.94	0.421661	0.161263	2.61474	0.00892943	0.305678353582872	BOD1L1	259282	biorientation of chromosomes in cell division 1 like 1
ENSG00000169715	332.353	1.02412	0.391752	2.61421	0.0089434	0.305678353582872	MT1E	4493	metallothionein 1E
ENSG00000182247	286.106	-0.416458	0.159342	-2.6136	0.00895933	0.305678353582872	UBE2E2	7325	ubiquitin conjugating enzyme E2 E2
ENSG00000101439	5165.66	0.651271	0.249212	2.61332	0.00896665	0.305678353582872	CST3	1471	cystatin C
ENSG00000233885	12.8718	-1.25511	0.480723	-2.61089	0.00903069	0.307304846138784	NA	NA	NA
ENSG00000173821	1357.67	0.675634	0.258921	2.60943	0.00906944	0.307335615147471	RNF213	57674	ring finger protein 213
ENSG00000189091	1170.09	-0.320444	0.122809	-2.60929	0.00907306	0.307335615147471	SF3B3	23450	splicing factor 3b subunit 3
ENSG00000135749	1501.35	0.314366	0.120534	2.6081	0.00910463	0.307335615147471	PCNX2	80003	pecanex 2
ENSG00000143398	444.697	0.640659	0.245663	2.60788	0.00911053	0.307335615147471	PIP5K1A	8394	phosphatidylinositol-4-phosphate 5-kinase type 1 alpha
ENSG00000179144	48.8456	0.985525	0.378008	2.60716	0.0091298	0.307335615147471	GIMAP7	168537	GTPase, IMAP family member 7
ENSG00000275805	7.21888	1.69991	0.65229	2.60606	0.00915902	0.307335615147471	NA	NA	NA
ENSG00000168936	340.283	0.673026	0.258328	2.60532	0.00917884	0.307335615147471	TMEM129	92305	transmembrane protein 129, E3 ubiquitin ligase
ENSG00000174837	5.94105	-2.48948	0.95573	-2.60479	0.00919294	NA	ADGRE1	2015	adhesion G protein-coupled receptor E1
ENSG00000095303	50.934	-0.8916	0.342365	-2.60424	0.00920784	0.307335615147471	PTGS1	5742	prostaglandin-endoperoxide synthase 1
ENSG00000231312	241.501	0.45166	0.173455	2.6039	0.00921698	0.307335615147471	MAP4K3-DT	728730	MAP4K3 divergent transcript
ENSG00000213088	80.901	-1.03858	0.398927	-2.60344	0.00922947	0.307335615147471	ACKR1	2532	atypical chemokine receptor 1 (Duffy blood group)
ENSG00000070770	547.327	-0.305979	0.117539	-2.60322	0.00923519	0.307335615147471	CSNK2A2	1459	casein kinase 2 alpha 2
ENSG00000175170	109.4	0.706233	0.271318	2.60297	0.0092419	0.307335615147471	NA	NA	NA
ENSG00000107438	30.5947	-1.6557	0.6361	-2.6029	0.00924391	0.307335615147471	PDLIM1	9124	PDZ and LIM domain 1
ENSG00000088986	1510.12	-0.660615	0.254245	-2.59834	0.00936762	0.309963549317248	DYNLL1	8655	dynein light chain LC8-type 1
ENSG00000139304	30.0486	1.12075	0.431532	2.59714	0.00940032	0.309963549317248	PTPRQ	374462	protein tyrosine phosphatase receptor type Q
ENSG00000178217	3.91745	1.99253	0.76734	2.59667	0.00941316	NA	SH2D4B	387694	SH2 domain containing 4B
ENSG00000179832	793.975	0.508248	0.195741	2.59654	0.00941689	0.309963549317248	MROH1	727957	maestro heat like repeat family member 1
ENSG00000224843	13.464	1.03336	0.397984	2.59648	0.00941854	0.309963549317248	LINC00240	100133205	long intergenic non-protein coding RNA 240
ENSG00000090581	454.262	0.425096	0.163774	2.59562	0.00944201	0.309963549317248	GNPTG	84572	N-acetylglucosamine-1-phosphate transferase subunit gamma
ENSG00000180245	21.6383	0.920138	0.354537	2.59532	0.00945026	0.309963549317248	RRH	10692	retinal pigment epithelium-derived rhodopsin homolog
ENSG00000187051	306.6	0.528496	0.203749	2.59385	0.00949068	0.309963549317248	RPS19BP1	91582	ribosomal protein S19 binding protein 1
ENSG00000196735	33.644	-2.44843	0.943997	-2.59368	0.00949545	0.309963549317248	HLA-DQA1	3117	major histocompatibility complex, class II, DQ alpha 1
ENSG00000126653	188.942	0.55654	0.214643	2.59286	0.00951811	0.309963549317248	NSRP1	84081	nuclear speckle splicing regulatory protein 1
ENSG00000177182	248.881	-0.527534	0.203499	-2.59231	0.00953326	0.309963549317248	CLVS1	157807	clavesin 1
ENSG00000208772	9.20103	1.82143	0.702876	2.59139	0.00955884	0.309963549317248	SNORD94	692225	small nucleolar RNA, C/D box 94
ENSG00000101444	287.426	-0.405874	0.15667	-2.59063	0.00958017	0.309963549317248	AHCY	191	adenosylhomocysteinase
ENSG00000234373	15.7546	1.15188	0.444738	2.59001	0.00959724	0.309963549317248	NA	NA	NA
ENSG00000111799	271.747	0.694243	0.268087	2.58962	0.00960813	0.309963549317248	COL12A1	1303	collagen type XII alpha 1 chain
ENSG00000188536	113.982	2.52036	0.973343	2.58938	0.00961481	0.309963549317248	HBA2	3040	hemoglobin subunit alpha 2
ENSG00000108091	1422.36	-0.469517	0.181344	-2.58909	0.00962288	0.309963549317248	CCDC6	8030	coiled-coil domain containing 6
ENSG00000231829	16.5198	1.56256	0.603568	2.58887	0.00962913	0.309963549317248	NA	NA	NA
ENSG00000137822	447.711	-0.513677	0.198425	-2.58877	0.00963199	0.309963549317248	TUBGCP4	27229	tubulin gamma complex associated protein 4
ENSG00000171772	91.5979	0.77672	0.300086	2.58832	0.00964449	0.309963549317248	SYCE1	93426	synaptonemal complex central element protein 1
ENSG00000178464	13.7563	1.81416	0.701024	2.58787	0.0096571	0.309963549317248	RPL10P16	284393	ribosomal protein L10 pseudogene 16
ENSG00000224247	6.37033	1.7648	0.681984	2.58775	0.00966059	NA	NA	NA	NA
ENSG00000155966	489.439	-0.441386	0.170657	-2.5864	0.00969857	0.309963549317248	AFF2	2334	ALF transcription elongation factor 2
ENSG00000230051	4.88392	-2.26676	0.876506	-2.58614	0.00970585	NA	LOC102724900	102724900	uncharacterized LOC102724900
ENSG00000229127	52.5061	0.713821	0.276051	2.58583	0.00971439	0.309963549317248	NA	NA	NA
ENSG00000178295	74.3288	0.894732	0.346151	2.5848	0.00974355	0.309963549317248	GEN1	348654	GEN1 Holliday junction 5' flap endonuclease
ENSG00000265750	13.0045	1.18117	0.456995	2.58464	0.00974806	0.309963549317248	NA	NA	NA
ENSG00000143870	633.276	-0.509993	0.197338	-2.58436	0.00975613	0.309963549317248	PDIA6	10130	protein disulfide isomerase family A member 6
ENSG00000241058	138.606	0.49433	0.191282	2.5843	0.00975779	0.309963549317248	NSUN6	221078	NOP2/Sun RNA methyltransferase 6
ENSG00000061656	14.0758	1.15264	0.44613	2.58364	0.00977649	0.309963549317248	SPAG4	6676	sperm associated antigen 4
ENSG00000283674	104.096	0.881	0.341076	2.583	0.00979448	0.309963549317248	LOC729732	729732	uncharacterized LOC729732
ENSG00000247746	65.4674	-0.603184	0.233593	-2.5822	0.00981735	0.309963549317248	USP51	158880	ubiquitin specific peptidase 51
ENSG00000215712	247.749	-0.466864	0.180862	-2.58133	0.00984209	0.309963549317248	TMEM242	729515	transmembrane protein 242
ENSG00000138193	291.708	-0.608719	0.23585	-2.58096	0.00985258	0.309963549317248	PLCE1	51196	phospholipase C epsilon 1
ENSG00000065911	99.2378	-1.09784	0.42552	-2.57999	0.0098804	0.309963549317248	MTHFD2	10797	methylenetetrahydrofolate dehydrogenase (NADP+ dependent) 2, methenyltetrahydrofolate cyclohydrolase
ENSG00000087263	242.627	-0.533379	0.206738	-2.57998	0.00988054	0.309963549317248	OGFOD1	55239	2-oxoglutarate and iron dependent oxygenase domain containing 1
ENSG00000121318	12.0429	1.18786	0.460429	2.5799	0.00988299	0.309963549317248	TAS2R10	50839	taste 2 receptor member 10
ENSG00000182022	630.957	-0.33785	0.130999	-2.57902	0.00990797	0.310230011518435	CHST15	51363	carbohydrate sulfotransferase 15
ENSG00000075975	389.786	-0.291505	0.113109	-2.57721	0.00996	0.311341118214479	MKRN2	23609	makorin ring finger protein 2
ENSG00000253731	95.5795	0.652231	0.253341	2.57452	0.0100379	0.31325544536084	PCDHGA6	56109	protocadherin gamma subfamily A, 6
ENSG00000258302	5.40145	1.57516	0.612282	2.5726	0.0100937	NA	NA	NA	NA
ENSG00000215045	23.4782	1.12579	0.437614	2.57256	0.0100948	0.314160369530516	GRID2IP	392862	Grid2 interacting protein
ENSG00000234377	107.542	0.767719	0.298447	2.57238	0.0101003	0.314160369530516	OBI1-AS1	100874222	OBI1 antisense RNA 1
ENSG00000280098	3.36316	1.59484	0.62037	2.57078	0.010147	NA	NA	NA	NA
ENSG00000230823	3.77715	1.60266	0.623581	2.57009	0.0101672	NA	NA	NA	NA
ENSG00000287474	19.5394	1.32725	0.51649	2.56975	0.0101771	0.316027530229829	NA	NA	NA
ENSG00000275160	54.4033	0.856053	0.333257	2.56875	0.0102067	0.316425043634183	RPL7AP45	100132678	ribosomal protein L7a pseudogene 45
ENSG00000122735	13.7431	1.17547	0.457952	2.56681	0.010264	0.317676778439273	DNAI1	27019	dynein axonemal intermediate chain 1
ENSG00000161381	180.975	0.494366	0.192758	2.5647	0.0103264	0.318548057161523	PLXDC1	57125	plexin domain containing 1
ENSG00000104112	2138.9	0.378897	0.147767	2.56415	0.0103429	0.318548057161523	SCG3	29106	secretogranin III
ENSG00000231305	7.46249	-1.41098	0.550384	-2.56363	0.0103585	0.318548057161523	NA	NA	NA
ENSG00000135334	291.893	-0.441394	0.172179	-2.56358	0.0103598	0.318548057161523	AKIRIN2	55122	akirin 2
ENSG00000201263	4.25116	2.60343	1.01616	2.56204	0.010406	NA	SNORD114-6	767582	small nucleolar RNA, C/D box 114-6
ENSG00000058799	125.498	-0.454228	0.177315	-2.5617	0.0104162	0.319759581745923	YIPF1	54432	Yip1 domain family member 1
ENSG00000102854	6.03847	-2.15815	0.844859	-2.55446	0.0106354	NA	MSLN	10232	mesothelin
ENSG00000174125	81.7271	-0.932421	0.365421	-2.55163	0.010722	0.32777996571932	TLR1	7096	toll like receptor 1
ENSG00000181513	129.462	0.550325	0.215687	2.5515	0.0107262	0.32777996571932	ACBD4	79777	acyl-CoA binding domain containing 4
ENSG00000286699	76.8305	0.692881	0.271655	2.55059	0.010754	0.32777996571932	NA	NA	NA
ENSG00000239268	136.95	0.783277	0.307113	2.55045	0.0107584	0.32777996571932	NA	NA	NA
ENSG00000131508	520.618	-0.408215	0.160119	-2.54944	0.0107895	0.32777996571932	UBE2D2	7322	ubiquitin conjugating enzyme E2 D2
ENSG00000107147	936.617	0.637468	0.250073	2.54913	0.0107992	0.32777996571932	KCNT1	57582	potassium sodium-activated channel subfamily T member 1
ENSG00000122696	129.972	-0.435205	0.170727	-2.54912	0.0107994	0.32777996571932	SLC25A51	92014	solute carrier family 25 member 51
ENSG00000177225	603.683	0.385045	0.151181	2.54692	0.0108679	0.3281366264082	GATD1	347862	glutamine amidotransferase class 1 domain containing 1
ENSG00000286932	64.5787	1.03398	0.406197	2.54551	0.0109117	0.3281366264082	NA	NA	NA
ENSG00000276740	26.9401	1.19471	0.469423	2.54506	0.010926	0.3281366264082	NA	NA	NA
ENSG00000143376	1545.61	-0.292928	0.115122	-2.54449	0.0109436	0.3281366264082	SNX27	81609	sorting nexin 27
ENSG00000189184	57.4414	-0.738776	0.290381	-2.54416	0.010954	0.3281366264082	PCDH18	54510	protocadherin 18
ENSG00000092758	156.869	0.975262	0.383386	2.54381	0.0109649	0.3281366264082	COL9A3	1299	collagen type IX alpha 3 chain
ENSG00000112118	157.307	-0.475877	0.187072	-2.54381	0.010965	0.3281366264082	MCM3	4172	minichromosome maintenance complex component 3
ENSG00000114841	346.412	0.868453	0.341464	2.54332	0.0109803	0.3281366264082	DNAH1	25981	dynein axonemal heavy chain 1
ENSG00000166148	8.80777	-1.1842	0.465717	-2.54275	0.0109983	0.3281366264082	AVPR1A	552	arginine vasopressin receptor 1A
ENSG00000115841	91.3429	0.490057	0.192795	2.54186	0.0110264	0.3281366264082	RMDN2	151393	regulator of microtubule dynamics 2
ENSG00000163491	200.208	0.393565	0.154839	2.54177	0.0110292	0.3281366264082	NEK10	152110	NIMA related kinase 10
ENSG00000233723	83.4745	0.704231	0.277115	2.54129	0.0110444	0.3281366264082	LINC01122	400955	long intergenic non-protein coding RNA 1122
ENSG00000174437	6126.54	-0.346885	0.136505	-2.54119	0.0110476	0.3281366264082	ATP2A2	488	ATPase sarcoplasmic/endoplasmic reticulum Ca2+ transporting 2
ENSG00000150764	790.523	-0.385958	0.151897	-2.54092	0.0110561	0.3281366264082	DIXDC1	85458	DIX domain containing 1
ENSG00000144559	147.558	0.711077	0.279908	2.54039	0.0110727	0.3281366264082	TAMM41	132001	TAM41 mitochondrial translocator assembly and maintenance homolog
ENSG00000224222	30.6219	1.12626	0.443625	2.53876	0.0111245	0.329152370844766	NA	NA	NA
ENSG00000178974	750.357	-0.526076	0.207289	-2.53789	0.0111524	0.329459398511929	FBXO34	55030	F-box protein 34
ENSG00000259690	13.8368	1.33284	0.525318	2.5372	0.0111745	0.329594049545583	NA	NA	NA
ENSG00000178163	477.054	-0.410401	0.161797	-2.53652	0.0111959	0.329710149102637	ZNF518B	85460	zinc finger protein 518B
ENSG00000162825	59.4601	0.837467	0.330246	2.53588	0.0112164	0.329797531695035	NBPF20	100288142	NBPF member 20
ENSG00000178381	147.675	-0.673655	0.265784	-2.5346	0.0112576	0.330031776321912	ZFAND2A	90637	zinc finger AN1-type containing 2A
ENSG00000183166	861.332	-0.418619	0.16519	-2.53417	0.0112714	0.330031776321912	CALN1	83698	calneuron 1
ENSG00000248283	23.1325	1.07573	0.42452	2.534	0.011277	0.330031776321912	NA	NA	NA
ENSG00000113248	105.627	0.682614	0.269527	2.53264	0.0113207	0.330796862074832	PCDHB15	56121	protocadherin beta 15
ENSG00000235545	10.5767	1.37726	0.544094	2.5313	0.0113641	0.330898513282536	NA	NA	NA
ENSG00000186318	1088.69	-0.301048	0.118936	-2.53118	0.0113681	0.330898513282536	BACE1	23621	beta-secretase 1
ENSG00000163749	50.93	0.789025	0.311756	2.5309	0.0113769	0.330898513282536	CCDC158	339965	coiled-coil domain containing 158
ENSG00000226977	3.78751	1.83182	0.723803	2.53082	0.0113796	NA	NA	NA	NA
ENSG00000225479	22.5366	1.09987	0.434851	2.52929	0.0114292	0.331532041001746	PLCB1-IT1	100874337	PLCB1 intronic transcript 1
ENSG00000122966	3519.54	0.473129	0.18707	2.52915	0.011434	0.331532041001746	CIT	11113	citron rho-interacting serine/threonine kinase
ENSG00000059588	725.826	0.700003	0.276869	2.52828	0.0114622	0.33183958632247	TARBP1	6894	TAR (HIV-1) RNA binding protein 1
ENSG00000253297	2.85285	1.85808	0.735027	2.5279	0.0114746	NA	NA	NA	NA
ENSG00000011677	407.871	-0.637885	0.252439	-2.52689	0.0115077	0.332644202267644	GABRA3	2556	gamma-aminobutyric acid type A receptor subunit alpha3
ENSG00000256064	6.37871	1.24122	0.491225	2.52678	0.0115114	NA	NA	NA	NA
ENSG00000242593	94.0095	0.743588	0.294379	2.52596	0.0115384	0.333021474880993	NA	NA	NA
ENSG00000103356	345.184	-0.46413	0.183794	-2.52527	0.0115609	0.333158097782277	EARS2	124454	glutamyl-tRNA synthetase 2, mitochondrial
ENSG00000092964	13957.3	-0.253465	0.100403	-2.52448	0.0115868	0.333310096658321	DPYSL2	1808	dihydropyrimidinase like 2
ENSG00000146223	1076.89	-0.338944	0.134306	-2.52368	0.0116134	0.333310096658321	RPL7L1	285855	ribosomal protein L7 like 1
ENSG00000227165	32.2924	0.758519	0.300588	2.52345	0.0116208	0.333310096658321	WDR11-DT	283089	WDR11 divergent transcript
ENSG00000228971	112.642	-0.989707	0.392279	-2.52297	0.011637	0.333310096658321	LINC02607	100996635	long intergenic non-protein coding RNA 2607
ENSG00000146833	170.872	-0.484986	0.192323	-2.52173	0.0116779	0.333973015385717	TRIM4	89122	tripartite motif containing 4
ENSG00000089177	326.828	0.375988	0.149131	2.52119	0.0116959	0.333981182549052	KIF16B	55614	kinesin family member 16B
ENSG00000025800	1077.25	-0.293348	0.11643	-2.51953	0.0117512	0.334777445220326	KPNA6	23633	karyopherin subunit alpha 6
ENSG00000254154	9.5979	1.07721	0.427772	2.5182	0.0117957	0.334777445220326	NA	NA	NA
ENSG00000116984	775.858	0.428329	0.1701	2.5181	0.0117991	0.334777445220326	MTR	4548	5-methyltetrahydrofolate-homocysteine methyltransferase
ENSG00000015520	6.30128	-3.59727	1.42872	-2.51782	0.0118083	NA	NPC1L1	29881	NPC1 like intracellular cholesterol transporter 1
ENSG00000128739	250.306	0.335014	0.133113	2.51677	0.0118437	0.334777445220326	SNRPN	6638	small nuclear ribonucleoprotein polypeptide N
ENSG00000171823	314.505	-0.434588	0.172719	-2.51616	0.0118641	0.334777445220326	FBXL14	144699	F-box and leucine rich repeat protein 14
ENSG00000277883	7.63913	1.22265	0.485952	2.51598	0.0118701	0.334777445220326	NA	NA	NA
ENSG00000131149	637.643	0.378678	0.150518	2.51584	0.011875	0.334777445220326	GSE1	23199	Gse1 coiled-coil protein
ENSG00000007944	150.913	-0.45993	0.182875	-2.51499	0.0119035	0.334777445220326	MYLIP	29116	myosin regulatory light chain interacting protein
ENSG00000135205	105.93	0.593881	0.236142	2.51494	0.0119054	0.334777445220326	CCDC146	57639	coiled-coil domain containing 146
ENSG00000152580	19.5745	-1.38687	0.551516	-2.51466	0.0119148	0.334777445220326	IGSF10	285313	immunoglobulin superfamily member 10
ENSG00000279702	21.4684	1.19909	0.476866	2.51452	0.0119195	0.334777445220326	NA	NA	NA
ENSG00000265727	48.3971	0.970571	0.38633	2.51228	0.0119953	0.335403911949963	RN7SL648P	106479459	RNA, 7SL, cytoplasmic 648, pseudogene
ENSG00000204860	29.2409	-0.877635	0.349388	-2.51192	0.0120076	0.335403911949963	NA	NA	NA
ENSG00000215126	123.617	0.641622	0.255489	2.51135	0.0120271	0.335403911949963	ZNG1F	644019	Zn regulated GTPase metalloprotein activator 1F
ENSG00000288612	71.5327	0.841731	0.335209	2.51107	0.0120367	0.335403911949963	NA	NA	NA
ENSG00000167637	173.051	0.381701	0.152062	2.51016	0.0120676	0.335403911949963	ZNF283	284349	zinc finger protein 283
ENSG00000113282	467.533	-0.367377	0.146363	-2.51004	0.0120719	0.335403911949963	CLINT1	9685	clathrin interactor 1
ENSG00000135318	186.316	0.782973	0.312001	2.50952	0.0120894	0.335403911949963	NT5E	4907	5'-nucleotidase ecto
ENSG00000224822	61.6278	1.05516	0.420575	2.50886	0.0121123	0.335403911949963	NA	NA	NA
ENSG00000283199	15.2483	1.33768	0.533286	2.50838	0.0121288	0.335403911949963	C13orf46	100507747	chromosome 13 open reading frame 46
ENSG00000119522	661.661	0.303491	0.121002	2.50816	0.0121363	0.335403911949963	DENND1A	57706	DENN domain containing 1A
ENSG00000170348	1308.2	-0.356218	0.142026	-2.50811	0.0121379	0.335403911949963	TMED10	10972	transmembrane p24 trafficking protein 10
ENSG00000248367	5.28351	1.36188	0.543218	2.50706	0.0121741	NA	LOC124901151	124901151	uncharacterized LOC124901151
ENSG00000173193	483.612	1.23298	0.492026	2.50593	0.0122131	0.335528668575424	PARP14	54625	poly(ADP-ribose) polymerase family member 14
ENSG00000236790	212.658	0.926509	0.369857	2.50505	0.0122435	0.335528668575424	LINC00299	339789	long intergenic non-protein coding RNA 299
ENSG00000210194	22.0566	1.226	0.489443	2.50488	0.0122493	0.335528668575424	NA	NA	NA
ENSG00000188906	698.898	0.404488	0.161485	2.5048	0.0122521	0.335528668575424	LRRK2	120892	leucine rich repeat kinase 2
ENSG00000116285	308.876	-0.318262	0.127061	-2.50479	0.0122523	0.335528668575424	ERRFI1	54206	ERBB receptor feedback inhibitor 1
ENSG00000266538	16.1369	1.1333	0.452553	2.50424	0.0122715	0.335528668575424	NA	NA	NA
ENSG00000197774	168.782	0.746222	0.29804	2.50376	0.0122881	0.335528668575424	EME2	197342	essential meiotic structure-specific endonuclease subunit 2
ENSG00000182329	45.261	0.84343	0.336894	2.50355	0.0122956	0.335528668575424	KIAA2012	100652824	KIAA2012
ENSG00000160963	255.707	0.54962	0.21959	2.50293	0.0123169	0.335528668575424	COL26A1	136227	collagen type XXVI alpha 1 chain
ENSG00000113013	1727.75	-0.273613	0.109325	-2.50274	0.0123237	0.335528668575424	HSPA9	3313	heat shock protein family A (Hsp70) member 9
ENSG00000162174	599.698	0.486578	0.194452	2.50231	0.0123385	0.335528668575424	ASRGL1	80150	asparaginase and isoaspartyl peptidase 1
ENSG00000255622	30.2124	1.11076	0.443986	2.50178	0.0123569	0.335545302361728	PCDHB17P	54661	protocadherin beta 17 pseudogene
ENSG00000110888	668.116	0.440737	0.176289	2.50008	0.0124164	0.335807287922026	CAPRIN2	65981	caprin family member 2
ENSG00000102978	345.622	-0.406992	0.162794	-2.50005	0.0124176	0.335807287922026	POLR2C	5432	RNA polymerase II subunit C
ENSG00000134882	225.538	0.295594	0.118255	2.49963	0.0124323	0.335807287922026	UBAC2	337867	UBA domain containing 2
ENSG00000179270	8.65133	-1.58663	0.634859	-2.49918	0.012448	0.335807287922026	PCARE	388939	photoreceptor cilium actin regulator
ENSG00000107798	476.198	-0.479596	0.191918	-2.49896	0.0124558	0.335807287922026	LIPA	3988	lipase A, lysosomal acid type
ENSG00000260816	16.7043	1.23467	0.494212	2.49827	0.0124802	0.335983458718563	NA	NA	NA
ENSG00000188818	98.8259	1.41136	0.565077	2.49763	0.0125025	0.336104136587062	ZDHHC11	79844	zinc finger DHHC-type containing 11
ENSG00000178440	19.4258	1.09046	0.436741	2.49681	0.0125316	0.336405587421089	TIMM23B-AGAP6	113218477	TIMM23B-AGAP6 readthrough (NMD candidate)
ENSG00000154240	212.646	0.519271	0.208051	2.49588	0.0125645	0.336808592838913	CEP112	201134	centrosomal protein 112
ENSG00000152595	66.3332	-0.893379	0.358076	-2.49495	0.0125976	0.337215461766807	MEPE	56955	matrix extracellular phosphoglycoprotein
ENSG00000281131	4.53322	2.00061	0.801942	2.49471	0.0126061	NA	SCHLAP1	101669767	SWI/SNF complex antagonist associated with prostate cancer 1
ENSG00000171757	95.2947	0.449322	0.180294	2.49216	0.0126967	0.338864270728698	LRRC34	151827	leucine rich repeat containing 34
ENSG00000162631	188.745	0.493929	0.198216	2.49188	0.0127069	0.338864270728698	NTNG1	22854	netrin G1
ENSG00000287176	8.88991	1.47069	0.590233	2.4917	0.0127133	0.338864270728698	NA	NA	NA
ENSG00000236886	10.9643	1.13302	0.454868	2.49087	0.012743	0.339106789342319	NA	NA	NA
ENSG00000184357	6.67158	-2.73248	1.09736	-2.49004	0.0127729	0.339106789342319	H1-5	3009	H1.5 linker histone, cluster member
ENSG00000188322	370.542	0.459134	0.184396	2.48994	0.0127764	0.339106789342319	SBK1	388228	SH3 domain binding kinase 1
ENSG00000171243	54.9247	-1.09702	0.441261	-2.48612	0.0129146	0.34190831933811	SOSTDC1	25928	sclerostin domain containing 1
ENSG00000159712	103.866	0.813033	0.327043	2.48601	0.0129183	0.34190831933811	NA	NA	NA
ENSG00000115762	1771.3	-0.490748	0.197509	-2.48469	0.0129665	0.342702172721568	PLEKHB2	55041	pleckstrin homology domain containing B2
ENSG00000277987	4.45204	-2.16122	0.870383	-2.48307	0.0130256	NA	NA	NA	NA
ENSG00000203799	21.2666	1.18629	0.477882	2.4824	0.0130501	0.344020875338291	CCDC162P	221262	coiled-coil domain containing 162, pseudogene
ENSG00000136147	112.345	0.666465	0.268485	2.48232	0.013053	0.344020875338291	PHF11	51131	PHD finger protein 11
ENSG00000068784	90.712	0.56036	0.225974	2.47975	0.0131473	0.345438347995822	SRBD1	55133	S1 RNA binding domain 1
ENSG00000023734	758.798	-0.457744	0.184735	-2.47784	0.013218	0.345438347995822	STRAP	11171	serine/threonine kinase receptor associated protein
ENSG00000100664	2540	-0.442698	0.178667	-2.47779	0.01322	0.345438347995822	EIF5	1983	eukaryotic translation initiation factor 5
ENSG00000198363	1712.69	0.389253	0.157104	2.47767	0.0132244	0.345438347995822	ASPH	444	aspartate beta-hydroxylase
ENSG00000178695	1167.1	-0.522388	0.210845	-2.4776	0.0132269	0.345438347995822	KCTD12	115207	potassium channel tetramerization domain containing 12
ENSG00000287364	92.0056	0.880049	0.355204	2.47759	0.0132275	0.345438347995822	LOC105371672	105371672	uncharacterized LOC105371672
ENSG00000088881	99.6059	0.618649	0.249751	2.47706	0.0132469	0.345438347995822	EBF4	57593	EBF family member 4
ENSG00000144567	1382.79	-0.429167	0.173269	-2.47688	0.0132536	0.345438347995822	RETREG2	79137	reticulophagy regulator family member 2
ENSG00000248150	9.32622	1.25675	0.507509	2.4763	0.0132752	0.3455214957191	LINC02150	101929505	long intergenic non-protein coding RNA 2150
ENSG00000117748	200.781	-0.391573	0.158229	-2.47472	0.013334	0.346247205642672	RPA2	6118	replication protein A2
ENSG00000233264	33.6277	0.9273	0.374788	2.4742	0.0133535	0.346247205642672	NA	NA	NA
ENSG00000136504	681.938	-0.294623	0.119084	-2.47407	0.0133582	0.346247205642672	KAT7	11143	lysine acetyltransferase 7
ENSG00000134287	2221	-0.457088	0.184824	-2.4731	0.0133947	0.34671515666629	ARF3	377	ADP ribosylation factor 3
ENSG00000099330	57.1596	0.575849	0.232932	2.47217	0.0134295	0.347100692768486	OCEL1	79629	occludin/ELL domain containing 1
ENSG00000127507	39.4672	-1.41336	0.571812	-2.47172	0.0134465	0.347100692768486	ADGRE2	30817	adhesion G protein-coupled receptor E2
ENSG00000124422	3808.48	-0.299785	0.12147	-2.46798	0.013588	0.35027177066954	USP22	23326	ubiquitin specific peptidase 22
ENSG00000149050	76.5221	0.668468	0.27096	2.46703	0.0136238	0.350714885402061	ZNF214	7761	zinc finger protein 214
ENSG00000091136	347.899	0.465572	0.188756	2.46653	0.0136431	0.350731784046664	LAMB1	3912	laminin subunit beta 1
ENSG00000237818	26.7438	1.21013	0.490793	2.46567	0.0136759	0.351094838398494	RPS3AP29	730861	RPS3A pseudogene 29
ENSG00000152822	441.233	-0.527453	0.214044	-2.46423	0.0137307	0.351941165807434	GRM1	2911	glutamate metabotropic receptor 1
ENSG00000157654	1339.93	-0.270357	0.10973	-2.46383	0.0137462	0.351941165807434	PALM2AKAP2	445815	PALM2 and AKAP2 fusion
ENSG00000114388	119.885	-0.360648	0.14647	-2.46226	0.0138065	0.352662492349766	NPRL2	10641	NPR2 like, GATOR1 complex subunit
ENSG00000245958	335.461	0.571353	0.232059	2.4621	0.0138128	0.352662492349766	NA	NA	NA
ENSG00000211459	223.905	2.12065	0.861481	2.46163	0.0138306	0.352662492349766	NA	NA	NA
ENSG00000248546	6.50595	1.64247	0.667533	2.46051	0.0138739	0.352998518540479	NA	NA	NA
ENSG00000286954	27.2305	1.2968	0.527103	2.46023	0.0138848	0.352998518540479	NA	NA	NA
ENSG00000051108	487.636	-0.403168	0.163909	-2.45971	0.013905	0.352998518540479	HERPUD1	9709	homocysteine inducible ER protein with ubiquitin like domain 1
ENSG00000230006	245.71	0.590209	0.239986	2.45935	0.0139188	0.352998518540479	NA	NA	NA
ENSG00000286159	6.82718	2.18892	0.890214	2.45887	0.0139377	0.353000787027037	NA	NA	NA
ENSG00000186566	858.812	0.487522	0.198323	2.45822	0.0139628	0.353162127119858	GPATCH8	23131	G-patch domain containing 8
ENSG00000242791	5.62077	1.38723	0.5644	2.45789	0.0139755	NA	NA	NA	NA
ENSG00000262185	4.92933	1.81097	0.736927	2.45746	0.0139925	NA	LINC02861	102724927	long intergenic non-protein coding RNA 2861
ENSG00000154511	337.802	-0.428234	0.174327	-2.45649	0.01403	0.353706852524882	DIPK1A	388650	divergent protein kinase domain 1A
ENSG00000245937	351.308	0.398803	0.162363	2.45624	0.0140399	0.353706852524882	SLC12A2-DT	644873	SLC12A2 divergent transcript
ENSG00000249738	11.8802	1.03593	0.421816	2.45587	0.0140543	0.353706852524882	LOC285626	285626	uncharacterized LOC285626
ENSG00000142611	259.772	0.572773	0.233239	2.45574	0.0140596	0.353706852524882	PRDM16	63976	PR/SET domain 16
ENSG00000288059	5.24798	1.63445	0.665673	2.45534	0.0140751	NA	NA	NA	NA
ENSG00000235481	3.08039	2.44815	0.997643	2.45393	0.0141304	NA	UBE2R2-AS1	101929688	UBE2R2 antisense RNA 1
ENSG00000166181	874.001	-0.414848	0.169091	-2.4534	0.0141513	0.355539569558174	API5	8539	apoptosis inhibitor 5
ENSG00000177108	586.178	-0.548232	0.223546	-2.45243	0.0141895	0.356024578784398	ZDHHC22	283576	zinc finger DHHC-type palmitoyltransferase 22
ENSG00000226562	46.0309	1.11201	0.453786	2.45051	0.0142652	0.357447225032817	CYP4F26P	106478958	cytochrome P450 family 4 subfamily F member 26, pseudogene
ENSG00000280543	12.944	1.31162	0.53555	2.44911	0.0143209	0.358365028939045	ASAP1-IT2	100507117	ASAP1 intronic transcript 2
ENSG00000262155	117.003	0.611189	0.249897	2.44576	0.0144548	0.361030094434062	LINC02175	283887	long intergenic non-protein coding RNA 2175
ENSG00000055163	4492.4	-0.312371	0.127734	-2.44548	0.0144658	0.361030094434062	CYFIP2	26999	cytoplasmic FMR1 interacting protein 2
ENSG00000126091	70.3117	0.733923	0.300332	2.4437	0.0145374	0.361632554234981	ST3GAL3	6487	ST3 beta-galactoside alpha-2,3-sialyltransferase 3
ENSG00000245768	15.7003	1.15212	0.471604	2.44298	0.0145667	0.361632554234981	NA	NA	NA
ENSG00000080493	1872.12	0.554253	0.226882	2.44291	0.0145694	0.361632554234981	SLC4A4	8671	solute carrier family 4 member 4
ENSG00000023445	59.8158	-0.682143	0.279267	-2.44262	0.014581	0.361632554234981	BIRC3	330	baculoviral IAP repeat containing 3
ENSG00000110436	47148.3	0.599022	0.245308	2.44192	0.0146095	0.361632554234981	SLC1A2	6506	solute carrier family 1 member 2
ENSG00000242193	60.6048	0.606143	0.248267	2.4415	0.0146265	0.361632554234981	CRYZL2P	730102	crystallin zeta like 2, pseudogene
ENSG00000100220	373.893	-0.393263	0.161148	-2.44038	0.0146718	0.361632554234981	RTCB	51493	RNA 2',3'-cyclic phosphate and 5'-OH ligase
ENSG00000213064	594.147	-0.510396	0.209306	-2.43851	0.0147478	0.361632554234981	SFT2D2	375035	SFT2 domain containing 2
ENSG00000185220	42.3236	-0.607721	0.249255	-2.43815	0.0147628	0.361632554234981	PGBD2	267002	piggyBac transposable element derived 2
ENSG00000242247	237.893	-0.301971	0.123858	-2.43804	0.0147671	0.361632554234981	ARFGAP3	26286	ADP ribosylation factor GTPase activating protein 3
ENSG00000132589	778.695	-0.460027	0.188694	-2.43795	0.0147709	0.361632554234981	FLOT2	2319	flotillin 2
ENSG00000066382	170.22	0.443338	0.181882	2.4375	0.0147892	0.361632554234981	MPPED2	744	metallophosphoesterase domain containing 2
ENSG00000105173	20.8726	-1.0332	0.423901	-2.43736	0.014795	0.361632554234981	CCNE1	898	cyclin E1
ENSG00000111845	92.4405	-0.516823	0.212055	-2.43721	0.0148012	0.361632554234981	PAK1IP1	55003	PAK1 interacting protein 1
ENSG00000139514	781.91	-0.375238	0.154042	-2.43594	0.014853	0.361632554234981	SLC7A1	6541	solute carrier family 7 member 1
ENSG00000267575	176.154	0.554878	0.2278	2.43581	0.0148584	0.361632554234981	LINC02987	101927151	long intergenic non-protein coding RNA 2987
ENSG00000252982	8.23947	1.40976	0.578817	2.43558	0.0148679	0.361632554234981	RN7SKP234	106480368	RN7SK pseudogene 234
ENSG00000249436	54.7151	0.864233	0.354911	2.43507	0.0148889	0.361632554234981	LNCBRM	100996645	lncRNA SMARCA2 (BRM) associated
ENSG00000261737	23.6937	0.852461	0.350146	2.43459	0.0149088	0.361632554234981	NA	NA	NA
ENSG00000259707	5.88327	1.58265	0.650216	2.43404	0.0149313	NA	NA	NA	NA
ENSG00000155961	277.756	-0.534129	0.219506	-2.43332	0.0149609	0.361632554234981	RAB39B	116442	RAB39B, member RAS oncogene family
ENSG00000141905	1727.86	0.531567	0.218498	2.43283	0.0149815	0.361632554234981	NFIC	4782	nuclear factor I C
ENSG00000186001	476.166	0.353844	0.145456	2.43265	0.0149889	0.361632554234981	LRCH3	84859	leucine rich repeats and calponin homology domain containing 3
ENSG00000169062	411.992	0.48706	0.20024	2.43238	0.0149998	0.361632554234981	UPF3A	65110	UPF3A regulator of nonsense mediated mRNA decay
ENSG00000106785	184.72	0.807863	0.332191	2.43192	0.0150189	0.361632554234981	TRIM14	9830	tripartite motif containing 14
ENSG00000116151	121.139	0.516871	0.212599	2.43121	0.0150486	0.361632554234981	MORN1	79906	MORN repeat containing 1
ENSG00000220323	80.4853	-0.798091	0.328409	-2.43017	0.0150916	0.361632554234981	H2BC19P	337874	H2B clustered histone 19, pseudogene
ENSG00000179889	584.736	-0.311507	0.128207	-2.42972	0.0151104	0.361632554234981	PDXDC1	23042	pyridoxal dependent decarboxylase domain containing 1
ENSG00000183458	209.982	0.708154	0.291493	2.4294	0.0151238	0.361632554234981	PKD1P3	339039	polycystin 1, transient receptor potential channel interacting pseudogene 3
ENSG00000159753	214.687	0.452141	0.186146	2.42896	0.0151424	0.361632554234981	CARMIL2	146206	capping protein regulator and myosin 1 linker 2
ENSG00000234423	48.2538	0.84811	0.349194	2.42877	0.0151502	0.361632554234981	LINC01250	101927554	long intergenic non-protein coding RNA 1250
ENSG00000102595	486.232	0.485284	0.199851	2.42823	0.0151728	0.361632554234981	UGGT2	55757	UDP-glucose glycoprotein glucosyltransferase 2
ENSG00000159921	316.132	-0.307975	0.126863	-2.42763	0.0151978	0.361632554234981	GNE	10020	glucosamine (UDP-N-acetyl)-2-epimerase/N-acetylmannosamine kinase
ENSG00000138336	243.172	0.482408	0.198752	2.42719	0.0152164	0.361632554234981	TET1	80312	tet methylcytosine dioxygenase 1
ENSG00000105889	20.7863	-1.07462	0.442818	-2.42677	0.0152339	0.361632554234981	STEAP1B	256227	STEAP family member 1B
ENSG00000226049	54.8542	1.09178	0.449927	2.42656	0.0152425	0.361632554234981	TLK2P1	646202	tousled like kinase 2 pseudogene 1
ENSG00000232528	50.1935	0.717686	0.295789	2.42634	0.0152518	0.361632554234981	LOC100289473	100289473	cytoskeleton associated protein 2-like pseudogene
ENSG00000261738	108.925	0.965434	0.397927	2.42616	0.0152595	0.361632554234981	MIR3976HG	645355	MIR3976 host gene
ENSG00000164484	43.1751	-1.16362	0.479703	-2.42571	0.0152786	0.361632554234981	TMEM200A	114801	transmembrane protein 200A
ENSG00000253553	94.324	0.745793	0.307471	2.42557	0.0152842	0.361632554234981	NA	NA	NA
ENSG00000144134	167.383	0.469089	0.193395	2.42555	0.0152852	0.361632554234981	RABL2A	11159	RAB, member of RAS oncogene family like 2A
ENSG00000133226	712.473	0.404398	0.166744	2.42527	0.015297	0.361632554234981	SRRM1	10250	serine and arginine repetitive matrix 1
ENSG00000232852	7.68164	1.62438	0.669772	2.42527	0.015297	0.361632554234981	NA	NA	NA
ENSG00000168785	1104.14	-0.406771	0.167774	-2.42452	0.0153288	0.36192816353938	TSPAN5	10098	tetraspanin 5
ENSG00000285791	8.37346	1.15747	0.477559	2.42373	0.015362	0.362049762511425	NA	NA	NA
ENSG00000136279	891.276	0.281988	0.116356	2.42348	0.0153724	0.362049762511425	DBNL	28988	drebrin like
ENSG00000153094	70.1084	-0.540263	0.222996	-2.42275	0.0154035	0.362208920763628	BCL2L11	10018	BCL2 like 11
ENSG00000138792	14.3801	1.13169	0.467217	2.4222	0.0154268	0.362208920763628	ENPEP	2028	glutamyl aminopeptidase
ENSG00000133101	58.8006	-0.753541	0.311128	-2.42196	0.0154369	0.362208920763628	CCNA1	8900	cyclin A1
ENSG00000163221	12.0688	-3.73679	1.5441	-2.42005	0.0155185	0.363669205251038	S100A12	6283	S100 calcium binding protein A12
ENSG00000082556	172.796	-0.784513	0.324435	-2.41809	0.0156023	0.364763319882116	OPRK1	4986	opioid receptor kappa 1
ENSG00000232044	465.646	-0.380482	0.157351	-2.41805	0.0156039	0.364763319882116	NA	NA	NA
ENSG00000163444	641.374	-0.600709	0.248662	-2.41577	0.0157021	0.36651817583975	TMEM183A	92703	transmembrane protein 183A
ENSG00000146083	461.037	0.430301	0.178149	2.4154	0.0157179	0.36651817583975	RNF44	22838	ring finger protein 44
ENSG00000163016	40.5808	0.908236	0.376118	2.41476	0.0157454	0.366672518149707	NA	NA	NA
ENSG00000250305	575.705	0.421536	0.174634	2.41382	0.0157862	0.366672518149707	TRMT9B	57604	tRNA methyltransferase 9B (putative)
ENSG00000248624	12.2295	1.20838	0.500712	2.41332	0.0158079	0.366672518149707	NA	NA	NA
ENSG00000197081	1930.71	1.20988	0.501337	2.41331	0.0158085	0.366672518149707	IGF2R	3482	insulin like growth factor 2 receptor
ENSG00000102271	192.955	-0.502342	0.208234	-2.4124	0.0158481	0.366672518149707	KLHL4	56062	kelch like family member 4
ENSG00000167881	644.427	-0.341469	0.141561	-2.41217	0.0158579	0.366672518149707	SRP68	6730	signal recognition particle 68
ENSG00000135452	205.62	0.291561	0.120874	2.4121	0.015861	0.366672518149707	TSPAN31	6302	tetraspanin 31
ENSG00000128272	920.942	-0.581784	0.241281	-2.41123	0.0158989	0.367098032957875	ATF4	468	activating transcription factor 4
ENSG00000080573	456.857	0.704814	0.292468	2.40988	0.0159576	0.367157928221016	COL5A3	50509	collagen type V alpha 3 chain
ENSG00000062282	73.5098	-0.663674	0.2755	-2.40898	0.0159971	0.367157928221016	DGAT2	84649	diacylglycerol O-acyltransferase 2
ENSG00000143363	158.683	-0.477034	0.198036	-2.40883	0.0160039	0.367157928221016	PRUNE1	58497	prune exopolyphosphatase 1
ENSG00000233401	4.5998	1.59434	0.661928	2.40863	0.0160123	NA	PRKAR1AP1	5574	protein kinase cAMP-dependent type I regulatory subunit alpha pseudogene 1
ENSG00000255182	37.9848	0.884764	0.367384	2.40828	0.0160278	0.367157928221016	NA	NA	NA
ENSG00000243260	5.08569	1.52428	0.633164	2.4074	0.0160667	NA	RN7SL558P	106481074	RNA, 7SL, cytoplasmic 558, pseudogene
ENSG00000196642	1029.44	0.325977	0.135414	2.40726	0.0160727	0.367157928221016	RABL6	55684	RAB, member RAS oncogene family like 6
ENSG00000288075	88.2047	0.831951	0.345601	2.40725	0.0160729	0.367157928221016	NA	NA	NA
ENSG00000135905	693.341	-0.360225	0.149665	-2.40688	0.0160896	0.367157928221016	DOCK10	55619	dedicator of cytokinesis 10
ENSG00000137073	396.552	0.37352	0.155199	2.40672	0.0160965	0.367157928221016	UBAP2	55833	ubiquitin associated protein 2
ENSG00000120725	152.177	0.481694	0.200176	2.40635	0.0161127	0.367157928221016	SIL1	64374	SIL1 nucleotide exchange factor
ENSG00000080819	207.009	-0.397682	0.165293	-2.40593	0.0161315	0.367157928221016	CPOX	1371	coproporphyrinogen oxidase
ENSG00000179399	207.835	0.456002	0.18957	2.40545	0.0161525	0.367157928221016	GPC5	2262	glypican 5
ENSG00000101596	900.402	0.33712	0.140163	2.4052	0.0161635	0.367157928221016	SMCHD1	23347	structural maintenance of chromosomes flexible hinge domain containing 1
ENSG00000196405	1284.84	0.426703	0.177457	2.40454	0.0161928	0.367157928221016	EVL	51466	Enah/Vasp-like
ENSG00000120159	103.029	0.477843	0.198728	2.40451	0.0161943	0.367157928221016	CAAP1	79886	caspase activity and apoptosis inhibitor 1
ENSG00000080824	14544.3	-0.722332	0.300454	-2.40414	0.0162107	0.367157928221016	HSP90AA1	3320	heat shock protein 90 alpha family class A member 1
ENSG00000234841	32.97	1.23121	0.512137	2.40407	0.0162136	0.367157928221016	LOC100422627	100422627	TATA-box binding protein associated factor 4b pseudogene
ENSG00000152785	23.6016	-1.0247	0.426456	-2.40283	0.016269	0.367967833456512	BMP3	651	bone morphogenetic protein 3
ENSG00000024862	157.82	-0.457305	0.190515	-2.40036	0.0163791	0.369776077522927	CCDC28A	25901	coiled-coil domain containing 28A
ENSG00000115541	110.431	-0.761097	0.317111	-2.4001	0.0163906	0.369776077522927	HSPE1	3336	heat shock protein family E (Hsp10) member 1
ENSG00000186298	688.405	-0.527402	0.219782	-2.39966	0.0164103	0.369776077522927	PPP1CC	5501	protein phosphatase 1 catalytic subunit gamma
ENSG00000087253	168.519	-0.878999	0.36636	-2.39928	0.0164275	0.369776077522927	LPCAT2	54947	lysophosphatidylcholine acyltransferase 2
ENSG00000233644	7.46097	1.29448	0.539715	2.39846	0.0164643	0.370131572208212	NA	NA	NA
ENSG00000277795	10.1042	1.18124	0.492586	2.39805	0.0164826	0.370131572208212	NA	NA	NA
ENSG00000164808	552.776	0.326145	0.13607	2.3969	0.0165344	0.370852316601279	SPIDR	23514	scaffold protein involved in DNA repair
ENSG00000214552	16.2133	1.44803	0.604399	2.39582	0.016583	0.371499753055971	NA	NA	NA
ENSG00000285737	10.2398	0.979857	0.409113	2.39508	0.0166169	0.37167313963752	NA	NA	NA
ENSG00000227745	23.6563	0.914627	0.381948	2.39464	0.0166368	0.37167313963752	NA	NA	NA
ENSG00000204262	426.882	0.517714	0.216224	2.39435	0.01665	0.37167313963752	COL5A2	1290	collagen type V alpha 2 chain
ENSG00000163902	698.293	-0.289039	0.120767	-2.39337	0.0166944	0.372221580002503	RPN1	6184	ribophorin I
ENSG00000163823	46.9248	-1.38263	0.577835	-2.39277	0.0167217	0.372388709804224	CCR1	1230	C-C motif chemokine receptor 1
ENSG00000203739	73.8564	0.764961	0.320068	2.38999	0.0168487	0.373764869910891	PRDX6-AS1	101928673	PRDX6 antisense RNA 1
ENSG00000147799	514.064	0.464906	0.194565	2.38946	0.0168731	0.373764869910891	ARHGAP39	80728	Rho GTPase activating protein 39
ENSG00000184863	872.197	0.401714	0.168151	2.389	0.0168941	0.373764869910891	RBM33	155435	RNA binding motif protein 33
ENSG00000232648	22.0201	0.81765	0.342307	2.38864	0.0169107	0.373764869910891	NA	NA	NA
ENSG00000071537	1247.02	-0.325202	0.136153	-2.3885	0.0169172	0.373764869910891	SEL1L	6400	SEL1L adaptor subunit of ERAD E3 ubiquitin ligase
ENSG00000162065	710.192	0.402549	0.168537	2.38849	0.0169177	0.373764869910891	TBC1D24	57465	TBC1 domain family member 24
ENSG00000197362	184.982	0.489552	0.204972	2.38839	0.0169225	0.373764869910891	ZNF786	136051	zinc finger protein 786
ENSG00000182272	891.615	0.441628	0.185002	2.38715	0.0169797	0.374174266826882	B4GALNT4	338707	beta-1,4-N-acetyl-galactosaminyltransferase 4
ENSG00000275367	155.125	0.820994	0.343931	2.38709	0.0169824	0.374174266826882	NA	NA	NA
ENSG00000141556	743.996	0.299694	0.125569	2.38669	0.0170007	0.374174266826882	TBCD	6904	tubulin folding cofactor D
ENSG00000198774	3.84521	-2.35341	0.986127	-2.38652	0.0170086	NA	RASSF9	9182	Ras association domain family member 9
ENSG00000163872	1007.73	0.299354	0.125502	2.38525	0.0170673	0.375197422128072	YEATS2	55689	YEATS domain containing 2
ENSG00000070495	430.087	-0.849556	0.356294	-2.38443	0.0171057	0.375197422128072	JMJD6	23210	jumonji domain containing 6, arginine demethylase and lysine hydroxylase
ENSG00000187554	38.3586	-0.905076	0.379622	-2.38415	0.0171185	0.375197422128072	TLR5	7100	toll like receptor 5
ENSG00000280057	12.3165	1.24034	0.520283	2.38397	0.0171269	0.375197422128072	NA	NA	NA
ENSG00000287064	5.58667	-1.69393	0.71061	-2.38378	0.017136	NA	NA	NA	NA
ENSG00000100003	383.191	0.432163	0.181414	2.38219	0.0172099	0.375871641443875	SEC14L2	23541	SEC14 like lipid binding 2
ENSG00000159873	251.363	-0.574286	0.241109	-2.38186	0.0172256	0.375871641443875	CCDC117	150275	coiled-coil domain containing 117
ENSG00000196976	147.43	-0.472305	0.198295	-2.38182	0.0172271	0.375871641443875	LAGE3	8270	L antigen family member 3
ENSG00000126217	2321.99	0.373483	0.156834	2.38139	0.0172477	0.375871641443875	MCF2L	23263	MCF.2 cell line derived transforming sequence like
ENSG00000137628	117.485	1.53532	0.644773	2.38117	0.0172576	0.375871641443875	DDX60	55601	DExD/H-box helicase 60
ENSG00000223942	4.95585	2.15169	0.904195	2.37967	0.017328	NA	NA	NA	NA
ENSG00000146457	542.892	-0.29343	0.123328	-2.37926	0.0173475	0.377393513180288	WTAP	9589	WT1 associated protein
ENSG00000163046	90.0982	0.958616	0.403122	2.37798	0.0174078	0.37826683609833	ANKRD30BL	554226	ankyrin repeat domain 30B like
ENSG00000139970	4657.39	-0.460088	0.193531	-2.37733	0.0174384	0.378496066436698	RTN1	6252	reticulon 1
ENSG00000235613	16.2737	1.29684	0.546043	2.37498	0.0175497	0.378732061638944	NSRP1P1	100420557	nuclear speckle splicing regulatory protein 1 pseudogene 1
ENSG00000160323	102.383	0.6085	0.256255	2.37459	0.0175685	0.378732061638944	ADAMTS13	11093	ADAM metallopeptidase with thrombospondin type 1 motif 13
ENSG00000111731	1054.49	0.38038	0.160288	2.37311	0.017639	0.378732061638944	C2CD5	9847	C2 calcium dependent domain containing 5
ENSG00000175265	497.523	0.690572	0.291021	2.37293	0.0176478	0.378732061638944	GOLGA8A	23015	golgin A8 family member A
ENSG00000155363	114.082	0.864615	0.364374	2.37288	0.01765	0.378732061638944	MOV10	4343	Mov10 RISC complex RNA helicase
ENSG00000180398	978.914	-0.335974	0.141604	-2.37264	0.0176617	0.378732061638944	MCFD2	90411	multiple coagulation factor deficiency 2, ER cargo receptor complex subunit
ENSG00000072195	617.411	0.507925	0.214119	2.37217	0.0176841	0.378732061638944	SPEG	10290	striated muscle enriched protein kinase
ENSG00000166974	2200.52	-0.353381	0.148972	-2.37212	0.0176862	0.378732061638944	MAPRE2	10982	microtubule associated protein RP/EB family member 2
ENSG00000251141	188.113	0.646882	0.27273	2.37187	0.0176982	0.378732061638944	NA	NA	NA
ENSG00000229659	13.1107	1.15071	0.485341	2.37093	0.0177432	0.378732061638944	RPL26P6	100131526	ribosomal protein L26 pseudogene 6
ENSG00000177311	1771.39	-0.342321	0.144384	-2.37091	0.0177443	0.378732061638944	ZBTB38	253461	zinc finger and BTB domain containing 38
ENSG00000169246	45.6729	1.19575	0.50441	2.37059	0.0177596	0.378732061638944	NPIPB3	23117	nuclear pore complex interacting protein family member B3
ENSG00000250461	26.4349	1.07142	0.452052	2.37011	0.0177826	0.378732061638944	NA	NA	NA
ENSG00000101079	1187.59	-0.451681	0.19058	-2.37003	0.0177865	0.378732061638944	NDRG3	57446	NDRG family member 3
ENSG00000177463	1100.7	-0.294243	0.124196	-2.36919	0.0178272	0.378732061638944	NR2C2	7182	nuclear receptor subfamily 2 group C member 2
ENSG00000086289	784.914	-0.488583	0.206227	-2.36915	0.0178289	0.378732061638944	EPDR1	54749	ependymin related 1
ENSG00000233452	315.501	0.471745	0.199147	2.36883	0.0178444	0.378732061638944	STXBP5-AS1	729178	STXBP5 antisense RNA 1
ENSG00000248905	1880.81	0.350409	0.147997	2.36768	0.0178998	0.378732061638944	FMN1	342184	formin 1
ENSG00000198873	151.93	0.491081	0.207414	2.36764	0.0179021	0.378732061638944	GRK5	2869	G protein-coupled receptor kinase 5
ENSG00000220575	129.279	-0.928966	0.392451	-2.36709	0.0179287	0.378732061638944	HTR5A-AS1	100128264	HTR5A antisense RNA 1
ENSG00000187699	92.7977	-0.681235	0.287808	-2.36698	0.017934	0.378732061638944	C2orf88	84281	chromosome 2 open reading frame 88
ENSG00000179057	13.8802	1.22613	0.518496	2.36479	0.0180404	0.378732061638944	IGSF22	283284	immunoglobulin superfamily member 22
ENSG00000272927	8.74671	1.15459	0.488255	2.36473	0.0180433	0.378732061638944	NA	NA	NA
ENSG00000158246	5.12571	-1.41995	0.600498	-2.36463	0.0180483	NA	TENT5B	115572	terminal nucleotidyltransferase 5B
ENSG00000130300	11.4828	-1.80101	0.761842	-2.36402	0.0180776	0.378732061638944	PLVAP	83483	plasmalemma vesicle associated protein
ENSG00000066032	2069.31	0.288113	0.121877	2.36396	0.0180805	0.378732061638944	CTNNA2	1496	catenin alpha 2
ENSG00000163602	564.843	-0.409153	0.173084	-2.3639	0.0180838	0.378732061638944	RYBP	23429	RING1 and YY1 binding protein
ENSG00000117450	1114.29	-0.332083	0.140526	-2.36314	0.0181208	0.378732061638944	PRDX1	5052	peroxiredoxin 1
ENSG00000179071	11.285	0.972627	0.411879	2.36144	0.018204	0.378732061638944	CCDC89	220388	coiled-coil domain containing 89
ENSG00000186453	16.49	1.03041	0.43635	2.36142	0.0182049	0.378732061638944	FAM228A	653140	family with sequence similarity 228 member A
ENSG00000259392	8.10792	1.54296	0.653499	2.36107	0.0182221	0.378732061638944	LOC107984761	107984761	microtubule-associated proteins 1A/1B light chain 3 beta 2-like
ENSG00000115758	196.145	-0.56787	0.240529	-2.36092	0.0182297	0.378732061638944	ODC1	4953	ornithine decarboxylase 1
ENSG00000237187	1061.19	0.34652	0.146784	2.36075	0.0182381	0.378732061638944	NR2F1-AS1	441094	NR2F1 antisense RNA 1
ENSG00000075391	1447.52	0.247112	0.104678	2.36069	0.0182409	0.378732061638944	RASAL2	9462	RAS protein activator like 2
ENSG00000214050	64.4043	0.557211	0.236044	2.36062	0.0182442	0.378732061638944	FBXO16	157574	F-box protein 16
ENSG00000231633	9.04212	1.29092	0.54687	2.36056	0.0182472	0.378732061638944	NA	NA	NA
ENSG00000135951	185.817	0.629289	0.266593	2.36048	0.0182512	0.378732061638944	TSGA10	80705	testis specific 10
ENSG00000137054	112.962	-0.533214	0.225904	-2.36036	0.0182574	0.378732061638944	POLR1E	64425	RNA polymerase I subunit E
ENSG00000213281	306.744	-0.387188	0.164059	-2.36006	0.0182719	0.378732061638944	NRAS	4893	NRAS proto-oncogene, GTPase
ENSG00000070193	27.1136	-1.38572	0.587204	-2.35986	0.0182817	0.378732061638944	FGF10	2255	fibroblast growth factor 10
ENSG00000113361	260.298	-0.495654	0.210047	-2.35973	0.0182881	0.378732061638944	CDH6	1004	cadherin 6
ENSG00000118997	451.187	0.536166	0.227226	2.35962	0.0182938	0.378732061638944	DNAH7	56171	dynein axonemal heavy chain 7
ENSG00000233416	6.71614	1.27016	0.538296	2.3596	0.0182946	0.378732061638944	RPS25P3	100271101	ribosomal protein S25 pseudogene 3
ENSG00000132640	1643.1	-0.479283	0.203311	-2.35739	0.018404	0.380296605013109	BTBD3	22903	BTB domain containing 3
ENSG00000120802	501.626	-0.44136	0.187235	-2.35726	0.0184106	0.380296605013109	TMPO	7112	thymopoietin
ENSG00000188848	75.3562	-0.870073	0.36918	-2.35678	0.0184344	0.38037119506183	BEND4	389206	BEN domain containing 4
ENSG00000243915	67.4964	0.97112	0.412203	2.35593	0.0184766	0.380510137832018	NA	NA	NA
ENSG00000237877	44.8565	0.694298	0.294735	2.35567	0.0184895	0.380510137832018	NA	NA	NA
ENSG00000123095	666.159	-0.380485	0.161542	-2.35534	0.0185059	0.380510137832018	BHLHE41	79365	basic helix-loop-helix family member e41
ENSG00000122824	133.246	-0.621263	0.263809	-2.35497	0.018524	0.380510137832018	NUDT10	170685	nudix hydrolase 10
ENSG00000108828	384.384	-0.404408	0.171795	-2.35401	0.0185719	0.380510137832018	VAT1	10493	vesicle amine transport 1
ENSG00000204599	50.7989	-0.63974	0.271773	-2.35395	0.0185752	0.380510137832018	TRIM39	56658	tripartite motif containing 39
ENSG00000232166	7.60342	1.29243	0.549081	2.3538	0.0185827	0.380510137832018	RPL9P10	100270855	ribosomal protein L9 pseudogene 10
ENSG00000240253	64.8773	-0.839882	0.356897	-2.35329	0.0186081	0.380615810439642	FAR2P3	100288897	fatty acyl-CoA reductase 2 pseudogene 3
ENSG00000249421	13.312	1.0402	0.442376	2.35139	0.0187034	0.382150284495477	ADAMTS19-AS1	103689846	ADAMTS19 antisense RNA 1
ENSG00000145088	50.7974	0.721382	0.307027	2.34957	0.0187951	0.382865266318969	EAF2	55840	ELL associated factor 2
ENSG00000214922	15.4471	-1.19686	0.509407	-2.34952	0.0187976	0.382865266318969	HLA-F-AS1	285830	HLA-F antisense RNA 1
ENSG00000196415	5.68941	2.03005	0.864126	2.34925	0.0188113	NA	PRTN3	5657	proteinase 3
ENSG00000125166	998.295	-0.456206	0.194225	-2.34885	0.0188316	0.382865266318969	GOT2	2806	glutamic-oxaloacetic transaminase 2
ENSG00000188916	50.4478	0.897993	0.382331	2.34873	0.0188374	0.382865266318969	INSYN2A	642938	inhibitory synaptic factor 2A
ENSG00000100335	404.289	-0.365751	0.155742	-2.34844	0.0188522	0.382865266318969	MIEF1	54471	mitochondrial elongation factor 1
ENSG00000249779	15.6045	1.28826	0.54865	2.34806	0.0188717	0.382865266318969	NA	NA	NA
ENSG00000007392	450.409	0.381456	0.162492	2.34754	0.0188979	0.382865266318969	LUC7L	55692	LUC7 like
ENSG00000185009	306.466	-0.354431	0.150984	-2.34747	0.0189011	0.382865266318969	AP3M1	26985	adaptor related protein complex 3 subunit mu 1
ENSG00000225251	4.48899	1.8168	0.774153	2.34682	0.0189345	NA	RPL5P25	100271204	ribosomal protein L5 pseudogene 25
ENSG00000258603	27.0078	0.996032	0.424488	2.34643	0.0189541	0.383525875209918	NA	NA	NA
ENSG00000183798	65.7388	0.831105	0.354347	2.34546	0.0190038	0.384117521476756	EMILIN3	90187	elastin microfibril interfacer 3
ENSG00000256847	6.34937	1.59475	0.679968	2.34533	0.0190101	NA	NA	NA	NA
ENSG00000253122	3.8298	1.59245	0.679007	2.34526	0.0190139	NA	NA	NA	NA
ENSG00000276103	4.72691	1.98661	0.847263	2.34474	0.0190405	NA	NA	NA	NA
ENSG00000180875	99.0645	-0.618176	0.263694	-2.3443	0.0190629	0.384489139838643	GREM2	64388	gremlin 2, DAN family BMP antagonist
ENSG00000102054	471.923	-0.385862	0.164596	-2.3443	0.019063	0.384489139838643	RBBP7	5931	RB binding protein 7, chromatin remodeling factor
ENSG00000279619	34.0097	1.73614	0.741006	2.34294	0.0191322	0.385471605215773	NA	NA	NA
ENSG00000205339	1530.53	-0.386187	0.164917	-2.3417	0.0191961	0.386258620569867	IPO7	10527	importin 7
ENSG00000164122	4.79124	-1.74536	0.745376	-2.34158	0.0192023	NA	ASB5	140458	ankyrin repeat and SOCS box containing 5
ENSG00000117410	567.158	-0.608113	0.259724	-2.34138	0.0192124	0.386258620569867	ATP6V0B	533	ATPase H+ transporting V0 subunit b
ENSG00000183486	49.8838	1.79718	0.767712	2.34095	0.0192347	0.386279710835971	MX2	4600	MX dynamin like GTPase 2
ENSG00000116133	1703.73	-0.408553	0.174596	-2.33999	0.019284	0.386279710835971	DHCR24	1718	24-dehydrocholesterol reductase
ENSG00000282989	6.39169	1.50895	0.644856	2.33998	0.0192849	NA	NA	NA	NA
ENSG00000102897	142.621	-0.494721	0.211426	-2.33993	0.0192874	0.386279710835971	LYRM1	57149	LYR motif containing 1
ENSG00000005194	251.125	-0.370134	0.158192	-2.33977	0.0192955	0.386279710835971	CIAPIN1	57019	cytokine induced apoptosis inhibitor 1
ENSG00000163220	131.855	-2.08345	0.89083	-2.33878	0.019347	0.386886026153484	S100A9	6280	S100 calcium binding protein A9
ENSG00000243224	5.23235	-2.03558	0.870474	-2.33847	0.019363	NA	TWF2-DT	101929054	TWF2 divergent transcript
ENSG00000183117	1636.99	0.345503	0.147776	2.33802	0.0193861	0.386886026153484	CSMD1	64478	CUB and Sushi multiple domains 1
ENSG00000110321	4690.75	-0.304891	0.130407	-2.338	0.0193875	0.386886026153484	EIF4G2	1982	eukaryotic translation initiation factor 4 gamma 2
ENSG00000233008	37.2117	1.18026	0.505225	2.33611	0.0194854	0.387930376225884	LOC101927560	101927560	uncharacterized LOC101927560
ENSG00000100292	73.8911	-1.16264	0.497711	-2.33598	0.0194925	0.387930376225884	HMOX1	3162	heme oxygenase 1
ENSG00000163082	287.478	-0.410725	0.175839	-2.3358	0.0195017	0.387930376225884	SGPP2	130367	sphingosine-1-phosphate phosphatase 2
ENSG00000204131	343.836	-0.590637	0.253143	-2.33321	0.0196369	0.390208177776401	NHSL2	340527	NHS like 2
ENSG00000158315	23.583	1.05397	0.451955	2.33203	0.0196991	0.390630239595487	RHBDL2	54933	rhomboid like 2
ENSG00000229570	10.4603	1.64436	0.705146	2.33195	0.0197035	0.390630239595487	GAPDHP58	391077	glyceraldehyde 3 phosphate dehydrogenase pseudogene 58
ENSG00000151465	268.897	-0.444613	0.190692	-2.33157	0.0197233	0.390630239595487	CDC123	8872	cell division cycle 123
ENSG00000134308	2212.22	-0.352791	0.151341	-2.3311	0.019748	0.390630239595487	YWHAQ	10971	tyrosine 3-monooxygenase/tryptophan 5-monooxygenase activation protein theta
ENSG00000107954	1013.61	0.377309	0.161889	2.33066	0.0197713	0.390630239595487	NEURL1	9148	neuralized E3 ubiquitin protein ligase 1
ENSG00000004534	617.4	0.446324	0.19155	2.33006	0.0198029	0.390630239595487	RBM6	10180	RNA binding motif protein 6
ENSG00000186854	86.5113	0.558116	0.239546	2.32989	0.019812	0.390630239595487	TRABD2A	129293	TraB domain containing 2A
ENSG00000070718	714.697	-0.414256	0.177822	-2.32962	0.0198264	0.390630239595487	AP3M2	10947	adaptor related protein complex 3 subunit mu 2
ENSG00000170074	195.887	1.2634	0.542454	2.32904	0.0198567	0.390630239595487	FAM153A	285596	family with sequence similarity 153 member A
ENSG00000261716	119.914	-0.763349	0.327776	-2.32887	0.0198657	0.390630239595487	H2BC20P	337873	H2B clustered histone 20, pseudogene
ENSG00000129315	503.818	-0.349127	0.150102	-2.32593	0.0200221	0.391852273491403	CCNT1	904	cyclin T1
ENSG00000090487	261.942	-0.483602	0.207918	-2.32593	0.0200222	0.391852273491403	SPG21	51324	SPG21 abhydrolase domain containing, maspardin
ENSG00000285437	88.2935	0.843261	0.36255	2.32591	0.0200231	0.391852273491403	POLR2J3	548644	RNA polymerase II subunit J3
ENSG00000242175	2.95414	1.96055	0.842937	2.32585	0.0200263	NA	RN7SL127P	106480956	RNA, 7SL, cytoplasmic 127, pseudogene
ENSG00000146856	53.7166	0.677468	0.291319	2.32552	0.0200444	0.391852273491403	AGBL3	340351	AGBL carboxypeptidase 3
ENSG00000172534	1250.99	0.379078	0.163017	2.32539	0.020051	0.391852273491403	HCFC1	3054	host cell factor C1
ENSG00000271643	21.6783	-1.01673	0.437235	-2.32536	0.0200528	0.391852273491403	PDCD6IP-DT	105377023	PDCD6IP divergent transcript
ENSG00000279035	5.81199	1.49616	0.643679	2.32439	0.0201047	NA	NA	NA	NA
ENSG00000286836	2.633	1.8569	0.799176	2.32351	0.0201516	NA	NA	NA	NA
ENSG00000197111	730.777	-0.365239	0.157255	-2.3226	0.0202008	0.393155094541756	PCBP2	5094	poly(rC) binding protein 2
ENSG00000122417	572.936	0.443583	0.190994	2.32249	0.0202066	0.393155094541756	ODF2L	57489	outer dense fiber of sperm tails 2 like
ENSG00000078549	2138.45	-0.264293	0.113811	-2.32222	0.0202213	0.393155094541756	ADCYAP1R1	117	ADCYAP receptor type I
ENSG00000136295	934.511	0.51483	0.221744	2.32173	0.0202475	0.393155094541756	TTYH3	80727	tweety family member 3
ENSG00000275029	7.87443	1.61944	0.697546	2.32163	0.020253	0.393155094541756	NA	NA	NA
ENSG00000103429	229.106	-0.310852	0.133896	-2.32159	0.0202548	0.393155094541756	BFAR	51283	bifunctional apoptosis regulator
ENSG00000119326	174.369	0.551118	0.237446	2.32103	0.0202854	0.393155094541756	CTNNAL1	8727	catenin alpha like 1
ENSG00000128849	716.573	0.560961	0.241716	2.32074	0.0203006	0.393155094541756	CGNL1	84952	cingulin like 1
ENSG00000248394	7.4203	1.53515	0.661528	2.32062	0.0203075	0.393155094541756	NA	NA	NA
ENSG00000279358	30.1875	0.988909	0.42625	2.32002	0.0203398	0.393376303692748	NA	NA	NA
ENSG00000156587	300.753	0.707765	0.305172	2.31924	0.0203822	0.393791753926622	UBE2L6	9246	ubiquitin conjugating enzyme E2 L6
ENSG00000121858	49.4007	1.55662	0.671397	2.31847	0.0204236	0.393801515198245	TNFSF10	8743	TNF superfamily member 10
ENSG00000250125	45.4633	1.01954	0.439755	2.31842	0.0204266	0.393801515198245	LINC02232	401134	long intergenic non-protein coding RNA 2232
ENSG00000144597	426.263	-0.380362	0.164086	-2.31807	0.0204455	0.393801515198245	EAF1	85403	ELL associated factor 1
ENSG00000075886	3.92694	-1.95237	0.843112	-2.31567	0.0205766	NA	TUBA3D	113457	tubulin alpha 3d
ENSG00000044459	100.065	0.4977	0.21497	2.31521	0.0206017	0.396154059900998	CNTLN	54875	centlein
ENSG00000100167	4032.97	-0.395907	0.171026	-2.31489	0.0206188	0.396154059900998	SEPTIN3	55964	septin 3
ENSG00000031698	1172.24	-0.454364	0.196297	-2.31467	0.0206308	0.396154059900998	SARS1	6301	seryl-tRNA synthetase 1
ENSG00000133665	5.58562	-1.5398	0.6655	-2.31374	0.0206817	NA	DYDC2	84332	DPY30 domain containing 2
ENSG00000237172	66.7991	-0.617634	0.26702	-2.31306	0.0207193	0.396970348426812	B3GNT9	84752	UDP-GlcNAc:betaGal beta-1,3-N-acetylglucosaminyltransferase 9
ENSG00000154556	1100.36	0.304785	0.131771	2.31299	0.0207234	0.396970348426812	SORBS2	8470	sorbin and SH3 domain containing 2
ENSG00000271911	5.47413	1.30446	0.563992	2.31291	0.0207276	NA	NA	NA	NA
ENSG00000286067	3.21134	1.71615	0.742075	2.31263	0.0207429	NA	NA	NA	NA
ENSG00000164743	9.98043	1.4252	0.616393	2.31217	0.0207684	0.396970348426812	C8orf48	157773	chromosome 8 open reading frame 48
ENSG00000273032	775.625	0.420746	0.181972	2.31215	0.0207697	0.396970348426812	DGCR5	26220	DiGeorge syndrome critical region gene 5
ENSG00000178397	210.176	-0.527375	0.22813	-2.31173	0.0207927	0.396970348426812	FAM220A	84792	family with sequence similarity 220 member A
ENSG00000156381	529.135	-0.556147	0.24059	-2.3116	0.0207999	0.396970348426812	ANKRD9	122416	ankyrin repeat domain 9
ENSG00000165152	818.289	-0.403062	0.174398	-2.31115	0.0208244	0.397034538301235	PGAP4	84302	post-GPI attachment to proteins GalNAc transferase 4
ENSG00000164088	114.509	-0.398193	0.172322	-2.31075	0.0208466	0.397055141987008	PPM1M	132160	protein phosphatase, Mg2+/Mn2+ dependent 1M
ENSG00000205704	153.969	0.630322	0.272861	2.31004	0.0208857	0.397129024165324	SMIM45	339674	small integral membrane protein 45
ENSG00000139352	143.876	0.613881	0.265765	2.30987	0.0208954	0.397129024165324	ASCL1	429	achaete-scute family bHLH transcription factor 1
ENSG00000136240	309.578	-0.397443	0.172088	-2.30954	0.0209137	0.397129024165324	KDELR2	11014	KDEL endoplasmic reticulum protein retention receptor 2
ENSG00000132256	31.7196	1.08009	0.467848	2.30864	0.0209636	0.397673590721981	TRIM5	85363	tripartite motif containing 5
ENSG00000286878	6.23602	-1.80495	0.781917	-2.30836	0.020979	NA	NA	NA	NA
ENSG00000119401	250.093	-0.51547	0.223369	-2.3077	0.0210156	0.39795432535214	TRIM32	22954	tripartite motif containing 32
ENSG00000115415	843.149	0.852235	0.369338	2.30746	0.021029	0.39795432535214	STAT1	6772	signal transducer and activator of transcription 1
ENSG00000168993	1233.26	0.621079	0.269188	2.30723	0.0210418	0.39795432535214	CPLX1	10815	complexin 1
ENSG00000225830	544.507	0.265442	0.115074	2.30672	0.0210707	0.398101039137675	ERCC6	2074	ERCC excision repair 6, chromatin remodeling factor
ENSG00000284968	24.766	0.843498	0.365919	2.30515	0.0211581	0.398357121857662	NA	NA	NA
ENSG00000236114	22.6075	1.08536	0.470855	2.30508	0.0211621	0.398357121857662	LOC100130881	100130881	zinc finger protein 12 pseudogene
ENSG00000276417	55.4893	0.848007	0.367904	2.30497	0.0211684	0.398357121857662	NA	NA	NA
ENSG00000144331	305.291	0.35077	0.152181	2.30496	0.0211689	0.398357121857662	ZNF385B	151126	zinc finger protein 385B
ENSG00000277247	3.37706	-2.01007	0.87219	-2.30462	0.0211876	NA	NA	NA	NA
ENSG00000088832	870.21	-0.39361	0.170823	-2.30419	0.0212119	0.398766869337607	FKBP1A	2280	FKBP prolyl isomerase 1A
ENSG00000196498	2489.55	0.485941	0.210989	2.30315	0.0212702	0.399463548040112	NCOR2	9612	nuclear receptor corepressor 2
ENSG00000280650	922.269	1.06963	0.464589	2.30232	0.0213174	0.399951208429537	KCNIP4-IT1	359822	KCNIP4 intronic transcript 1
ENSG00000198925	390.238	-0.328622	0.142761	-2.3019	0.0213406	0.399986662127208	ATG9A	79065	autophagy related 9A
ENSG00000235453	20.8497	0.99197	0.431027	2.30141	0.0213684	0.400110252804984	SMIM27	100129250	small integral membrane protein 27
ENSG00000020426	235.645	0.4788	0.208117	2.30063	0.0214126	0.400539095237182	MNAT1	4331	MNAT1 component of CDK activating kinase
ENSG00000268401	37.4181	0.881072	0.38351	2.29739	0.0215967	0.402381658792726	LOC105372421	105372421	uncharacterized LOC105372421
ENSG00000105605	472.726	0.40685	0.1771	2.29729	0.0216024	0.402381658792726	CACNG7	59284	calcium voltage-gated channel auxiliary subunit gamma 7
ENSG00000187391	2515.75	0.375997	0.163681	2.29713	0.0216115	0.402381658792726	MAGI2	9863	membrane associated guanylate kinase, WW and PDZ domain containing 2
ENSG00000146540	364.323	0.403817	0.175796	2.29708	0.0216141	0.402381658792726	C7orf50	84310	chromosome 7 open reading frame 50
ENSG00000100564	118.404	-0.496194	0.216017	-2.29701	0.021618	0.402381658792726	PIGH	5283	phosphatidylinositol glycan anchor biosynthesis class H
ENSG00000060491	496.354	0.585377	0.255049	2.29516	0.0217242	0.403316094686267	OGFR	11054	opioid growth factor receptor
ENSG00000133878	386.233	-0.42087	0.183428	-2.29447	0.0217637	0.403316094686267	DUSP26	78986	dual specificity phosphatase 26
ENSG00000267809	11.9133	-1.291	0.562678	-2.29439	0.021768	0.403316094686267	NA	NA	NA
ENSG00000167447	156.44	-0.30129	0.131336	-2.29404	0.021788	0.403316094686267	SMG8	55181	SMG8 nonsense mediated mRNA decay factor
ENSG00000250863	9.46948	-1.31096	0.571464	-2.29404	0.0217881	0.403316094686267	LOC105374438	105374438	uncharacterized LOC105374438
ENSG00000204386	207.633	-0.351023	0.153065	-2.29329	0.0218313	0.403316094686267	NEU1	4758	neuraminidase 1
ENSG00000156976	4814.54	-0.643007	0.280411	-2.29309	0.0218428	0.403316094686267	EIF4A2	1974	eukaryotic translation initiation factor 4A2
ENSG00000047315	810.531	-0.443466	0.193439	-2.29254	0.0218747	0.403316094686267	POLR2B	5431	RNA polymerase II subunit B
ENSG00000167281	958.875	0.462373	0.201737	2.29196	0.021908	0.403316094686267	RBFOX3	146713	RNA binding fox-1 homolog 3
ENSG00000166170	602.35	-0.391612	0.170898	-2.2915	0.0219345	0.403316094686267	BAG5	9529	BAG cochaperone 5
ENSG00000286610	9.24816	1.61949	0.706819	2.29123	0.0219499	0.403316094686267	NA	NA	NA
ENSG00000177640	78.1649	0.449107	0.196017	2.29117	0.0219538	0.403316094686267	CASC2	255082	cancer susceptibility 2
ENSG00000100596	877.419	-0.290258	0.126694	-2.29101	0.021963	0.403316094686267	SPTLC2	9517	serine palmitoyltransferase long chain base subunit 2
ENSG00000196449	63.0655	-0.438488	0.191403	-2.29092	0.0219683	0.403316094686267	YRDC	79693	yrdC N6-threonylcarbamoyltransferase domain containing
ENSG00000254938	15.6718	1.12342	0.490522	2.29024	0.0220072	0.403636898968262	NA	NA	NA
ENSG00000110660	38.1515	-0.726993	0.317548	-2.2894	0.0220563	0.40414377510791	SLC35F2	54733	solute carrier family 35 member F2
ENSG00000232953	3.49236	2.24193	0.980362	2.28683	0.0222056	NA	NA	NA	NA
ENSG00000038532	735.378	0.291748	0.12758	2.28679	0.0222084	0.40631433970794	CLEC16A	23274	C-type lectin domain containing 16A
ENSG00000251011	6.0562	-1.72419	0.754015	-2.28669	0.0222142	NA	NA	NA	NA
ENSG00000259316	4.38107	1.31763	0.576268	2.28649	0.0222255	NA	NA	NA	NA
ENSG00000164309	340.418	0.592282	0.259052	2.28635	0.0222339	0.40631433970794	CMYA5	202333	cardiomyopathy associated 5
ENSG00000137968	132.592	0.611959	0.26778	2.2853	0.0222951	0.40631433970794	SLC44A5	204962	solute carrier family 44 member 5
ENSG00000132341	1308.87	-0.525916	0.23014	-2.2852	0.0223012	0.40631433970794	RAN	5901	RAN, member RAS oncogene family
ENSG00000282057	20.8823	0.98592	0.431441	2.28518	0.0223024	0.40631433970794	NA	NA	NA
ENSG00000250371	9.40208	1.52795	0.668643	2.28515	0.0223043	0.40631433970794	NA	NA	NA
ENSG00000286363	16.2916	1.17998	0.516587	2.28419	0.0223602	0.406939057865816	NA	NA	NA
ENSG00000128245	4132.46	-0.594162	0.260255	-2.283	0.0224305	0.407648506707047	YWHAH	7533	tyrosine 3-monooxygenase/tryptophan 5-monooxygenase activation protein eta
ENSG00000150527	341.427	0.364615	0.159774	2.28206	0.0224856	0.407648506707047	MIA2	4253	MIA SH3 domain ER export factor 2
ENSG00000256085	11.2993	1.34864	0.591096	2.28159	0.0225133	0.407648506707047	NA	NA	NA
ENSG00000182831	1039.09	-0.351089	0.153892	-2.2814	0.022525	0.407648506707047	HAPSTR1	29035	HUWE1 associated protein modifying stress responses
ENSG00000141837	1707.53	0.527504	0.231255	2.28105	0.0225455	0.407648506707047	CACNA1A	773	calcium voltage-gated channel subunit alpha1 A
ENSG00000070950	90.1461	0.540572	0.237071	2.28022	0.0225949	0.407648506707047	RAD18	56852	RAD18 E3 ubiquitin protein ligase
ENSG00000145721	331.201	-0.699996	0.307009	-2.28005	0.0226048	0.407648506707047	LIX1	167410	limb and CNS expressed 1
ENSG00000272189	7.12639	-1.83631	0.80548	-2.27977	0.0226213	0.407648506707047	NA	NA	NA
ENSG00000198393	234.822	0.414439	0.181799	2.27966	0.0226277	0.407648506707047	ZNF26	7574	zinc finger protein 26
ENSG00000198680	116.187	-0.499141	0.218965	-2.27954	0.0226348	0.407648506707047	TUSC1	286319	tumor suppressor candidate 1
ENSG00000168286	181.421	-0.353835	0.155241	-2.27927	0.0226511	0.407648506707047	THAP11	57215	THAP domain containing 11
ENSG00000095139	822.107	-0.295804	0.129799	-2.27894	0.0226707	0.407648506707047	ARCN1	372	archain 1
ENSG00000273274	63.0752	-0.776798	0.340885	-2.27877	0.0226808	0.407648506707047	ZBTB8B	728116	zinc finger and BTB domain containing 8B
ENSG00000277270	36.3429	-0.724255	0.317919	-2.27811	0.02272	0.407963055408226	NA	NA	NA
ENSG00000286778	4.05385	1.40669	0.617554	2.27784	0.0227359	NA	NA	NA	NA
ENSG00000182934	500.293	-0.326154	0.143198	-2.27765	0.0227476	0.408013489478889	SRPRA	6734	SRP receptor subunit alpha
ENSG00000231646	12.6562	0.85199	0.374117	2.27734	0.0227662	0.408013489478889	FSIP2-AS1	107985781	FSIP2 antisense RNA 1
ENSG00000263465	379.595	-0.38437	0.168861	-2.27625	0.0228313	0.4081482597077	SRSF8	10929	serine and arginine rich splicing factor 8
ENSG00000143612	991.921	-0.460569	0.202401	-2.27553	0.0228744	0.4081482597077	C1orf43	25912	chromosome 1 open reading frame 43
ENSG00000052126	1035.87	0.381864	0.16784	2.27517	0.0228957	0.4081482597077	PLEKHA5	54477	pleckstrin homology domain containing A5
ENSG00000121579	723.972	-0.358569	0.157633	-2.2747	0.0229237	0.4081482597077	NAA50	80218	N-alpha-acetyltransferase 50, NatE catalytic subunit
ENSG00000231875	11.4093	1.28731	0.56595	2.2746	0.0229302	0.4081482597077	NA	NA	NA
ENSG00000258419	31.7251	1.19436	0.525129	2.27441	0.0229413	0.4081482597077	LOC105370586	105370586	uncharacterized LOC105370586
ENSG00000154258	167.204	0.644699	0.283524	2.27388	0.0229732	0.4081482597077	ABCA9	10350	ATP binding cassette subfamily A member 9
ENSG00000213983	256.808	0.888481	0.390748	2.2738	0.0229782	0.4081482597077	AP1G2	8906	adaptor related protein complex 1 subunit gamma 2
ENSG00000099968	1112.9	-0.273317	0.120224	-2.2734	0.0230022	0.4081482597077	BCL2L13	23786	BCL2 like 13
ENSG00000203872	45.4363	0.790062	0.347535	2.27333	0.0230061	0.4081482597077	C6orf163	206412	chromosome 6 open reading frame 163
ENSG00000261697	4.68119	1.66394	0.731955	2.27328	0.0230094	NA	LOC101928682	101928682	uncharacterized LOC101928682
ENSG00000169499	629.377	-0.388962	0.171105	-2.27323	0.0230123	0.4081482597077	PLEKHA2	59339	pleckstrin homology domain containing A2
ENSG00000073331	55.0955	-0.962603	0.423564	-2.27263	0.0230485	0.408405655205917	ALPK1	80216	alpha kinase 1
ENSG00000260361	3.19696	-2.24803	0.989694	-2.27144	0.0231205	NA	NA	NA	NA
ENSG00000160570	202.028	-0.624205	0.27502	-2.26967	0.0232275	0.410026085303767	DEDD2	162989	death effector domain containing 2
ENSG00000140090	559.602	0.450575	0.198523	2.26963	0.02323	0.410026085303767	SLC24A4	123041	solute carrier family 24 member 4
ENSG00000130826	138.19	-0.391755	0.172658	-2.26896	0.0232707	0.410026085303767	DKC1	1736	dyskerin pseudouridine synthase 1
ENSG00000229422	103.548	0.728001	0.320932	2.26839	0.0233053	0.410026085303767	NA	NA	NA
ENSG00000136875	173.511	-0.381589	0.168225	-2.26833	0.0233092	0.410026085303767	PRPF4	9128	pre-mRNA processing factor 4
ENSG00000105559	42.7391	1.62198	0.715082	2.26825	0.0233142	0.410026085303767	PLEKHA4	57664	pleckstrin homology domain containing A4
ENSG00000119397	256.631	0.514963	0.22708	2.26776	0.0233439	0.410026085303767	CNTRL	11064	centriolin
ENSG00000106852	146.128	-0.768557	0.33895	-2.26747	0.0233618	0.410026085303767	LHX6	26468	LIM homeobox 6
ENSG00000112335	854.355	-0.448524	0.197817	-2.26737	0.0233677	0.410026085303767	SNX3	8724	sorting nexin 3
ENSG00000205593	337.456	0.459557	0.202729	2.26685	0.0233996	0.410026085303767	DENND6B	414918	DENN domain containing 6B
ENSG00000243319	167.036	1.08559	0.479085	2.26596	0.0234537	0.410026085303767	FGF14-IT1	283480	FGF14 intronic transcript 1
ENSG00000058668	2959.55	-0.306253	0.135155	-2.26594	0.0234552	0.410026085303767	ATP2B4	493	ATPase plasma membrane Ca2+ transporting 4
ENSG00000201343	3.55126	1.75643	0.775158	2.26589	0.023458	NA	NA	NA	NA
ENSG00000279483	3.50795	1.91314	0.844536	2.26531	0.0234934	NA	NA	NA	NA
ENSG00000137824	421.441	0.230236	0.101648	2.26504	0.02351	0.410026085303767	RMDN3	55177	regulator of microtubule dynamics 3
ENSG00000234545	177.978	0.407172	0.179775	2.26489	0.0235194	0.410026085303767	FAM133B	257415	family with sequence similarity 133 member B
ENSG00000047578	354.134	0.467456	0.206433	2.26444	0.023547	0.410026085303767	KATNIP	23247	katanin interacting protein
ENSG00000168282	128.634	-0.398822	0.176129	-2.26438	0.0235509	0.410026085303767	MGAT2	4247	alpha-1,6-mannosyl-glycoprotein 2-beta-N-acetylglucosaminyltransferase
ENSG00000241288	34.8216	0.723308	0.319493	2.26393	0.0235786	0.410026085303767	LINC02614	101927056	long intergenic non-protein coding RNA 2614
ENSG00000163374	570.024	0.318943	0.140891	2.26376	0.0235891	0.410026085303767	YY1AP1	55249	YY1 associated protein 1
ENSG00000271303	13.4421	-1.29718	0.573035	-2.26371	0.0235922	0.410026085303767	SRXN1	140809	sulfiredoxin 1
ENSG00000204065	205.449	0.820293	0.362414	2.26342	0.0236101	0.410026085303767	TCEAL5	340543	transcription elongation factor A like 5
ENSG00000267662	7.9383	1.16853	0.516269	2.26341	0.0236106	0.410026085303767	NA	NA	NA
ENSG00000235337	7.65491	1.52597	0.674233	2.26327	0.0236193	0.410026085303767	NA	NA	NA
ENSG00000067798	1434.7	0.239104	0.105705	2.26199	0.0236978	0.411008934914358	NAV3	89795	neuron navigator 3
ENSG00000228649	6.92568	-1.4782	0.653607	-2.2616	0.0237221	0.411052601151694	SNHG26	109729180	small nucleolar RNA host gene 26
ENSG00000146233	16.7293	-1.44343	0.638693	-2.25998	0.0238224	0.412411067487639	CYP39A1	51302	cytochrome P450 family 39 subfamily A member 1
ENSG00000138698	926.872	-0.416113	0.184154	-2.25959	0.0238466	0.412449299677287	RAP1GDS1	5910	Rap1 GTPase-GDP dissociation stimulator 1
ENSG00000255136	41.1116	0.779761	0.345186	2.25896	0.0238861	0.412752785568589	NA	NA	NA
ENSG00000225783	3073.66	0.665338	0.294711	2.25759	0.0239709	0.413609266766168	MIAT	440823	myocardial infarction associated transcript
ENSG00000261426	21.9941	1.24148	0.549944	2.25746	0.0239796	0.413609266766168	NA	NA	NA
ENSG00000132424	1677.6	0.50077	0.221895	2.25679	0.0240214	0.413710845325588	PNISR	25957	PNN interacting serine and arginine rich protein
ENSG00000261553	65.9661	0.823576	0.364971	2.25655	0.024036	0.413710845325588	NA	NA	NA
ENSG00000170906	137.657	0.699864	0.310181	2.25631	0.0240514	0.413710845325588	NDUFA3	4696	NADH:ubiquinone oxidoreductase subunit A3
ENSG00000213252	9.70418	1.34356	0.596014	2.25424	0.024181	0.414899815378085	LOC100422300	100422300	pyridine nucleotide-disulphide oxidoreductase domain 1 pseudogene
ENSG00000125351	109.931	0.508702	0.225743	2.25346	0.0242304	0.414899815378085	UPF3B	65109	UPF3B regulator of nonsense mediated mRNA decay
ENSG00000196793	56.7736	-0.611925	0.271635	-2.25274	0.0242754	0.414899815378085	ZNF239	8187	zinc finger protein 239
ENSG00000147099	159.849	0.593023	0.263283	2.25242	0.0242959	0.414899815378085	HDAC8	55869	histone deacetylase 8
ENSG00000123575	1602.92	-0.414095	0.18387	-2.25211	0.0243156	0.414899815378085	FAM199X	139231	family with sequence similarity 199, X-linked
ENSG00000229917	8.47141	1.08766	0.483029	2.25175	0.0243378	0.414899815378085	NA	NA	NA
ENSG00000226683	7.99891	1.1716	0.520327	2.25166	0.0243441	0.414899815378085	NA	NA	NA
ENSG00000110851	385.578	-0.279803	0.124267	-2.25162	0.0243464	0.414899815378085	PRDM4	11108	PR/SET domain 4
ENSG00000108771	82.4653	1.10163	0.489307	2.2514	0.02436	0.414899815378085	DHX58	79132	DExH-box helicase 58
ENSG00000171135	91.6982	-0.556231	0.247101	-2.25103	0.0243837	0.414899815378085	JAGN1	84522	jagunal homolog 1
ENSG00000175985	38.1277	-0.71411	0.317286	-2.25068	0.0244058	0.414899815378085	PLEKHD1	400224	pleckstrin homology and coiled-coil domain containing D1
ENSG00000132549	1077.19	0.33094	0.147073	2.25018	0.0244377	0.414899815378085	VPS13B	157680	vacuolar protein sorting 13 homolog B
ENSG00000286634	13.7432	1.17871	0.523842	2.25013	0.0244405	0.414899815378085	NA	NA	NA
ENSG00000230910	253.264	0.495948	0.220446	2.24975	0.0244649	0.414899815378085	NA	NA	NA
ENSG00000137100	329.715	-0.429543	0.190959	-2.2494	0.0244873	0.414899815378085	DCTN3	11258	dynactin subunit 3
ENSG00000287032	16.9272	0.996848	0.443232	2.24905	0.0245096	0.414899815378085	NA	NA	NA
ENSG00000259330	254.775	-0.435481	0.193671	-2.24855	0.0245409	0.414899815378085	INAFM2	100505573	InaF motif containing 2
ENSG00000255595	62.0599	0.825516	0.367139	2.24851	0.0245436	0.414899815378085	LOC101927531	101927531	uncharacterized LOC101927531
ENSG00000184465	191.047	0.658001	0.292665	2.24831	0.0245565	0.414899815378085	WDR27	253769	WD repeat domain 27
ENSG00000162704	396.831	-0.3893	0.173158	-2.24823	0.0245615	0.414899815378085	ARPC5	10092	actin related protein 2/3 complex subunit 5
ENSG00000133872	2994.45	-0.355906	0.15841	-2.24675	0.0246563	0.415777853341653	SARAF	51669	store-operated calcium entry associated regulatory factor
ENSG00000283312	12.5578	1.23155	0.548155	2.24672	0.0246577	0.415777853341653	NA	NA	NA
ENSG00000172292	1368.67	-0.513258	0.228499	-2.24621	0.0246904	0.415957581501015	CERS6	253782	ceramide synthase 6
ENSG00000132950	207.318	0.458019	0.204015	2.24503	0.0247661	0.416814890267812	ZMYM5	9205	zinc finger MYM-type containing 5
ENSG00000004139	386.232	0.412147	0.183607	2.24473	0.0247856	0.416814890267812	SARM1	23098	sterile alpha and TIR motif containing 1
ENSG00000120280	9.26358	-1.55311	0.692151	-2.24389	0.0248397	0.416902641744817	TASL	80231	TLR adaptor interacting with endolysosomal SLC15A4
ENSG00000245526	742.034	0.32698	0.145738	2.24362	0.0248566	0.416902641744817	LINC00461	645323	long intergenic non-protein coding RNA 461
ENSG00000170370	253.008	0.562154	0.250557	2.24361	0.0248573	0.416902641744817	EMX2	2018	empty spiracles homeobox 2
ENSG00000185551	109.319	-0.433603	0.19333	-2.24281	0.0249092	0.417213591326367	NR2F2	7026	nuclear receptor subfamily 2 group F member 2
ENSG00000284976	56.1853	0.639648	0.285221	2.24264	0.0249202	0.417213591326367	LOC122513141	122513141	ring finger protein-like
ENSG00000113407	355.072	-0.3369	0.150299	-2.24153	0.0249918	0.417497146028536	TARS1	6897	threonyl-tRNA synthetase 1
ENSG00000261786	255.157	0.826107	0.368604	2.24118	0.0250145	0.417497146028536	NA	NA	NA
ENSG00000120645	1480.63	0.37645	0.168067	2.23989	0.0250983	0.417497146028536	IQSEC3	440073	IQ motif and Sec7 domain ArfGEF 3
ENSG00000178605	356.387	0.396175	0.176889	2.23968	0.0251116	0.417497146028536	GTPBP6	8225	GTP binding protein 6 (putative)
ENSG00000229809	91.1945	0.486429	0.217233	2.2392	0.0251427	0.417497146028536	ZNF688	146542	zinc finger protein 688
ENSG00000230373	14.8884	1.61622	0.721883	2.23889	0.0251628	0.417497146028536	GOLGA6L17P	642402	golgin A6 family like 17, pseudogene
ENSG00000100604	1649.58	0.577691	0.258027	2.23888	0.025164	0.417497146028536	CHGA	1113	chromogranin A
ENSG00000142168	1393.99	-0.411298	0.183731	-2.2386	0.0251822	0.417497146028536	SOD1	6647	superoxide dismutase 1
ENSG00000278845	157.419	-0.403338	0.180219	-2.23805	0.025218	0.417497146028536	MRPL45	84311	mitochondrial ribosomal protein L45
ENSG00000177963	488.029	-0.353557	0.158004	-2.23765	0.025244	0.417497146028536	RIC8A	60626	RIC8 guanine nucleotide exchange factor A
ENSG00000253893	10.8483	1.30998	0.585474	2.23747	0.0252554	0.417497146028536	NA	NA	NA
ENSG00000018510	478.498	-0.381235	0.170452	-2.23661	0.025312	0.417497146028536	AGPS	8540	alkylglycerone phosphate synthase
ENSG00000124486	2631.24	-0.299592	0.13398	-2.23611	0.0253449	0.417497146028536	USP9X	8239	ubiquitin specific peptidase 9 X-linked
ENSG00000259358	52.8611	1.38719	0.620405	2.23594	0.0253559	0.417497146028536	NA	NA	NA
ENSG00000135315	178.354	0.544751	0.243692	2.23541	0.0253907	0.417497146028536	CEP162	22832	centrosomal protein 162
ENSG00000109771	110.252	0.563135	0.252046	2.23425	0.0254664	0.417497146028536	LRP2BP	55805	LRP2 binding protein
ENSG00000152217	675.746	0.36889	0.165111	2.2342	0.0254701	0.417497146028536	SETBP1	26040	SET binding protein 1
ENSG00000176244	982.613	0.641096	0.287019	2.23363	0.0255071	0.417497146028536	ACBD7	414149	acyl-CoA binding domain containing 7
ENSG00000253974	34.1645	1.25121	0.56021	2.23347	0.0255181	0.417497146028536	NRG1-IT1	100856811	NRG1 intronic transcript 1
ENSG00000180626	255.292	0.464969	0.208191	2.23338	0.0255238	0.417497146028536	ZNF594	84622	zinc finger protein 594
ENSG00000204568	233.458	-0.403829	0.180825	-2.23326	0.0255317	0.417497146028536	MRPS18B	28973	mitochondrial ribosomal protein S18B
ENSG00000065427	401.961	-0.326574	0.146245	-2.23306	0.0255447	0.417497146028536	KARS1	3735	lysyl-tRNA synthetase 1
ENSG00000160714	406.805	-0.363113	0.162627	-2.2328	0.0255621	0.417497146028536	UBE2Q1	55585	ubiquitin conjugating enzyme E2 Q1
ENSG00000133059	1096.35	-0.348723	0.156189	-2.23269	0.0255695	0.417497146028536	DSTYK	25778	dual serine/threonine and tyrosine protein kinase
ENSG00000231007	7.76858	1.44282	0.646337	2.2323	0.0255953	0.417497146028536	CDC20P1	157956	cell division cycle 20 pseudogene 1
ENSG00000110395	861.055	-0.311963	0.139752	-2.23227	0.0255972	0.417497146028536	CBL	867	Cbl proto-oncogene
ENSG00000143457	234.341	-0.469052	0.210154	-2.23194	0.0256187	0.417497146028536	GOLPH3L	55204	golgi phosphoprotein 3 like
ENSG00000198431	604.953	-0.337562	0.151242	-2.23193	0.0256197	0.417497146028536	TXNRD1	7296	thioredoxin reductase 1
ENSG00000157368	115.254	-0.665092	0.298041	-2.23154	0.0256452	0.417497146028536	IL34	146433	interleukin 34
ENSG00000255087	15.9985	1.13949	0.510665	2.23138	0.0256559	0.417497146028536	LOC101929473	101929473	uncharacterized LOC101929473
ENSG00000163527	730.505	-0.358847	0.160829	-2.23124	0.0256652	0.417497146028536	STT3B	201595	STT3 oligosaccharyltransferase complex catalytic subunit B
ENSG00000119446	323.998	-0.455787	0.204284	-2.23114	0.0256715	0.417497146028536	RBM18	92400	RNA binding motif protein 18
ENSG00000168234	324.89	0.433332	0.194291	2.23032	0.025726	0.417497146028536	TTC39C	125488	tetratricopeptide repeat domain 39C
ENSG00000144746	1062.15	-0.452095	0.202721	-2.23013	0.025739	0.417497146028536	ARL6IP5	10550	ADP ribosylation factor like GTPase 6 interacting protein 5
ENSG00000012963	274.399	-0.374732	0.168034	-2.23009	0.0257414	0.417497146028536	UBR7	55148	ubiquitin protein ligase E3 component n-recognin 7
ENSG00000135018	2187.33	-0.342259	0.153504	-2.22964	0.0257713	0.417497146028536	UBQLN1	29979	ubiquilin 1
ENSG00000211448	600.879	0.855776	0.383879	2.22929	0.0257949	0.417497146028536	DIO2	1734	iodothyronine deiodinase 2
ENSG00000197177	442.23	0.443043	0.198758	2.22906	0.0258102	0.417497146028536	ADGRA1	84435	adhesion G protein-coupled receptor A1
ENSG00000151135	304.14	-0.537521	0.241197	-2.22856	0.0258435	0.417497146028536	TMEM263	90488	transmembrane protein 263
ENSG00000226435	15.0981	0.815369	0.365926	2.22823	0.0258651	0.417497146028536	ANKRD18DP	348840	ankyrin repeat domain 18D, pseudogene
ENSG00000161920	40.5018	0.581197	0.260855	2.22804	0.0258776	0.417497146028536	MED11	400569	mediator complex subunit 11
ENSG00000081237	185.158	-0.849703	0.381367	-2.22804	0.0258777	0.417497146028536	PTPRC	5788	protein tyrosine phosphatase receptor type C
ENSG00000120328	122.199	0.437774	0.196555	2.22723	0.0259318	0.417497146028536	PCDHB12	56124	protocadherin beta 12
ENSG00000269293	60.8194	0.544313	0.244416	2.22699	0.0259477	0.417497146028536	ZSCAN16-AS1	100129195	ZSCAN16 antisense RNA 1
ENSG00000254896	30.1702	1.41799	0.636756	2.2269	0.0259543	0.417497146028536	OPCML-IT1	100874333	OPCML intronic transcript 1
ENSG00000126603	104.095	0.485288	0.217926	2.22684	0.0259577	0.417497146028536	GLIS2	84662	GLIS family zinc finger 2
ENSG00000173542	713.658	-0.50335	0.226213	-2.22511	0.0260735	0.419002181798639	MOB1B	92597	MOB kinase activator 1B
ENSG00000235370	40.291	1.03642	0.465955	2.22429	0.0261291	0.419181329393058	NA	NA	NA
ENSG00000259030	19.8464	0.868955	0.390667	2.22429	0.0261292	0.419181329393058	FPGT-TNNI3K	100526835	FPGT-TNNI3K readthrough
ENSG00000177688	20.5288	1.08604	0.488367	2.22382	0.0261606	0.419246836862581	SUMO4	387082	small ubiquitin like modifier 4
ENSG00000039523	896.072	0.350338	0.157592	2.22307	0.0262108	0.419246836862581	RIPOR1	79567	RHO family interacting cell polarization regulator 1
ENSG00000183770	3.9978	1.63489	0.73553	2.22274	0.0262336	NA	FOXL2	668	forkhead box L2
ENSG00000136986	284.734	-0.334381	0.150452	-2.22251	0.026249	0.419246836862581	DERL1	79139	derlin 1
ENSG00000095713	238.708	-0.455769	0.205079	-2.2224	0.0262563	0.419246836862581	CRTAC1	55118	cartilage acidic protein 1
ENSG00000135953	64.8273	-0.5639	0.253769	-2.2221	0.0262763	0.419246836862581	MFSD9	84804	major facilitator superfamily domain containing 9
ENSG00000080854	918.702	0.549989	0.247518	2.22201	0.0262824	0.419246836862581	IGSF9B	22997	immunoglobulin superfamily member 9B
ENSG00000132823	212.708	-0.371553	0.167223	-2.2219	0.0262901	0.419246836862581	OSER1	51526	oxidative stress responsive serine rich 1
ENSG00000180332	76.4731	-0.8851	0.398429	-2.22148	0.0263188	0.419246836862581	KCTD4	386618	potassium channel tetramerization domain containing 4
ENSG00000185324	296.575	0.497906	0.224155	2.22125	0.0263338	0.419246836862581	CDK10	8558	cyclin dependent kinase 10
ENSG00000164176	1814.94	-0.376951	0.169755	-2.22056	0.026381	0.419395453174646	EDIL3	10085	EGF like repeats and discoidin domains 3
ENSG00000225689	107.22	0.672819	0.303021	2.22037	0.0263936	0.419395453174646	NA	NA	NA
ENSG00000101911	222.289	-0.43706	0.196863	-2.22013	0.02641	0.419395453174646	PRPS2	5634	phosphoribosyl pyrophosphate synthetase 2
ENSG00000080823	208.466	0.525357	0.236677	2.21972	0.0264378	0.419483183659601	MOK	5891	MOK protein kinase
ENSG00000157181	306.331	0.417001	0.187989	2.21822	0.0265401	0.419615936444608	ODR4	54953	odr-4 GPCR localization factor homolog
ENSG00000168502	592.061	0.445795	0.200982	2.21809	0.0265488	0.419615936444608	MTCL1	23255	microtubule crosslinking factor 1
ENSG00000124535	408.776	-0.308087	0.138927	-2.21762	0.0265808	0.419615936444608	WRNIP1	56897	WRN helicase interacting protein 1
ENSG00000262700	10.3848	1.15969	0.52303	2.21726	0.0266054	0.419615936444608	LOC100421173	100421173	thyroid hormone receptor interactor 11 pseudogene
ENSG00000104549	295.62	-0.384648	0.173493	-2.21708	0.0266179	0.419615936444608	SQLE	6713	squalene epoxidase
ENSG00000198825	1870.86	-0.542569	0.244754	-2.21679	0.0266373	0.419615936444608	INPP5F	22876	inositol polyphosphate-5-phosphatase F
ENSG00000260549	12.7255	1.42616	0.643514	2.2162	0.0266776	0.419615936444608	NA	NA	NA
ENSG00000061938	2203.88	0.314299	0.141824	2.21612	0.0266834	0.419615936444608	TNK2	10188	tyrosine kinase non receptor 2
ENSG00000090861	2278	-0.362244	0.163567	-2.21466	0.0267835	0.419615936444608	AARS1	16	alanyl-tRNA synthetase 1
ENSG00000161970	61.3115	0.574955	0.259649	2.21436	0.0268042	0.419615936444608	RPL26	6154	ribosomal protein L26
ENSG00000128524	434.956	-0.517045	0.233515	-2.21419	0.0268159	0.419615936444608	ATP6V1F	9296	ATPase H+ transporting V1 subunit F
ENSG00000129347	131.234	0.609097	0.275091	2.21416	0.0268176	0.419615936444608	KRI1	65095	KRI1 homolog
ENSG00000084623	398.303	-0.364132	0.164472	-2.21394	0.0268328	0.419615936444608	EIF3I	8668	eukaryotic translation initiation factor 3 subunit I
ENSG00000152102	2082.83	-0.316921	0.143164	-2.2137	0.0268498	0.419615936444608	FAM168B	130074	family with sequence similarity 168 member B
ENSG00000175334	298.231	-0.428341	0.193523	-2.21339	0.0268708	0.419615936444608	BANF1	8815	BAF nuclear assembly factor 1
ENSG00000286117	11.6568	1.32486	0.598585	2.21332	0.0268754	0.419615936444608	NA	NA	NA
ENSG00000170075	1256.77	0.499921	0.22595	2.21253	0.0269301	0.419615936444608	GPR37L1	9283	G protein-coupled receptor 37 like 1
ENSG00000163923	11.4369	1.04373	0.471801	2.21224	0.0269502	0.419615936444608	RPL39L	116832	ribosomal protein L39 like
ENSG00000123444	160.607	-0.471914	0.213321	-2.21222	0.0269515	0.419615936444608	KBTBD4	55709	kelch repeat and BTB domain containing 4
ENSG00000127083	34.5529	1.0112	0.457127	2.21207	0.0269618	0.419615936444608	OMD	4958	osteomodulin
ENSG00000042317	238.445	0.518231	0.234299	2.21183	0.0269784	0.419615936444608	SPATA7	55812	spermatogenesis associated 7
ENSG00000135127	272.827	0.479298	0.2168	2.21079	0.0270506	0.419615936444608	BICDL1	92558	BICD family like cargo adaptor 1
ENSG00000248923	6.50644	2.18498	0.988447	2.21052	0.0270692	0.419615936444608	MTND5P11	100506169	MT-ND5 pseudogene 11
ENSG00000196290	127.96	-0.549799	0.248727	-2.21046	0.0270736	0.419615936444608	NIF3L1	60491	NGG1 interacting factor 3 like 1
ENSG00000100575	92.2069	-0.49781	0.225246	-2.21007	0.0271001	0.419615936444608	TIMM9	26520	translocase of inner mitochondrial membrane 9
ENSG00000071539	14.1918	-0.970859	0.439366	-2.20968	0.0271274	0.419615936444608	TRIP13	9319	thyroid hormone receptor interactor 13
ENSG00000090686	686.409	0.262123	0.118626	2.20967	0.0271283	0.419615936444608	USP48	84196	ubiquitin specific peptidase 48
ENSG00000144659	165.789	-0.390453	0.176724	-2.2094	0.0271471	0.419615936444608	SLC25A38	54977	solute carrier family 25 member 38
ENSG00000172795	1017.56	-0.544141	0.246316	-2.20912	0.0271664	0.419615936444608	DCP2	167227	decapping mRNA 2
ENSG00000228828	45.6557	0.916068	0.414682	2.20908	0.0271688	0.419615936444608	TLK2P2	553121	tousled like kinase 2 pseudogene 2
ENSG00000104964	3203.76	0.377624	0.170945	2.20903	0.0271726	0.419615936444608	TLE5	166	TLE family member 5, transcriptional modulator
ENSG00000196562	380.609	0.385344	0.174463	2.20874	0.0271928	0.419615936444608	SULF2	55959	sulfatase 2
ENSG00000102753	719.805	-0.374852	0.169758	-2.20816	0.0272333	0.419615936444608	KPNA3	3839	karyopherin subunit alpha 3
ENSG00000267041	34.728	-0.853598	0.386626	-2.20781	0.0272572	0.419615936444608	ZNF850	342892	zinc finger protein 850
ENSG00000089737	2439.45	-0.418854	0.189736	-2.20756	0.0272748	0.419615936444608	DDX24	57062	DEAD-box helicase 24
ENSG00000188895	1214.31	-0.335547	0.152005	-2.20747	0.0272809	0.419615936444608	MSL1	339287	MSL complex subunit 1
ENSG00000083544	356.294	0.374138	0.169491	2.20742	0.0272847	0.419615936444608	TDRD3	81550	tudor domain containing 3
ENSG00000116652	44.3303	0.633825	0.287192	2.20697	0.0273158	0.419615936444608	NA	NA	NA
ENSG00000159733	434.849	0.411979	0.186671	2.20697	0.0273158	0.419615936444608	ZFYVE28	57732	zinc finger FYVE-type containing 28
ENSG00000143740	567.957	-0.333526	0.151159	-2.20647	0.0273513	0.419817413420894	SNAP47	116841	synaptosome associated protein 47
ENSG00000075643	8.16318	-1.45239	0.658385	-2.20599	0.0273849	0.41999163651443	MOCOS	55034	molybdenum cofactor sulfurase
ENSG00000236860	27.8137	1.15974	0.526281	2.20366	0.0275483	0.421543998608945	NA	NA	NA
ENSG00000176472	35.7113	0.805366	0.365513	2.20338	0.0275677	0.421543998608945	ZNF575	284346	zinc finger protein 575
ENSG00000248483	68.3814	0.739355	0.335612	2.203	0.0275944	0.421543998608945	POU5F2	134187	POU domain class 5, transcription factor 2
ENSG00000226642	27.5325	1.15933	0.52627	2.20291	0.0276008	0.421543998608945	ACTG1P12	100418921	actin gamma 1 pseudogene 12
ENSG00000259826	15.1894	-1.01113	0.459036	-2.20273	0.0276135	0.421543998608945	CDK13-DT	112267983	CDK13 divergent transcript
ENSG00000119523	134.784	-0.344486	0.156447	-2.20193	0.0276703	0.421543998608945	ALG2	85365	ALG2 alpha-1,3/1,6-mannosyltransferase
ENSG00000186710	5.8593	1.81164	0.822781	2.20185	0.0276759	NA	CFAP73	387885	cilia and flagella associated protein 73
ENSG00000154237	528.083	0.44148	0.200504	2.20185	0.0276762	0.421543998608945	LRRK1	79705	leucine rich repeat kinase 1
ENSG00000187609	141.23	0.56201	0.255272	2.20162	0.0276925	0.421543998608945	EXD3	54932	exonuclease 3'-5' domain containing 3
ENSG00000120594	993.195	-0.436567	0.198377	-2.20069	0.0277577	0.421543998608945	PLXDC2	84898	plexin domain containing 2
ENSG00000164168	321.548	-0.271877	0.123572	-2.20014	0.027797	0.421543998608945	TMEM184C	55751	transmembrane protein 184C
ENSG00000224415	24.7391	1.18511	0.538656	2.20012	0.0277986	0.421543998608945	NA	NA	NA
ENSG00000112149	160.817	-0.574601	0.261241	-2.19951	0.0278416	0.421543998608945	CD83	9308	CD83 molecule
ENSG00000106459	174.869	0.289023	0.131413	2.19934	0.0278535	0.421543998608945	NRF1	4899	nuclear respiratory factor 1
ENSG00000143545	13.6749	1.07881	0.490521	2.19931	0.0278557	0.421543998608945	RAB13	5872	RAB13, member RAS oncogene family
ENSG00000266385	11.4936	0.967468	0.439954	2.19902	0.0278763	0.421543998608945	NA	NA	NA
ENSG00000130227	902.046	-0.254237	0.115641	-2.19851	0.0279128	0.421543998608945	XPO7	23039	exportin 7
ENSG00000229425	271.06	0.786763	0.357909	2.19822	0.0279333	0.421543998608945	LOC101927745	101927745	uncharacterized LOC101927745
ENSG00000257621	330.344	0.354728	0.161373	2.19818	0.0279363	0.421543998608945	PSMA3-AS1	379025	PSMA3 antisense RNA 1
ENSG00000203772	227.457	0.636295	0.289482	2.19804	0.0279459	0.421543998608945	SPRN	503542	shadow of prion protein
ENSG00000254187	16.5861	-1.05295	0.479057	-2.19796	0.0279521	0.421543998608945	NA	NA	NA
ENSG00000286635	68.767	1.29558	0.589466	2.1979	0.0279566	0.421543998608945	NA	NA	NA
ENSG00000279692	4.6762	-2.34203	1.0657	-2.19765	0.0279741	NA	NA	NA	NA
ENSG00000137075	663.469	-0.340667	0.15509	-2.19657	0.0280512	0.422384050025183	RNF38	152006	ring finger protein 38
ENSG00000237440	386.377	0.314771	0.14332	2.19628	0.0280723	0.422384050025183	ZNF737	100129842	zinc finger protein 737
ENSG00000198087	207.7	0.355532	0.161887	2.19617	0.0280796	0.422384050025183	CD2AP	23607	CD2 associated protein
ENSG00000133106	33.086	1.30542	0.5946	2.19546	0.0281307	0.42242682109449	EPSTI1	94240	epithelial stromal interaction 1
ENSG00000169330	85.9348	-0.55626	0.253414	-2.19506	0.0281593	0.42242682109449	MINAR1	23251	membrane integral NOTCH2 associated receptor 1
ENSG00000100206	7.1149	-1.20933	0.550985	-2.19485	0.0281742	0.42242682109449	DMC1	11144	DNA meiotic recombinase 1
ENSG00000288611	7.82089	-1.3495	0.614875	-2.19475	0.0281816	0.42242682109449	NPBWR1	2831	neuropeptides B and W receptor 1
ENSG00000214413	235.577	0.40814	0.185978	2.19457	0.0281947	0.42242682109449	BBIP1	92482	BBSome interacting protein 1
ENSG00000153157	37.1346	0.794667	0.362418	2.19268	0.0283302	0.423611227926723	SYCP2L	221711	synaptonemal complex protein 2 like
ENSG00000225764	9.82863	1.00567	0.458699	2.19244	0.0283477	0.423611227926723	P3H2-AS1	101929152	P3H2 antisense RNA 1
ENSG00000200823	5.26549	1.343	0.612692	2.19197	0.0283816	NA	SNORD114-2	767578	small nucleolar RNA, C/D box 114-2
ENSG00000010310	11.4482	-1.46945	0.670517	-2.19152	0.0284145	0.423611227926723	GIPR	2696	gastric inhibitory polypeptide receptor
ENSG00000186088	146.321	0.522008	0.238201	2.19146	0.0284182	0.423611227926723	GSAP	54103	gamma-secretase activating protein
ENSG00000267640	83.6662	-0.601122	0.274351	-2.19107	0.028447	0.423611227926723	NA	NA	NA
ENSG00000105821	173.663	0.334083	0.152527	2.19032	0.0285012	0.423611227926723	DNAJC2	27000	DnaJ heat shock protein family (Hsp40) member C2
ENSG00000255652	15.4369	1.04885	0.478886	2.19018	0.0285112	0.423611227926723	NA	NA	NA
ENSG00000227081	17.8924	2.0605	0.940811	2.19013	0.0285148	0.423611227926723	NA	NA	NA
ENSG00000163686	298.352	-0.310469	0.141778	-2.18983	0.0285369	0.423611227926723	ABHD6	57406	abhydrolase domain containing 6, acylglycerol lipase
ENSG00000117650	5.28577	-1.87333	0.85554	-2.18964	0.0285502	NA	NEK2	4751	NIMA related kinase 2
ENSG00000119772	576.329	0.379245	0.173214	2.18947	0.028563	0.423611227926723	DNMT3A	1788	DNA methyltransferase 3 alpha
ENSG00000285729	4.79077	1.34691	0.615243	2.18923	0.0285798	NA	NA	NA	NA
ENSG00000180139	90.8134	0.608911	0.278181	2.1889	0.0286042	0.423611227926723	ACTA2-AS1	100132116	ACTA2 antisense RNA 1
ENSG00000129028	85.374	-0.506777	0.231526	-2.18885	0.0286076	0.423611227926723	THAP10	56906	THAP domain containing 10
ENSG00000161010	277.002	0.435587	0.199016	2.18871	0.028618	0.423611227926723	MRNIP	51149	MRN complex interacting protein
ENSG00000205918	7.14113	1.43125	0.654152	2.18795	0.0286735	0.423611227926723	PDPK2P	653650	3-phosphoinositide dependent protein kinase 2, pseudogene
ENSG00000276291	188.272	0.357687	0.163487	2.18786	0.02868	0.423611227926723	NA	NA	NA
ENSG00000123338	125.73	-0.87974	0.402119	-2.18776	0.0286871	0.423611227926723	NCKAP1L	3071	NCK associated protein 1 like
ENSG00000233527	47.9563	0.551792	0.25224	2.18757	0.0287008	0.423611227926723	ZNF529-AS1	101927599	ZNF529 antisense RNA 1
ENSG00000163449	78.7067	-0.554824	0.253632	-2.18752	0.0287046	0.423611227926723	TMEM169	92691	transmembrane protein 169
ENSG00000155926	117.733	-0.811257	0.370867	-2.18746	0.028709	0.423611227926723	SLA	6503	Src like adaptor
ENSG00000275064	9.82018	1.05723	0.483406	2.18704	0.0287399	0.423611227926723	NA	NA	NA
ENSG00000259917	14.1485	1.12782	0.515704	2.18695	0.0287465	0.423611227926723	NA	NA	NA
ENSG00000286733	5.62644	1.39243	0.636769	2.18671	0.0287639	NA	LINC02348	101927505	long intergenic non-protein coding RNA 2348
ENSG00000121895	9.62138	-1.01746	0.465309	-2.18663	0.0287693	0.423615962049764	TMEM156	80008	transmembrane protein 156
ENSG00000072840	91.1303	0.618192	0.2828	2.18597	0.0288177	0.423996013126962	EVC	2121	EvC ciliary complex subunit 1
ENSG00000287218	5.98638	-1.50397	0.688207	-2.18534	0.0288638	NA	NA	NA	NA
ENSG00000116209	1114.92	-0.423392	0.193745	-2.18531	0.0288662	0.424364294388124	TMEM59	9528	transmembrane protein 59
ENSG00000111348	126.199	-0.794797	0.363756	-2.18498	0.0288906	0.424364294388124	ARHGDIB	397	Rho GDP dissociation inhibitor beta
ENSG00000100522	213.088	-0.435256	0.199256	-2.18441	0.0289325	0.424364294388124	GNPNAT1	64841	glucosamine-phosphate N-acetyltransferase 1
ENSG00000288617	17.0704	0.905584	0.414611	2.18418	0.0289494	0.424364294388124	NA	NA	NA
ENSG00000287021	10.6275	1.13618	0.520407	2.18325	0.0290178	0.424364294388124	NA	NA	NA
ENSG00000135900	146.837	-0.473288	0.216784	-2.18322	0.0290194	0.424364294388124	MRPL44	65080	mitochondrial ribosomal protein L44
ENSG00000104154	429.342	-0.414445	0.189857	-2.18294	0.0290403	0.424364294388124	SLC30A4	7782	solute carrier family 30 member 4
ENSG00000253726	13.8385	1.39695	0.639961	2.18287	0.0290452	0.424364294388124	LOC101926908	101926908	uncharacterized LOC101926908
ENSG00000233579	59.9239	0.87489	0.400799	2.18287	0.0290457	0.424364294388124	KRT8P15	645834	keratin 8 pseudogene 15
ENSG00000227725	6.71319	1.57232	0.720518	2.18221	0.0290943	0.424495529090458	NA	NA	NA
ENSG00000103742	167.751	-0.635247	0.291113	-2.18213	0.0290998	0.424495529090458	IGDCC4	57722	immunoglobulin superfamily DCC subclass member 4
ENSG00000139233	119.892	-0.463456	0.21249	-2.18107	0.0291779	0.42487446978844	LLPH	84298	LLP homolog, long-term synaptic facilitation factor
ENSG00000147533	456.717	-0.332567	0.152489	-2.18093	0.0291887	0.42487446978844	GOLGA7	51125	golgin A7
ENSG00000175606	173.759	-0.481804	0.220924	-2.18086	0.0291935	0.42487446978844	TMEM70	54968	transmembrane protein 70
ENSG00000134533	110.504	0.579009	0.265634	2.17972	0.0292782	0.425673885776493	RERG	85004	RAS like estrogen regulated growth inhibitor
ENSG00000285892	21.1713	0.908329	0.416951	2.1785	0.0293687	0.425673885776493	NA	NA	NA
ENSG00000286601	10.6216	1.07341	0.492733	2.17847	0.0293709	0.425673885776493	NA	NA	NA
ENSG00000230606	49.5156	1.90668	0.875536	2.17773	0.0294265	0.425673885776493	NA	NA	NA
ENSG00000224577	5.7345	1.16529	0.535163	2.17744	0.0294476	NA	LINC01117	102724224	long intergenic non-protein coding RNA 1117
ENSG00000138135	14.4797	-2.37814	1.09219	-2.17742	0.0294495	0.425673885776493	CH25H	9023	cholesterol 25-hydroxylase
ENSG00000118495	98.0858	0.559806	0.257107	2.17733	0.0294561	0.425673885776493	PLAGL1	5325	PLAG1 like zinc finger 1
ENSG00000246214	8.78883	1.27615	0.586246	2.17682	0.029494	0.425673885776493	RETREG1-AS1	101929524	RETREG1 antisense RNA 1
ENSG00000169442	5.7563	-1.82516	0.838599	-2.17644	0.0295226	NA	CD52	1043	CD52 molecule
ENSG00000174444	2730.01	-0.380401	0.174782	-2.17644	0.0295227	0.425673885776493	RPL4	6124	ribosomal protein L4
ENSG00000079246	1893.99	-0.286058	0.131451	-2.17616	0.0295434	0.425673885776493	XRCC5	7520	X-ray repair cross complementing 5
ENSG00000240489	17.3712	1.50423	0.691233	2.17615	0.0295439	0.425673885776493	NA	NA	NA
ENSG00000116161	848.912	-0.528692	0.242979	-2.17587	0.0295648	0.425673885776493	CACYBP	27101	calcyclin binding protein
ENSG00000177133	285.008	0.721083	0.331407	2.17582	0.0295684	0.425673885776493	PRDM16-DT	440556	PRDM16 divergent transcript
ENSG00000109794	198.832	0.438064	0.201338	2.17577	0.0295728	0.425673885776493	FAM149A	25854	family with sequence similarity 149 member A
ENSG00000215218	768.035	-0.362658	0.166708	-2.17542	0.0295989	0.425673885776493	UBE2QL1	134111	ubiquitin conjugating enzyme E2 Q family like 1
ENSG00000162620	5.07735	1.38962	0.638811	2.17532	0.0296064	NA	LRRIQ3	127255	leucine rich repeats and IQ motif containing 3
ENSG00000106536	134.609	0.582487	0.267776	2.17527	0.0296097	0.425673885776493	POU6F2	11281	POU class 6 homeobox 2
ENSG00000143322	918.203	-0.231932	0.106636	-2.17499	0.0296307	0.425673885776493	ABL2	27	ABL proto-oncogene 2, non-receptor tyrosine kinase
ENSG00000087302	363.027	-0.415727	0.191193	-2.17438	0.0296764	0.425673885776493	RTRAF	51637	RNA transcription, translation and transport factor
ENSG00000234685	11.9525	-1.0734	0.493703	-2.17419	0.0296907	0.425673885776493	NA	NA	NA
ENSG00000196104	771.818	-0.49946	0.229741	-2.17401	0.029704	0.425673885776493	SPOCK3	50859	SPARC (osteonectin), cwcv and kazal like domains proteoglycan 3
ENSG00000142185	589.017	0.437524	0.20126	2.17392	0.029711	0.425673885776493	TRPM2	7226	transient receptor potential cation channel subfamily M member 2
ENSG00000267636	3.5598	1.66095	0.764041	2.1739	0.0297128	NA	NA	NA	NA
ENSG00000128965	48.1056	-0.875067	0.40256	-2.17376	0.0297234	0.425673885776493	CHAC1	79094	ChaC glutathione specific gamma-glutamylcyclotransferase 1
ENSG00000117616	651.22	0.49334	0.227045	2.17287	0.0297897	0.425843165288603	RSRP1	57035	arginine and serine rich protein 1
ENSG00000148120	300.094	0.422982	0.194677	2.17273	0.0298005	0.425843165288603	AOPEP	84909	aminopeptidase O (putative)
ENSG00000101180	174.351	-0.539428	0.248276	-2.1727	0.0298031	0.425843165288603	HRH3	11255	histamine receptor H3
ENSG00000226179	7.01338	1.66465	0.766464	2.17186	0.0298666	0.426134183827102	NA	NA	NA
ENSG00000204967	54.5397	-0.629142	0.289684	-2.17183	0.0298688	0.426134183827102	PCDHA4	56144	protocadherin alpha 4
ENSG00000130695	179.739	-0.398735	0.183731	-2.17022	0.0299903	0.42754322895487	CEP85	64793	centrosomal protein 85
ENSG00000187713	192.775	-0.367067	0.169245	-2.16885	0.0300938	0.428190537156189	TMEM203	94107	transmembrane protein 203
ENSG00000103512	821.313	-0.413579	0.190699	-2.16875	0.0301015	0.428190537156189	NOMO1	23420	NODAL modulator 1
ENSG00000138073	229.064	-0.284495	0.131184	-2.16867	0.030108	0.428190537156189	PREB	10113	prolactin regulatory element binding
ENSG00000153820	439.364	-0.579915	0.267472	-2.16813	0.0301485	0.428190537156189	SPHKAP	80309	SPHK1 interactor, AKAP domain containing
ENSG00000114554	1521.16	0.389466	0.179633	2.16812	0.0301495	0.428190537156189	PLXNA1	5361	plexin A1
ENSG00000249605	22.0892	1.06771	0.492611	2.16745	0.0302009	0.428597971931133	NA	NA	NA
ENSG00000259235	23.2786	-0.84829	0.391569	-2.16639	0.0302817	0.429395339936465	NA	NA	NA
ENSG00000255547	4.31471	1.88347	0.869421	2.16634	0.0302848	NA	NA	NA	NA
ENSG00000226419	144.798	0.567737	0.262125	2.1659	0.0303188	0.429395339936465	SLC16A1-AS1	100506392	SLC16A1 antisense RNA 1
ENSG00000141367	7322.31	-0.400803	0.185077	-2.1656	0.0303419	0.429395339936465	CLTC	1213	clathrin heavy chain
ENSG00000261609	1079.5	-0.269107	0.124315	-2.16472	0.0304093	0.429395339936465	GAN	8139	gigaxonin
ENSG00000172071	213.46	-0.322448	0.148964	-2.1646	0.0304184	0.429395339936465	EIF2AK3	9451	eukaryotic translation initiation factor 2 alpha kinase 3
ENSG00000226476	57.3818	0.761553	0.35184	2.16449	0.0304271	0.429395339936465	LINC01748	105378763	long intergenic non-protein coding RNA 1748
ENSG00000140522	50.6737	0.885149	0.409071	2.1638	0.0304795	0.429395339936465	RLBP1	6017	retinaldehyde binding protein 1
ENSG00000071991	107.217	-0.6299	0.291142	-2.16355	0.0304991	0.429395339936465	CDH19	28513	cadherin 19
ENSG00000225978	64.7095	0.941762	0.435303	2.16346	0.0305056	0.429395339936465	NA	NA	NA
ENSG00000112799	23.9952	-1.12723	0.521114	-2.16312	0.0305317	0.429395339936465	LY86	9450	lymphocyte antigen 86
ENSG00000151500	238.414	-0.367547	0.169924	-2.16301	0.0305405	0.429395339936465	THYN1	29087	thymocyte nuclear protein 1
ENSG00000281708	14.1603	1.20911	0.559008	2.16296	0.0305441	0.429395339936465	ERC2-IT1	711	ERC2 intronic transcript 1
ENSG00000132274	218.323	1.0783	0.49867	2.16235	0.0305914	0.429395339936465	TRIM22	10346	tripartite motif containing 22
ENSG00000130764	550.332	-0.333348	0.154162	-2.16233	0.0305931	0.429395339936465	LRRC47	57470	leucine rich repeat containing 47
ENSG00000102931	404.789	-0.395062	0.182728	-2.16202	0.0306165	0.429395339936465	ARL2BP	23568	ADP ribosylation factor like GTPase 2 binding protein
ENSG00000101146	206.516	-0.449547	0.207936	-2.16195	0.0306222	0.429395339936465	RAE1	8480	ribonucleic acid export 1
ENSG00000120694	3483.52	-0.748034	0.346121	-2.16119	0.0306808	0.429862165888602	HSPH1	10808	heat shock protein family H (Hsp110) member 1
ENSG00000186416	392.873	-0.40856	0.189084	-2.16073	0.0307162	0.429862165888602	NKRF	55922	NFKB repressing factor
ENSG00000182796	115.379	0.444157	0.205568	2.16063	0.030724	0.429862165888602	TMEM198B	440104	transmembrane protein 198B (pseudogene)
ENSG00000279207	113.609	-0.655819	0.303636	-2.15988	0.0307816	0.430096293488158	NA	NA	NA
ENSG00000127957	68.6753	0.526109	0.243589	2.15982	0.0307865	0.430096293488158	NA	NA	NA
ENSG00000134910	294.238	-0.273755	0.126831	-2.15843	0.0308943	0.43059120441957	STT3A	3703	STT3 oligosaccharyltransferase complex catalytic subunit A
ENSG00000171824	419.866	0.461418	0.213798	2.15819	0.030913	0.43059120441957	EXOSC10	5394	exosome component 10
ENSG00000183474	60.6861	0.542213	0.251248	2.15808	0.0309217	0.43059120441957	GTF2H2C	728340	GTF2H2 family member C
ENSG00000067840	3959.68	0.294127	0.1363	2.15793	0.0309331	0.43059120441957	PDZD4	57595	PDZ domain containing 4
ENSG00000164406	5.95774	1.54554	0.716304	2.15766	0.0309546	NA	LEAP2	116842	liver enriched antimicrobial peptide 2
ENSG00000169385	8.98082	-2.17147	1.00656	-2.15733	0.0309801	0.43059120441957	RNASE2	6036	ribonuclease A family member 2
ENSG00000156504	292.872	-0.371118	0.172063	-2.15688	0.0310151	0.43059120441957	PABIR2	159090	PABIR family member 2
ENSG00000153246	103.885	0.717027	0.332447	2.15682	0.03102	0.43059120441957	PLA2R1	22925	phospholipase A2 receptor 1
ENSG00000236535	8.44309	1.06438	0.493563	2.15652	0.0310429	0.43059120441957	NA	NA	NA
ENSG00000201831	9.24187	1.70582	0.791014	2.15649	0.0310452	0.43059120441957	SNORD115-1	338433	small nucleolar RNA, C/D box 115-1
ENSG00000094916	3356.71	-0.351797	0.16315	-2.15628	0.0310618	0.43059120441957	CBX5	23468	chromobox 5
ENSG00000280375	11.3121	1.62595	0.754436	2.15519	0.0311472	0.43059120441957	NA	NA	NA
ENSG00000258536	8.95917	1.28447	0.596021	2.15507	0.031156	0.43059120441957	NA	NA	NA
ENSG00000122299	330.878	0.266322	0.123591	2.15487	0.0311719	0.43059120441957	ZC3H7A	29066	zinc finger CCCH-type containing 7A
ENSG00000143546	69.0291	-2.0376	0.945678	-2.15464	0.0311901	0.43059120441957	S100A8	6279	S100 calcium binding protein A8
ENSG00000266369	6.45769	1.49301	0.692942	2.15459	0.0311937	0.43059120441957	NA	NA	NA
ENSG00000226360	7.77266	1.94283	0.901719	2.15458	0.0311945	0.43059120441957	RPL10AP6	100128936	ribosomal protein L10a pseudogene 6
ENSG00000255542	10.7165	1.19543	0.554884	2.15437	0.0312109	0.43059120441957	NA	NA	NA
ENSG00000131791	476.126	-0.658302	0.305611	-2.15405	0.0312362	0.430624980508323	PRKAB2	5565	protein kinase AMP-activated non-catalytic subunit beta 2
ENSG00000204469	3055.06	0.379117	0.176039	2.1536	0.0312717	0.430756272799648	PRRC2A	7916	proline rich coiled-coil 2A
ENSG00000284299	10.6588	1.31535	0.610838	2.15335	0.0312915	0.430756272799648	NA	NA	NA
ENSG00000196591	466.393	-0.341513	0.158677	-2.15225	0.031378	0.431257933552102	HDAC2	3066	histone deacetylase 2
ENSG00000260236	15.2088	1.07449	0.4993	2.152	0.0313973	0.431257933552102	NA	NA	NA
ENSG00000046889	1663.36	0.509482	0.23679	2.15161	0.0314278	0.431257933552102	PREX2	80243	phosphatidylinositol-3,4,5-trisphosphate dependent Rac exchange factor 2
ENSG00000091428	3107.75	0.414383	0.19263	2.15119	0.0314613	0.431257933552102	RAPGEF4	11069	Rap guanine nucleotide exchange factor 4
ENSG00000140941	1329.54	-0.33027	0.153532	-2.15115	0.0314647	0.431257933552102	MAP1LC3B	81631	microtubule associated protein 1 light chain 3 beta
ENSG00000165495	396.141	0.471987	0.219413	2.15114	0.0314655	0.431257933552102	PKNOX2	63876	PBX/knotted 1 homeobox 2
ENSG00000163466	867.373	-0.353191	0.164233	-2.15055	0.0315115	0.431470207480597	ARPC2	10109	actin related protein 2/3 complex subunit 2
ENSG00000259905	153.045	0.810941	0.377119	2.15036	0.0315268	0.431470207480597	PWRN1	791114	Prader-Willi region non-protein coding RNA 1
ENSG00000136628	1150.15	-0.236755	0.110134	-2.14971	0.0315783	0.431476138600462	EPRS1	2058	glutamyl-prolyl-tRNA synthetase 1
ENSG00000134684	815.041	-0.450115	0.209404	-2.1495	0.0315944	0.431476138600462	YARS1	8565	tyrosyl-tRNA synthetase 1
ENSG00000204604	82.4177	-0.4303	0.200199	-2.14936	0.0316056	0.431476138600462	ZNF468	90333	zinc finger protein 468
ENSG00000154310	1898.77	0.286926	0.133507	2.14915	0.0316225	0.431476138600462	TNIK	23043	TRAF2 and NCK interacting kinase
ENSG00000156042	135.284	0.518349	0.241285	2.14829	0.0316909	0.431476138600462	CFAP70	118491	cilia and flagella associated protein 70
ENSG00000145860	687.717	-0.344007	0.160154	-2.14798	0.0317156	0.431476138600462	RNF145	153830	ring finger protein 145
ENSG00000272449	13.6123	0.826233	0.384675	2.14787	0.031724	0.431476138600462	NA	NA	NA
ENSG00000147383	101.136	-0.448717	0.208954	-2.14744	0.0317582	0.431476138600462	NSDHL	50814	NAD(P) dependent steroid dehydrogenase-like
ENSG00000100985	12.6028	-2.40059	1.11794	-2.14733	0.0317674	0.431476138600462	MMP9	4318	matrix metallopeptidase 9
ENSG00000229359	9.21856	1.01326	0.471909	2.14714	0.0317819	0.431476138600462	PIN1P1	5301	peptidylprolyl cis/trans isomerase, NIMA-interacting 1 pseudogene 1
ENSG00000164638	206.01	0.602416	0.280577	2.14706	0.0317885	0.431476138600462	SLC29A4	222962	solute carrier family 29 member 4
ENSG00000175376	164.554	-0.393531	0.183331	-2.14656	0.0318283	0.431476138600462	EIF1AD	84285	eukaryotic translation initiation factor 1A domain containing
ENSG00000114737	9.76985	-2.1056	0.981064	-2.14624	0.0318539	0.431476138600462	CISH	1154	cytokine inducible SH2 containing protein
ENSG00000266573	11.9791	1.04076	0.484946	2.14614	0.0318615	0.431476138600462	NA	NA	NA
ENSG00000162383	17.7611	-2.89812	1.35046	-2.14602	0.0318712	0.431476138600462	SLC1A7	6512	solute carrier family 1 member 7
ENSG00000283097	9.33289	1.34748	0.628005	2.14565	0.031901	0.431569155053056	NA	NA	NA
ENSG00000174136	524.108	-0.367421	0.171296	-2.14495	0.0319567	0.431722555267133	RGMB	285704	repulsive guidance molecule BMP co-receptor b
ENSG00000122986	68.2845	-0.730991	0.340822	-2.14479	0.0319696	0.431722555267133	HVCN1	84329	hydrogen voltage gated channel 1
ENSG00000245910	88.5011	0.617876	0.288178	2.14408	0.0320267	0.431722555267133	NA	NA	NA
ENSG00000073969	2215.48	-0.523814	0.244312	-2.14403	0.0320301	0.431722555267133	NSF	4905	N-ethylmaleimide sensitive factor, vesicle fusing ATPase
ENSG00000223509	78.5726	0.527355	0.245966	2.14402	0.0320317	0.431722555267133	NA	NA	NA
ENSG00000135624	892.824	-0.374755	0.17481	-2.14379	0.03205	0.431722555267133	CCT7	10574	chaperonin containing TCP1 subunit 7
ENSG00000080947	299.7	0.56926	0.265648	2.14291	0.0321201	0.432358072395384	NA	NA	NA
ENSG00000059145	303.756	0.390472	0.182241	2.14261	0.0321446	0.432378704109538	UNKL	64718	unk like zinc finger
ENSG00000181192	336.182	0.327334	0.152804	2.14218	0.0321792	0.432534330539859	DHTKD1	55526	dehydrogenase E1 and transketolase domain containing 1
ENSG00000183921	5.06246	1.70696	0.79723	2.14112	0.0322648	NA	SDR42E2	100288072	short chain dehydrogenase/reductase family 42E, member 2
ENSG00000168395	403.23	0.328283	0.153325	2.14109	0.0322669	0.433303793054237	ING5	84289	inhibitor of growth family member 5
ENSG00000144230	82.6778	0.823717	0.384758	2.14087	0.0322845	0.433303793054237	GPR17	2840	G protein-coupled receptor 17
ENSG00000243813	19.8774	0.894627	0.418091	2.13979	0.0323716	0.433303793054237	LOC100419755	100419755	zinc finger protein 426 pseudogene
ENSG00000106538	78.8339	0.688753	0.321898	2.13966	0.0323819	0.433303793054237	RARRES2	5919	retinoic acid receptor responder 2
ENSG00000124635	15.0237	-1.12254	0.524726	-2.13929	0.0324124	0.433303793054237	H2BC11	8970	H2B clustered histone 11
ENSG00000283183	252.614	0.448785	0.209786	2.13925	0.0324157	0.433303793054237	LOC105374338	105374338	uncharacterized LOC105374338
ENSG00000185811	69.2834	-0.922345	0.431163	-2.1392	0.0324193	0.433303793054237	IKZF1	10320	IKAROS family zinc finger 1
ENSG00000118418	251.552	0.35416	0.165579	2.13892	0.0324421	0.433303793054237	HMGN3	9324	high mobility group nucleosomal binding domain 3
ENSG00000177954	438.959	0.600373	0.280734	2.13858	0.0324697	0.433303793054237	RPS27	6232	ribosomal protein S27
ENSG00000121073	153.509	-0.345759	0.16169	-2.1384	0.0324843	0.433303793054237	SLC35B1	10237	solute carrier family 35 member B1
ENSG00000105662	1732.38	0.350027	0.163691	2.13833	0.0324897	0.433303793054237	CRTC1	23373	CREB regulated transcription coactivator 1
ENSG00000167755	102.798	-0.612037	0.286288	-2.13783	0.0325303	0.433418233876997	KLK6	5653	kallikrein related peptidase 6
ENSG00000137672	47.5634	-0.849811	0.397542	-2.13766	0.0325444	0.433418233876997	TRPC6	7225	transient receptor potential cation channel subfamily C member 6
ENSG00000169213	406.441	-0.744845	0.348493	-2.13733	0.0325712	0.433468503240388	RAB3B	5865	RAB3B, member RAS oncogene family
ENSG00000196368	237.086	-0.620738	0.290538	-2.13651	0.0326378	0.433559394510788	NUDT11	55190	nudix hydrolase 11
ENSG00000169621	167.029	0.560055	0.262147	2.13642	0.0326455	0.433559394510788	APLF	200558	aprataxin and PNKP like factor
ENSG00000184985	394.401	0.526998	0.246691	2.13627	0.0326576	0.433559394510788	SORCS2	57537	sortilin related VPS10 domain containing receptor 2
ENSG00000138115	18.5441	0.884092	0.413879	2.13611	0.0326702	0.433559394510788	CYP2C8	1558	cytochrome P450 family 2 subfamily C member 8
ENSG00000204287	432.714	-1.20236	0.563067	-2.13537	0.0327308	0.433727568994692	HLA-DRA	3122	major histocompatibility complex, class II, DR alpha
ENSG00000065717	134.438	0.530854	0.248604	2.13534	0.032733	0.433727568994692	TLE2	7089	TLE family member 2, transcriptional corepressor
ENSG00000137210	151.105	0.329968	0.154544	2.13511	0.032752	0.433727568994692	TMEM14B	81853	transmembrane protein 14B
ENSG00000102804	4502.95	-0.276663	0.129634	-2.13419	0.0328276	0.434422657791362	TSC22D1	8848	TSC22 domain family member 1
ENSG00000214694	62.8338	0.587985	0.275728	2.13248	0.0329677	0.43579513943161	ARHGEF33	100271715	Rho guanine nucleotide exchange factor 33
ENSG00000237406	18.24	1.01899	0.477871	2.13236	0.0329776	0.43579513943161	NDUFA9P1	266625	NADH:ubiquinone oxidoreductase subunit A9 pseudogene 1
ENSG00000130876	56.7814	0.723972	0.339646	2.13155	0.033044	0.435888334393894	SLC7A10	56301	solute carrier family 7 member 10
ENSG00000113205	61.2029	0.509068	0.238826	2.13155	0.0330442	0.435888334393894	PCDHB3	56132	protocadherin beta 3
ENSG00000163630	898.274	-0.55431	0.260065	-2.13142	0.0330541	0.435888334393894	SYNPR	132204	synaptoporin
ENSG00000110811	105.961	0.743389	0.348822	2.13114	0.0330773	0.435888334393894	P3H3	10536	prolyl 3-hydroxylase 3
ENSG00000127463	896.105	-0.26045	0.122258	-2.13033	0.0331447	0.435983592719142	EMC1	23065	ER membrane protein complex subunit 1
ENSG00000134884	1665.41	0.367072	0.172333	2.13002	0.0331703	0.435983592719142	ARGLU1	55082	arginine and glutamate rich 1
ENSG00000279319	19.9619	0.951959	0.446937	2.12997	0.0331745	0.435983592719142	NA	NA	NA
ENSG00000182903	722.683	0.345526	0.162224	2.12993	0.0331772	0.435983592719142	ZNF721	170960	zinc finger protein 721
ENSG00000140945	655.242	-0.497369	0.233583	-2.12931	0.033229	0.436166037427298	CDH13	1012	cadherin 13
ENSG00000185825	905.052	-0.356947	0.167678	-2.12876	0.033274	0.436166037427298	BCAP31	10134	B cell receptor associated protein 31
ENSG00000232872	13.8273	1.45138	0.681982	2.12818	0.0333219	0.436166037427298	CTAGE3P	220112	CTAGE family member 3, pseudogene
ENSG00000160606	22.0293	0.92134	0.432935	2.12812	0.0333268	0.436166037427298	TLCD1	116238	TLC domain containing 1
ENSG00000141560	224.084	-0.472506	0.222029	-2.12812	0.033327	0.436166037427298	FN3KRP	79672	fructosamine 3 kinase related protein
ENSG00000159674	49.5305	1.09953	0.516715	2.12792	0.0333436	0.436166037427298	SPON2	10417	spondin 2
ENSG00000225206	488.557	0.621393	0.292149	2.12698	0.033422	0.436166037427298	MIR137HG	400765	MIR137 host gene
ENSG00000170017	1143	-0.27434	0.128988	-2.12686	0.0334316	0.436166037427298	ALCAM	214	activated leukocyte cell adhesion molecule
ENSG00000180901	901.669	-0.345391	0.162419	-2.12654	0.0334583	0.436166037427298	KCTD2	23510	potassium channel tetramerization domain containing 2
ENSG00000197603	1307.52	0.317922	0.149537	2.12605	0.0334994	0.436166037427298	CPLANE1	65250	ciliogenesis and planar polarity effector complex subunit 1
ENSG00000172409	34.4206	-0.604791	0.284477	-2.12598	0.0335051	0.436166037427298	CLP1	10978	cleavage factor polyribonucleotide kinase subunit 1
ENSG00000204713	352.458	-0.302214	0.142176	-2.12563	0.033534	0.436166037427298	TRIM27	5987	tripartite motif containing 27
ENSG00000231607	106.134	0.593239	0.279089	2.12563	0.0335344	0.436166037427298	DLEU2	8847	deleted in lymphocytic leukemia 2
ENSG00000140798	32.37	0.960023	0.451709	2.12531	0.0335607	0.436166037427298	ABCC12	94160	ATP binding cassette subfamily C member 12
ENSG00000162692	25.2757	-1.96347	0.92388	-2.12524	0.0335663	0.436166037427298	VCAM1	7412	vascular cell adhesion molecule 1
ENSG00000224837	7.54287	2.15978	1.01626	2.12522	0.0335681	0.436166037427298	NA	NA	NA
ENSG00000126814	171.69	-0.351382	0.165355	-2.12502	0.0335851	0.436166037427298	TRMT5	57570	tRNA methyltransferase 5
ENSG00000130382	1168.5	0.409015	0.192558	2.12411	0.0336611	0.43650751831982	MLLT1	4298	MLLT1 super elongation complex subunit
ENSG00000225648	139.82	-0.496495	0.233757	-2.12398	0.0336717	0.43650751831982	NA	NA	NA
ENSG00000204177	110.447	0.683221	0.321687	2.12387	0.033681	0.43650751831982	NA	NA	NA
ENSG00000157014	169.458	-0.345847	0.162863	-2.12355	0.0337081	0.436558656153428	TATDN2	9797	TatD DNase domain containing 2
ENSG00000146858	22.6907	-0.686007	0.323096	-2.12323	0.0337349	0.436605030670693	ZC3HAV1L	92092	zinc finger CCCH-type containing, antiviral 1 like
ENSG00000227960	4.32321	1.77	0.834041	2.1222	0.0338209	NA	NA	NA	NA
ENSG00000129450	26.764	-1.40202	0.661119	-2.12067	0.0339492	0.437602354121784	SIGLEC9	27180	sialic acid binding Ig like lectin 9
ENSG00000158683	58.3031	0.668384	0.315259	2.12011	0.0339966	0.437602354121784	PKD1L1	168507	polycystin 1 like 1, transient receptor potential channel interacting
ENSG00000142330	215.921	0.405747	0.191395	2.11995	0.0340106	0.437602354121784	CAPN10	11132	calpain 10
ENSG00000237505	30.8895	0.642457	0.303096	2.11965	0.0340359	0.437602354121784	PKN2-AS1	101927891	PKN2 antisense RNA 1
ENSG00000273245	16.1483	0.888254	0.419059	2.11964	0.0340366	0.437602354121784	NA	NA	NA
ENSG00000106537	659.385	-0.593772	0.280225	-2.11891	0.0340981	0.437602354121784	TSPAN13	27075	tetraspanin 13
ENSG00000198668	22962.6	-0.393679	0.185797	-2.11887	0.0341015	0.437602354121784	CALM1	801	calmodulin 1
ENSG00000241213	76.2375	0.825813	0.389802	2.11854	0.0341292	0.437602354121784	LINC02024	105374057	long intergenic non-protein coding RNA 2024
ENSG00000103245	250.944	0.359762	0.169817	2.11853	0.0341303	0.437602354121784	CIAO3	64428	cytosolic iron-sulfur assembly component 3
ENSG00000161692	104.602	0.767054	0.362091	2.11841	0.0341408	0.437602354121784	DBF4B	80174	DBF4 zinc finger B
ENSG00000182154	372.442	0.469709	0.221801	2.1177	0.0342005	0.437602354121784	MRPL41	64975	mitochondrial ribosomal protein L41
ENSG00000114021	201.346	0.418613	0.197704	2.11738	0.034228	0.437602354121784	NIT2	56954	nitrilase family member 2
ENSG00000163794	25.8791	0.805438	0.380405	2.11731	0.0342331	0.437602354121784	UCN	7349	urocortin
ENSG00000142192	10871.6	-0.319206	0.150785	-2.11696	0.0342632	0.437602354121784	APP	351	amyloid beta precursor protein
ENSG00000108733	102.885	-0.452645	0.213974	-2.11542	0.0343941	0.437602354121784	PEX12	5193	peroxisomal biogenesis factor 12
ENSG00000101194	16.0267	-1.16758	0.551943	-2.1154	0.0343961	0.437602354121784	SLC17A9	63910	solute carrier family 17 member 9
ENSG00000256995	19.2438	0.741052	0.350349	2.11518	0.0344142	0.437602354121784	NA	NA	NA
ENSG00000151366	227.223	-0.531675	0.251394	-2.11491	0.0344377	0.437602354121784	NDUFC2	4718	NADH:ubiquinone oxidoreductase subunit C2
ENSG00000163947	772.307	-0.372705	0.176234	-2.11483	0.0344442	0.437602354121784	ARHGEF3	50650	Rho guanine nucleotide exchange factor 3
ENSG00000174227	341.955	0.387089	0.183054	2.11461	0.0344629	0.437602354121784	PIGG	54872	phosphatidylinositol glycan anchor biosynthesis class G
ENSG00000138964	61.1557	-0.824922	0.390114	-2.11457	0.0344666	0.437602354121784	PARVG	64098	parvin gamma
ENSG00000138400	33.7433	0.753937	0.356608	2.11419	0.0344992	0.437602354121784	MDH1B	130752	malate dehydrogenase 1B
ENSG00000130775	90.4293	-0.683752	0.323435	-2.11403	0.0345126	0.437602354121784	THEMIS2	9473	thymocyte selection associated family member 2
ENSG00000120265	1237.51	-0.534249	0.252778	-2.11351	0.0345567	0.437602354121784	PCMT1	5110	protein-L-isoaspartate (D-aspartate) O-methyltransferase
ENSG00000084090	1450.38	-0.323766	0.153203	-2.11332	0.0345737	0.437602354121784	STARD7	56910	StAR related lipid transfer domain containing 7
ENSG00000130414	1069.18	0.240753	0.113923	2.11331	0.0345747	0.437602354121784	NDUFA10	4705	NADH:ubiquinone oxidoreductase subunit A10
ENSG00000152969	27.1815	0.783243	0.37063	2.11327	0.0345775	0.437602354121784	JAKMIP1	152789	janus kinase and microtubule interacting protein 1
ENSG00000197746	9220.25	-0.303798	0.143772	-2.11305	0.0345966	0.437602354121784	PSAP	5660	prosaposin
ENSG00000152315	14.2553	-1.13152	0.535619	-2.11255	0.0346391	0.437602354121784	KCNK13	56659	potassium two pore domain channel subfamily K member 13
ENSG00000267065	8.9625	1.7119	0.810387	2.11245	0.034648	0.437602354121784	LINC02080	101928514	long intergenic non-protein coding RNA 2080
ENSG00000223694	14.8815	1.08872	0.515519	2.11189	0.034696	0.437602354121784	ADH5P3	100131810	ADH5 pseudogene 3
ENSG00000159214	78.9284	0.507762	0.240438	2.11182	0.0347019	0.437602354121784	CCDC24	149473	coiled-coil domain containing 24
ENSG00000018236	4777.35	-0.352833	0.16708	-2.11177	0.0347063	0.437602354121784	CNTN1	1272	contactin 1
ENSG00000279302	33.5242	0.871826	0.412869	2.11163	0.0347185	0.437602354121784	NA	NA	NA
ENSG00000232503	9.79981	1.26372	0.598519	2.11142	0.0347367	0.437602354121784	NA	NA	NA
ENSG00000157005	42.6718	-1.53602	0.727511	-2.11133	0.0347436	0.437602354121784	SST	6750	somatostatin
ENSG00000281100	15.9571	0.902142	0.427286	2.11133	0.0347439	0.437602354121784	NA	NA	NA
ENSG00000140830	106.064	-0.481403	0.228046	-2.11099	0.0347728	0.437602354121784	TXNL4B	54957	thioredoxin like 4B
ENSG00000278259	160.816	0.494841	0.234427	2.11085	0.0347851	0.437602354121784	MYO19	80179	myosin XIX
ENSG00000161955	47.4697	0.73005	0.34591	2.11052	0.0348137	0.437602354121784	TNFSF13	8741	TNF superfamily member 13
ENSG00000198157	71.9808	0.691923	0.327949	2.10985	0.0348711	0.437602354121784	HMGN5	79366	high mobility group nucleosome binding domain 5
ENSG00000152214	85.1407	-0.593128	0.281134	-2.10977	0.0348785	0.437602354121784	RIT2	6014	Ras like without CAAX 2
ENSG00000113269	1892.72	-0.25915	0.122841	-2.10963	0.0348904	0.437602354121784	RNF130	55819	ring finger protein 130
ENSG00000168675	1056.98	0.245472	0.11638	2.10923	0.0349246	0.437602354121784	LDLRAD4	753	low density lipoprotein receptor class A domain containing 4
ENSG00000279330	10.1575	1.18173	0.560486	2.1084	0.0349967	0.437602354121784	NA	NA	NA
ENSG00000108861	1400.03	-0.320408	0.151997	-2.10799	0.0350322	0.437602354121784	DUSP3	1845	dual specificity phosphatase 3
ENSG00000197536	94.996	0.878851	0.416924	2.10794	0.0350359	0.437602354121784	NA	NA	NA
ENSG00000273312	15.8232	-0.958264	0.454656	-2.10767	0.0350598	0.437602354121784	NA	NA	NA
ENSG00000186480	479.333	-0.40636	0.192803	-2.10764	0.0350621	0.437602354121784	INSIG1	3638	insulin induced gene 1
ENSG00000162878	144.162	0.496209	0.235478	2.10724	0.0350964	0.437602354121784	PKDCC	91461	protein kinase domain containing, cytoplasmic
ENSG00000102580	555.118	-0.343956	0.163253	-2.10689	0.0351273	0.437602354121784	DNAJC3	5611	DnaJ heat shock protein family (Hsp40) member C3
ENSG00000173825	18.9403	-1.03926	0.493329	-2.10663	0.0351497	0.437602354121784	TIGD3	220359	tigger transposable element derived 3
ENSG00000286551	12.405	-1.27101	0.603421	-2.10635	0.0351742	0.437602354121784	NA	NA	NA
ENSG00000089818	732.745	-0.503761	0.239182	-2.10618	0.0351886	0.437602354121784	NECAP1	25977	NECAP endocytosis associated 1
ENSG00000147224	258.309	-0.51183	0.243041	-2.10594	0.0352094	0.437602354121784	PRPS1	5631	phosphoribosyl pyrophosphate synthetase 1
ENSG00000155903	433.301	0.459631	0.218303	2.10547	0.0352504	0.437602354121784	RASA2	5922	RAS p21 protein activator 2
ENSG00000131469	420.969	0.58541	0.278101	2.10503	0.035289	0.437602354121784	RPL27	6155	ribosomal protein L27
ENSG00000225778	4.09704	-1.4994	0.712452	-2.10457	0.035329	NA	PROSER2-AS1	219731	PROSER2 antisense RNA 1
ENSG00000124788	2677.89	0.253056	0.120245	2.10451	0.0353338	0.437602354121784	ATXN1	6310	ataxin 1
ENSG00000175764	332.995	0.315075	0.149726	2.10434	0.0353491	0.437602354121784	TTLL11	158135	tubulin tyrosine ligase like 11
ENSG00000180096	13.2613	0.992386	0.471631	2.10416	0.0353648	0.437602354121784	SEPTIN1	1731	septin 1
ENSG00000250329	12.6197	0.989013	0.47004	2.1041	0.0353695	0.437602354121784	NA	NA	NA
ENSG00000184922	288.055	0.390441	0.185583	2.10386	0.0353902	0.437602354121784	FMNL1	752	formin like 1
ENSG00000111144	286.239	-0.294671	0.140066	-2.10381	0.0353954	0.437602354121784	LTA4H	4048	leukotriene A4 hydrolase
ENSG00000204370	165.739	-0.438343	0.208428	-2.1031	0.0354573	0.437602354121784	SDHD	6392	succinate dehydrogenase complex subunit D
ENSG00000078403	439.433	0.375624	0.178612	2.10302	0.0354641	0.437602354121784	MLLT10	8028	MLLT10 histone lysine methyltransferase DOT1L cofactor
ENSG00000240809	41.4323	0.970585	0.461525	2.10299	0.0354663	0.437602354121784	CAP1P1	401076	CAP1 pseudogene 1
ENSG00000110841	1260.77	0.271134	0.128929	2.10297	0.0354681	0.437602354121784	PPFIBP1	8496	PPFIA binding protein 1
ENSG00000224848	49.9183	0.710191	0.33779	2.10246	0.0355127	0.437602354121784	NA	NA	NA
ENSG00000152503	355.521	-0.486714	0.231512	-2.10232	0.0355251	0.437602354121784	TRIM36	55521	tripartite motif containing 36
ENSG00000153989	433.243	-0.45399	0.215963	-2.10216	0.0355388	0.437602354121784	NUS1	116150	NUS1 dehydrodolichyl diphosphate synthase subunit
ENSG00000267361	16.992	0.819684	0.389934	2.10211	0.0355438	0.437602354121784	SEC24AP1	100421166	SEC24 homolog A pseudogene 1
ENSG00000091542	1227.92	-0.278765	0.13263	-2.10183	0.0355685	0.437602354121784	ALKBH5	54890	alkB homolog 5, RNA demethylase
ENSG00000169032	1268.42	-0.493403	0.234754	-2.10178	0.0355723	0.437602354121784	MAP2K1	5604	mitogen-activated protein kinase kinase 1
ENSG00000122477	41.3195	0.561391	0.267103	2.10178	0.0355729	0.437602354121784	LRRC39	127495	leucine rich repeat containing 39
ENSG00000183783	116.775	-0.508643	0.242062	-2.10129	0.0356153	0.437602354121784	KCTD8	386617	potassium channel tetramerization domain containing 8
ENSG00000263485	6.07652	1.35829	0.646413	2.10128	0.0356165	NA	NA	NA	NA
ENSG00000135094	56.4102	0.948039	0.451205	2.10113	0.0356297	0.437602354121784	SDS	10993	serine dehydratase
ENSG00000286854	18.0129	0.856094	0.407487	2.10091	0.0356486	0.437602354121784	NA	NA	NA
ENSG00000283709	113.301	0.931295	0.443399	2.10035	0.0356978	0.437602354121784	NA	NA	NA
ENSG00000150656	618.608	-0.632126	0.30097	-2.1003	0.0357027	0.437602354121784	CNDP1	84735	carnosine dipeptidase 1
ENSG00000188021	1065.67	-0.238145	0.113403	-2.09999	0.0357296	0.437602354121784	UBQLN2	29978	ubiquilin 2
ENSG00000230986	6.73183	1.17964	0.56176	2.09991	0.035737	0.437602354121784	DDX3P2	100874489	DEAD-box helicase 3 pseudogene 2
ENSG00000162616	670.748	-0.640294	0.304956	-2.09963	0.0357618	0.437602354121784	DNAJB4	11080	DnaJ heat shock protein family (Hsp40) member B4
ENSG00000101222	38.9024	0.691554	0.329381	2.09955	0.0357681	0.437602354121784	SPEF1	25876	sperm flagellar 1
ENSG00000263142	51.3261	0.752415	0.358417	2.09928	0.0357925	0.437602354121784	LRRC37A17P	644397	leucine rich repeat containing 37 member A17, pseudogene
ENSG00000132603	77.2524	-0.436305	0.207841	-2.09923	0.0357967	0.437602354121784	NIP7	51388	nucleolar pre-rRNA processing protein NIP7
ENSG00000047662	58.3068	0.687471	0.327608	2.09846	0.0358648	0.437602354121784	FAM184B	27146	family with sequence similarity 184 member B
ENSG00000179195	966.386	-0.30388	0.144847	-2.09794	0.0359101	0.437602354121784	ZNF664	144348	zinc finger protein 664
ENSG00000117481	195.719	-0.263335	0.12553	-2.09779	0.0359235	0.437602354121784	NSUN4	387338	NOP2/Sun RNA methyltransferase 4
ENSG00000133619	234.932	0.444356	0.211828	2.09772	0.0359295	0.437602354121784	KRBA1	84626	KRAB-A domain containing 1
ENSG00000010017	897.125	-0.356002	0.169711	-2.0977	0.0359318	0.437602354121784	RANBP9	10048	RAN binding protein 9
ENSG00000103710	104.753	-0.796857	0.3799	-2.09754	0.0359455	0.437602354121784	RASL12	51285	RAS like family 12
ENSG00000135842	78.2202	-0.957748	0.45672	-2.09701	0.0359925	0.437602354121784	NIBAN1	116496	niban apoptosis regulator 1
ENSG00000166833	1018.41	0.441519	0.210601	2.09647	0.0360404	0.437602354121784	NAV2	89797	neuron navigator 2
ENSG00000287875	2.95391	1.64811	0.786207	2.09628	0.0360578	NA	NA	NA	NA
ENSG00000198589	885.995	0.332524	0.158671	2.09568	0.0361102	0.437602354121784	LRBA	987	LPS responsive beige-like anchor protein
ENSG00000131495	130.195	0.536626	0.256084	2.0955	0.0361262	0.437602354121784	NDUFA2	4695	NADH:ubiquinone oxidoreductase subunit A2
ENSG00000099958	18.2937	-1.21467	0.579733	-2.09522	0.0361518	0.437602354121784	DERL3	91319	derlin 3
ENSG00000140983	311.136	0.513787	0.245247	2.09498	0.0361731	0.437602354121784	RHOT2	89941	ras homolog family member T2
ENSG00000132466	2232.24	-0.228906	0.109277	-2.09474	0.0361945	0.437602354121784	ANKRD17	26057	ankyrin repeat domain 17
ENSG00000162413	870.617	-0.437268	0.20875	-2.0947	0.0361977	0.437602354121784	KLHL21	9903	kelch like family member 21
ENSG00000217767	3.67038	1.32158	0.630925	2.09467	0.0362004	NA	NDUFAB1P1	107075303	NADH:ubiquinone oxidoreductase subunit AB1 pseudogene 1
ENSG00000224243	80.7874	0.42299	0.201956	2.09447	0.0362179	0.437602354121784	SOX1-OT	100505996	SOX1 overlapping transcript
ENSG00000132824	1871.78	-0.324075	0.154732	-2.09443	0.0362215	0.437602354121784	SERINC3	10955	serine incorporator 3
ENSG00000261008	14.0928	0.873574	0.417208	2.09386	0.0362724	0.437602354121784	LINC01572	101927957	long intergenic non-protein coding RNA 1572
ENSG00000280432	31.5894	0.898934	0.429327	2.09382	0.0362757	0.437602354121784	NA	NA	NA
ENSG00000254838	59.0132	0.625547	0.298766	2.09377	0.0362807	0.437602354121784	GVINP1	387751	GTPase, very large interferon inducible pseudogene 1
ENSG00000274008	2.51239	-2.05348	0.980949	-2.09336	0.0363173	NA	NA	NA	NA
ENSG00000124789	611.039	-0.196831	0.0940348	-2.09317	0.0363342	0.437602354121784	NUP153	9972	nucleoporin 153
ENSG00000177822	9.7075	-1.09047	0.520978	-2.09312	0.0363388	0.437602354121784	NA	NA	NA
ENSG00000157388	656.048	0.432421	0.206611	2.09292	0.0363562	0.437602354121784	CACNA1D	776	calcium voltage-gated channel subunit alpha1 D
ENSG00000003056	353.713	-0.316338	0.151154	-2.09281	0.0363657	0.437602354121784	M6PR	4074	mannose-6-phosphate receptor, cation dependent
ENSG00000112679	407.567	-0.273532	0.130701	-2.09281	0.0363657	0.437602354121784	DUSP22	56940	dual specificity phosphatase 22
ENSG00000196470	209.454	-0.408725	0.195304	-2.09277	0.03637	0.437602354121784	SIAH1	6477	siah E3 ubiquitin protein ligase 1
ENSG00000166946	340.584	-0.419889	0.200685	-2.09228	0.0364131	0.437840956747618	CCNDBP1	23582	cyclin D1 binding protein 1
ENSG00000224003	37.5713	0.853937	0.408224	2.09184	0.0364532	0.438005120523555	NA	NA	NA
ENSG00000286689	7.70785	1.34024	0.64091	2.09116	0.036514	0.438005120523555	NA	NA	NA
ENSG00000126756	84.4723	-0.598746	0.286388	-2.09068	0.0365566	0.438005120523555	UXT	8409	ubiquitously expressed prefoldin like chaperone
ENSG00000286787	14.7282	0.918453	0.439333	2.09056	0.0365671	0.438005120523555	NA	NA	NA
ENSG00000126953	70.4039	-0.465801	0.222833	-2.09036	0.0365856	0.438005120523555	TIMM8A	1678	translocase of inner mitochondrial membrane 8A
ENSG00000234187	11.4169	1.03418	0.494843	2.08991	0.0366262	0.438005120523555	AIMP1P1	170547	aminoacyl tRNA synthetase complex interacting multifunctional protein 1 pseudogene 1
ENSG00000150477	197.185	0.39605	0.189541	2.08953	0.0366603	0.438005120523555	KIAA1328	57536	KIAA1328
ENSG00000198019	25.4978	-1.46486	0.701204	-2.08906	0.0367019	0.438005120523555	NA	NA	NA
ENSG00000128159	673.084	0.470651	0.225296	2.08904	0.0367043	0.438005120523555	TUBGCP6	85378	tubulin gamma complex associated protein 6
ENSG00000108691	36.628	-2.29819	1.10014	-2.089	0.0367075	0.438005120523555	CCL2	6347	C-C motif chemokine ligand 2
ENSG00000100403	2269.17	0.269913	0.12921	2.08894	0.0367128	0.438005120523555	ZC3H7B	23264	zinc finger CCCH-type containing 7B
ENSG00000197982	294.576	0.421201	0.201646	2.08882	0.0367239	0.438005120523555	C1orf122	127687	chromosome 1 open reading frame 122
ENSG00000231738	7.88012	-1.08057	0.517334	-2.08873	0.036732	0.438005120523555	TSPAN19	144448	tetraspanin 19
ENSG00000233297	8.93517	-1.22833	0.588201	-2.08828	0.0367729	0.438005120523555	NA	NA	NA
ENSG00000183665	134.655	-0.379321	0.181654	-2.08815	0.0367843	0.438005120523555	TRMT12	55039	tRNA methyltransferase 12 homolog
ENSG00000237321	20.8537	1.13099	0.541665	2.08799	0.0367991	0.438005120523555	NA	NA	NA
ENSG00000267088	5.03036	1.36126	0.652119	2.08744	0.0368485	NA	NA	NA	NA
ENSG00000101856	859.684	-0.462729	0.221679	-2.08738	0.0368538	0.438018141417848	PGRMC1	10857	progesterone receptor membrane component 1
ENSG00000139155	346.607	0.592073	0.283652	2.08732	0.0368591	0.438018141417848	SLCO1C1	53919	solute carrier organic anion transporter family member 1C1
ENSG00000172986	65.4365	-0.709951	0.340145	-2.0872	0.0368701	0.438018141417848	GXYLT2	727936	glucoside xylosyltransferase 2
ENSG00000235437	281.172	0.419369	0.201005	2.08636	0.036946	0.438537362992115	LINC01278	92249	long intergenic non-protein coding RNA 1278
ENSG00000234709	6.22898	1.46735	0.703371	2.08617	0.0369631	NA	NA	NA	NA
ENSG00000151726	468.232	-0.472541	0.226527	-2.08603	0.0369759	0.438537362992115	ACSL1	2180	acyl-CoA synthetase long chain family member 1
ENSG00000022267	1304.65	-0.270212	0.12954	-2.08594	0.0369837	0.438537362992115	FHL1	2273	four and a half LIM domains 1
ENSG00000227733	57.3704	0.785331	0.37654	2.08565	0.0370099	0.438572077561146	LOC101927468	101927468	uncharacterized LOC101927468
ENSG00000165943	1645.33	-0.497439	0.238688	-2.08406	0.037155	0.440014449316046	MOAP1	64112	modulator of apoptosis 1
ENSG00000185864	150.384	0.760411	0.365087	2.08282	0.0372674	0.440954748906821	NPIPB4	440345	nuclear pore complex interacting protein family member B4
ENSG00000073670	668.954	0.355996	0.170933	2.08267	0.0372813	0.440954748906821	ADAM11	4185	ADAM metallopeptidase domain 11
ENSG00000166923	167.533	-0.639554	0.307122	-2.08241	0.037305	0.440958489453465	GREM1	26585	gremlin 1, DAN family BMP antagonist
ENSG00000268089	47.5147	-0.94076	0.451964	-2.0815	0.0373885	0.441668230908614	GABRQ	55879	gamma-aminobutyric acid type A receptor subunit theta
ENSG00000243516	3.95118	1.42114	0.682774	2.08143	0.0373947	NA	RPL12P40	646898	ribosomal protein L12 pseudogene 40
ENSG00000235920	10.2236	1.21104	0.581939	2.08104	0.03743	0.441880774762275	THRAP3P3	100421595	THRAP3 pseudogene 3
ENSG00000144040	1485.51	0.425608	0.204557	2.08064	0.037467	0.442040591640188	SFXN5	94097	sideroflexin 5
ENSG00000108679	350.139	0.734852	0.353244	2.0803	0.0374984	0.442132844552766	LGALS3BP	3959	galectin 3 binding protein
ENSG00000235554	3.21363	1.4769	0.710025	2.08007	0.037519	NA	NA	NA	NA
ENSG00000219607	62.7415	0.742699	0.357067	2.08	0.0375256	0.442177512732033	PPP1R3G	648791	protein phosphatase 1 regulatory subunit 3G
ENSG00000237861	5.72051	1.6867	0.811152	2.07939	0.0375814	NA	NA	NA	NA
ENSG00000225106	2.81822	-1.82907	0.879975	-2.07854	0.0376594	NA	NA	NA	NA
ENSG00000247271	33.3663	0.56014	0.269533	2.07818	0.0376924	0.44357358340249	ZBED5-AS1	729013	ZBED5 antisense RNA 1
ENSG00000134897	189.414	0.308014	0.148214	2.07817	0.0376939	0.44357358340249	BIVM	54841	basic, immunoglobulin-like variable motif containing
ENSG00000003147	414.678	0.491792	0.236686	2.07782	0.0377256	0.44357358340249	ICA1	3382	islet cell autoantigen 1
ENSG00000122515	1190.12	0.328717	0.158213	2.07768	0.0377384	0.44357358340249	ZMIZ2	83637	zinc finger MIZ-type containing 2
ENSG00000170027	8180.23	-0.401388	0.193247	-2.07707	0.0377953	0.443964780939026	YWHAG	7532	tyrosine 3-monooxygenase/tryptophan 5-monooxygenase activation protein gamma
ENSG00000080845	1233.25	0.375695	0.180905	2.07675	0.0378243	0.444028347463076	DLGAP4	22839	DLG associated protein 4
ENSG00000137310	24.3768	-0.954187	0.459591	-2.07617	0.0378786	0.444098095207859	TCF19	6941	transcription factor 19
ENSG00000036257	922.586	-0.344035	0.165714	-2.07608	0.037887	0.444098095207859	CUL3	8452	cullin 3
ENSG00000132109	39.4232	1.015	0.48894	2.07592	0.037901	0.444098095207859	TRIM21	6737	tripartite motif containing 21
ENSG00000180611	99.2823	-0.729816	0.351628	-2.07553	0.0379371	0.444244244550347	MB21D2	151963	Mab-21 domain containing 2
ENSG00000173511	396.323	0.403772	0.194564	2.07527	0.0379616	0.444252234558239	VEGFB	7423	vascular endothelial growth factor B
ENSG00000173272	221.816	0.415074	0.200057	2.07478	0.0380071	0.444252234558239	MZT2A	653784	mitotic spindle organizing protein 2A
ENSG00000186469	922.022	-0.555624	0.267802	-2.07476	0.0380086	0.444252234558239	GNG2	54331	G protein subunit gamma 2
ENSG00000274444	3.45106	1.48821	0.717322	2.07467	0.038017	NA	NA	NA	NA
ENSG00000237919	4.19581	1.53295	0.738949	2.0745	0.0380325	NA	NA	NA	NA
ENSG00000112164	10.6518	-1.34109	0.646663	-2.07386	0.0380926	0.444957143085106	GLP1R	2740	glucagon like peptide 1 receptor
ENSG00000270681	8.09488	-1.5206	0.733356	-2.07348	0.0381276	0.445089645218275	NA	NA	NA
ENSG00000182372	332.925	-0.376709	0.181772	-2.07243	0.0382256	0.445608797975924	CLN8	2055	CLN8 transmembrane ER and ERGIC protein
ENSG00000164669	58.8134	0.61892	0.298665	2.07229	0.0382386	0.445608797975924	NA	NA	NA
ENSG00000100836	170.983	0.4585	0.22126	2.07222	0.0382445	0.445608797975924	PABPN1	8106	poly(A) binding protein nuclear 1
ENSG00000125520	107.78	0.641656	0.309681	2.07199	0.0382668	0.445608797975924	SLC2A4RG	56731	SLC2A4 regulator
ENSG00000102225	841.837	0.311916	0.150569	2.07158	0.0383045	0.445772549044307	CDK16	5127	cyclin dependent kinase 16
ENSG00000135625	24.7197	1.14723	0.553994	2.07083	0.0383744	0.446071810768713	EGR4	1961	early growth response 4
ENSG00000114988	126.98	-0.651646	0.314683	-2.0708	0.0383776	0.446071810768713	LMAN2L	81562	lectin, mannose binding 2 like
ENSG00000278864	136.421	0.590589	0.285403	2.06932	0.0385164	0.447227931512461	NA	NA	NA
ENSG00000167733	182.559	0.46985	0.227077	2.06912	0.038535	0.447227931512461	HSD11B1L	374875	hydroxysteroid 11-beta dehydrogenase 1 like
ENSG00000174672	985.549	0.361394	0.174738	2.06821	0.0386204	0.447227931512461	BRSK2	9024	BR serine/threonine kinase 2
ENSG00000253357	12.0659	1.06561	0.515266	2.06809	0.0386319	0.447227931512461	NA	NA	NA
ENSG00000235008	26.4016	1.06346	0.514287	2.06783	0.0386562	0.447227931512461	NA	NA	NA
ENSG00000286163	109.308	0.698146	0.337647	2.06768	0.03867	0.447227931512461	NA	NA	NA
ENSG00000251767	3.97615	1.62288	0.78492	2.06757	0.0386803	NA	RNU7-8P	100147756	RNA, U7 small nuclear 8 pseudogene
ENSG00000215018	48.3852	0.736383	0.356186	2.06741	0.0386952	0.447227931512461	COL28A1	340267	collagen type XXVIII alpha 1 chain
ENSG00000117598	190.494	-0.424994	0.205584	-2.06726	0.0387101	0.447227931512461	PLPPR5	163404	phospholipid phosphatase related 5
ENSG00000127472	24.1623	1.00234	0.484951	2.06689	0.0387444	0.447227931512461	PLA2G5	5322	phospholipase A2 group V
ENSG00000189241	4108.9	-0.409172	0.197971	-2.06683	0.0387505	0.447227931512461	TSPYL1	7259	TSPY like 1
ENSG00000089048	278.752	0.374774	0.181388	2.06615	0.0388144	0.447227931512461	ESF1	51575	ESF1 nucleolar pre-rRNA processing protein homolog
ENSG00000100239	893.45	0.273699	0.13248	2.06596	0.038832	0.447227931512461	PPP6R2	9701	protein phosphatase 6 regulatory subunit 2
ENSG00000057757	733.54	-0.461116	0.223218	-2.06577	0.0388506	0.447227931512461	PITHD1	57095	PITH domain containing 1
ENSG00000169507	123.674	0.784085	0.379564	2.06575	0.038852	0.447227931512461	SLC38A11	151258	solute carrier family 38 member 11
ENSG00000171314	1362.22	-0.450744	0.218227	-2.06548	0.0388775	0.447227931512461	PGAM1	5223	phosphoglycerate mutase 1
ENSG00000115234	639.748	-0.387365	0.187544	-2.06546	0.0388796	0.447227931512461	SNX17	9784	sorting nexin 17
ENSG00000112159	2016.65	0.304248	0.147304	2.06544	0.0388811	0.447227931512461	MDN1	23195	midasin AAA ATPase 1
ENSG00000158113	41.1852	0.544793	0.263825	2.06498	0.0389252	0.447377437560346	LRRC43	254050	leucine rich repeat containing 43
ENSG00000142583	166.211	-1.03092	0.499285	-2.0648	0.0389417	0.447377437560346	SLC2A5	6518	solute carrier family 2 member 5
ENSG00000185504	151.533	0.484047	0.23447	2.06443	0.0389773	0.447513560370713	FAAP100	80233	FA core complex associated protein 100
ENSG00000214456	85.3695	0.598898	0.290157	2.06405	0.039013	0.447650478348738	PLIN5	440503	perilipin 5
ENSG00000160460	1351.75	0.359917	0.174416	2.06356	0.0390597	0.447913493523774	SPTBN4	57731	spectrin beta, non-erythrocytic 4
ENSG00000185404	22.7465	0.858107	0.415917	2.06317	0.0390965	0.448062623809748	SP140L	93349	SP140 nuclear body protein like
ENSG00000205765	474.558	-0.346522	0.167984	-2.06283	0.039129	0.448161726306476	RIMOC1	285636	RAB7A interacting MON1-CCZ1 complex subunit 1
ENSG00000125648	1990.4	0.357566	0.173423	2.06181	0.0392254	0.448992410818677	SLC25A23	79085	solute carrier family 25 member 23
ENSG00000124201	636.517	0.541144	0.262557	2.06105	0.039298	0.449550273236273	ZNFX1	57169	zinc finger NFX1-type containing 1
ENSG00000187994	55.7243	0.574706	0.278895	2.06065	0.039336	0.449668894265097	RINL	126432	Ras and Rab interactor like
ENSG00000112667	69.0268	0.542893	0.263505	2.06028	0.0393722	0.449668894265097	DNPH1	10591	2'-deoxynucleoside 5'-phosphate N-hydrolase 1
ENSG00000205592	6.06804	1.85784	0.90176	2.06024	0.0393757	NA	MUC19	283463	mucin 19, oligomeric
ENSG00000176182	203.705	0.459548	0.223061	2.06019	0.0393801	0.449668894265097	MYPOP	339344	Myb related transcription factor, partner of profilin
ENSG00000197050	157.17	-0.583529	0.283293	-2.05981	0.0394168	0.449815288737466	ZNF420	147923	zinc finger protein 420
ENSG00000205038	2.68268	-2.25612	1.09557	-2.05931	0.0394648	NA	PKHD1L1	93035	PKHD1 like 1
ENSG00000159200	390.517	-0.351802	0.170867	-2.05892	0.0395016	0.45050978566567	RCAN1	1827	regulator of calcineurin 1
ENSG00000048342	203.662	0.352309	0.171148	2.0585	0.0395422	0.450647583157364	CC2D2A	57545	coiled-coil and C2 domain containing 2A
ENSG00000129667	154.689	-0.796392	0.386941	-2.05818	0.0395731	0.450647583157364	RHBDF2	79651	rhomboid 5 homolog 2
ENSG00000204428	18.2271	0.807712	0.392498	2.05788	0.0396021	0.450647583157364	LY6G5C	80741	lymphocyte antigen 6 family member G5C
ENSG00000170846	145.043	-0.45732	0.222237	-2.0578	0.0396095	0.450647583157364	LOC93622	93622	Morf4 family associated protein 1 like 1
ENSG00000136448	1357.72	-0.29043	0.141164	-2.0574	0.0396481	0.450814266896049	NMT1	4836	N-myristoyltransferase 1
ENSG00000215717	433.411	-0.358669	0.174361	-2.05704	0.0396822	0.450856328121095	TMEM167B	56900	transmembrane protein 167B
ENSG00000112787	558.373	0.441646	0.214736	2.0567	0.0397154	0.450856328121095	FBRSL1	57666	fibrosin like 1
ENSG00000238741	136.627	0.766955	0.372922	2.05661	0.0397237	0.450856328121095	SCARNA7	677767	small Cajal body-specific RNA 7
ENSG00000254598	21.1707	0.860997	0.418876	2.05549	0.0398314	0.451628426505053	CSNK2A3	283106	casein kinase 2 alpha 3
ENSG00000174177	105.609	0.519612	0.252802	2.05541	0.0398397	0.451628426505053	CTU2	348180	cytosolic thiouridylase subunit 2
ENSG00000053108	378.52	0.437606	0.212967	2.0548	0.0398979	0.452015863759014	FSTL4	23105	follistatin like 4
ENSG00000180376	326.856	0.543071	0.264328	2.05454	0.0399237	0.45203586541982	CCDC66	285331	coiled-coil domain containing 66
ENSG00000143344	1222.68	-0.258123	0.125733	-2.05295	0.0400776	0.453172991683183	RGL1	23179	ral guanine nucleotide dissociation stimulator like 1
ENSG00000099715	202.512	-1.43812	0.700525	-2.05292	0.0400806	0.453172991683183	PCDH11Y	83259	protocadherin 11 Y-linked
ENSG00000233343	3.84019	1.52977	0.745201	2.05283	0.0400887	NA	ATP6V1G1P4	100462843	ATPase H+ transporting V1 subunit G1 pseudogene 4
ENSG00000204977	313.498	-0.419671	0.204443	-2.05275	0.0400963	0.453172991683183	TRIM13	10206	tripartite motif containing 13
ENSG00000257298	9.60898	1.18295	0.57645	2.05212	0.0401578	0.45359553974661	NA	NA	NA
ENSG00000116005	1044.6	-0.340845	0.16613	-2.05167	0.0402013	0.453615163988175	PCYOX1	51449	prenylcysteine oxidase 1
ENSG00000157152	3037.65	-0.423417	0.20639	-2.05154	0.0402148	0.453615163988175	SYN2	6854	synapsin II
ENSG00000215105	354.418	-0.378375	0.18446	-2.05126	0.0402419	0.453615163988175	NA	NA	NA
ENSG00000239521	895.856	0.340713	0.166123	2.05097	0.0402703	0.453615163988175	NA	NA	NA
ENSG00000135605	16.3758	0.837138	0.408199	2.05081	0.0402857	0.453615163988175	TEC	7006	tec protein tyrosine kinase
ENSG00000154743	145.633	0.284066	0.13854	2.05043	0.040323	0.453615163988175	TSEN2	80746	tRNA splicing endonuclease subunit 2
ENSG00000265241	667.584	-0.292657	0.142756	-2.05005	0.0403592	0.453615163988175	RBM8A	9939	RNA binding motif protein 8A
ENSG00000176533	1439.25	0.336292	0.164082	2.04953	0.0404099	0.453615163988175	GNG7	2788	G protein subunit gamma 7
ENSG00000139915	478.544	0.321607	0.156946	2.04915	0.0404471	0.453615163988175	MDGA2	161357	MAM domain containing glycosylphosphatidylinositol anchor 2
ENSG00000112293	213.787	0.400188	0.195357	2.04849	0.0405119	0.453615163988175	GPLD1	2822	glycosylphosphatidylinositol specific phospholipase D1
ENSG00000259924	54.8736	0.883836	0.431485	2.04836	0.0405248	0.453615163988175	NA	NA	NA
ENSG00000132383	467.4	-0.356451	0.174025	-2.04827	0.0405333	0.453615163988175	RPA1	6117	replication protein A1
ENSG00000111912	2016.94	-0.381121	0.186082	-2.04814	0.0405467	0.453615163988175	NCOA7	135112	nuclear receptor coactivator 7
ENSG00000197894	606.211	-0.32636	0.159352	-2.04805	0.0405554	0.453615163988175	ADH5	128	alcohol dehydrogenase 5 (class III), chi polypeptide
ENSG00000081181	86.2675	-0.683622	0.333804	-2.04797	0.0405627	0.453615163988175	ARG2	384	arginase 2
ENSG00000272391	416.217	0.44424	0.216965	2.04752	0.0406072	0.453615163988175	POM121C	100101267	POM121 transmembrane nucleoporin C
ENSG00000263120	11.3522	0.994561	0.485752	2.04747	0.0406122	0.453615163988175	NA	NA	NA
ENSG00000226824	29.8714	1.00017	0.488527	2.04732	0.0406263	0.453615163988175	LOC100996437	100996437	uncharacterized LOC100996437
ENSG00000147434	8.63555	-1.46342	0.714809	-2.04729	0.0406292	0.453615163988175	CHRNA6	8973	cholinergic receptor nicotinic alpha 6 subunit
ENSG00000108424	1775.47	-0.21865	0.106814	-2.04702	0.0406561	0.453615163988175	KPNB1	3837	karyopherin subunit beta 1
ENSG00000287272	4.24451	-1.55122	0.757806	-2.04699	0.040659	NA	NA	NA	NA
ENSG00000226711	244.532	0.475763	0.232429	2.04692	0.0406658	0.453615163988175	FAM66C	440078	family with sequence similarity 66 member C
ENSG00000170469	21.0884	0.645459	0.31541	2.04641	0.0407157	0.453621406641707	SPATA24	202051	spermatogenesis associated 24
ENSG00000213305	12.1053	0.959962	0.469162	2.04612	0.0407447	0.453621406641707	HNRNPCP6	100421794	heterogeneous nuclear ribonucleoprotein C pseudogene 6
ENSG00000163950	240.749	-0.393194	0.192178	-2.04598	0.0407581	0.453621406641707	SLBP	7884	stem-loop binding protein
ENSG00000184900	580.432	-0.470452	0.229974	-2.04568	0.0407881	0.453621406641707	SUMO3	6612	small ubiquitin like modifier 3
ENSG00000140548	145.033	0.439619	0.214926	2.04544	0.0408113	0.453621406641707	ZNF710	374655	zinc finger protein 710
ENSG00000185130	12.6875	-1.3044	0.637709	-2.04544	0.0408117	0.453621406641707	H2BC13	8340	H2B clustered histone 13
ENSG00000184792	308.982	0.444157	0.21717	2.0452	0.0408351	0.453621406641707	OSBP2	23762	oxysterol binding protein 2
ENSG00000278989	81.5349	0.493686	0.241433	2.04482	0.0408726	0.453770135507258	NA	NA	NA
ENSG00000052795	1047.86	-0.302862	0.148153	-2.04425	0.0409288	0.454126606540028	FNIP2	57600	folliculin interacting protein 2
ENSG00000160282	48.9805	1.2735	0.623167	2.0436	0.0409932	0.454357580974136	FTCD	10841	formimidoyltransferase cyclodeaminase
ENSG00000187534	4.963	1.68026	0.822353	2.04324	0.0410289	NA	NA	NA	NA
ENSG00000175556	90.2262	-0.587538	0.287581	-2.04303	0.0410493	0.454357580974136	LONRF3	79836	LON peptidase N-terminal domain and ring finger 3
ENSG00000135597	728.764	0.386362	0.189154	2.04258	0.041094	0.454357580974136	REPS1	85021	RALBP1 associated Eps domain containing 1
ENSG00000198720	259.449	0.503558	0.246539	2.04251	0.0411008	0.454357580974136	ANKRD13B	124930	ankyrin repeat domain 13B
ENSG00000207128	10.7144	1.17009	0.572869	2.04251	0.041101	0.454357580974136	RNU6-729P	106481410	RNA, U6 small nuclear 729, pseudogene
ENSG00000197249	98.9283	-1.61838	0.792384	-2.04242	0.0411096	0.454357580974136	SERPINA1	5265	serpin family A member 1
ENSG00000099999	191.549	0.434618	0.21281	2.04228	0.0411237	0.454357580974136	RNF215	200312	ring finger protein 215
ENSG00000234171	61.4182	0.520259	0.254771	2.04206	0.0411452	0.454357580974136	RNASEH1-DT	100506054	RNASEH1 divergent transcript
ENSG00000196295	744.81	0.457388	0.224007	2.04184	0.041167	0.454357580974136	NA	NA	NA
ENSG00000228444	5.92087	1.49131	0.730432	2.04168	0.041183	NA	NA	NA	NA
ENSG00000111249	798.172	0.451159	0.220996	2.04148	0.0412035	0.454417851398345	CUX2	23316	cut like homeobox 2
ENSG00000231160	98.1545	0.419474	0.205509	2.04115	0.0412362	0.454417851398345	NA	NA	NA
ENSG00000185904	98.7119	-0.567691	0.278135	-2.04106	0.0412449	0.454417851398345	LINC00839	84856	long intergenic non-protein coding RNA 839
ENSG00000121769	210.269	-0.515866	0.252808	-2.04054	0.0412963	0.45460890287353	FABP3	2170	fatty acid binding protein 3
ENSG00000072315	165.38	-0.512654	0.251261	-2.04032	0.0413182	0.45460890287353	TRPC5	7224	transient receptor potential cation channel subfamily C member 5
ENSG00000004777	401.051	0.445881	0.218552	2.04016	0.0413347	0.45460890287353	ARHGAP33	115703	Rho GTPase activating protein 33
ENSG00000206418	334.917	-0.401272	0.196753	-2.03947	0.0414028	0.455092303237643	RAB12	201475	RAB12, member RAS oncogene family
ENSG00000159128	314.579	-0.314303	0.154133	-2.03917	0.0414332	0.455160076887004	IFNGR2	3460	interferon gamma receptor 2
ENSG00000147251	166.676	-0.399103	0.195787	-2.03845	0.0415046	0.455678858667018	DOCK11	139818	dedicator of cytokinesis 11
ENSG00000172995	1294.5	0.27255	0.133793	2.0371	0.0416403	0.456789975634868	ARPP21	10777	cAMP regulated phosphoprotein 21
ENSG00000229808	10.4719	1.32138	0.648719	2.0369	0.0416598	0.456789975634868	NA	NA	NA
ENSG00000142089	499.998	1.18093	0.579821	2.03671	0.0416786	0.456789975634868	IFITM3	10410	interferon induced transmembrane protein 3
ENSG00000111863	22.6053	0.995041	0.488754	2.03587	0.0417631	0.456946054775708	ADTRP	84830	androgen dependent TFPI regulating protein
ENSG00000124194	234.125	-0.43516	0.213747	-2.03587	0.0417639	0.456946054775708	GDAP1L1	78997	ganglioside induced differentiation associated protein 1 like 1
ENSG00000152133	279.23	-0.39762	0.195309	-2.03585	0.0417657	0.456946054775708	GPATCH11	253635	G-patch domain containing 11
ENSG00000257954	14.4244	1.27589	0.626813	2.03552	0.0417986	0.457040282550098	NA	NA	NA
ENSG00000135297	217.652	-0.236612	0.116286	-2.03474	0.0418769	0.457629844711155	MTO1	25821	mitochondrial tRNA translation optimization 1
ENSG00000116062	321.76	-0.244644	0.12026	-2.03429	0.0419228	0.457866578265643	MSH6	2956	mutS homolog 6
ENSG00000071242	1271.95	-0.201125	0.098898	-2.03366	0.0419858	0.458273185300196	RPS6KA2	6196	ribosomal protein S6 kinase A2
ENSG00000198155	82.7886	0.433821	0.213355	2.03333	0.0420195	0.458273185300196	NA	NA	NA
ENSG00000038358	393.824	-0.268782	0.132197	-2.03319	0.0420331	0.458273185300196	EDC4	23644	enhancer of mRNA decapping 4
ENSG00000145063	79.8209	0.648596	0.31908	2.03271	0.042082	0.458381513573421	FLJ33534	285150	Putative uncharacterized protein FLJ33534
ENSG00000047932	473.153	-0.361087	0.177647	-2.03261	0.0420918	0.458381513573421	GOPC	57120	golgi associated PDZ and coiled-coil motif containing
ENSG00000239498	22.7238	0.72425	0.356361	2.03235	0.0421184	0.45840644882194	NA	NA	NA
ENSG00000286888	9.69059	0.800584	0.393979	2.03205	0.0421491	0.458474977585231	NA	NA	NA
ENSG00000232334	6.54252	1.00003	0.4922	2.03176	0.042178	0.4585248466359	NA	NA	NA
ENSG00000172197	6.70784	-1.29318	0.636561	-2.03151	0.0422031	0.458532780798799	MBOAT1	154141	membrane bound O-acyltransferase domain containing 1
ENSG00000144231	336.893	-0.286636	0.141128	-2.03104	0.0422506	0.458762634004022	POLR2D	5433	RNA polymerase II subunit D
ENSG00000151838	24.9155	0.691795	0.340648	2.03082	0.0422731	0.458762634004022	CCDC175	729665	coiled-coil domain containing 175
ENSG00000109929	1313.03	-0.394034	0.194113	-2.02992	0.0423645	0.459265625603083	SC5D	6309	sterol-C5-desaturase
ENSG00000075240	503.569	0.320505	0.157893	2.02989	0.0423682	0.459265625603083	GRAMD4	23151	GRAM domain containing 4
ENSG00000104044	73.8521	0.552285	0.272133	2.02946	0.0424111	0.459285328551635	OCA2	4948	OCA2 melanosomal transmembrane protein
ENSG00000236922	60.1262	0.669184	0.329768	2.02926	0.042432	0.459285328551635	NA	NA	NA
ENSG00000198919	1287.62	0.276156	0.136095	2.02915	0.0424433	0.459285328551635	DZIP3	9666	DAZ interacting zinc finger protein 3
ENSG00000257680	59.7475	1.00686	0.496462	2.02807	0.0425528	0.46016544188646	NA	NA	NA
ENSG00000148384	242.951	0.413088	0.203706	2.02787	0.0425735	0.46016544188646	INPP5E	56623	inositol polyphosphate-5-phosphatase E
ENSG00000227486	19.3564	0.901523	0.444637	2.02755	0.0426065	0.460257722742084	NA	NA	NA
ENSG00000151502	903.853	-0.206103	0.101676	-2.02705	0.0426573	0.460422001823854	VPS26B	112936	VPS26 retromer complex component B
ENSG00000103460	46.1698	-0.665822	0.328525	-2.0267	0.0426927	0.460422001823854	TOX3	27324	TOX high mobility group box family member 3
ENSG00000230590	1942.8	0.576364	0.28441	2.02652	0.0427114	0.460422001823854	FTX	100302692	FTX transcript, XIST regulator
ENSG00000205358	9.56827	3.01248	1.48663	2.02638	0.042726	0.460422001823854	MT1H	4496	metallothionein 1H
ENSG00000165168	329.563	-0.956477	0.47213	-2.02588	0.0427774	0.460422001823854	CYBB	1536	cytochrome b-245 beta chain
ENSG00000275212	3.63484	1.46222	0.721926	2.02545	0.0428211	NA	NA	NA	NA
ENSG00000228126	8.42751	0.922038	0.455265	2.02528	0.0428391	0.460422001823854	FALEC	100874054	focally amplified long non-coding RNA in epithelial cancer
ENSG00000213339	180.554	0.44123	0.21787	2.0252	0.0428468	0.460422001823854	QTRT1	81890	queuine tRNA-ribosyltransferase catalytic subunit 1
ENSG00000124613	145.171	0.450376	0.222388	2.02518	0.0428485	0.460422001823854	ZNF391	346157	zinc finger protein 391
ENSG00000175390	705.773	-0.198878	0.0982111	-2.02501	0.0428668	0.460422001823854	EIF3F	8665	eukaryotic translation initiation factor 3 subunit F
ENSG00000260428	12.474	1.05793	0.522486	2.0248	0.0428876	0.460422001823854	SCX	642658	scleraxis bHLH transcription factor
ENSG00000169925	564.695	0.336326	0.166106	2.02477	0.0428908	0.460422001823854	BRD3	8019	bromodomain containing 3
ENSG00000166913	4492.47	-0.392857	0.194109	-2.02391	0.0429798	0.460572520281862	YWHAB	7529	tyrosine 3-monooxygenase/tryptophan 5-monooxygenase activation protein beta
ENSG00000124205	17.7024	0.944264	0.466591	2.02375	0.0429961	0.460572520281862	EDN3	1908	endothelin 3
ENSG00000103740	708.307	0.493726	0.243968	2.02374	0.0429971	0.460572520281862	ACSBG1	23205	acyl-CoA synthetase bubblegum family member 1
ENSG00000239672	82.5801	-0.687498	0.33976	-2.02348	0.0430238	0.460572520281862	NME1	4830	NME/NM23 nucleoside diphosphate kinase 1
ENSG00000201240	3.37057	1.49368	0.738183	2.02346	0.0430261	NA	SNORD114-9	767585	small nucleolar RNA, C/D box 114-9
ENSG00000064726	1026.05	-0.350726	0.173331	-2.02345	0.0430272	0.460572520281862	BTBD1	53339	BTB domain containing 1
ENSG00000136114	113.837	0.544492	0.269148	2.02302	0.0430707	0.460684185963257	THSD1	55901	thrombospondin type 1 domain containing 1
ENSG00000084734	7.65668	1.06357	0.52581	2.02273	0.0431012	0.460684185963257	GCKR	2646	glucokinase regulator
ENSG00000287932	8.86422	1.06581	0.526999	2.02242	0.0431327	0.460684185963257	NA	NA	NA
ENSG00000133318	8362	-0.404718	0.200118	-2.02239	0.0431356	0.460684185963257	RTN3	10313	reticulon 3
ENSG00000284617	6.32584	1.25679	0.621997	2.02056	0.0433249	NA	NA	NA	NA
ENSG00000185818	3134.23	0.286688	0.141892	2.02047	0.0433351	0.462223684501701	NAT8L	339983	N-acetyltransferase 8 like
ENSG00000231170	21.1049	0.94485	0.467671	2.02033	0.0433488	0.462223684501701	NA	NA	NA
ENSG00000073146	20.0851	0.813782	0.402896	2.01983	0.0434006	0.462223684501701	MOV10L1	54456	Mov10 like RISC complex RNA helicase 1
ENSG00000144550	117.974	0.448037	0.221833	2.01971	0.0434139	0.462223684501701	CPNE9	151835	copine family member 9
ENSG00000082641	2491.15	-0.253619	0.125577	-2.01964	0.043421	0.462223684501701	NFE2L1	4779	NFE2 like bZIP transcription factor 1
ENSG00000184811	6.32722	-1.67461	0.829176	-2.01961	0.0434236	NA	TRARG1	286753	trafficking regulator of GLUT4 (SLC2A4) 1
ENSG00000177679	530.969	0.542864	0.268801	2.01958	0.0434271	0.462223684501701	SRRM3	222183	serine/arginine repetitive matrix 3
ENSG00000272686	37.1846	-0.74089	0.366957	-2.01901	0.0434858	0.462444383723247	WASL-DT	116435299	WASL divergent transcript
ENSG00000270111	29.3381	0.684709	0.339149	2.01891	0.043497	0.462444383723247	NA	NA	NA
ENSG00000163171	193.534	-0.371	0.183788	-2.01863	0.0435256	0.46248715483302	CDC42EP3	10602	CDC42 effector protein 3
ENSG00000270948	4.08761	1.87686	0.929827	2.01851	0.0435382	NA	MTDHP1	100418814	metadherin pseudogene 1
ENSG00000258525	6.08012	1.16142	0.575488	2.01814	0.0435766	NA	LOC100506071	100506071	uncharacterized LOC100506071
ENSG00000239763	22.6026	0.923251	0.457511	2.01799	0.0435925	0.462683405876432	NA	NA	NA
ENSG00000283443	7.44635	1.50546	0.746021	2.01798	0.0435932	0.462683405876432	NA	NA	NA
ENSG00000086991	28.7801	0.807274	0.400135	2.01751	0.0436427	0.462947288807457	NOX4	50507	NADPH oxidase 4
ENSG00000259834	175.406	-0.602733	0.299039	-2.01557	0.0438454	0.464683677558325	NA	NA	NA
ENSG00000160310	818.097	-0.288789	0.143298	-2.01531	0.0438724	0.464683677558325	PRMT2	3275	protein arginine methyltransferase 2
ENSG00000147684	415.05	0.464406	0.230463	2.0151	0.0438946	0.464683677558325	NDUFB9	4715	NADH:ubiquinone oxidoreductase subunit B9
ENSG00000198625	777.995	0.313996	0.15583	2.01499	0.0439059	0.464683677558325	MDM4	4194	MDM4 regulator of p53
ENSG00000150337	85.7403	-1.26667	0.628697	-2.01476	0.0439299	0.464683677558325	FCGR1A	2209	Fc gamma receptor Ia
ENSG00000164603	274.428	-0.617217	0.306417	-2.0143	0.0439776	0.464892301978042	BMT2	154743	base methyltransferase of 25S rRNA 2 homolog
ENSG00000229018	5.00938	1.46855	0.729105	2.01419	0.0439898	NA	NA	NA	NA
ENSG00000181019	257.635	-1.01585	0.504395	-2.01399	0.0440105	0.464892301978042	NQO1	1728	NAD(P)H quinone dehydrogenase 1
ENSG00000171943	311.257	-0.308164	0.153083	-2.01305	0.0441097	0.464892301978042	SRGAP2C	653464	SLIT-ROBO Rho GTPase activating protein 2C
ENSG00000072849	145.313	-0.382035	0.189808	-2.01274	0.0441422	0.464892301978042	DERL2	51009	derlin 2
ENSG00000145685	272.072	-0.44163	0.219422	-2.01269	0.0441468	0.464892301978042	LHFPL2	10184	LHFPL tetraspan subfamily member 2
ENSG00000153814	346.202	-0.352239	0.175041	-2.01232	0.0441859	0.464892301978042	JAZF1	221895	JAZF zinc finger 1
ENSG00000104852	894.012	0.520248	0.258539	2.01226	0.0441921	0.464892301978042	SNRNP70	6625	small nuclear ribonucleoprotein U1 subunit 70
ENSG00000154642	204.648	-0.521391	0.259152	-2.01191	0.0442293	0.464892301978042	C21orf91	54149	chromosome 21 open reading frame 91
ENSG00000162517	315.965	-0.384296	0.191019	-2.01182	0.0442392	0.464892301978042	PEF1	553115	penta-EF-hand domain containing 1
ENSG00000155304	873.873	-0.465732	0.231501	-2.01179	0.0442422	0.464892301978042	HSPA13	6782	heat shock protein family A (Hsp70) member 13
ENSG00000260804	474.143	-0.455744	0.226561	-2.01157	0.044265	0.464892301978042	LINC01963	150967	long intergenic non-protein coding RNA 1963
ENSG00000070761	172.746	-0.431596	0.214569	-2.01146	0.044277	0.464892301978042	CFAP20	29105	cilia and flagella associated protein 20
ENSG00000248309	133.017	0.484713	0.240991	2.01133	0.0442905	0.464892301978042	MEF2C-AS1	101929423	MEF2C antisense RNA 1
ENSG00000198663	1221.9	-0.181431	0.0902164	-2.01107	0.0443185	0.464892301978042	C6orf89	221477	chromosome 6 open reading frame 89
ENSG00000168564	169.605	-0.382146	0.190053	-2.01074	0.0443532	0.464892301978042	CDKN2AIP	55602	CDKN2A interacting protein
ENSG00000204390	47.5756	-0.610786	0.303805	-2.01046	0.0443829	0.464892301978042	HSPA1L	3305	heat shock protein family A (Hsp70) member 1 like
ENSG00000127824	1136.52	-0.541656	0.26943	-2.01038	0.0443915	0.464892301978042	TUBA4A	7277	tubulin alpha 4a
ENSG00000177459	9.99138	-0.996838	0.495972	-2.00987	0.0444452	0.464892301978042	ERICH5	203111	glutamate rich 5
ENSG00000162702	340.567	-0.289178	0.143909	-2.00945	0.0444896	0.464892301978042	ZNF281	23528	zinc finger protein 281
ENSG00000150593	327.831	-0.256828	0.127819	-2.00932	0.0445036	0.464892301978042	PDCD4	27250	programmed cell death 4
ENSG00000136935	248.105	0.33031	0.164397	2.00922	0.0445138	0.464892301978042	GOLGA1	2800	golgin A1
ENSG00000165312	145.423	-0.397195	0.197687	-2.00921	0.0445144	0.464892301978042	OTUD1	220213	OTU deubiquitinase 1
ENSG00000082074	149.52	-0.838301	0.417235	-2.00918	0.0445178	0.464892301978042	FYB1	2533	FYN binding protein 1
ENSG00000164344	25.2402	0.904816	0.450408	2.00888	0.04455	0.464906381344149	KLKB1	3818	kallikrein B1
ENSG00000135070	554.828	-0.451922	0.224983	-2.00869	0.04457	0.464906381344149	ISCA1	81689	iron-sulfur cluster assembly 1
ENSG00000136960	905.281	-0.510124	0.254014	-2.00825	0.0446164	0.464906381344149	ENPP2	5168	ectonucleotide pyrophosphatase/phosphodiesterase 2
ENSG00000135916	4339.11	0.365945	0.182222	2.00824	0.044618	0.464906381344149	ITM2C	81618	integral membrane protein 2C
ENSG00000103227	154.988	0.555704	0.276768	2.00783	0.0446613	0.465100391890695	LMF1	64788	lipase maturation factor 1
ENSG00000175611	121.843	0.489562	0.243883	2.00736	0.0447111	0.46536096284684	ERCC6L2-AS1	100128782	ERCC6L2 antisense RNA 1
ENSG00000186288	52.9767	-0.658012	0.327933	-2.00654	0.0447984	0.466001651722321	PABPC1L2A	340529	poly(A) binding protein cytoplasmic 1 like 2A
ENSG00000122912	440.733	0.386435	0.192625	2.00615	0.0448402	0.466001651722321	SLC25A16	8034	solute carrier family 25 member 16
ENSG00000285904	3.25868	1.94562	0.969908	2.00599	0.0448574	NA	NA	NA	NA
ENSG00000125107	1169.47	-0.210849	0.105111	-2.00597	0.0448597	0.466001651722321	CNOT1	23019	CCR4-NOT transcription complex subunit 1
ENSG00000224668	24.7604	1.31513	0.655681	2.00575	0.0448826	0.466001651722321	IPO8P1	100418819	importin 8 pseudogene 1
ENSG00000127603	11125.6	0.36667	0.182821	2.00562	0.0448964	0.466001651722321	MACF1	23499	microtubule actin crosslinking factor 1
ENSG00000248429	55.8214	0.683115	0.340735	2.00483	0.0449812	0.466624116201064	GASK1B-AS1	285505	GASK1B antisense RNA 1
ENSG00000083535	239.458	0.376444	0.187792	2.00458	0.0450082	0.466628193618263	PIBF1	10464	progesterone immunomodulatory binding factor 1
ENSG00000105792	107.908	0.409221	0.204175	2.00427	0.0450414	0.466628193618263	CFAP69	79846	cilia and flagella associated protein 69
ENSG00000279589	14.8568	1.01674	0.507324	2.00413	0.045056	0.466628193618263	NA	NA	NA
ENSG00000146267	902.337	-0.439134	0.219243	-2.00296	0.0451815	0.467574719888813	FAXC	84553	failed axon connections homolog, metaxin like GST domain containing
ENSG00000109466	942.034	-0.410743	0.2051	-2.00265	0.0452146	0.467574719888813	KLHL2	11275	kelch like family member 2
ENSG00000180828	44.5201	-0.590186	0.294712	-2.00258	0.0452219	0.467574719888813	BHLHE22	27319	basic helix-loop-helix family member e22
ENSG00000196923	76.8896	0.467758	0.233671	2.00178	0.0453082	0.468183932004759	PDLIM7	9260	PDZ and LIM domain 7
ENSG00000115602	83.1762	2.49112	1.24458	2.00157	0.0453306	0.468183932004759	IL1RL1	9173	interleukin 1 receptor like 1
ENSG00000237476	7.21752	1.21621	0.607822	2.00094	0.0453991	0.468634241981028	LINC01637	101928891	long intergenic non-protein coding RNA 1637
ENSG00000144895	432.443	-0.394394	0.197229	-1.99968	0.0455352	0.469781255765086	EIF2A	83939	eukaryotic translation initiation factor 2A
ENSG00000168653	394.342	0.517726	0.258985	1.99906	0.0456022	0.470047851476334	NDUFS5	4725	NADH:ubiquinone oxidoreductase subunit S5
ENSG00000173258	9327.32	-0.44492	0.222574	-1.99898	0.045611	0.470047851476334	ZNF483	158399	zinc finger protein 483
ENSG00000103145	152.888	0.497614	0.248999	1.99846	0.0456671	0.47012890007676	HCFC1R1	54985	host cell factor C1 regulator 1
ENSG00000184887	427.88	-0.351373	0.175823	-1.99844	0.0456688	0.47012890007676	BTBD6	90135	BTB domain containing 6
ENSG00000163510	298.045	0.305168	0.152757	1.99773	0.0457458	0.470290921896684	CWC22	57703	CWC22 spliceosome associated protein homolog
ENSG00000277449	41.4377	0.657788	0.329313	1.99746	0.0457755	0.470290921896684	CEBPB-AS1	101927559	CEBPB antisense RNA 1
ENSG00000065923	981.915	-0.371036	0.18576	-1.9974	0.0457821	0.470290921896684	SLC9A7	84679	solute carrier family 9 member A7
ENSG00000164038	536.636	-0.338727	0.169587	-1.99737	0.0457848	0.470290921896684	SLC9B2	133308	solute carrier family 9 member B2
ENSG00000181218	79.795	-0.586446	0.293642	-1.99714	0.0458095	0.470290921896684	H2AC25	92815	H2A clustered histone 25
ENSG00000266578	3.8314	-1.81041	0.906893	-1.99628	0.0459039	NA	NA	NA	NA
ENSG00000171587	540.79	0.330904	0.165785	1.99598	0.0459365	0.47131351439241	DSCAM	1826	DS cell adhesion molecule
ENSG00000185633	61.7245	0.666949	0.334223	1.99552	0.0459862	0.47131351439241	NDUFA4L2	56901	NDUFA4 mitochondrial complex associated like 2
ENSG00000148158	836.932	-0.317923	0.159327	-1.99541	0.045998	0.47131351439241	SNX30	401548	sorting nexin family member 30
ENSG00000109920	446.462	0.348026	0.174422	1.99531	0.0460093	0.47131351439241	FNBP4	23360	formin binding protein 4
ENSG00000111231	90.9013	-0.431251	0.216161	-1.99505	0.0460376	0.471347032967962	GPN3	51184	GPN-loop GTPase 3
ENSG00000196943	405.531	-0.265025	0.132872	-1.99458	0.0460886	0.471478851422971	NOP9	161424	NOP9 nucleolar protein
ENSG00000144589	147.747	0.377616	0.189331	1.99447	0.0461006	0.471478851422971	STK11IP	114790	serine/threonine kinase 11 interacting protein
ENSG00000283434	4.00002	1.73306	0.869302	1.99362	0.0461937	NA	CSNKA2IP	111064647	casein kinase 2 subunit alpha' interacting protein
ENSG00000163399	6041.24	-0.391933	0.196596	-1.9936	0.0461961	0.471747166616664	ATP1A1	476	ATPase Na+/K+ transporting subunit alpha 1
ENSG00000166228	175.813	-0.450262	0.225866	-1.99349	0.0462073	0.471747166616664	PCBD1	5092	pterin-4 alpha-carbinolamine dehydratase 1
ENSG00000068383	495.176	-0.272378	0.136644	-1.99334	0.0462241	0.471747166616664	INPP5A	3632	inositol polyphosphate-5-phosphatase A
ENSG00000107295	1957.88	-0.444263	0.222877	-1.99331	0.0462271	0.471747166616664	SH3GL2	6456	SH3 domain containing GRB2 like 2, endophilin A1
ENSG00000137501	1419.08	0.370701	0.186008	1.99293	0.0462695	0.471924086617867	SYTL2	54843	synaptotagmin like 2
ENSG00000168491	36.8589	-0.668403	0.335493	-1.9923	0.0463379	0.472141351329114	CCDC110	256309	coiled-coil domain containing 110
ENSG00000288030	14.868	1.00741	0.505666	1.99224	0.0463443	0.472141351329114	NA	NA	NA
ENSG00000196460	13.2362	0.865707	0.434582	1.99205	0.0463661	0.472141351329114	RFX8	731220	regulatory factor X8
ENSG00000228528	6.36379	1.11477	0.559823	1.99128	0.0464501	NA	LOC101927383	101927383	uncharacterized LOC101927383
ENSG00000273542	16.3173	-1.06763	0.536645	-1.98945	0.0466514	0.474655836715547	H4C12	8362	H4 clustered histone 12
ENSG00000128591	174.943	-0.559843	0.281452	-1.98913	0.0466874	0.474655836715547	FLNC	2318	filamin C
ENSG00000287578	22.0411	0.76382	0.384029	1.98896	0.0467052	0.474655836715547	LOC107986626	107986626	uncharacterized LOC107986626
ENSG00000155876	670.605	-0.359306	0.180657	-1.98888	0.0467139	0.474655836715547	RRAGA	10670	Ras related GTP binding A
ENSG00000253891	6.33085	-1.17066	0.588604	-1.98887	0.0467157	NA	NA	NA	NA
ENSG00000286749	25.6956	-0.928221	0.466953	-1.98783	0.046831	0.475369669925713	NA	NA	NA
ENSG00000106723	2049.8	-0.375927	0.189118	-1.98779	0.0468347	0.475369669925713	SPIN1	10927	spindlin 1
ENSG00000248049	213.214	0.410035	0.206347	1.98712	0.0469091	0.475759464247762	UBA6-DT	550112	UBA6 divergent transcript
ENSG00000174032	119.425	-0.407804	0.20524	-1.98696	0.0469267	0.475759464247762	SLC25A30	253512	solute carrier family 25 member 30
ENSG00000154269	9.21396	1.10284	0.55514	1.98661	0.0469658	0.475759464247762	ENPP3	5169	ectonucleotide pyrophosphatase/phosphodiesterase 3
ENSG00000111224	168.766	0.347139	0.174746	1.98653	0.0469742	0.475759464247762	PARP11	57097	poly(ADP-ribose) polymerase family member 11
ENSG00000214108	7.67224	1.32665	0.667973	1.98609	0.0470238	0.476005146611459	TPT1P5	100421420	TPT1 pseudogene 5
ENSG00000285509	2.85824	1.48509	0.747762	1.98605	0.0470279	NA	NA	NA	NA
ENSG00000009307	3603.83	-0.296077	0.149133	-1.98532	0.047109	0.476611059332308	CSDE1	7812	cold shock domain containing E1
ENSG00000231741	7.58536	1.32868	0.669556	1.98442	0.0472092	0.476767549928477	NA	NA	NA
ENSG00000213089	3.43762	1.37028	0.690566	1.98429	0.0472238	NA	NA	NA	NA
ENSG00000182255	275.196	-0.366891	0.184913	-1.98413	0.0472411	0.476767549928477	KCNA4	3739	potassium voltage-gated channel subfamily A member 4
ENSG00000149929	117.929	0.487035	0.245484	1.98398	0.047258	0.476767549928477	HIRIP3	8479	HIRA interacting protein 3
ENSG00000165025	101.77	-0.766331	0.386261	-1.98397	0.0472589	0.476767549928477	SYK	6850	spleen associated tyrosine kinase
ENSG00000160255	296.199	-0.989296	0.498667	-1.98388	0.0472689	0.476767549928477	ITGB2	3689	integrin subunit beta 2
ENSG00000109846	1425.91	-0.742641	0.37439	-1.9836	0.0473001	0.476767549928477	CRYAB	1410	crystallin alpha B
ENSG00000140157	258.523	-0.347166	0.175026	-1.98351	0.0473104	0.476767549928477	NIPA2	81614	NIPA magnesium transporter 2
ENSG00000227016	4.51514	1.35009	0.680724	1.98331	0.047333	NA	NA	NA	NA
ENSG00000089057	1497.57	-0.237421	0.119718	-1.98316	0.0473493	0.476767549928477	SLC23A2	9962	solute carrier family 23 member 2
ENSG00000107758	1938.33	-0.468909	0.236448	-1.98313	0.0473525	0.476767549928477	PPP3CB	5532	protein phosphatase 3 catalytic subunit beta
ENSG00000257818	15.3831	0.85238	0.429939	1.98256	0.0474165	0.477156790323787	NA	NA	NA
ENSG00000164087	25.2379	-0.956208	0.482422	-1.9821	0.0474683	0.477423079112652	POC1A	25886	POC1 centriolar protein A
ENSG00000165283	286.96	-0.323929	0.163467	-1.98162	0.0475213	0.477629776588398	STOML2	30968	stomatin like 2
ENSG00000095066	121.113	0.587576	0.296537	1.98146	0.04754	0.477629776588398	HOOK2	29911	hook microtubule tethering protein 2
ENSG00000251165	10.3697	0.827763	0.417852	1.981	0.0475915	0.477629776588398	F11-AS1	285441	F11 antisense RNA 1
ENSG00000240857	73.3974	-0.411748	0.207861	-1.98088	0.0476044	0.477629776588398	RDH14	57665	retinol dehydrogenase 14
ENSG00000237638	42.1979	0.513721	0.259357	1.98075	0.0476198	0.477629776588398	LINC02245	400958	long intergenic non-protein coding RNA 2245
[truncated: 19,776 more rows]

## Sheet: DEA Male res vs. AD
ensembl	baseMean	log2FoldChange	lfcSE	stat	padj	pvalue	symbol	name	entrez
ENSG00000201263	4.25116	4.89985	1.14997	4.26086	0.00492207	2.26042e-07	SNORD114-6	small nucleolar RNA, C/D box 114-6	767582
ENSG00000106809	13.8575	-3.03652	0.763101	-3.97918	0.00642307	1.336e-06	OGN	osteoglycin	4969
ENSG00000189350	70.6424	-1.84937	0.463733	-3.988	0.00642307	1.26586e-06	TOGARAM2	TOG array regulator of axonemal microtubules 2	165186
ENSG00000243746	4.95857	3.03859	0.748141	4.06152	0.00642307	8.0415e-07	EEF1A1P10	eukaryotic translation elongation factor 1 alpha 1 pseudogene 10	100421829
ENSG00000275180	7.88418	-2.53332	0.639251	-3.96295	0.00642307	1.47487e-06	NA	NA	NA
ENSG00000173641	11.6743	-1.96058	0.510186	-3.84288	0.0109989	3.0307e-06	HSPB7	heat shock protein family B (small) member 7	27129
ENSG00000177425	96.6044	-0.668809	0.175509	-3.81069	0.0113956	3.66334e-06	PAWR	pro-apoptotic WT1 regulator	5074
ENSG00000160221	30.09	4.63662	1.22498	3.78506	0.0115838	4.25581e-06	GATD3	glutamine amidotransferase class 1 domain containing 3	8209
ENSG00000096696	64.0126	-1.33897	0.364794	-3.67048	0.0197659	8.22344e-06	DSP	desmoplakin	1832
ENSG00000152779	5.25752	-3.4094	0.937655	-3.63609	0.0197659	9.98505e-06	SLC16A12	solute carrier family 16 member 12	387700
ENSG00000174963	36.1877	-1.27281	0.349035	-3.64667	0.0197659	9.40787e-06	ZIC4	Zic family member 4	84107
ENSG00000225630	184.28	2.40627	0.68157	3.53048	0.0325397	1.79323e-05	MTND2P28	MT-ND2 pseudogene 28	100652939
ENSG00000102362	121.073	-1.43603	0.410394	-3.49916	0.0342565	2.12683e-05	SYTL4	synaptotagmin like 4	94121
ENSG00000262267	6.15453	2.09363	0.600968	3.48376	0.0342565	2.31169e-05	NA	NA	NA
ENSG00000288021	16.8766	1.20167	0.345312	3.47995	0.0342565	2.35981e-05	NA	NA	NA
ENSG00000280399	16.015	-1.22909	0.361367	-3.40122	0.0489093	3.59379e-05	NA	NA	NA
ENSG00000231007	7.76858	2.38446	0.70692	3.37302	0.0534024	4.16919e-05	CDC20P1	cell division cycle 20 pseudogene 1	157956
ENSG00000103888	238.558	-0.833472	0.251206	-3.31788	0.057904	5.55619e-05	CEMIP	cell migration inducing hyaluronidase 1	57214
ENSG00000181938	18.4759	1.45984	0.438084	3.33233	0.057904	5.15561e-05	GINS3	GINS complex subunit 3	64785
ENSG00000226029	14.5652	-1.32209	0.395485	-3.34296	0.057904	4.87846e-05	LINC01772	long intergenic non-protein coding RNA 1772	107984921
ENSG00000249936	12.1778	1.9611	0.591243	3.3169	0.057904	5.58431e-05	NA	NA	NA
ENSG00000138115	18.5441	1.30722	0.397544	3.28823	0.0640629	6.47248e-05	CYP2C8	cytochrome P450 family 2 subfamily C member 8	1558
ENSG00000133519	124.13	0.671358	0.20649	3.25128	0.0739903	7.81528e-05	NA	NA	NA
ENSG00000168803	113.945	0.494927	0.152934	3.23622	0.0747414	8.43472e-05	ADAL	adenosine deaminase like	161823
ENSG00000203288	12.395	-1.35425	0.418906	-3.23282	0.0747414	8.5811e-05	TDRKH-AS1	TDRKH antisense RNA 1	109729141
ENSG00000101222	38.9024	0.984471	0.308151	3.19477	0.087003	0.000103884	SPEF1	sperm flagellar 1	25876
ENSG00000260653	9.46734	2.68177	0.841604	3.18649	0.0873121	0.000108263	MIR3147HG	MIR3147 host gene	100653233
ENSG00000118804	11.06	1.40161	0.442483	3.16761	0.0892925	0.00011892	STBD1	starch binding domain 1	8987
ENSG00000226432	5.62504	2.973	0.938524	3.16774	0.0892925	0.000118843	NA	NA	NA
ENSG00000255980	8.16446	-1.92702	0.609878	-3.15968	0.0897747	0.000123685	LINC02953	long intergenic non-protein coding RNA 2953	102724265
ENSG00000100285	1347.75	0.87867	0.27883	3.15127	0.0905628	0.00012893	NEFH	neurofilament heavy chain	4744
ENSG00000164707	4.18072	-3.24505	1.05239	-3.08349	0.120744	0.000179573	SLC13A4	solute carrier family 13 member 4	26266
ENSG00000187051	306.6	0.572523	0.185909	3.0796	0.120744	0.000182988	RPS19BP1	ribosomal protein S19 binding protein 1	91582
ENSG00000160201	20.6007	-1.78626	0.590389	-3.02557	0.144579	0.000237124	U2AF1	U2 small nuclear RNA auxiliary factor 1	7307
ENSG00000187624	53.4589	0.884993	0.292182	3.02891	0.144579	0.00023338	LIAT1	ligand of ATE1	400566
ENSG00000259398	3.96426	2.12118	0.701473	3.02389	0.144579	0.000239028	NA	NA	NA
ENSG00000168079	8.63372	-1.90331	0.635161	-2.99658	0.159648	0.000272044	SCARA5	scavenger receptor class A member 5	286133
ENSG00000274561	36.5739	-0.776589	0.259668	-2.9907	0.159648	0.000279689	NA	NA	NA
ENSG00000274828	28.4033	0.820018	0.27462	2.98601	0.159648	0.000285936	NA	NA	NA
ENSG00000213866	4.42792	3.26766	1.09974	2.9713	0.166785	0.000306379	NA	NA	NA
ENSG00000156925	11.9557	-1.26323	0.425957	-2.96563	0.167095	0.000314623	ZIC3	Zic family member 3	7547
ENSG00000134668	4.59595	2.55233	0.864251	2.95323	0.172833	0.000333364	SPOCD1	SPOC domain containing 1	90853
ENSG00000049540	79.2357	-0.79446	0.271278	-2.92858	0.182812	0.000373766	ELN	elastin	2006
ENSG00000132967	51.934	1.19934	0.411179	2.91684	0.182812	0.000394589	HMGB1P5	high mobility group box 1 pseudogene 5	10354
ENSG00000159618	3.99022	-2.58831	0.882895	-2.93162	0.182812	0.000368548	ADGRG5	adhesion G protein-coupled receptor G5	221188
ENSG00000239961	4.58318	3.11248	1.06411	2.92497	0.182812	0.000380054	LILRA4	leukocyte immunoglobulin like receptor A4	23547
ENSG00000269978	2.50216	-2.55265	0.874439	-2.91918	0.182812	0.000390339	NA	NA	NA
ENSG00000244313	29.5012	1.59409	0.551203	2.89201	0.196512	0.000442208	NA	NA	NA
ENSG00000249839	9.09107	1.56398	0.540771	2.89212	0.196512	0.000441998	NA	NA	NA
ENSG00000241506	20.697	1.9419	0.676963	2.86855	0.210113	0.000492113	PSMC1P1	proteasome 26S subunit, ATPase 1 pseudogene 1	151645
ENSG00000250742	8.18917	-2.07254	0.722499	-2.86858	0.210113	0.000492052	LINC02381	long intergenic non-protein coding RNA 2381	400043
ENSG00000105538	74.5366	-0.669579	0.234176	-2.8593	0.214899	0.000513191	RASIP1	Ras interacting protein 1	54922
ENSG00000128604	48.3003	-1.01091	0.3542	-2.85408	0.215881	0.00052545	IRF5	interferon regulatory factor 5	3663
ENSG00000204099	50.0869	-0.833301	0.292443	-2.84945	0.216361	0.000536554	NEU4	neuraminidase 4	129807
ENSG00000178631	11.7062	1.26868	0.44626	2.84291	0.218782	0.000552605	NA	NA	NA
ENSG00000203706	6.3937	1.95815	0.690498	2.83585	0.221813	0.000570448	NA	NA	NA
ENSG00000107821	10.1413	1.48014	0.528287	2.80177	0.228848	0.000664363	KAZALD1	Kazal type serine peptidase inhibitor domain 1	81621
ENSG00000140968	76.6783	-0.928356	0.330604	-2.80806	0.228848	0.000645999	IRF8	interferon regulatory factor 8	3394
ENSG00000169026	24.7626	-1.15241	0.411469	-2.80071	0.228848	0.000667498	SLC49A3	solute carrier family 49 member 3	84179
ENSG00000178096	46.4212	0.714634	0.253798	2.81576	0.228848	0.000624188	BOLA1	bolA family member 1	51027
ENSG00000178573	445.2	-0.398791	0.142506	-2.79842	0.228848	0.000674328	MAF	MAF bZIP transcription factor	4094
ENSG00000231770	26.0011	0.820577	0.292328	2.80705	0.228848	0.000648933	NA	NA	NA
ENSG00000232036	9.44581	-1.47789	0.527903	-2.79955	0.228848	0.00067093	LOC100129573	tRNA methyltransferase 2 homolog B (S. cerevisiae) pseudogene	100129573
ENSG00000237133	3.17947	-2.40495	0.851653	-2.82386	0.228848	0.00060199	NA	NA	NA
ENSG00000242159	4.52022	2.52426	0.902975	2.7955	0.228848	0.000683129	ABCF2P1	ATP binding cassette subfamily F member 2 pseudogene 1	344653
ENSG00000213355	6.35519	1.91497	0.688459	2.78153	0.239763	0.000726722	NA	NA	NA
ENSG00000267265	4.88034	2.57194	0.92593	2.77768	0.240233	0.000739177	NA	NA	NA
ENSG00000174403	16.488	1.17613	0.42536	2.76503	0.243116	0.000781545	NA	NA	NA
ENSG00000269001	61.6314	0.817683	0.295359	2.76844	0.243116	0.00076993	NA	NA	NA
ENSG00000285884	7.24201	-1.83825	0.664422	-2.76669	0.243116	0.000775872	LOC105378268	uncharacterized LOC105378268	105378268
ENSG00000100346	655.64	-0.472609	0.171553	-2.75489	0.247661	0.000817121	CACNA1I	calcium voltage-gated channel subunit alpha1 I	8911
ENSG00000259488	14.373	-1.17533	0.426713	-2.75439	0.247661	0.000818901	NA	NA	NA
ENSG00000120664	3.93797	1.77075	0.64481	2.74617	0.249931	0.000848923	SPART-AS1	SPART antisense RNA 1	100507135
ENSG00000198732	293.837	-0.571858	0.208248	-2.74605	0.249931	0.000849364	SMOC1	SPARC related modular calcium binding 1	64093
ENSG00000255142	8.45435	-1.5192	0.554094	-2.74178	0.25122	0.000865345	NA	NA	NA
ENSG00000278558	15.1387	-2.03194	0.741918	-2.73876	0.25122	0.00087682	TMEM191B	transmembrane protein 191B	728229
ENSG00000213430	4.99283	2.42633	0.891731	2.72092	0.267951	0.000947517	NA	NA	NA
ENSG00000210117	160.065	0.992543	0.366774	2.70614	0.28198	0.00101008	NA	NA	NA
ENSG00000185585	43.7944	-0.810816	0.300428	-2.69886	0.284273	0.00104226	OLFML2A	olfactomedin like 2A	169611
ENSG00000258405	43.5675	0.829978	0.307912	2.6955	0.284273	0.00105746	ZNF578	zinc finger protein 578	147660
ENSG00000261693	5.01204	-2.2746	0.843495	-2.69664	0.284273	0.00105228	NA	NA	NA
ENSG00000180914	98.0466	1.48212	0.551606	2.68693	0.289532	0.00109712	OXTR	oxytocin receptor	5021
ENSG00000185811	69.2834	-1.07323	0.399633	-2.68555	0.289532	0.00110361	IKZF1	IKAROS family zinc finger 1	10320
ENSG00000102265	64.2379	1.05325	0.39459	2.66922	0.292227	0.00118343	TIMP1	TIMP metallopeptidase inhibitor 1	7076
ENSG00000120306	173.011	0.430093	0.161299	2.66643	0.292227	0.00119759	CYSTM1	cysteine rich transmembrane module containing 1	84418
ENSG00000164128	229.502	-0.621591	0.23352	-2.66183	0.292227	0.00122125	NPY1R	neuropeptide Y receptor Y1	4886
ENSG00000224950	3.11014	2.77962	1.04337	2.66408	0.292227	0.00120961	NA	NA	NA
ENSG00000244097	3.67455	-2.10689	0.790526	-2.66517	0.292227	0.00120402	RPS4XP17	ribosomal protein S4X pseudogene 17	100128140
ENSG00000260924	7.81045	-1.43616	0.536514	-2.67684	0.292227	0.00114552	NA	NA	NA
ENSG00000274471	25.0456	1.23684	0.46374	2.66711	0.292227	0.00119412	NA	NA	NA
ENSG00000279249	38.8367	-1.03368	0.386649	-2.67344	0.292227	0.00116229	LOC102724859	uncharacterized LOC102724859	102724859
ENSG00000163749	50.93	0.773318	0.290978	2.65765	0.294238	0.00124316	CCDC158	coiled-coil domain containing 158	339965
ENSG00000132854	21.2809	1.08956	0.411144	2.65007	0.300589	0.0012838	KANK4	KN motif and ankyrin repeat domains 4	163782
ENSG00000236939	5.70222	1.49275	0.564631	2.64377	0.305424	0.00131848	NA	NA	NA
ENSG00000102683	6.23289	1.73092	0.655945	2.63883	0.306586	0.00134629	SGCG	sarcoglycan gamma	6445
ENSG00000179148	10.0097	1.252	0.474621	2.63789	0.306586	0.00135165	ALOXE3	arachidonate lipoxygenase 3	59344
ENSG00000069509	118.004	0.534299	0.202984	2.63222	0.307543	0.00138434	FUNDC1	FUN14 domain containing 1	139341
ENSG00000214558	5.60142	2.39929	0.911326	2.63274	0.307543	0.0013813	ZC3H11C	zinc finger CCCH-type containing 11C	441155
ENSG00000226010	3.58497	1.97999	0.75289	2.62985	0.307543	0.00139824	LOC100419786	zinc finger protein 670 pseudogene	100419786
ENSG00000283041	42.9723	1.39101	0.529946	2.62482	0.310974	0.00142812	LOC729998	eukaryotic translation elongation factor 1 gamma pseudogene	729998
ENSG00000235529	7.41134	1.5304	0.583893	2.62103	0.312833	0.00145103	AGAP1-IT1	AGAP1 intronic transcript 1	100506749
ENSG00000275464	67.7097	-0.920624	0.351981	-2.61555	0.316967	0.00148476	LOC102724159	periodic tryptophan protein 2 homolog	102724159
ENSG00000072849	145.313	-0.459152	0.176516	-2.60119	0.323864	0.00157664	DERL2	derlin 2	51009
ENSG00000102854	6.03847	-2.52849	0.981857	-2.57522	0.323864	0.00175617	MSLN	mesothelin	10232
ENSG00000115598	15.0048	-1.30325	0.503033	-2.59078	0.323864	0.00164643	IL1RL2	interleukin 1 receptor like 2	8808
ENSG00000143493	183.927	-0.491891	0.191788	-2.56477	0.323864	0.00183356	INTS7	integrator complex subunit 7	25896
ENSG00000161970	61.3115	0.626653	0.243748	2.57091	0.323864	0.00178771	RPL26	ribosomal protein L26	6154
ENSG00000163156	72.544	0.635532	0.244856	2.59553	0.323864	0.00161421	SCNM1	sodium channel modifier 1	79005
ENSG00000163815	12.4291	1.54513	0.601108	2.57048	0.323864	0.00179089	CLEC3B	C-type lectin domain family 3 member B	7123
ENSG00000168491	36.8589	0.794273	0.307244	2.58515	0.323864	0.00168539	CCDC110	coiled-coil domain containing 110	256309
ENSG00000173085	34.6283	-0.605267	0.233832	-2.58847	0.323864	0.00166233	COQ2	coenzyme Q2, polyprenyltransferase	27235
ENSG00000175193	25.3778	0.933232	0.35903	2.59931	0.323864	0.00158901	PARL	presenilin associated rhomboid like	55486
ENSG00000178149	125.284	0.51968	0.202514	2.56615	0.323864	0.00182313	DALRD3	DALR anticodon binding domain containing 3	55152
ENSG00000198876	198.485	-0.384008	0.149504	-2.56854	0.323864	0.00180525	DCAF12	DDB1 and CUL4 associated factor 12	25853
ENSG00000198938	29652.6	0.613169	0.238933	2.56628	0.323864	0.00182216	COX3	cytochrome c oxidase subunit III	4514
ENSG00000204253	26.8909	1.48124	0.569973	2.59879	0.323864	0.00159244	NA	NA	NA
ENSG00000204764	74.0414	0.675047	0.262913	2.56757	0.323864	0.0018125	RANBP17	RAN binding protein 17	64901
ENSG00000216901	14.2806	1.2594	0.486352	2.58948	0.323864	0.00165538	ZNF603P	zinc finger protein 603, pseudogene	493821
ENSG00000237973	766.081	-1.77332	0.689409	-2.57223	0.323864	0.00177794	MTCO1P12	MT-CO1 pseudogene 12	107075141
ENSG00000253731	95.5795	-0.602766	0.234831	-2.56681	0.323864	0.00181818	PCDHGA6	protocadherin gamma subfamily A, 6	56109
ENSG00000258926	6.50501	1.9578	0.751184	2.60628	0.323864	0.00154348	LOC105370525	uncharacterized LOC105370525	105370525
ENSG00000260314	99.0064	-1.08001	0.421329	-2.56335	0.323864	0.00184428	MRC1	mannose receptor C-type 1	4360
ENSG00000271605	15.6431	-1.39903	0.538787	-2.59663	0.323864	0.00160687	MILR1	mast cell immunoglobulin like receptor 1	284021
ENSG00000274536	37.1393	-0.935875	0.365035	-2.56379	0.323864	0.00184093	MIR223HG	MIR223 host gene	115891964
ENSG00000095059	12.2026	-1.01149	0.396295	-2.55238	0.330803	0.00192937	DHPS	deoxyhypusine synthase	1725
ENSG00000184060	75.4717	-0.71978	0.281898	-2.55333	0.330803	0.00192183	ADAP2	ArfGAP with dual PH domains 2	55803
ENSG00000278991	43.6156	-0.761909	0.298125	-2.55567	0.330803	0.00190344	NA	NA	NA
ENSG00000166262	25.2875	0.922872	0.362027	2.54918	0.332555	0.00195486	FAM227B	family with sequence similarity 227 member B	196951
ENSG00000081277	27.3277	-1.23347	0.484806	-2.54425	0.334117	0.00199473	PKP1	plakophilin 1	5317
ENSG00000227502	7.39935	-1.50962	0.593212	-2.54482	0.334117	0.00199006	MROCKI	MARCKS cis regulating lncRNA promoter of cytokines and inflammation	285758
ENSG00000151348	633.645	-0.242567	0.0958184	-2.53153	0.34924	0.00210105	EXT2	exostosin glycosyltransferase 2	2132
ENSG00000236882	5.39384	2.01607	0.799298	2.5223	0.359853	0.00218143	LINC01554	long intergenic non-protein coding RNA 1554	202299
ENSG00000201557	4.83937	1.60803	0.638556	2.51823	0.363096	0.00221776	SNORD114-15	small nucleolar RNA, C/D box 114-15	767593
ENSG00000196664	62.226	-0.977999	0.390148	-2.50674	0.377538	0.00232331	TLR7	toll like receptor 7	51284
ENSG00000225208	4.14997	-1.77836	0.711972	-2.49779	0.385657	0.0024087	NA	NA	NA
ENSG00000267199	13.1936	-1.08681	0.43485	-2.49926	0.385657	0.00239449	NA	NA	NA
ENSG00000143858	480.56	0.778049	0.311988	2.49384	0.386072	0.0024473	SYT2	synaptotagmin 2	127833
ENSG00000167754	7.66039	1.77396	0.71183	2.4921	0.386072	0.00246448	KLK5	kallikrein related peptidase 5	25818
ENSG00000174348	44.7823	-0.812138	0.325656	-2.49385	0.386072	0.00244723	PODN	podocan	127435
ENSG00000238832	4.41762	-1.90416	0.765199	-2.48845	0.38898	0.0025009	LOC124901856	small nucleolar RNA U109	124901856
ENSG00000021461	7.89875	1.52761	0.628118	2.43204	0.391061	0.00312975	CYP3A43	cytochrome P450 family 3 subfamily A member 43	64816
ENSG00000038295	61.239	0.709002	0.291181	2.43492	0.391061	0.00309444	TLL1	tolloid like 1	7092
ENSG00000108506	298.465	0.287878	0.117922	2.44125	0.391061	0.00301811	INTS2	integrator complex subunit 2	57508
ENSG00000110025	7.5716	1.23451	0.499682	2.47058	0.391061	0.00268634	SNX15	sorting nexin 15	29907
ENSG00000128692	13.3057	1.33437	0.537375	2.48313	0.391061	0.00255491	NA	NA	NA
ENSG00000130940	17.8047	1.15966	0.480092	2.4155	0.391061	0.00333973	CASZ1	castor zinc finger 1	54897
ENSG00000133048	480.644	1.64654	0.675844	2.43627	0.391061	0.00307807	CHI3L1	chitinase 3 like 1	1116
ENSG00000135048	558.512	-0.373197	0.154783	-2.41109	0.391061	0.00339785	CEMIP2	cell migration inducing hyaluronidase 2	23670
ENSG00000136425	61.643	0.605658	0.250041	2.42223	0.391061	0.00325277	CIB2	calcium and integrin binding family member 2	10518
ENSG00000145908	24.4593	-0.90911	0.373858	-2.4317	0.391061	0.00313398	ZNF300	zinc finger protein 300	91975
ENSG00000160207	10.2518	1.1797	0.486114	2.4268	0.391061	0.00319493	HSF2BP	heat shock transcription factor 2 binding protein	11077
ENSG00000160818	133.509	0.623663	0.253469	2.46051	0.391061	0.00279633	GPATCH4	G-patch domain containing 4 (gene/pseudogene)	54865
ENSG00000164692	88.3474	-0.793693	0.326864	-2.42821	0.391061	0.00317733	COL1A2	collagen type I alpha 2 chain	1278
ENSG00000169955	73.3139	-0.442076	0.183035	-2.41526	0.391061	0.00334292	ZNF747	zinc finger protein 747	65988
ENSG00000171310	336.361	-0.386915	0.156417	-2.47361	0.391061	0.00265405	CHST11	carbohydrate sulfotransferase 11	50515
ENSG00000177791	5.26242	1.82977	0.749963	2.43981	0.391061	0.00303536	MYOZ1	myozenin 1	58529
ENSG00000182487	3.56213	2.0262	0.820615	2.46913	0.391061	0.002702	NA	NA	NA
ENSG00000183054	9.59276	2.06211	0.850389	2.4249	0.391061	0.00321892	RGPD6	RANBP2 like and GRIP domain containing 6	729540
ENSG00000187553	5.13625	-1.62822	0.675598	-2.41004	0.391061	0.0034119	CYP26C1	cytochrome P450 family 26 subfamily C member 1	340665
ENSG00000187824	32.5459	0.810324	0.330291	2.45336	0.391061	0.00287684	TMEM220	transmembrane protein 220	388335
ENSG00000197763	81.1813	0.451543	0.183768	2.45713	0.391061	0.00283415	TXNRD3	thioredoxin reductase 3	114112
ENSG00000204262	426.882	0.487852	0.197463	2.4706	0.391061	0.00268616	COL5A2	collagen type V alpha 2 chain	1290
ENSG00000204272	92.8243	0.509426	0.210375	2.42151	0.391061	0.00326201	NBDY	negative regulator of P-body association	550643
ENSG00000214140	37.4044	-0.881115	0.359506	-2.45091	0.391061	0.00290497	PRCD	photoreceptor disc component	768206
ENSG00000216285	11.6677	1.74848	0.715476	2.4438	0.391061	0.00298786	NA	NA	NA
ENSG00000227598	4.23276	1.67031	0.678415	2.46208	0.391061	0.00277895	NA	NA	NA
ENSG00000228643	4.01227	-2.34823	0.961246	-2.44291	0.391061	0.00299843	NA	NA	NA
ENSG00000229782	3.27984	2.08598	0.841931	2.47761	0.391061	0.00261198	NA	NA	NA
ENSG00000230825	20.0753	-1.56634	0.640423	-2.44578	0.391061	0.0029645	LINC03016	long intergenic non-protein coding RNA 3016	101927354
ENSG00000233913	11.838	1.94215	0.789266	2.46071	0.391061	0.0027941	RPL10P9	ribosomal protein L10 pseudogene 9	389342
ENSG00000237877	44.8565	0.688136	0.277633	2.47858	0.391061	0.00260186	NA	NA	NA
ENSG00000238194	16.2508	1.23043	0.504402	2.43939	0.391061	0.0030404	PHACTR3-AS1	PHACTR3 antisense RNA 1	100506384
ENSG00000247095	15.4656	1.432	0.590034	2.42697	0.391061	0.00319276	MIR210HG	MIR210 host gene	100506211
ENSG00000248540	19.0312	-1.03845	0.430889	-2.41001	0.391061	0.00341224	LOC283731	uncharacterized LOC283731	283731
ENSG00000250950	19.6495	0.850172	0.347464	2.44679	0.391061	0.00295269	NA	NA	NA
ENSG00000255136	41.1116	0.791988	0.321373	2.46439	0.391061	0.00275348	NA	NA	NA
ENSG00000255559	11.8171	-1.14312	0.473275	-2.41534	0.391061	0.00334188	ZNF252P-AS1	ZNF252P antisense RNA 1	286103
ENSG00000257524	3.75028	-1.85972	0.76701	-2.42464	0.391061	0.00322222	ST6GALNAC6	ST6 N-acetylgalactosaminide alpha-2,6-sialyltransferase 6	30815
ENSG00000259781	44.5111	0.724126	0.299431	2.41834	0.391061	0.00330285	NA	NA	NA
ENSG00000262869	6.66745	-1.87951	0.769447	-2.44268	0.391061	0.00300118	NA	NA	NA
ENSG00000262873	3.65808	1.92788	0.777136	2.48075	0.391061	0.00257932	NA	NA	NA
ENSG00000268717	2.20658	-2.13255	0.878394	-2.42778	0.391061	0.00318265	BNIP3P33	BCL2 interacting protein 3 pseudogene 33	106481695
ENSG00000269858	62.1	-0.739718	0.303215	-2.43958	0.391061	0.00303811	EGLN2	egl-9 family hypoxia inducible factor 2	112398
ENSG00000269937	9.62064	1.95866	0.800145	2.44788	0.391061	0.00294005	NA	NA	NA
ENSG00000272542	9.11207	-1.15966	0.480149	-2.41522	0.391061	0.00334342	NA	NA	NA
ENSG00000274272	3.64806	-2.27398	0.942628	-2.41239	0.391061	0.0033807	NA	NA	NA
ENSG00000275484	3.58624	-2.3079	0.930003	-2.4816	0.391061	0.0025706	NA	NA	NA
ENSG00000275485	3.87711	-2.21006	0.901996	-2.45019	0.391061	0.00291328	NA	NA	NA
ENSG00000279873	5.11644	-1.53576	0.632295	-2.42887	0.391061	0.00316902	LINC01126	long intergenic non-protein coding RNA 1126	100129726
ENSG00000284617	6.32584	-1.39517	0.575914	-2.42254	0.391061	0.00324888	NA	NA	NA
ENSG00000182057	3.27812	-2.00001	0.832188	-2.40331	0.391123	0.00350259	NA	NA	NA
ENSG00000223546	152.35	-0.484023	0.201357	-2.40381	0.391123	0.0034958	NA	NA	NA
ENSG00000230701	15.2422	-1.2311	0.511722	-2.4058	0.391123	0.00346885	FBXW4P1	F-box and WD repeat domain containing 4 pseudogene 1	26226
ENSG00000246560	18.4635	-0.868457	0.361237	-2.40412	0.391123	0.00349164	NA	NA	NA
ENSG00000276007	12.5011	0.945976	0.393556	2.40366	0.391123	0.00349787	NA	NA	NA
ENSG00000198523	8.78541	-2.32995	0.970846	-2.39992	0.394313	0.00354927	PLN	phospholamban	5350
ENSG00000184385	32.4248	-0.92541	0.386686	-2.39318	0.40268	0.00364345	UMODL1-AS1	UMODL1 antisense RNA 1	150147
ENSG00000272402	3.43503	-2.04273	0.854019	-2.3919	0.40268	0.00366157	NA	NA	NA
ENSG00000224903	9.23925	-1.13105	0.473491	-2.38875	0.405588	0.00370664	NA	NA	NA
ENSG00000062096	14.5764	-1.31062	0.548974	-2.38739	0.405692	0.00372621	ARSF	arylsulfatase F	416
ENSG00000187953	102.524	0.609393	0.255489	2.3852	0.407112	0.00375795	PMS2CL	PMS2 C-terminal like pseudogene	441194
ENSG00000022556	33.4699	1.81462	0.769229	2.35901	0.408578	0.0041573	NLRP2	NLR family pyrin domain containing 2	55655
ENSG00000031691	45.0263	0.587612	0.249332	2.35674	0.408578	0.00419364	CENPQ	centromere protein Q	55166
ENSG00000118849	4.58378	-1.98349	0.837816	-2.36745	0.408578	0.00402459	RARRES1	retinoic acid receptor responder 1	5918
ENSG00000127951	91.0508	-0.965977	0.406796	-2.3746	0.408578	0.00391524	FGL2	fibrinogen like 2	10875
ENSG00000138735	60.9559	-0.764219	0.322398	-2.37042	0.408578	0.00397887	PDE5A	phosphodiesterase 5A	8654
ENSG00000156218	90.6583	-0.510391	0.214492	-2.37953	0.408578	0.00384134	ADAMTSL3	ADAMTS like 3	57188
ENSG00000165269	4.06836	-2.20061	0.928409	-2.3703	0.408578	0.00398062	AQP7	aquaporin 7	364
ENSG00000167434	84.5905	-0.804131	0.339219	-2.37054	0.408578	0.00397708	CA4	carbonic anhydrase 4	762
ENSG00000168995	3.83459	-2.25449	0.956577	-2.35683	0.408578	0.00419218	SIGLEC7	sialic acid binding Ig like lectin 7	27036
ENSG00000170891	10.0158	-1.70231	0.722496	-2.35616	0.408578	0.00420305	CYTL1	cytokine like 1	54360
ENSG00000176928	152.762	0.548751	0.232036	2.36493	0.408578	0.00406376	GCNT4	glucosaminyl (N-acetyl) transferase 4	51301
ENSG00000182378	247.281	-0.66672	0.282925	-2.35652	0.408578	0.0041972	PLCXD1	phosphatidylinositol specific phospholipase C X domain containing 1	55344
ENSG00000203809	7.68035	1.09122	0.459232	2.37618	0.408578	0.00389141	LIN28B-AS1	LIN28B antisense RNA 1	100113403
ENSG00000213347	13.9298	-1.04812	0.443037	-2.36577	0.408578	0.00405073	MXD3	MAX dimerization protein 3	83463
ENSG00000233420	3.40452	1.76798	0.749506	2.35887	0.408578	0.0041596	NA	NA	NA
ENSG00000236187	11.9707	1.39047	0.589306	2.35951	0.408578	0.00414929	NA	NA	NA
ENSG00000237940	15.4703	-1.00717	0.424451	-2.37287	0.408578	0.00394144	LINC01238	long intergenic non-protein coding RNA 1238	102723927
ENSG00000259762	2.69557	-2.27514	0.963437	-2.36148	0.408578	0.00411806	NA	NA	NA
ENSG00000263004	8.71224	1.20351	0.509327	2.36295	0.408578	0.00409492	NA	NA	NA
ENSG00000266909	2.58886	-2.64639	1.11616	-2.37098	0.408578	0.00397022	SLC25A6P4	solute carrier family 25 member 6 pseudogene 4	100422690
ENSG00000280098	3.36316	1.57973	0.664079	2.37883	0.408578	0.00385183	NA	NA	NA
ENSG00000285799	23.131	0.920662	0.38886	2.36759	0.408578	0.00402244	NA	NA	NA
ENSG00000286551	12.405	-1.39899	0.587353	-2.38186	0.408578	0.00380696	NA	NA	NA
ENSG00000086991	28.7801	0.889049	0.378645	2.34798	0.409599	0.00433673	NOX4	NADPH oxidase 4	50507
ENSG00000105967	41.6961	-0.799903	0.340916	-2.34634	0.409599	0.00436403	TFEC	transcription factor EC	22797
ENSG00000116497	247.284	-0.3842	0.163386	-2.35149	0.409599	0.00427892	S100PBP	S100P binding protein	64766
ENSG00000123095	666.159	-0.346081	0.147339	-2.34888	0.409599	0.00432175	BHLHE41	basic helix-loop-helix family member e41	79365
ENSG00000131351	15.6385	0.875666	0.372994	2.34767	0.409599	0.00434184	HAUS8	HAUS augmin like complex subunit 8	93323
ENSG00000134627	44.9333	-0.543813	0.231715	-2.3469	0.409599	0.00435463	PIWIL4	piwi like RNA-mediated gene silencing 4	143689
ENSG00000166171	90.1674	0.529131	0.224965	2.35205	0.409599	0.00426966	DPCD	deleted in primary ciliary dyskinesia homolog (mouse)	25911
ENSG00000255200	7.98461	-1.10305	0.469899	-2.34741	0.409599	0.00434618	NA	NA	NA
ENSG00000236963	23.4961	-0.842921	0.359628	-2.34387	0.411694	0.00440526	NA	NA	NA
ENSG00000198804	161667	0.482116	0.20612	2.33901	0.416548	0.00448771	COX1	cytochrome c oxidase subunit I	4512
ENSG00000234171	61.4182	0.555599	0.237582	2.33856	0.416548	0.00449547	RNASEH1-DT	RNASEH1 divergent transcript	100506054
ENSG00000173535	5.27058	1.97679	0.847286	2.33309	0.422058	0.00459006	TNFRSF10C	TNF receptor superfamily member 10c	8794
ENSG00000225726	3.80443	1.58634	0.679992	2.33288	0.422058	0.0045937	NA	NA	NA
ENSG00000185561	33.7567	1.00369	0.431144	2.32798	0.426389	0.00468	TLCD2	TLC domain containing 2	727910
ENSG00000283045	5.45851	-1.43452	0.616092	-2.32841	0.426389	0.00467226	NA	NA	NA
ENSG00000228252	6.18415	1.24486	0.535549	2.32446	0.426762	0.00474282	NA	NA	NA
ENSG00000231515	3.77621	-1.81405	0.779916	-2.32595	0.426762	0.00471617	NA	NA	NA
ENSG00000253476	4.19579	-1.71658	0.738483	-2.32446	0.426762	0.00474289	NA	NA	NA
ENSG00000224631	33.1849	1.75011	0.753599	2.32234	0.427736	0.00478108	RPS27AP16	RPS27A pseudogene 16	643358
ENSG00000272568	37.4003	-0.821158	0.35369	-2.32169	0.427736	0.004793	CPVL-AS2	CPVL antisense RNA 2	100506497
ENSG00000243978	6.60884	1.35131	0.582433	2.32011	0.428546	0.00482176	RTL9	retrotransposon Gag like 9	57529
ENSG00000274031	8.67343	-1.21813	0.525486	-2.31811	0.430037	0.00485828	NA	NA	NA
ENSG00000118620	143.173	0.425864	0.184102	2.3132	0.431082	0.00494927	ZNF430	zinc finger protein 430	80264
ENSG00000142549	131.859	0.514758	0.222317	2.31542	0.431082	0.00490793	IGLON5	IgLON family member 5	402665
ENSG00000163617	82.0303	0.650398	0.281042	2.31424	0.431082	0.00492995	CCDC191	coiled-coil domain containing 191	57577
ENSG00000240568	4.80496	-1.93617	0.836693	-2.31407	0.431082	0.00493302	NA	NA	NA
ENSG00000082482	86.7811	-0.553532	0.239645	-2.3098	0.431463	0.00501309	KCNK2	potassium two pore domain channel subfamily K member 2	3776
ENSG00000145536	49.1296	-0.852591	0.36909	-2.30998	0.431463	0.0050098	ADAMTS16	ADAM metallopeptidase with thrombospondin type 1 motif 16	170690
ENSG00000247121	69.3509	0.516814	0.223658	2.31073	0.431463	0.00499556	NA	NA	NA
ENSG00000079385	3.99842	-2.20961	0.958798	-2.30456	0.433389	0.00511312	CEACAM1	CEA cell adhesion molecule 1	634
ENSG00000115318	43.3233	-0.653857	0.283736	-2.30446	0.433389	0.00511508	LOXL3	lysyl oxidase like 3	84695
ENSG00000116652	44.3303	0.641523	0.278323	2.30496	0.433389	0.0051054	NA	NA	NA
ENSG00000262691	11.5458	-1.50195	0.651229	-2.30633	0.433389	0.00507912	NA	NA	NA
ENSG00000088280	257.058	0.523759	0.228907	2.28809	0.435609	0.00543911	ASAP3	ArfGAP with SH3 domain, ankyrin repeat and PH domain 3	55616
ENSG00000089048	278.752	0.378785	0.165814	2.2844	0.435609	0.00551466	ESF1	ESF1 nucleolar pre-rRNA processing protein homolog	51575
ENSG00000112706	8.16037	-1.29103	0.564667	-2.28636	0.435609	0.00547435	IMPG1	interphotoreceptor matrix proteoglycan 1	3617
ENSG00000129467	31.5719	-0.95561	0.417959	-2.28637	0.435609	0.00547411	ADCY4	adenylate cyclase 4	196883
ENSG00000139780	8.83429	-1.65987	0.725668	-2.28736	0.435609	0.00545386	METTL21C	methyltransferase 21C, AARS1 lysine	196541
ENSG00000148288	52.3122	-0.679218	0.29748	-2.28324	0.435609	0.0055386	GBGT1	globoside alpha-1,3-N-acetylgalactosaminyltransferase 1 (FORS blood group)	26301
ENSG00000162604	176.715	-0.351539	0.153594	-2.28876	0.435609	0.00542546	TM2D1	TM2 domain containing 1	83941
ENSG00000164073	185.557	0.407682	0.179151	2.27564	0.435609	0.00569775	MFSD8	major facilitator superfamily domain containing 8	256471
ENSG00000175318	33.4553	-0.920601	0.401754	-2.29145	0.435609	0.00537101	GRAMD2A	GRAM domain containing 2A	196996
ENSG00000196205	524.691	1.36197	0.597424	2.27974	0.435609	0.00561145	NA	NA	NA
ENSG00000198848	6.23315	-1.77928	0.780461	-2.27979	0.435609	0.00561039	CES1	carboxylesterase 1	1066
ENSG00000204237	85.2783	0.46681	0.203053	2.29895	0.435609	0.00522205	OXLD1	oxidoreductase like domain containing 1	339229
ENSG00000210100	6.32948	2.2592	0.988732	2.28495	0.435609	0.00550333	NA	NA	NA
ENSG00000225106	2.81822	-2.18082	0.955084	-2.28338	0.435609	0.0055357	NA	NA	NA
ENSG00000228172	6.05514	1.37682	0.599262	2.29753	0.435609	0.00524998	NA	NA	NA
ENSG00000235978	3.66614	-1.69131	0.736698	-2.2958	0.435609	0.00528415	LOC124906209	uncharacterized LOC124906209	124906209
ENSG00000245694	3.92418	-1.75676	0.769026	-2.2844	0.435609	0.00551456	CRNDE	colorectal neoplasia differentially expressed	643911
ENSG00000248858	17.5407	1.00519	0.441217	2.27822	0.435609	0.00564325	FLJ46284	uncharacterized LOC441369	441369
ENSG00000255035	6.80657	-1.66903	0.726911	-2.29606	0.435609	0.00527898	NA	NA	NA
ENSG00000258944	5.12541	-1.53292	0.666917	-2.29852	0.435609	0.00523054	NA	NA	NA
ENSG00000259823	5.9559	-1.75923	0.773129	-2.27547	0.435609	0.00570143	LYPD8	LY6/PLAUR domain containing 8	646627
ENSG00000269947	2.48091	-2.23987	0.983339	-2.27782	0.435609	0.00565168	NA	NA	NA
ENSG00000271992	3.23652	1.73762	0.759749	2.2871	0.435609	0.0054593	NA	NA	NA
ENSG00000272375	18.8379	-0.805195	0.353157	-2.27999	0.435609	0.00560619	NA	NA	NA
ENSG00000274525	6.11796	1.29313	0.567606	2.27821	0.435609	0.00564347	NA	NA	NA
ENSG00000275438	6.2904	1.28556	0.564558	2.2771	0.435609	0.00566678	NA	NA	NA
ENSG00000280057	12.3165	1.16107	0.504822	2.29997	0.435609	0.00520213	NA	NA	NA
ENSG00000285644	3.42924	3.30679	1.44959	2.2812	0.435609	0.00558096	NA	NA	NA
ENSG00000277369	12.2307	1.29226	0.568249	2.27411	0.436293	0.00573042	NA	NA	NA
ENSG00000197958	597.569	0.462192	0.203504	2.27117	0.439547	0.00579335	RPL12	ribosomal protein L12	6136
ENSG00000177855	9.1898	1.86074	0.820439	2.26798	0.441492	0.00586234	NA	NA	NA
ENSG00000205832	11.7966	1.21524	0.53567	2.26863	0.441492	0.00584831	C16orf96	chromosome 16 open reading frame 96	342346
ENSG00000221643	5.22046	-1.4143	0.624118	-2.26608	0.441492	0.00590402	SNORA77	small nucleolar RNA, H/ACA box 77	677843
ENSG00000272645	42.3749	0.639839	0.282448	2.26533	0.441492	0.00592036	NA	NA	NA
ENSG00000279078	15.6775	-1.05639	0.466302	-2.26547	0.441492	0.00591731	SND1-IT1	SND1 intronic transcript 1	27099
ENSG00000143162	308.081	-0.356899	0.157785	-2.26193	0.442834	0.00599549	CREG1	cellular repressor of E1A stimulated genes 1	8804
ENSG00000253361	55.9552	-0.867382	0.383655	-2.26084	0.442834	0.00601969	NA	NA	NA
ENSG00000261770	33.1775	-0.849787	0.375792	-2.26133	0.442834	0.00600891	NA	NA	NA
ENSG00000266248	9.02161	-1.18081	0.521844	-2.26276	0.442834	0.00597711	NA	NA	NA
ENSG00000088756	41.7546	-0.535558	0.237001	-2.25973	0.44316	0.00604448	ARHGAP28	Rho GTPase activating protein 28	79822
ENSG00000105364	228.712	0.370842	0.164585	2.2532	0.447607	0.00619227	MRPL4	mitochondrial ribosomal protein L4	51073
ENSG00000152580	19.5745	-1.15137	0.510617	-2.25486	0.447607	0.00615451	IGSF10	immunoglobulin superfamily member 10	285313
ENSG00000183160	81.4583	-0.672679	0.298624	-2.2526	0.447607	0.00620604	TMEM119	transmembrane protein 119	338773
ENSG00000238741	136.627	0.763632	0.33872	2.25447	0.447607	0.00616335	SCARNA7	small Cajal body-specific RNA 7	677767
ENSG00000268297	15.0334	1.17215	0.520375	2.25252	0.447607	0.00620791	NA	NA	NA
ENSG00000122691	9.13151	1.09617	0.487322	2.24938	0.449221	0.00628017	TWIST1	twist family bHLH transcription factor 1	7291
ENSG00000139344	4.23608	1.92836	0.857775	2.24809	0.449221	0.00631006	AMDHD1	amidohydrolase domain containing 1	144193
ENSG00000152977	226.329	-1.00911	0.448897	-2.24797	0.449221	0.00631282	ZIC1	Zic family member 1	7545
ENSG00000165124	149.8	0.694334	0.308665	2.24947	0.449221	0.00627811	SVEP1	sushi, von Willebrand factor type A, EGF and pentraxin domain containing 1	79987
ENSG00000233932	31.2836	0.721495	0.321099	2.24696	0.449441	0.00633655	CTXN2	cortexin 2	399697
ENSG00000164687	108.711	0.881335	0.392981	2.24269	0.452841	0.00643693	FABP5	fatty acid binding protein 5	2171
ENSG00000188906	698.898	0.33101	0.147539	2.24354	0.452841	0.00641683	LRRK2	leucine rich repeat kinase 2	120892
ENSG00000243477	48.196	0.786757	0.350876	2.24227	0.452841	0.00644688	NAA80	N-alpha-acetyltransferase 80, NatH catalytic subunit	24142
ENSG00000269887	11.3214	-1.26129	0.562801	-2.24108	0.453355	0.00647502	NA	NA	NA
ENSG00000107099	171.722	-0.647562	0.28907	-2.24016	0.453444	0.00649711	DOCK8	dedicator of cytokinesis 8	81704
ENSG00000139641	481.522	0.359959	0.16081	2.23841	0.454899	0.00653885	ESYT1	extended synaptotagmin 1	23344
ENSG00000137970	51.2979	1.58115	0.707289	2.23551	0.455738	0.00660893	RPL7P9	ribosomal protein L7 pseudogene 9	653702
ENSG00000235448	5.42059	1.6255	0.726667	2.23692	0.455738	0.0065749	LURAP1L-AS1	LURAP1L antisense RNA 1	101929467
ENSG00000266900	18.0123	0.703686	0.314804	2.23532	0.455738	0.00661369	NA	NA	NA
ENSG00000125551	16.7884	-1.12502	0.504246	-2.23109	0.456956	0.00671682	PLGLB2	plasminogen like B2	5342
ENSG00000213071	6.05925	-1.2911	0.579226	-2.229	0.456956	0.00676845	NA	NA	NA
ENSG00000232903	9.74672	1.43792	0.644363	2.23153	0.456956	0.00670603	LINC01166	long intergenic non-protein coding RNA 1166	101927590
ENSG00000271943	6.38401	-1.68681	0.756887	-2.22862	0.456956	0.00677799	NA	NA	NA
ENSG00000276390	3.23084	-1.98383	0.889954	-2.22914	0.456956	0.00676512	NA	NA	NA
ENSG00000279586	3.68061	-2.10177	0.942497	-2.23001	0.456956	0.00674365	NA	NA	NA
ENSG00000287205	2.77766	1.82707	0.819826	2.22861	0.456956	0.00677826	NA	NA	NA
ENSG00000008256	535.943	-0.247174	0.111209	-2.22261	0.45782	0.00692863	CYTH3	cytohesin 3	9265
ENSG00000106034	55.5157	-0.714074	0.321333	-2.22223	0.45782	0.00693826	CPED1	cadherin like and PC-esterase domain containing 1	79974
ENSG00000138172	64.5733	-0.515277	0.231439	-2.2264	0.45782	0.00683322	CALHM2	calcium homeostasis modulator family member 2	51063
ENSG00000151790	20.0235	0.840015	0.377655	2.22429	0.45782	0.00688611	TDO2	tryptophan 2,3-dioxygenase	6999
ENSG00000181991	236.601	0.333767	0.150028	2.22469	0.45782	0.00687607	MRPS11	mitochondrial ribosomal protein S11	64963
ENSG00000230202	31.1937	1.46708	0.659769	2.22363	0.45782	0.00690272	NA	NA	NA
ENSG00000277692	6.74428	1.32708	0.596066	2.2264	0.45782	0.00683329	NA	NA	NA
ENSG00000152766	9.21264	-1.91931	0.864014	-2.22139	0.457833	0.00695948	ANKRD22	ankyrin repeat domain 22	118932
ENSG00000181404	40.204	0.800619	0.361	2.21778	0.462504	0.00705172	WASHC1	WASH complex subunit 1	100287171
ENSG00000112667	69.0268	0.537385	0.242719	2.21402	0.462869	0.00714888	DNPH1	2'-deoxynucleoside 5'-phosphate N-hydrolase 1	10591
ENSG00000205835	8.61792	-1.5985	0.721222	-2.21638	0.462869	0.00708788	GMNC	geminin coiled-coil domain containing	647309
ENSG00000246339	14.4333	0.911858	0.411645	2.21515	0.462869	0.00711956	EXTL3-AS1	EXTL3 antisense RNA 1	101929402
ENSG00000249353	65.2884	0.866464	0.391586	2.21271	0.462869	0.00718327	NA	NA	NA
ENSG00000266456	8.16205	1.17236	0.529538	2.21394	0.462869	0.0071512	NA	NA	NA
ENSG00000271869	8.32097	1.30227	0.588556	2.21265	0.462869	0.00718483	NA	NA	NA
ENSG00000251192	78.2665	-0.508184	0.229846	-2.21098	0.464308	0.00722849	ZNF674	zinc finger protein 674	641339
ENSG00000268001	8.07053	-1.38378	0.626493	-2.20877	0.466671	0.00728672	CARD8-AS1	CARD8 antisense RNA 1	100505812
ENSG00000101439	5165.66	0.497032	0.226007	2.19919	0.470288	0.00754446	CST3	cystatin C	1471
ENSG00000108821	11.9692	-1.34578	0.61031	-2.20508	0.470288	0.00738497	COL1A1	collagen type I alpha 1 chain	1277
ENSG00000131148	114.612	0.359472	0.163358	2.20051	0.470288	0.00750833	EMC8	ER membrane protein complex subunit 8	10328
ENSG00000140265	266.835	-0.281216	0.127787	-2.20067	0.470288	0.00750412	ZSCAN29	zinc finger and SCAN domain containing 29	146050
ENSG00000158828	2425.11	0.291277	0.132334	2.20108	0.470288	0.00749294	PINK1	PTEN induced kinase 1	65018
ENSG00000165178	5.3753	1.97181	0.896827	2.19865	0.470288	0.00755916	NCF1C	neutrophil cytosolic factor 1C pseudogene	654817
ENSG00000184414	5.68439	-1.55556	0.707406	-2.19896	0.470288	0.00755066	NA	NA	NA
ENSG00000197889	2.63185	1.74679	0.793588	2.20112	0.470288	0.00749179	MEIG1	meiosis/spermiogenesis associated 1	644890
ENSG00000203280	4.35741	1.4995	0.680329	2.20409	0.470288	0.0074117	KIAA1671-AS1	KIAA1671 antisense RNA 1	100128531
ENSG00000248174	9.33448	-1.37099	0.62329	-2.19961	0.470288	0.007533	LINC02268	long intergenic non-protein coding RNA 2268	101928509
ENSG00000006283	415.574	-0.504491	0.230496	-2.18871	0.4767	0.00783544	CACNA1G	calcium voltage-gated channel subunit alpha1 G	8913
ENSG00000073578	112.495	0.336416	0.154026	2.18415	0.4767	0.00796526	SDHA	succinate dehydrogenase complex flavoprotein subunit A	6389
ENSG00000092295	11.1342	-1.43843	0.658359	-2.18487	0.4767	0.00794468	TGM1	transglutaminase 1	7051
ENSG00000132561	165.238	0.674379	0.30907	2.18196	0.4767	0.00802826	MATN2	matrilin 2	4147
ENSG00000132744	8.41798	-1.73206	0.789865	-2.19286	0.4767	0.00771919	ACY3	aminoacylase 3	91703
ENSG00000150991	6701.34	0.407242	0.186115	2.18813	0.4767	0.00785209	UBC	ubiquitin C	7316
ENSG00000159625	5.30988	-1.61722	0.74031	-2.18452	0.4767	0.00795474	DRC7	dynein regulatory complex subunit 7	84229
ENSG00000198727	25771.2	0.673417	0.307636	2.18901	0.4767	0.00782718	CYTB	cytochrome b	4519
ENSG00000213553	33.004	1.65966	0.759927	2.18397	0.4767	0.00797047	RPLP0P6	ribosomal protein lateral stalk subunit P0 pseudogene 6	220717
ENSG00000221930	6.5075	1.32736	0.607436	2.18519	0.4767	0.00793558	NA	NA	NA
ENSG00000236104	183.338	-0.372016	0.170444	-2.18263	0.4767	0.00800919	ZBTB22	zinc finger and BTB domain containing 22	9278
ENSG00000243709	4.44494	-1.54096	0.706284	-2.18178	0.4767	0.00803359	LEFTY1	left-right determination factor 1	10637
ENSG00000253973	25.8887	0.803308	0.367375	2.18661	0.4767	0.00789501	NRIP3-DT	NRIP3 divergent transcript	105376541
ENSG00000260604	5.39883	1.51684	0.695032	2.18241	0.4767	0.00801549	NA	NA	NA
ENSG00000271105	15.0544	-0.931046	0.424909	-2.19117	0.4767	0.00776647	NA	NA	NA
ENSG00000271824	24.566	1.23577	0.56661	2.181	0.4767	0.00805628	SMIM32	small integral membrane protein 32	389332
ENSG00000273919	3.98566	1.78388	0.817097	2.18319	0.4767	0.00799305	NA	NA	NA
ENSG00000285976	6.83067	1.12495	0.515766	2.18112	0.4767	0.00805279	NA	NA	NA
ENSG00000225900	5.95412	-1.44772	0.664694	-2.17803	0.479198	0.00814252	NA	NA	NA
ENSG00000266718	21.7443	-0.811716	0.372643	-2.17827	0.479198	0.00813566	NA	NA	NA
ENSG00000106125	15.6945	-0.885086	0.406821	-2.17561	0.479584	0.00821353	MINDY4	MINDY lysine 48 deubiquitinase 4	84182
ENSG00000128694	46.9276	0.542626	0.249313	2.17648	0.479584	0.00818802	OSGEPL1	O-sialoglycoprotein endopeptidase like 1	64172
ENSG00000157578	7.54863	0.988881	0.454541	2.17556	0.479584	0.00821515	LCA5L	lebercilin LCA5 like	150082
ENSG00000259378	10.2944	0.997006	0.458737	2.17337	0.48207	0.00827987	NA	NA	NA
ENSG00000235560	8.78412	-1.17942	0.543141	-2.17149	0.484039	0.00833593	ZNF747-DT	ZNF747 divergent transcript	107984875
ENSG00000131379	12.9854	1.01966	0.471092	2.16446	0.487275	0.0085483	C3orf20	chromosome 3 open reading frame 20	84077
ENSG00000140694	276.932	0.305574	0.141144	2.16498	0.487275	0.00853223	PARN	poly(A)-specific ribonuclease	5073
ENSG00000172409	34.4206	-0.583087	0.269063	-2.1671	0.487275	0.00846783	CLP1	cleavage factor polyribonucleotide kinase subunit 1	10978
ENSG00000182752	5.85997	1.2178	0.56226	2.16591	0.487275	0.00850402	PAPPA	pappalysin 1	5069
ENSG00000188603	27.5584	-0.936509	0.432239	-2.16665	0.487275	0.00848164	CLN3	CLN3 lysosomal/endosomal transmembrane protein, battenin	1201
ENSG00000213123	16.3126	-1.01506	0.468629	-2.16601	0.487275	0.00850091	DYNLT2B	dynein light chain Tctex-type 2B	255758
ENSG00000226564	10.1961	1.75403	0.810118	2.16515	0.487275	0.0085272	NA	NA	NA
ENSG00000120049	541.358	-0.354516	0.164166	-2.15949	0.493351	0.00870118	KCNIP2	potassium voltage-gated channel interacting protein 2	30819
ENSG00000124383	216.501	0.341776	0.158318	2.15879	0.493351	0.00872286	MPHOSPH10	M-phase phosphoprotein 10	10199
ENSG00000232187	15.919	1.61787	0.749394	2.15891	0.493351	0.00871935	NA	NA	NA
ENSG00000111581	158.67	0.346686	0.160726	2.157	0.495156	0.00877877	NUP107	nucleoporin 107	57122
ENSG00000176182	203.705	0.438256	0.203311	2.15559	0.495156	0.00882299	MYPOP	Myb related transcription factor, partner of profilin	339344
ENSG00000223749	3.385	-1.47386	0.683608	-2.156	0.495156	0.00881004	NA	NA	NA
ENSG00000139239	20.2105	1.46224	0.678901	2.15383	0.495722	0.0088786	RPL14P1	ribosomal protein L14 pseudogene 1	144581
ENSG00000164011	41.5066	0.460077	0.213562	2.1543	0.495722	0.00886357	ZNF691	zinc finger protein 691	51058
ENSG00000165695	18.8646	0.871371	0.405324	2.14982	0.501557	0.00900615	AK8	adenylate kinase 8	158067
ENSG00000183840	3.3472	-1.73513	0.807536	-2.14868	0.502308	0.00904269	GPR39	G protein-coupled receptor 39	2863
ENSG00000079931	190.508	0.645082	0.300345	2.1478	0.502583	0.00907074	MOXD1	monooxygenase DBH like 1	26002
ENSG00000166800	3.29436	-1.92572	0.897077	-2.14666	0.503346	0.00910761	LDHAL6A	lactate dehydrogenase A like 6A	160287
ENSG00000103876	57.2578	-0.525427	0.24509	-2.14381	0.504618	0.00920015	FAH	fumarylacetoacetate hydrolase	2184
ENSG00000162494	9.23135	1.31918	0.614958	2.14516	0.504618	0.00915623	LRRC38	leucine rich repeat containing 38	126755
ENSG00000274211	919.226	-0.248622	0.115968	-2.14388	0.504618	0.00919796	SOCS7	suppressor of cytokine signaling 7	30837
ENSG00000271265	7.12857	-1.05382	0.491768	-2.14293	0.504924	0.00922892	NA	NA	NA
ENSG00000242071	47.6165	1.62844	0.760401	2.14155	0.506132	0.00927425	RPL7AP6	ribosomal protein L7a pseudogene 6	326310
ENSG00000041880	111.626	0.405648	0.190375	2.13079	0.506168	0.00963384	PARP3	poly(ADP-ribose) polymerase family member 3	10039
ENSG00000102032	49.1148	0.627816	0.295351	2.12566	0.506168	0.00980955	RENBP	renin binding protein	5973
ENSG00000105366	57.9675	-0.830958	0.390072	-2.13027	0.506168	0.00965154	SIGLEC8	sialic acid binding Ig like lectin 8	27181
ENSG00000107566	139.192	-0.348886	0.163798	-2.12998	0.506168	0.00966121	ERLIN1	ER lipid raft associated 1	10613
ENSG00000120509	139.816	0.38862	0.182549	2.12886	0.506168	0.00969965	PDZD11	PDZ domain containing 11	51248
ENSG00000126267	330.368	0.438101	0.20606	2.12609	0.506168	0.00979467	COX6B1	cytochrome c oxidase subunit 6B1	1340
ENSG00000128510	2.60911	-1.68831	0.793854	-2.12673	0.506168	0.00977262	CPA4	carboxypeptidase A4	51200
ENSG00000136146	217.32	0.377832	0.176571	2.13983	0.506168	0.00933086	MED4	mediator complex subunit 4	29079
ENSG00000139292	34.256	-0.863793	0.404182	-2.13714	0.506168	0.00942006	LGR5	leucine rich repeat containing G protein-coupled receptor 5	8549
ENSG00000145022	262.436	0.32062	0.149914	2.13869	0.506168	0.00936859	TCTA	T cell leukemia translocation altered	6988
ENSG00000162998	37.124	-0.720594	0.338914	-2.12619	0.506168	0.00979129	FRZB	frizzled related protein	2487
ENSG00000170043	123.024	0.414059	0.194623	2.1275	0.506168	0.00974616	TRAPPC1	trafficking protein particle complex subunit 1	58485
ENSG00000197992	9.74449	-1.5763	0.740784	-2.12788	0.506168	0.00973315	CLEC9A	C-type lectin domain containing 9A	283420
ENSG00000214485	43.4682	1.464	0.687014	2.13097	0.506168	0.00962775	RPL7P1	ribosomal protein L7 pseudogene 1	6174
ENSG00000227811	22.1497	0.762468	0.356322	2.13983	0.506168	0.00933089	INKA2-AS1	INKA2 antisense RNA 1	100506343
ENSG00000233602	11.694	-1.09774	0.51444	-2.13386	0.506168	0.00952991	ERI3-IT1	ERI3 intronic transcript 1	100874278
ENSG00000235558	8.66017	1.1055	0.517711	2.13535	0.506168	0.00947983	NA	NA	NA
ENSG00000270277	13.3735	-1.12377	0.526808	-2.13316	0.506168	0.00955346	NA	NA	NA
ENSG00000285081	3.01567	-2.38956	1.11957	-2.13435	0.506168	0.00951331	NA	NA	NA
ENSG00000286970	7.87175	1.25754	0.591404	2.12636	0.506168	0.00978522	NA	NA	NA
ENSG00000287358	23.5194	-0.630557	0.296145	-2.12922	0.506168	0.00968732	NA	NA	NA
ENSG00000287677	19.0214	1.12643	0.529078	2.12905	0.506168	0.00969293	NA	NA	NA
ENSG00000288611	7.82089	-1.2664	0.594026	-2.1319	0.506168	0.00959618	NPBWR1	neuropeptides B and W receptor 1	2831
ENSG00000140326	143.774	-0.432438	0.203608	-2.12387	0.508154	0.00987138	CDAN1	codanin 1	146059
ENSG00000163736	3.25205	2.3893	1.12662	2.12077	0.512517	0.00997966	PPBP	pro-platelet basic protein	5473
ENSG00000122012	257.387	0.786634	0.371202	2.11916	0.51422	0.0100364	SV2C	synaptic vesicle glycoprotein 2C	22987
ENSG00000086967	6.8892	1.91458	0.904799	2.11603	0.5161	0.010147	MYBPC2	myosin binding protein C2	4606
ENSG00000157349	83.8768	0.504703	0.238974	2.11196	0.5161	0.010293	DDX19B	DEAD-box helicase 19B	11269
ENSG00000166136	107.046	0.426397	0.20155	2.11559	0.5161	0.0101627	NDUFB8	NADH:ubiquinone oxidoreductase subunit B8	4714
ENSG00000233901	38.1236	0.660258	0.312634	2.11192	0.5161	0.0102945	LINC01503	long intergenic non-protein coding RNA 1503	100506119
ENSG00000261783	2.75189	-1.46759	0.694791	-2.11228	0.5161	0.0102815	NA	NA	NA
ENSG00000273763	9.88614	-0.9611	0.454586	-2.11423	0.5161	0.0102113	NA	NA	NA
ENSG00000277159	30.373	-0.680544	0.322138	-2.11258	0.5161	0.0102704	NA	NA	NA
ENSG00000280344	9.73937	-1.16196	0.548771	-2.11739	0.5161	0.0100987	NA	NA	NA
ENSG00000283128	5.36601	1.61595	0.764436	2.11391	0.5161	0.0102227	NA	NA	NA
ENSG00000287151	75.1154	-0.531182	0.251568	-2.11148	0.5161	0.0103101	C2orf27A	chromosome 2 open reading frame 27A	29798
ENSG00000223787	4.12315	1.82785	0.866244	2.11008	0.51745	0.0103609	NA	NA	NA
ENSG00000121454	3.40636	-1.89382	0.898032	-2.10885	0.51849	0.0104055	LHX4	LIM homeobox 4	89884
ENSG00000260708	11.3104	1.24704	0.591763	2.10733	0.520061	0.0104609	NA	NA	NA
ENSG00000065413	261.158	-0.330149	0.157004	-2.10281	0.520349	0.0106277	ANKRD44	ankyrin repeat domain 44	91526
ENSG00000127364	83.9694	-0.714829	0.33944	-2.10591	0.520349	0.0105133	TAS2R4	taste 2 receptor member 4	50832
ENSG00000156564	279.508	-0.425782	0.202423	-2.10343	0.520349	0.0106046	LRFN2	leucine rich repeat and fibronectin type III domain containing 2	57497
ENSG00000198416	36.4656	0.702053	0.333994	2.10199	0.520349	0.0106579	NA	NA	NA
ENSG00000263934	639.181	1.43826	0.683647	2.10381	0.520349	0.0105905	NA	NA	NA
ENSG00000269935	55.7491	-0.733912	0.349129	-2.10212	0.520349	0.0106531	NA	NA	NA
ENSG00000270175	11.7969	-0.950236	0.451416	-2.10501	0.520349	0.0105461	NA	NA	NA
ENSG00000285219	81.3237	0.604762	0.287509	2.10345	0.520349	0.0106037	LOC100506207	uncharacterized LOC100506207	100506207
ENSG00000042062	33.3753	-0.800016	0.382966	-2.089	0.521409	0.0111507	RIPOR3	RIPOR family member 3	140876
ENSG00000106266	219.257	0.450429	0.215412	2.09102	0.521409	0.0110731	SNX8	sorting nexin 8	29886
ENSG00000122176	13.6631	-1.09759	0.525557	-2.08844	0.521409	0.0111726	FMOD	fibromodulin	2331
ENSG00000140691	155.222	-0.373471	0.178565	-2.09152	0.521409	0.0110537	ARMC5	armadillo repeat containing 5	79798
ENSG00000165807	5.6659	-1.22576	0.587012	-2.08813	0.521409	0.0111846	PPP1R36	protein phosphatase 1 regulatory subunit 36	145376
ENSG00000178202	87.7224	0.480283	0.228786	2.09927	0.521409	0.0107596	POGLUT3	protein O-glucosyltransferase 3	143888
ENSG00000179088	5.38802	1.71592	0.821942	2.08764	0.521409	0.0112037	C12orf42	chromosome 12 open reading frame 42	374470
ENSG00000180245	21.6383	0.724383	0.345963	2.09381	0.521409	0.0109659	RRH	retinal pigment epithelium-derived rhodopsin homolog	10692
ENSG00000183032	4.33452	1.57119	0.750789	2.09271	0.521409	0.0110079	SLC25A21	solute carrier family 25 member 21	89874
ENSG00000183914	52.2995	-0.632454	0.301483	-2.09781	0.521409	0.0108145	DNAH2	dynein axonemal heavy chain 2	146754
ENSG00000204624	140.75	-0.513913	0.245712	-2.09153	0.521409	0.0110533	DISP3	dispatched RND transporter family member 3	57540
ENSG00000205309	65.4243	0.548287	0.26124	2.09879	0.521409	0.0107777	NT5M	5',3'-nucleotidase, mitochondrial	56953
ENSG00000213300	16.1095	1.20412	0.573491	2.09964	0.521409	0.0107457	NA	NA	NA
ENSG00000221025	4.05218	-1.60847	0.769167	-2.09119	0.521409	0.0110664	MIR1250	microRNA 1250	100302229
ENSG00000225937	2.89419	1.72687	0.825111	2.0929	0.521409	0.0110008	PCA3	prostate cancer associated 3	50652
ENSG00000226308	7.41212	1.35528	0.649216	2.08757	0.521409	0.0112064	NA	NA	NA
ENSG00000226824	29.8714	-0.965389	0.461304	-2.09274	0.521409	0.011007	LOC100996437	uncharacterized LOC100996437	100996437
ENSG00000228300	72.0326	-0.442069	0.211257	-2.09257	0.521409	0.0110136	FAM174C	family with sequence similarity 174 member C	55009
ENSG00000248923	6.50644	1.75075	0.836461	2.09305	0.521409	0.0109952	MTND5P11	MT-ND5 pseudogene 11	100506169
ENSG00000279917	9.34349	-1.03661	0.49654	-2.08767	0.521409	0.0112025	NA	NA	NA
ENSG00000286289	2.80055	1.69254	0.807164	2.09689	0.521409	0.010849	LOC107984270	uncharacterized LOC107984270	107984270
ENSG00000286817	6.45602	1.29876	0.621224	2.09065	0.521409	0.0110873	NA	NA	NA
ENSG00000174917	161.036	0.405803	0.194468	2.08673	0.52181	0.011239	MICOS13	mitochondrial contact site and cristae organizing system subunit 13	125988
ENSG00000106823	23.9109	-0.842026	0.403837	-2.08506	0.522607	0.0113042	ECM2	extracellular matrix protein 2	1842
ENSG00000257698	72.9173	0.471744	0.226201	2.08551	0.522607	0.0112867	GIHCG	GIHCG inhibitor of miR-200b/200a/429 expression	100506844
ENSG00000256325	5.14824	-1.15476	0.554157	-2.08381	0.523765	0.0113533	NA	NA	NA
ENSG00000004776	68.8626	0.734429	0.353852	2.07552	0.524327	0.0116834	HSPB6	heat shock protein family B (small) member 6	126393
ENSG00000078549	2138.45	-0.214815	0.103523	-2.07505	0.524327	0.0117026	ADCYAP1R1	ADCYAP receptor type I	117
ENSG00000078804	897.725	0.624627	0.300938	2.0756	0.524327	0.0116803	TP53INP2	tumor protein p53 inducible nuclear protein 2	58476
ENSG00000086717	37.2791	0.969472	0.466569	2.07788	0.524327	0.0115889	PPEF1	protein phosphatase with EF-hand domain 1	5475
ENSG00000122694	79.7473	0.782114	0.376206	2.07895	0.524327	0.011546	GLIPR2	GLI pathogenesis related 2	152007
ENSG00000140090	559.602	-0.375877	0.181132	-2.07515	0.524327	0.0116985	SLC24A4	solute carrier family 24 member 4	123041
ENSG00000214796	21.1091	-0.749571	0.360578	-2.0788	0.524327	0.0115519	NA	NA	NA
ENSG00000227038	4.57823	1.86071	0.895081	2.07881	0.524327	0.0115515	NA	NA	NA
ENSG00000227082	61.4581	-0.485177	0.233123	-2.08121	0.524327	0.0114562	LINC02798	long intergenic non-protein coding RNA 2798	107985194
ENSG00000228589	12.7613	1.41221	0.678173	2.08238	0.524327	0.0114097	NA	NA	NA
ENSG00000232949	5.87026	-1.72038	0.829054	-2.07512	0.524327	0.0117	NA	NA	NA
ENSG00000271811	13.5983	-1.18494	0.569907	-2.07918	0.524327	0.0115369	NA	NA	NA
ENSG00000277152	5.55212	-1.46684	0.705895	-2.07799	0.524327	0.0115842	NA	NA	NA
ENSG00000287172	21.5671	1.00505	0.484116	2.07605	0.524327	0.0116622	NA	NA	NA
ENSG00000011465	307.985	-0.415626	0.200452	-2.07344	0.525963	0.0117677	DCN	decorin	1634
ENSG00000167182	113.39	0.438962	0.211756	2.07296	0.525963	0.0117874	SP2	Sp2 transcription factor	6668
ENSG00000167670	99.0869	0.524752	0.253436	2.07055	0.52604	0.0118856	CHAF1A	chromatin assembly factor 1 subunit A	10036
ENSG00000228135	3.92734	-1.40268	0.677161	-2.07141	0.52604	0.0118506	LINC01494	long intergenic non-protein coding RNA 1494	101928537
ENSG00000269918	54.1692	-0.659697	0.318482	-2.07138	0.52604	0.0118516	NA	NA	NA
ENSG00000275700	170.954	0.355451	0.17167	2.07055	0.52604	0.0118857	AATF	apoptosis antagonizing transcription factor	26574
ENSG00000154252	7.50715	-1.16924	0.565205	-2.0687	0.527259	0.0119617	GAL3ST2	galactose-3-O-sulfotransferase 2	64090
ENSG00000248445	6.11828	-1.1206	0.541688	-2.06873	0.527259	0.0119606	SEMA6A-AS1	SEMA6A antisense RNA 1	101927233
ENSG00000170917	74.8862	0.382395	0.18522	2.06454	0.533745	0.012134	NUDT6	nudix hydrolase 6	11162
ENSG00000273080	5.17456	1.31804	0.638595	2.06397	0.533745	0.0121579	NA	NA	NA
ENSG00000231439	4.17572	-1.38453	0.671419	-2.06209	0.536122	0.0122366	WASIR2	WASH and IL9R antisense RNA 2	100132169
ENSG00000158156	50.3057	-0.592225	0.287297	-2.06137	0.536376	0.0122671	XKR8	XK related 8	55113
ENSG00000153551	12.4008	-1.01858	0.494334	-2.0605	0.536586	0.0123037	CMTM7	CKLF like MARVEL transmembrane domain containing 7	112616
ENSG00000214654	17.4787	0.652176	0.316666	2.05951	0.536586	0.0123458	B3GALT9	beta-1,3-galactosyltransferase 9	100288842
ENSG00000287011	3.63853	-1.55054	0.752828	-2.05962	0.536586	0.012341	NA	NA	NA
ENSG00000206557	23.7337	0.687959	0.334157	2.05879	0.536839	0.0123763	TRIM71	tripartite motif containing 71	131405
ENSG00000185105	16.6386	0.833974	0.405606	2.05612	0.539979	0.0124901	MYADML2	myeloid associated differentiation marker like 2	255275
ENSG00000228817	4.24579	-1.8239	0.887144	-2.05593	0.539979	0.0124982	NA	NA	NA
ENSG00000164620	188.298	0.585396	0.28488	2.05489	0.540834	0.0125429	RELL2	RELT like 2	285613
ENSG00000163106	10.62	-1.15765	0.564051	-2.05239	0.541198	0.0126507	HPGDS	hematopoietic prostaglandin D synthase	27306
ENSG00000197728	243.244	-0.713326	0.347318	-2.05381	0.541198	0.012589	RPS26	ribosomal protein S26	6231
ENSG00000256596	8.52432	1.24832	0.607892	2.05353	0.541198	0.0126013	NA	NA	NA
ENSG00000278834	18.6216	0.989588	0.48215	2.05245	0.541198	0.012648	NA	NA	NA
ENSG00000179772	2.7225	1.83482	0.894256	2.05179	0.541246	0.0126767	FOXS1	forkhead box S1	2307
ENSG00000117480	237.273	-0.321738	0.157064	-2.04846	0.545305	0.0128219	FAAH	fatty acid amide hydrolase	2166
ENSG00000171180	17.0884	1.32231	0.645423	2.04875	0.545305	0.0128091	OR2M4	olfactory receptor family 2 subfamily M member 4	26245
ENSG00000135441	56.1769	0.385192	0.188178	2.04696	0.546429	0.0128876	BLOC1S1	biogenesis of lysosomal organelles complex 1 subunit 1	2647
ENSG00000146197	6.72192	-1.27989	0.626431	-2.04315	0.546429	0.0130562	SCUBE3	signal peptide, CUB domain and EGF like domain containing 3	222663
ENSG00000166261	126.4	-0.471936	0.230791	-2.04487	0.546429	0.01298	ZNF202	zinc finger protein 202	7753
ENSG00000198899	15324	0.859018	0.420208	2.04427	0.546429	0.0130066	ATP6	ATP synthase F0 subunit 6	4508
ENSG00000234797	97.8512	1.37666	0.673928	2.04275	0.546429	0.0130741	RPS3AP6	RPS3A pseudogene 6	145767
ENSG00000237429	3.96213	-1.62831	0.796666	-2.0439	0.546429	0.0130228	NA	NA	NA
ENSG00000261056	33.492	-0.881927	0.431262	-2.04499	0.546429	0.0129745	NA	NA	NA
ENSG00000271461	34.4031	-0.798565	0.3905	-2.04498	0.546429	0.0129749	CKAP2LP1	CKAP2L pseudogene 1	100533711
ENSG00000272033	20.2763	0.923671	0.451928	2.04385	0.546429	0.0130253	NA	NA	NA
ENSG00000178464	13.7563	1.25625	0.615194	2.04204	0.546695	0.0131056	RPL10P16	ribosomal protein L10 pseudogene 16	284393
ENSG00000005421	3.21829	1.5546	0.764377	2.03381	0.548833	0.0134778	PON1	paraoxonase 1	5444
ENSG00000042088	110.788	-0.374335	0.183475	-2.04025	0.548833	0.0131859	TDP1	tyrosyl-DNA phosphodiesterase 1	55775
ENSG00000104872	193.097	0.382908	0.188258	2.03396	0.548833	0.0134712	PIH1D1	PIH1 domain containing 1	55011
ENSG00000104883	14.8032	0.955827	0.468812	2.03883	0.548833	0.0132498	PEX11G	peroxisomal biogenesis factor 11 gamma	92960
ENSG00000147679	191.109	0.320693	0.157721	2.0333	0.548833	0.0135014	UTP23	UTP23 small subunit processome component	84294
ENSG00000152056	20.5017	0.778615	0.382369	2.03629	0.548833	0.0133646	AP1S3	adaptor related protein complex 1 subunit sigma 3	130340
ENSG00000152520	344.327	-0.297539	0.146175	-2.0355	0.548833	0.0134009	PAN3	poly(A) specific ribonuclease subunit PAN3	255967
ENSG00000152661	4344.31	-0.513832	0.252514	-2.03486	0.548833	0.0134299	GJA1	gap junction protein alpha 1	2697
ENSG00000196935	301.772	-0.454406	0.222999	-2.0377	0.548833	0.0133008	SRGAP1	SLIT-ROBO Rho GTPase activating protein 1	57522
ENSG00000214223	7.82629	1.52667	0.750034	2.03547	0.548833	0.0134023	NA	NA	NA
ENSG00000235026	89.085	-0.441145	0.216472	-2.03789	0.548833	0.0132922	DPP10-AS1	DPP10 antisense RNA 1	389023
ENSG00000251493	8.61307	-1.27679	0.62694	-2.03654	0.548833	0.0133536	FOXD1	forkhead box D1	2297
ENSG00000279266	2.81875	-1.62444	0.798992	-2.03312	0.548833	0.0135097	NA	NA	NA
ENSG00000283676	4.85149	1.24402	0.611114	2.03566	0.548833	0.0133934	MIR5087	microRNA 5087	100847044
ENSG00000288563	31.5095	-0.743264	0.365842	-2.03165	0.550537	0.013577	NA	NA	NA
ENSG00000064989	156.62	-0.415583	0.204803	-2.02919	0.551827	0.013691	CALCRL	calcitonin receptor like receptor	10203
ENSG00000153993	89.2883	-0.587512	0.289603	-2.02868	0.551827	0.0137147	SEMA3D	semaphorin 3D	223117
ENSG00000156265	9.49053	-1.08704	0.535441	-2.03018	0.551827	0.0136452	MAP3K7CL	MAP3K7 C-terminal like	56911
ENSG00000183287	49.6714	0.979515	0.48294	2.02823	0.551827	0.0137355	CCBE1	collagen and calcium binding EGF domains 1	147372
ENSG00000239218	9.23884	-1.25314	0.617412	-2.02967	0.551827	0.0136686	NA	NA	NA
ENSG00000112343	62.7354	-0.635445	0.313775	-2.02516	0.553007	0.0138791	TRIM38	tripartite motif containing 38	10475
ENSG00000122952	10.211	1.13853	0.562126	2.02541	0.553007	0.0138675	ZWINT	ZW10 interacting kinetochore protein	11130
ENSG00000138375	164.258	-0.322015	0.158941	-2.02601	0.553007	0.0138394	SMARCAL1	SWI/SNF related, matrix associated, actin dependent regulator of chromatin, subfamily a like 1	50485
ENSG00000180758	9.35378	1.1059	0.545807	2.02618	0.553007	0.0138315	GPR157	G protein-coupled receptor 157	80045
ENSG00000279329	33.9178	0.579542	0.286209	2.02489	0.553007	0.0138918	NA	NA	NA
ENSG00000135697	8.79238	1.79615	0.88767	2.02345	0.554071	0.0139598	BCO1	beta-carotene oxygenase 1	53630
ENSG00000225032	26.9863	-0.857074	0.423754	-2.02258	0.554071	0.014001	LOC102723566	uncharacterized LOC102723566	102723566
ENSG00000232022	8.55823	-1.25958	0.622614	-2.02305	0.554071	0.0139784	NA	NA	NA
ENSG00000239653	21.226	-0.705899	0.34908	-2.02217	0.554071	0.0140204	PSMD6-AS2	PSMD6 antisense RNA 2	100507062
ENSG00000261544	17.763	-0.933239	0.46196	-2.02018	0.556805	0.0141151	NA	NA	NA
ENSG00000184923	7.6696	1.8024	0.892798	2.01882	0.557344	0.01418	NUTM2A	NUT family member 2A	728118
ENSG00000241527	3.72884	-2.03017	1.00542	-2.01922	0.557344	0.0141606	CA15P1	CA15 pseudogene 1	100996435
ENSG00000115761	248.865	0.239182	0.118562	2.01735	0.558256	0.0142505	NOL10	nucleolar protein 10	79954
ENSG00000233225	13.2407	1.02881	0.510135	2.01673	0.558256	0.0142801	NA	NA	NA
ENSG00000257489	3.47609	1.42875	0.708321	2.01709	0.558256	0.0142628	NA	NA	NA
ENSG00000184227	45.5907	1.20373	0.597745	2.01378	0.561091	0.0144228	ACOT1	acyl-CoA thioesterase 1	641371
ENSG00000228221	6.9821	-1.29864	0.644924	-2.01364	0.561091	0.0144299	LINC00578	long intergenic non-protein coding RNA 578	100505566
ENSG00000230870	4.27207	1.3548	0.67274	2.01385	0.561091	0.0144194	FBXW11P1	F-box and WD repeat domain containing 11 pseudogene 1	54099
ENSG00000118308	110.689	-0.360774	0.179448	-2.01047	0.5621	0.0145849	IRAG2	inositol 1,4,5-triphosphate receptor associated 2	4033
ENSG00000215244	34.0191	0.908881	0.451897	2.01126	0.5621	0.0145461	LINC02649	long intergenic non-protein coding RNA 2649	399715
ENSG00000215492	29.9323	1.19889	0.595958	2.0117	0.5621	0.0145244	NA	NA	NA
ENSG00000233762	5.31409	1.78638	0.88819	2.01126	0.5621	0.0145459	RPS15P4	ribosomal protein S15 pseudogene 4	401019
ENSG00000271009	3.34182	-1.59487	0.793118	-2.01089	0.5621	0.0145642	NA	NA	NA
ENSG00000125454	56.956	-0.494676	0.246316	-2.0083	0.56323	0.0146918	SLC25A19	solute carrier family 25 member 19	60386
ENSG00000184216	508.565	0.380524	0.189455	2.00851	0.56323	0.014681	IRAK1	interleukin 1 receptor associated kinase 1	3654
ENSG00000242798	4.40958	1.09239	0.543761	2.00896	0.56323	0.014659	NA	NA	NA
ENSG00000174586	27.2841	0.521438	0.259859	2.00662	0.565414	0.0147748	ZNF497	zinc finger protein 497	162968
ENSG00000265185	9.22165	1.50588	0.750783	2.00575	0.566075	0.014818	NA	NA	NA
ENSG00000198730	392.731	-0.239734	0.119597	-2.00451	0.567438	0.0148798	CTR9	CTR9 homolog, Paf1/RNA polymerase II complex component	9646
ENSG00000068024	1213.94	-0.371794	0.185608	-2.00312	0.569108	0.0149497	HDAC4	histone deacetylase 4	9759
ENSG00000186446	55.1759	0.516179	0.25842	1.99744	0.578824	0.0152368	ZNF501	zinc finger protein 501	115560
ENSG00000283498	16.1091	0.913811	0.457586	1.99702	0.578824	0.0152581	MIR1244-2	microRNA 1244-2	100422885
ENSG00000198712	22791.8	0.745523	0.373753	1.9947	0.580319	0.0153774	COX2	cytochrome c oxidase subunit II	4513
ENSG00000246790	3.33115	-1.59122	0.797632	-1.99493	0.580319	0.0153654	NA	NA	NA
ENSG00000267281	2.85587	-1.70664	0.855144	-1.99573	0.580319	0.0153245	ATF7-NPFF	ATF7-NPFF readthrough	114108587
ENSG00000214353	73.0176	-0.613239	0.307695	-1.99301	0.581587	0.0154645	VAC14-AS1	VAC14 antisense RNA 1	100130894
ENSG00000280198	3.94958	-1.65278	0.829157	-1.99333	0.581587	0.0154479	NA	NA	NA
ENSG00000160999	47.5137	0.653874	0.328295	1.99173	0.581597	0.0155308	SH2B2	SH2B adaptor protein 2	10603
ENSG00000171130	1408.53	0.328114	0.164761	1.99146	0.581597	0.0155449	ATP6V0E2	ATPase H+ transporting V0 subunit e2	155066
ENSG00000272277	3.91752	1.5304	0.768421	1.99162	0.581597	0.0155363	NA	NA	NA
ENSG00000136819	323.427	0.270427	0.136077	1.98731	0.584674	0.0157614	C9orf78	chromosome 9 open reading frame 78	51759
ENSG00000172456	147.89	0.400546	0.201502	1.98781	0.584674	0.0157354	FGGY	FGGY carbohydrate kinase domain containing	55277
ENSG00000231863	21.5649	0.807758	0.40621	1.98852	0.584674	0.015698	NA	NA	NA
ENSG00000242086	542.119	-0.624872	0.314274	-1.9883	0.584674	0.0157095	SDHAP2	SDHA pseudogene 2	727956
ENSG00000279982	2.69193	1.72917	0.869732	1.98816	0.584674	0.0157166	NA	NA	NA
ENSG00000134899	51.5223	-0.463783	0.233564	-1.98567	0.586877	0.0158477	ERCC5	ERCC excision repair 5, endonuclease	2073
ENSG00000223482	323.416	-0.565422	0.284988	-1.98402	0.58811	0.015935	NUTM2A-AS1	NUTM2A antisense RNA 1	728190
ENSG00000258057	54.179	0.468569	0.236152	1.98419	0.58811	0.0159265	BCDIN3D-AS1	BCDIN3D antisense RNA 1	100286844
ENSG00000274021	23.5496	1.02478	0.51668	1.98339	0.588365	0.0159689	NA	NA	NA
ENSG00000111863	22.6053	0.893888	0.452177	1.97685	0.588887	0.0163196	ADTRP	androgen dependent TFPI regulating protein	84830
ENSG00000113649	580.565	0.237563	0.119875	1.98175	0.588887	0.016056	TCERG1	transcription elongation regulator 1	10915
ENSG00000138075	5.26346	1.14781	0.580427	1.97752	0.588887	0.0162835	ABCG5	ATP binding cassette subfamily G member 5	64240
ENSG00000160446	16.2585	0.818827	0.41362	1.97966	0.588887	0.016168	ZDHHC12	zinc finger DHHC-type palmitoyltransferase 12	84885
ENSG00000175084	12.106	-2.54844	1.28812	-1.97843	0.588887	0.0162346	DES	desmin	1674
ENSG00000201950	5.39302	-1.18363	0.597467	-1.98107	0.588887	0.0160923	SNORD113-9	small nucleolar RNA, C/D box 113-9	767569
ENSG00000229623	7.09279	-1.17857	0.596268	-1.97658	0.588887	0.0163347	METTL21AP1	methyltransferase like 21A pseudogene 1	100421629
ENSG00000236508	2.78107	1.80009	0.908235	1.98196	0.588887	0.0160447	NA	NA	NA
ENSG00000252690	18.2392	0.721523	0.365001	1.97677	0.588887	0.0163241	NA	NA	NA
ENSG00000256019	6.10866	-1.37519	0.694331	-1.98059	0.588887	0.016118	TAS2R63P	taste 2 receptor member 63 pseudogene	338413
ENSG00000260992	8.42205	1.51748	0.766277	1.98033	0.588887	0.0161324	NA	NA	NA
ENSG00000261324	41.6713	-0.482296	0.243872	-1.97766	0.588887	0.016276	NA	NA	NA
ENSG00000279302	33.5242	-0.766775	0.387801	-1.97724	0.588887	0.0162986	NA	NA	NA
ENSG00000120280	9.26358	-1.26127	0.638668	-1.97484	0.58937	0.0164293	TASL	TLR adaptor interacting with endolysosomal SLC15A4	80231
ENSG00000164611	15.3684	-0.825122	0.417758	-1.97512	0.58937	0.0164138	PTTG1	PTTG1 regulator of sister chromatid separation, securin	9232
ENSG00000267114	6.25257	1.03378	0.523375	1.97522	0.58937	0.0164085	NA	NA	NA
ENSG00000213542	7.38098	-0.985049	0.499222	-1.97317	0.589984	0.0165204	RPL7AP43	ribosomal protein L7a pseudogene 43	644236
ENSG00000233170	10.8867	-0.846318	0.428942	-1.97304	0.589984	0.0165277	NA	NA	NA
ENSG00000273259	5.66704	2.10477	1.06632	1.97386	0.589984	0.0164827	NA	NA	NA
ENSG00000213973	13.446	1.0298	0.522088	1.97247	0.590132	0.0165589	ZNF99	zinc finger protein 99	7652
ENSG00000105889	20.7863	0.820461	0.41612	1.97169	0.590675	0.0166013	STEAP1B	STEAP family member 1B	256227
ENSG00000119681	33.8454	-0.89569	0.454525	-1.9706	0.591845	0.0166614	LTBP2	latent transforming growth factor beta binding protein 2	4053
ENSG00000137463	7.73756	-1.54449	0.784122	-1.96971	0.592635	0.0167108	MGARP	mitochondria localized glutamic acid rich protein	84709
ENSG00000137824	421.441	0.18605	0.0946	1.9667	0.594783	0.0168782	RMDN3	regulator of microtubule dynamics 3	55177
ENSG00000172878	58.5742	0.428389	0.217827	1.96665	0.594783	0.0168806	METAP1D	methionyl aminopeptidase type 1D, mitochondrial	254042
ENSG00000232780	9.07679	1.24812	0.634176	1.96809	0.594783	0.0168004	NA	NA	NA
ENSG00000258484	4.27602	1.62389	0.825711	1.96666	0.594783	0.0168803	SPESP1	sperm equatorial segment protein 1	246777
ENSG00000101098	1166.85	-0.247211	0.125816	-1.96487	0.597339	0.0169806	RIMS4	regulating synaptic membrane exocytosis 4	140730
ENSG00000266965	8.93253	-1.25666	0.639739	-1.96433	0.59743	0.0170106	NA	NA	NA
ENSG00000158825	6.28323	1.07999	0.550099	1.96327	0.598565	0.0170705	CDA	cytidine deaminase	978
ENSG00000148690	276.787	0.347701	0.177167	1.96256	0.599	0.0171104	FRA10AC1	FRA10A associated CGG repeat 1	118924
ENSG00000144354	7.92908	-1.22768	0.626714	-1.95892	0.603332	0.0173172	CDCA7	cell division cycle associated 7	83879
ENSG00000160917	199.636	0.268925	0.137244	1.95946	0.603332	0.0172863	CPSF4	cleavage and polyadenylation specific factor 4	10898
ENSG00000251442	181.695	-0.703537	0.35907	-1.95933	0.603332	0.0172938	NA	NA	NA
ENSG00000267058	29.6439	-0.651642	0.332739	-1.95842	0.603371	0.0173461	LOC100505715	uncharacterized LOC100505715	100505715
ENSG00000103496	170.727	0.405314	0.207101	1.95709	0.605052	0.0174222	STX4	syntaxin 4	6810
ENSG00000064787	1377.63	0.638428	0.326617	1.95467	0.605595	0.0175614	BCAS1	brain enriched myelin associated protein 1	8537
ENSG00000100347	189.479	0.286692	0.146702	1.95425	0.605595	0.0175857	SAMM50	SAMM50 sorting and assembly machinery component	25813
ENSG00000196660	140.43	-0.421252	0.215415	-1.95554	0.605595	0.0175113	SLC30A10	solute carrier family 30 member 10	55532
ENSG00000215014	12.3447	0.90366	0.462347	1.95451	0.605595	0.0175709	NA	NA	NA
ENSG00000230314	8.10497	1.21543	0.62172	1.95495	0.605595	0.0175453	ELOVL2-AS1	ELOVL2 antisense RNA 1	100506409
ENSG00000266578	3.8314	-1.57832	0.807772	-1.95392	0.605595	0.0176047	NA	NA	NA
ENSG00000167981	92.9032	-0.412633	0.211283	-1.95299	0.6065	0.0176588	ZNF597	zinc finger protein 597	146434
ENSG00000204347	12.0826	1.19551	0.612388	1.95222	0.607086	0.0177038	BTBD17	BTB domain containing 17	388419
ENSG00000118557	9.77856	0.992576	0.50942	1.94844	0.609157	0.0179245	PMFBP1	polyamine modulated factor 1 binding protein 1	83449
ENSG00000158186	2057.54	-0.373962	0.191988	-1.94784	0.609157	0.0179599	MRAS	muscle RAS oncogene homolog	22808
ENSG00000163913	345.754	-0.30041	0.154082	-1.94968	0.609157	0.017852	IFT122	intraflagellar transport 122	55764
ENSG00000169914	337.837	0.356679	0.183107	1.94793	0.609157	0.0179548	OTUD3	OTU deubiquitinase 3	23252
ENSG00000241679	4.24046	1.65251	0.847363	1.95018	0.609157	0.0178225	NA	NA	NA
ENSG00000243696	13.617	-1.03184	0.529753	-1.94778	0.609157	0.0179637	NA	NA	NA
ENSG00000285804	9.9346	0.884963	0.454089	1.94888	0.609157	0.0178992	NA	NA	NA
ENSG00000286021	151.694	0.698433	0.358655	1.94737	0.609157	0.017988	NA	NA	NA
ENSG00000010704	23.8779	-0.805117	0.413675	-1.94625	0.610439	0.0180539	HFE	homeostatic iron regulator	3077
ENSG00000262668	5.05951	1.28483	0.660507	1.94522	0.611552	0.0181149	NA	NA	NA
ENSG00000006282	379.293	0.406406	0.209261	1.94211	0.615947	0.0183009	SPATA20	spermatogenesis associated 20	64847
ENSG00000163808	24.7593	0.760282	0.391709	1.94093	0.615947	0.0183712	KIF15	kinesin family member 15	56992
ENSG00000198937	29.969	0.600905	0.309636	1.94068	0.615947	0.0183865	CCDC167	coiled-coil domain containing 167	154467
ENSG00000233622	8.06542	1.02167	0.526385	1.94091	0.615947	0.0183726	CYP2T1P	cytochrome P450 family 2 subfamily T member 1, pseudogene	171523
ENSG00000283175	3.09845	-1.4721	0.758146	-1.94171	0.615947	0.0183244	LOC101929130	uncharacterized LOC101929130	101929130
ENSG00000222005	3.84167	1.55285	0.800515	1.93981	0.616153	0.0184387	LINC01118	long intergenic non-protein coding RNA 1118	388948
ENSG00000269815	8.1211	-1.03343	0.532793	-1.93964	0.616153	0.0184492	NA	NA	NA
ENSG00000063761	61.787	0.563929	0.29092	1.93843	0.616305	0.0185221	ADCK1	aarF domain containing kinase 1	57143
ENSG00000198064	16.4804	1.02858	0.530953	1.93723	0.616305	0.0185953	NPIPB13	nuclear pore complex interacting protein family, member B13	613037
ENSG00000231147	2.86812	1.87738	0.96864	1.93816	0.616305	0.0185387	NA	NA	NA
ENSG00000250579	28.1069	-0.830696	0.428768	-1.9374	0.616305	0.0185846	ADAMTS16-DT	ADAMTS16 divergent transcript	101929176
ENSG00000287683	8.21354	0.992811	0.512395	1.93759	0.616305	0.0185732	NA	NA	NA
ENSG00000241945	23.6877	2.56829	1.32647	1.93618	0.616471	0.0186588	PWP2	PWP2 small subunit processome component	5822
ENSG00000242265	2290.65	-0.3862	0.19942	-1.93662	0.616471	0.0186324	PEG10	paternally expressed 10	23089
ENSG00000250896	8.3677	1.68485	0.870384	1.93575	0.616471	0.0186852	NA	NA	NA
ENSG00000240053	10.2866	-0.937078	0.484362	-1.93466	0.617725	0.0187516	LY6G5B	lymphocyte antigen 6 family member G5B	58496
ENSG00000183826	1301.14	-0.22609	0.116899	-1.93406	0.618001	0.0187884	BTBD9	BTB domain containing 9	114781
ENSG00000213453	3.4186	-1.78332	0.922471	-1.9332	0.618812	0.0188414	NA	NA	NA
ENSG00000104679	176.787	0.350084	0.181171	1.93234	0.618818	0.0188946	R3HCC1	R3H domain and coiled-coil containing 1	203069
ENSG00000168993	1233.26	0.471505	0.244016	1.93227	0.618818	0.0188984	CPLX1	complexin 1	10815
ENSG00000112214	31.4284	-0.734115	0.380027	-1.93174	0.61896	0.0189312	FHL5	four and a half LIM domains 5	9457
ENSG00000186010	17.7863	-0.757296	0.392148	-1.93115	0.619232	0.018968	NDUFA13	NADH:ubiquinone oxidoreductase subunit A13	51079
ENSG00000224383	10.7544	1.11231	0.576532	1.92932	0.621449	0.0190814	PRR29	proline rich 29	92340
ENSG00000259416	5.31005	-1.32348	0.686052	-1.92913	0.621449	0.019093	NA	NA	NA
ENSG00000105989	17.0427	-0.876162	0.454911	-1.92601	0.624068	0.0192881	WNT2	Wnt family member 2	7472
ENSG00000215302	24.6772	0.848915	0.440662	1.92645	0.624068	0.0192601	NA	NA	NA
ENSG00000225210	4.85703	1.55855	0.809019	1.92647	0.624068	0.0192592	DUXAP9	double homeobox A pseudogene 9	503638
ENSG00000266313	3.01167	-1.51968	0.788726	-1.92675	0.624068	0.0192416	NA	NA	NA
ENSG00000235552	60.2812	1.08063	0.561999	1.92282	0.626835	0.0194887	RPL6P27	ribosomal protein L6 pseudogene 27	645387
ENSG00000249776	17.9988	0.697246	0.362394	1.924	0.626835	0.0194145	NA	NA	NA
ENSG00000255471	24.0426	0.566506	0.294483	1.92373	0.626835	0.0194313	NA	NA	NA
ENSG00000256525	52.2898	0.477131	0.248096	1.92317	0.626835	0.019467	POLG2	DNA polymerase gamma 2, accessory subunit	11232
ENSG00000122861	8.46868	1.12837	0.587482	1.92069	0.628525	0.0196244	PLAU	plasminogen activator, urokinase	5328
ENSG00000143322	918.203	-0.187663	0.0977371	-1.92008	0.628525	0.0196634	ABL2	ABL proto-oncogene 2, non-receptor tyrosine kinase	27
ENSG00000230330	9.02499	1.24363	0.647816	1.91973	0.628525	0.0196856	NA	NA	NA
ENSG00000260011	4.26115	-1.47327	0.76714	-1.92047	0.628525	0.0196385	NA	NA	NA
ENSG00000287189	12.1942	0.975067	0.507444	1.92153	0.628525	0.0195711	LOC107986669	uncharacterized LOC107986669	107986669
ENSG00000135838	176.339	-0.468946	0.245059	-1.9136	0.629231	0.0200803	NPL	N-acetylneuraminate pyruvate lyase	80896
ENSG00000145685	272.072	-0.385042	0.201189	-1.91384	0.629231	0.0200652	LHFPL2	LHFPL tetraspan subfamily member 2	10184
ENSG00000165553	176.406	-0.623955	0.325596	-1.91634	0.629231	0.0199028	NGB	neuroglobin	58157
ENSG00000185347	51.7992	0.431141	0.224721	1.91857	0.629231	0.01976	TEDC1	tubulin epsilon and delta complex 1	283643
ENSG00000187595	9.78032	1.0002	0.522296	1.91502	0.629231	0.0199887	ZNF385C	zinc finger protein 385C	201181
ENSG00000198840	2890.7	0.88048	0.460235	1.91311	0.629231	0.0201123	ND3	NADH dehydrogenase subunit 3	4537
ENSG00000203705	167.111	0.431741	0.225575	1.91396	0.629231	0.0200572	TATDN3	TatD DNase domain containing 3	128387
ENSG00000228594	104.526	0.539483	0.281974	1.91324	0.629231	0.0201039	FNDC10	fibronectin type III domain containing 10	643988
ENSG00000229539	10.626	-0.737619	0.384915	-1.91632	0.629231	0.0199045	NA	NA	NA
ENSG00000230454	32.3299	-0.6781	0.353641	-1.91748	0.629231	0.0198296	NA	NA	NA
ENSG00000257703	4.25313	1.24001	0.647602	1.91477	0.629231	0.0200045	NA	NA	NA
ENSG00000260000	9.90521	0.961023	0.501138	1.91768	0.629231	0.0198168	NA	NA	NA
ENSG00000260081	14.0325	1.2457	0.65078	1.91417	0.629231	0.0200434	LOC105373383	uncharacterized LOC105373383	105373383
ENSG00000286608	3.16896	1.88464	0.982533	1.91814	0.629231	0.0197874	NA	NA	NA
ENSG00000254245	106.184	-0.435331	0.227668	-1.91213	0.630322	0.0201761	PCDHGA3	protocadherin gamma subfamily A, 3	56112
ENSG00000012211	15.987	0.952352	0.498553	1.91023	0.632907	0.0203005	PRICKLE3	prickle planar cell polarity protein 3	4007
ENSG00000101144	411.108	-0.333504	0.174612	-1.90998	0.632907	0.020317	BMP7	bone morphogenetic protein 7	655
ENSG00000157933	1416.73	-0.201645	0.105603	-1.90947	0.633053	0.0203507	SKI	SKI proto-oncogene	6497
ENSG00000005471	5.34536	-1.32533	0.695527	-1.90551	0.634382	0.0206126	ABCB4	ATP binding cassette subfamily B member 4	5244
ENSG00000146426	663.228	-0.378882	0.1989	-1.90488	0.634382	0.0206539	TIAM2	TIAM Rac1 associated GEF 2	26230
ENSG00000156414	64.2493	0.675867	0.355025	1.90371	0.634382	0.020732	TDRD9	tudor domain containing 9	122402
ENSG00000164619	227.319	-0.295298	0.155065	-1.90434	0.634382	0.0206899	BMPER	BMP binding endothelial regulator	168667
ENSG00000170955	13.7768	1.0632	0.557592	1.90677	0.634382	0.0205286	CAVIN3	caveolae associated protein 3	112464
ENSG00000181031	40.8619	0.579006	0.303834	1.90567	0.634382	0.0206018	RPH3AL	rabphilin 3A like (without C2 domains)	9501
ENSG00000183111	256.333	0.4343	0.227782	1.90665	0.634382	0.0205365	ARHGEF37	Rho guanine nucleotide exchange factor 37	389337
ENSG00000188783	260.618	-0.539332	0.282648	-1.90814	0.634382	0.0204382	PRELP	proline and arginine rich end leucine rich repeat protein	5549
ENSG00000230006	245.71	0.41697	0.218899	1.90485	0.634382	0.0206558	NA	NA	NA
ENSG00000233476	44.8109	1.19875	0.629746	1.90355	0.634382	0.020743	NA	NA	NA
ENSG00000260672	4.05873	-1.34863	0.707416	-1.90642	0.634382	0.020552	NA	NA	NA
ENSG00000265763	163.407	-0.339855	0.178165	-1.90753	0.634382	0.0204786	ZNF488	zinc finger protein 488	118738
ENSG00000118307	56.4042	0.386105	0.203444	1.89784	0.637901	0.0211277	DNAI7	dynein axonemal intermediate chain 7	55259
ENSG00000149179	501.955	0.226796	0.119654	1.89542	0.637901	0.0212925	CSTPP1	centriolar satellite-associated tubulin polyglutamylase complex regulator 1	79096
ENSG00000152464	41.5954	0.505049	0.266427	1.89564	0.637901	0.0212775	RPP38	ribonuclease P/MRP subunit p38	10557
ENSG00000161513	46.2722	0.596105	0.314509	1.89535	0.637901	0.0212975	FDXR	ferredoxin reductase	2232
ENSG00000176386	43.0394	0.55271	0.291304	1.89737	0.637901	0.0211599	CDC26	cell division cycle 26	246184
ENSG00000180938	24.1753	-0.561091	0.295638	-1.8979	0.637901	0.0211236	ZNF572	zinc finger protein 572	137209
ENSG00000204564	126.97	0.372186	0.196308	1.89593	0.637901	0.0212579	C6orf136	chromosome 6 open reading frame 136	221545
ENSG00000205609	11.4601	1.52378	0.801905	1.9002	0.637901	0.0209682	EIF3CL	eukaryotic translation initiation factor 3 subunit C like	728689
ENSG00000230751	13.426	-0.817077	0.430838	-1.89649	0.637901	0.0212199	NA	NA	NA
ENSG00000231741	7.58536	1.19393	0.629214	1.8975	0.637901	0.0211512	NA	NA	NA
ENSG00000234127	271.961	0.376286	0.198018	1.90026	0.637901	0.0209639	TRIM26	tripartite motif containing 26	7726
ENSG00000235920	10.2236	1.05057	0.553337	1.8986	0.637901	0.021076	THRAP3P3	THRAP3 pseudogene 3	100421595
ENSG00000246363	13.6723	1.02554	0.539811	1.89982	0.637901	0.0209938	LINC02458	long intergenic non-protein coding RNA 2458	728084
ENSG00000275405	5.21281	-1.55897	0.82191	-1.89676	0.637901	0.0212011	LOC124904613	U1 spliceosomal RNA	124904613
ENSG00000277147	195.094	0.371095	0.19536	1.89954	0.637901	0.0210123	NA	NA	NA
ENSG00000201998	8.57899	1.58738	0.838125	1.89397	0.63935	0.0213921	SNORA23	small nucleolar RNA, H/ACA box 23	677808
ENSG00000226964	6.10954	1.70698	0.901358	1.89379	0.63935	0.0214047	NA	NA	NA
ENSG00000029993	93.8837	0.691253	0.36535	1.89203	0.639567	0.0215255	HMGB3	high mobility group box 3	3149
ENSG00000175279	3.3129	-1.39784	0.738823	-1.89198	0.639567	0.0215294	CENPS	centromere protein S	378708
ENSG00000236714	7.3594	1.2563	0.663967	1.89211	0.639567	0.02152	LINC01844	long intergenic non-protein coding RNA 1844	101926975
ENSG00000259251	5.79909	-1.35147	0.714135	-1.89245	0.639567	0.0214964	NA	NA	NA
ENSG00000274605	11.6449	0.790033	0.417692	1.89143	0.639823	0.0215674	PCCA-DT	PCCA divergent transcript	105370333
ENSG00000255197	19.2202	-0.790339	0.41798	-1.89086	0.64012	0.0216068	NA	NA	NA
ENSG00000011009	131.804	0.26936	0.142553	1.88954	0.640861	0.0216982	LYPLA2	lysophospholipase 2	11313
ENSG00000089163	17.6354	0.792495	0.419938	1.88717	0.640861	0.0218634	SIRT4	sirtuin 4	23409
ENSG00000100526	11.5492	0.980601	0.519291	1.88834	0.640861	0.0217814	CDKN3	cyclin dependent kinase inhibitor 3	1033
ENSG00000119508	73.4341	-0.660096	0.349791	-1.88712	0.640861	0.0218673	NR4A3	nuclear receptor subfamily 4 group A member 3	8013
ENSG00000169682	4.86642	-1.42945	0.756951	-1.88844	0.640861	0.021775	SPNS1	SPNS lysolipid transporter 1, lysophospholipid	83985
ENSG00000169836	8.35656	-1.16274	0.615644	-1.88866	0.640861	0.0217593	TACR3	tachykinin receptor 3	6870
ENSG00000239382	23.6249	-0.576145	0.305256	-1.88742	0.640861	0.0218463	ALKBH6	alkB homolog 6	84964
ENSG00000253463	3.44625	-1.34367	0.711388	-1.8888	0.640861	0.0217497	HMGB1P19	high mobility group box 1 pseudogene 19	100419979
ENSG00000023191	579.775	0.30447	0.161597	1.88413	0.641336	0.022077	RNH1	ribonuclease/angiogenin inhibitor 1	6050
ENSG00000104722	3834.42	0.409653	0.21722	1.88588	0.641336	0.0219536	NEFM	neurofilament medium chain	4741
ENSG00000156049	93.2781	0.529242	0.280919	1.88397	0.641336	0.0220886	GNA14	G protein subunit alpha 14	9630
ENSG00000161270	6.40325	1.19983	0.636706	1.88443	0.641336	0.0220557	NPHS1	NPHS1 adhesion molecule, nephrin	4868
ENSG00000172058	4.12634	-2.15511	1.14393	-1.88395	0.641336	0.0220897	SERF1A	small EDRK-rich factor 1A	8293
ENSG00000259183	5.74329	-1.19777	0.635346	-1.88523	0.641336	0.0219995	MED28P6	mediator complex subunit 28 pseudogene 6	106480808
ENSG00000265801	3.40112	-1.53557	0.814397	-1.88553	0.641336	0.0219783	NA	NA	NA
ENSG00000087253	168.519	-0.629793	0.334558	-1.88246	0.642153	0.022195	LPCAT2	lysophosphatidylcholine acyltransferase 2	54947
ENSG00000181004	84.0827	-0.391746	0.208159	-1.88195	0.642153	0.0222314	BBS12	Bardet-Biedl syndrome 12	166379
ENSG00000224877	86.8902	0.439226	0.233321	1.8825	0.642153	0.0221925	NDUFAF8	NADH:ubiquinone oxidoreductase complex assembly factor 8	284184
ENSG00000236662	4.48396	-1.21842	0.647443	-1.88189	0.642153	0.0222358	NA	NA	NA
ENSG00000271918	11.3658	-0.927475	0.49315	-1.88071	0.643715	0.0223194	NA	NA	NA
ENSG00000163812	388.312	0.24391	0.129753	1.87981	0.643875	0.0223841	ZDHHC3	zinc finger DHHC-type palmitoyltransferase 3	51304
ENSG00000232938	4.06909	-1.43625	0.763929	-1.88008	0.643875	0.0223649	RPL23AP87	ribosomal protein L23a pseudogene 87	388574
ENSG00000083845	854.019	0.405873	0.21629	1.87652	0.644142	0.0226201	RPS5	ribosomal protein S5	6193
ENSG00000152595	66.3332	-0.627722	0.334609	-1.87598	0.644142	0.0226586	MEPE	matrix extracellular phosphoglycoprotein	56955
ENSG00000155542	17.7493	-0.780327	0.415471	-1.87817	0.644142	0.022501	SETD9	SET domain containing 9	133383
ENSG00000163932	143.509	-0.508508	0.271123	-1.87556	0.644142	0.0226892	PRKCD	protein kinase C delta	5580
ENSG00000169896	87.7202	-0.607896	0.32388	-1.87692	0.644142	0.0225913	ITGAM	integrin subunit alpha M	3684
ENSG00000225217	13.4805	-1.30857	0.696788	-1.878	0.644142	0.0225134	HSPA7	heat shock protein family A (Hsp70) member 7 (pseudogene)	3311
ENSG00000260871	2.89332	1.61305	0.859986	1.87567	0.644142	0.0226812	NA	NA	NA
ENSG00000270557	14.359	-0.743465	0.396317	-1.87594	0.644142	0.0226622	NA	NA	NA
ENSG00000270629	90.5495	0.491338	0.261876	1.87622	0.644142	0.0226415	NBPF14	NBPF member 14	25832
ENSG00000279146	9.6097	-1.12816	0.601063	-1.87694	0.644142	0.0225897	NA	NA	NA
ENSG00000106772	3677.7	0.279649	0.149171	1.87469	0.64433	0.0227521	PRUNE2	prune homolog 2 with BCH domain	158471
ENSG00000166148	8.80777	-0.871222	0.464811	-1.87436	0.64433	0.0227764	AVPR1A	arginine vasopressin receptor 1A	552
ENSG00000287733	9.53471	1.09566	0.584585	1.87424	0.64433	0.0227846	NA	NA	NA
ENSG00000100211	70.8966	-0.369535	0.197281	-1.87314	0.64447	0.0228648	CBY1	chibby family member 1, beta catenin antagonist	25776
ENSG00000173511	396.323	0.331117	0.176774	1.87311	0.64447	0.0228672	VEGFB	vascular endothelial growth factor B	7423
ENSG00000213442	43.7458	1.39829	0.746568	1.87295	0.64447	0.0228783	RPL18AP3	ribosomal protein L18a pseudogene 3	390354
ENSG00000011132	92.8277	-0.545147	0.291383	-1.8709	0.644605	0.0230286	APBA3	amyloid beta precursor protein binding family A member 3	9546
ENSG00000139537	12.4193	0.802944	0.428882	1.87218	0.644605	0.0229348	CCDC65	coiled-coil domain containing 65	85478
ENSG00000204604	82.4177	0.349004	0.186556	1.87077	0.644605	0.0230377	ZNF468	zinc finger protein 468	90333
ENSG00000232448	5.93715	1.20609	0.644888	1.87023	0.644605	0.0230775	NA	NA	NA
ENSG00000236618	11.792	0.901807	0.482065	1.87072	0.644605	0.0230418	PITPNA-AS1	PITPNA antisense RNA 1	100306951
ENSG00000284693	12.0489	0.953286	0.50942	1.87132	0.644605	0.0229977	LINC02606	long intergenic non-protein coding RNA 2606	100506022
ENSG00000287268	2.9369	-1.93887	1.0368	-1.87005	0.644605	0.0230903	NA	NA	NA
ENSG00000225938	4.21661	1.7619	0.942514	1.86937	0.645187	0.0231408	NA	NA	NA
ENSG00000155754	19.7904	0.947896	0.507557	1.86757	0.648055	0.0232735	C2CD6	C2 calcium dependent domain containing 6	151254
ENSG00000109743	6.92622	1.2645	0.677918	1.86528	0.648734	0.0234433	BST1	bone marrow stromal cell antigen 1	683
ENSG00000132423	57.1878	-0.56103	0.300641	-1.86612	0.648734	0.0233809	COQ3	coenzyme Q3, methyltransferase	51805
ENSG00000213024	229.364	-0.259122	0.138922	-1.86523	0.648734	0.0234468	NUP62	nucleoporin 62	23636
ENSG00000250565	68.7225	0.388533	0.208159	1.86652	0.648734	0.0233509	ATP6V1E2	ATPase H+ transporting V1 subunit E2	90423
ENSG00000270137	3.82457	-1.32076	0.708082	-1.86526	0.648734	0.0234442	NA	NA	NA
ENSG00000182132	109.135	0.419927	0.225221	1.86451	0.64939	0.0235003	KCNIP1	potassium voltage-gated channel interacting protein 1	30820
ENSG00000099337	25.3419	-0.769791	0.412967	-1.86405	0.649514	0.0235346	KCNK6	potassium two pore domain channel subfamily K member 6	9424
ENSG00000006016	264.562	-0.472159	0.253596	-1.86185	0.649517	0.0236989	CRLF1	cytokine receptor like factor 1	9244
ENSG00000082516	267.769	-0.272602	0.146351	-1.86266	0.649517	0.0236384	GEMIN5	gem nuclear organelle associated protein 5	25929
ENSG00000100441	286.068	-0.327716	0.175974	-1.8623	0.649517	0.0236653	KHNYN	KH and NYN domain containing	23351
ENSG00000214960	211.409	0.424126	0.227805	1.86179	0.649517	0.0237037	CRPPA	CDP-L-ribitol pyrophosphorylase A	729920
ENSG00000266489	10.8929	-2.13701	1.14772	-1.86197	0.649517	0.0236901	NA	NA	NA
ENSG00000283667	3.4762	-1.40577	0.755119	-1.86166	0.649517	0.0237137	LOC105372165	uncharacterized LOC105372165	105372165
ENSG00000143224	92.5381	0.346283	0.186124	1.8605	0.649599	0.0238007	PPOX	protoporphyrinogen oxidase	5498
ENSG00000174327	8.96404	1.15381	0.620316	1.86003	0.649599	0.023836	SLC16A13	solute carrier family 16 member 13	201232
ENSG00000233797	4.84868	1.09953	0.591077	1.86021	0.649599	0.0238228	NA	NA	NA
ENSG00000261447	3.46726	1.80224	0.968817	1.86025	0.649599	0.0238195	NA	NA	NA
ENSG00000273486	5.29039	-1.14658	0.616966	-1.85841	0.652126	0.0239587	NA	NA	NA
ENSG00000025434	68.9481	-0.479089	0.257914	-1.85756	0.653071	0.0240234	NR1H3	nuclear receptor subfamily 1 group H member 3	10062
ENSG00000229474	3.03504	-1.67441	0.901989	-1.85636	0.653108	0.0241148	PATL2	PAT1 homolog 2	197135
ENSG00000231940	4.04088	-1.45404	0.78313	-1.85671	0.653108	0.0240882	RPS7P3	ribosomal protein S7 pseudogene 3	440732
ENSG00000273403	2.71171	1.46985	0.791596	1.85682	0.653108	0.0240795	NA	NA	NA
ENSG00000223442	2.45214	-1.66958	0.899696	-1.85571	0.653621	0.0241637	TH2LCRR	T helper type 2 locus control region associated RNA	101927761
ENSG00000119673	121.053	0.532427	0.287341	1.85294	0.653635	0.0243762	ACOT2	acyl-CoA thioesterase 2	10965
ENSG00000138433	244.68	0.255745	0.138222	1.85024	0.653635	0.0245845	CIR1	corepressor interacting with RBPJ, CIR1	9541
ENSG00000159363	1389.94	0.274447	0.148091	1.85323	0.653635	0.024354	ATP13A2	ATPase cation transporting 13A2	23400
ENSG00000165474	14.8329	-0.901752	0.486595	-1.85319	0.653635	0.0243573	GJB2	gap junction protein beta 2	2706
ENSG00000166169	183.842	0.372805	0.201207	1.85285	0.653635	0.0243835	POLL	DNA polymerase lambda	27343
ENSG00000177108	586.178	-0.376767	0.20341	-1.85226	0.653635	0.024429	ZDHHC22	zinc finger DHHC-type palmitoyltransferase 22	283576
ENSG00000186280	9.70287	1.17936	0.637193	1.85087	0.653635	0.024536	KDM4D	lysine demethylase 4D	55693
ENSG00000206159	20.3429	0.60914	0.329216	1.85027	0.653635	0.0245821	NA	NA	NA
ENSG00000211459	223.905	1.45161	0.7837	1.85225	0.653635	0.0244298	NA	NA	NA
ENSG00000213462	130.864	-0.532104	0.287254	-1.85238	0.653635	0.0244194	ERV3-1	endogenous retrovirus group 3 member 1, envelope	2086
ENSG00000222445	4.71798	-1.4958	0.808249	-1.85067	0.653635	0.0245519	RN7SKP56	RN7SK pseudogene 56	106481807
ENSG00000234056	9.1138	1.11237	0.601107	1.85053	0.653635	0.0245622	LINC00463	long intergenic non-protein coding RNA 463	101928922
ENSG00000272689	3.20768	-1.58736	0.856862	-1.85253	0.653635	0.024408	NA	NA	NA
ENSG00000273320	4.41413	1.3908	0.751448	1.85083	0.653635	0.024539	NA	NA	NA
ENSG00000044524	130.143	0.31954	0.173816	1.83838	0.653742	0.0255192	EPHA3	EPH receptor A3	2042
ENSG00000066032	2069.31	0.204267	0.110691	1.84539	0.653742	0.0249635	CTNNA2	catenin alpha 2	1496
ENSG00000079337	678.112	-0.391493	0.212036	-1.84635	0.653742	0.0248878	RAPGEF3	Rap guanine nucleotide exchange factor 3	10411
ENSG00000106018	69.4872	-0.67036	0.364608	-1.83858	0.653742	0.025503	VIPR2	vasoactive intestinal peptide receptor 2	7434
ENSG00000117318	190.39	0.688448	0.372174	1.8498	0.653742	0.0246189	ID3	inhibitor of DNA binding 3	3399
ENSG00000122696	129.972	-0.292177	0.158882	-1.83896	0.653742	0.0254729	SLC25A51	solute carrier family 25 member 51	92014
ENSG00000127452	57.6747	-0.446578	0.242245	-1.84349	0.653742	0.0251125	FBXL12	F-box and leucine rich repeat protein 12	54850
ENSG00000134590	736.99	0.363404	0.197532	1.83972	0.653742	0.0254117	RTL8C	retrotransposon Gag like 8C	8933
ENSG00000140398	211.726	-0.380937	0.206117	-1.84816	0.653742	0.0247466	NEIL1	nei like DNA glycosylase 1	79661
ENSG00000140939	159.577	0.444383	0.240321	1.84912	0.653742	0.0246718	NOL3	nucleolar protein 3	8996
ENSG00000142731	18.118	1.04316	0.565083	1.84603	0.653742	0.0249132	PLK4	polo like kinase 4	10733
ENSG00000158717	110.438	-0.429556	0.233329	-1.84099	0.653742	0.0253108	RNF166	ring finger protein 166	115992
ENSG00000159840	402.936	0.425967	0.231683	1.83858	0.653742	0.0255031	ZYX	zyxin	7791
ENSG00000161791	491.206	-0.363636	0.197215	-1.84385	0.653742	0.0250841	FMNL3	formin like 3	91010
ENSG00000162373	140.866	0.486246	0.264338	1.83949	0.653742	0.0254305	BEND5	BEN domain containing 5	79656
ENSG00000162639	96.6604	0.467293	0.254172	1.83849	0.653742	0.02551	HENMT1	HEN methyltransferase 1	113802
ENSG00000170426	2.78861	1.79851	0.973306	1.84783	0.653742	0.0247721	SDR9C7	short chain dehydrogenase/reductase family 9C member 7	121214
ENSG00000173267	534.519	0.456782	0.247487	1.84568	0.653742	0.0249404	SNCG	synuclein gamma	6623
ENSG00000176054	6.00566	0.986831	0.535866	1.84156	0.653742	0.0252652	RPL23P2	ribosomal protein L23 pseudogene 2	54028
ENSG00000184206	5.54448	1.49899	0.812783	1.84427	0.653742	0.0250513	GOLGA6L4	golgin A6 family like 4	643707
ENSG00000185567	1676.02	0.353871	0.192312	1.84009	0.653742	0.0253825	AHNAK2	AHNAK nucleoprotein 2	113146
ENSG00000204435	41.5818	0.552808	0.300264	1.84108	0.653742	0.0253039	CSNK2B	casein kinase 2 beta	1460
ENSG00000218426	10.0478	1.46032	0.792075	1.84367	0.653742	0.0250989	RPL27AP6	ribosomal protein L27a pseudogene 6	389435
ENSG00000244716	14.3164	1.39214	0.757259	1.83839	0.653742	0.025518	RPL17P7	ribosomal protein L17 pseudogene 7	100132742
ENSG00000255129	3.26103	-1.58661	0.858108	-1.84897	0.653742	0.0246836	NA	NA	NA
ENSG00000255135	18.0876	0.601974	0.32653	1.84355	0.653742	0.0251081	LOC124902718	uncharacterized LOC124902718	124902718
ENSG00000258611	3.6089	-1.43421	0.778959	-1.84118	0.653742	0.0252953	NA	NA	NA
ENSG00000279320	9.15097	-1.32908	0.721255	-1.84273	0.653742	0.0251731	NA	NA	NA
ENSG00000286177	13.8254	-0.921895	0.499121	-1.84704	0.653742	0.024834	LOC105372401	uncharacterized LOC105372401	105372401
ENSG00000286732	3.74176	1.46222	0.793653	1.84239	0.653742	0.0251995	NA	NA	NA
ENSG00000286836	2.633	1.44734	0.784946	1.84388	0.653742	0.0250823	NA	NA	NA
ENSG00000188215	152.815	-0.334165	0.181867	-1.83741	0.654945	0.0255962	DCUN1D3	defective in cullin neddylation 1 domain containing 3	123879
ENSG00000131373	173.27	0.297901	0.162166	1.83701	0.655013	0.025629	HACL1	2-hydroxyacyl-CoA lyase 1	26061
ENSG00000089063	362.326	0.244786	0.133381	1.83523	0.655705	0.0257719	TMEM230	transmembrane protein 230	29058
ENSG00000111846	30.0901	-0.483652	0.263589	-1.83487	0.655705	0.025801	GCNT2	glucosaminyl (N-acetyl) transferase 2 (I blood group)	2651
ENSG00000139351	6.81862	-1.46234	0.797054	-1.83468	0.655705	0.0258167	SYCP3	synaptonemal complex protein 3	50511
ENSG00000147145	9.02771	-1.0169	0.553923	-1.83582	0.655705	0.0257249	LPAR4	lysophosphatidic acid receptor 4	2846
ENSG00000182362	43.9091	0.500299	0.272472	1.83615	0.655705	0.025698	YBEY	ybeY metalloendoribonuclease	54059
ENSG00000272148	9.27956	-0.873409	0.47612	-1.83443	0.655705	0.0258368	NA	NA	NA
ENSG00000100206	7.1149	0.994904	0.543258	1.83137	0.658183	0.0260855	DMC1	DNA meiotic recombinase 1	11144
ENSG00000102390	58.4596	-0.367985	0.200893	-1.83175	0.658183	0.0260545	PBDC1	polysaccharide biosynthesis domain containing 1	51260
ENSG00000116661	976.232	0.334642	0.182679	1.83186	0.658183	0.0260454	FBXO2	F-box protein 2	26232
ENSG00000146192	89.7222	-0.673204	0.367575	-1.83147	0.658183	0.0260768	FGD2	FYVE, RhoGEF and PH domain containing 2	221472
ENSG00000156482	564.682	0.435417	0.237588	1.83266	0.658183	0.0259806	RPL30	ribosomal protein L30	6156
ENSG00000059588	725.826	0.460317	0.251562	1.82983	0.659687	0.0262109	TARBP1	TAR (HIV-1) RNA binding protein 1	6894
ENSG00000124160	265.923	-0.357417	0.195397	-1.82918	0.659687	0.0262644	NCOA5	nuclear receptor coactivator 5	57727
ENSG00000136463	120.062	0.268381	0.146753	1.82879	0.659687	0.0262966	TACO1	translational activator of cytochrome c oxidase I	51204
ENSG00000179630	92.0585	0.487822	0.266698	1.82912	0.659687	0.0262693	LACC1	laccase domain containing 1	144811
ENSG00000198832	265.457	0.389805	0.213126	1.82899	0.659687	0.0262803	SELENOM	selenoprotein M	140606
ENSG00000007384	47.4534	0.647565	0.354358	1.82743	0.660617	0.0264083	RHBDF1	rhomboid 5 homolog 1	64285
ENSG00000117400	7.45469	1.07897	0.590689	1.82662	0.660617	0.0264751	MPL	MPL proto-oncogene, thrombopoietin receptor	4352
ENSG00000140990	317.556	0.382041	0.209157	1.82658	0.660617	0.0264788	NDUFB10	NADH:ubiquinone oxidoreductase subunit B10	4716
ENSG00000177551	9.20837	1.07138	0.586931	1.8254	0.660617	0.0265764	NHLH2	nescient helix-loop-helix 2	4808
ENSG00000188002	115.854	0.302865	0.165876	1.82585	0.660617	0.0265387	NA	NA	NA
ENSG00000273032	775.625	-0.302433	0.165611	-1.82616	0.660617	0.026513	DGCR5	DiGeorge syndrome critical region gene 5	26220
ENSG00000277053	130.721	0.436244	0.238938	1.82576	0.660617	0.0265462	NA	NA	NA
ENSG00000282608	36.2755	-0.764645	0.41873	-1.82611	0.660617	0.0265178	ADORA3	adenosine A3 receptor	140
ENSG00000047648	44.8519	-0.494283	0.270999	-1.82393	0.661504	0.0266982	ARHGAP6	Rho GTPase activating protein 6	395
ENSG00000144741	182.143	0.427899	0.234639	1.82365	0.661504	0.0267219	SLC25A26	solute carrier family 25 member 26	115286
ENSG00000250479	287.691	0.549829	0.301511	1.82358	0.661504	0.0267277	CHCHD10	coiled-coil-helix-coiled-coil-helix domain containing 10	400916
ENSG00000286996	4.66389	-1.25915	0.690512	-1.82351	0.661504	0.0267336	NA	NA	NA
ENSG00000111181	123.379	-0.565891	0.310399	-1.82311	0.661568	0.0267666	SLC6A12	solute carrier family 6 member 12	6539
ENSG00000165617	96.3571	-0.577188	0.316703	-1.82249	0.662103	0.0268186	DACT1	dishevelled binding antagonist of beta catenin 1	51339
ENSG00000248668	6.55997	1.14165	0.626731	1.8216	0.663178	0.0268926	OXCT1-AS1	OXCT1 antisense RNA 1	100874002
ENSG00000075643	8.16318	-1.12114	0.616035	-1.81993	0.665883	0.0270329	MOCOS	molybdenum cofactor sulfurase	55034
ENSG00000093100	5.33684	-1.32107	0.726043	-1.81954	0.665934	0.0270655	NA	NA	NA
ENSG00000113407	355.072	0.250736	0.137897	1.81828	0.667811	0.0271725	TARS1	threonyl-tRNA synthetase 1	6897
ENSG00000227370	3.50537	-1.27454	0.701106	-1.81789	0.66785	0.0272047	NA	NA	NA
ENSG00000086015	633.52	0.207345	0.114214	1.8154	0.669652	0.0274163	MAST2	microtubule associated serine/threonine kinase 2	23139
ENSG00000159248	25.2928	-0.738472	0.406866	-1.81502	0.669652	0.0274484	GJD2	gap junction protein delta 2	57369
ENSG00000170619	109.301	0.268266	0.147718	1.81607	0.669652	0.0273594	COMMD5	COMM domain containing 5	28991
ENSG00000233830	15.2516	1.2689	0.698986	1.81535	0.669652	0.0274208	NA	NA	NA
ENSG00000256591	35.1262	-0.761757	0.419734	-1.81486	0.669652	0.0274627	NA	NA	NA
ENSG00000267665	22.0508	-0.726335	0.39983	-1.81661	0.669652	0.0273135	LOC400622	uncharacterized LOC400622	400622
ENSG00000206172	16.096	1.27866	0.704778	1.81427	0.670119	0.0275126	HBA1	hemoglobin subunit alpha 1	3039
ENSG00000267260	14.7318	0.773423	0.426477	1.81352	0.670942	0.0275772	LOC728485	uncharacterized LOC728485	728485
ENSG00000134917	151.653	-0.380158	0.209705	-1.81282	0.671646	0.0276369	ADAMTS8	ADAM metallopeptidase with thrombospondin type 1 motif 8	11095
ENSG00000257913	32.6624	-0.639855	0.353092	-1.81215	0.672297	0.0276946	DDN-AS1	DDN and PRKAG1 antisense RNA 1	105369758
ENSG00000013573	65.3616	-0.808183	0.446496	-1.81006	0.675911	0.0278746	DDX11	DEAD/H-box helicase 11	1663
ENSG00000113068	312.145	0.254711	0.140814	1.80885	0.676283	0.0279795	PFDN1	prefoldin subunit 1	5201
ENSG00000162882	8.19364	-1.09475	0.605232	-1.8088	0.676283	0.027983	HAAO	3-hydroxyanthranilate 3,4-dioxygenase	23498
ENSG00000172554	16.2878	-0.865827	0.478622	-1.809	0.676283	0.0279659	SNTG2	syntrophin gamma 2	54221
ENSG00000233230	6.05761	1.06138	0.58716	1.80765	0.677945	0.028083	LOC100506235	uncharacterized LOC100506235	100506235
ENSG00000198909	295.047	-0.256941	0.142193	-1.80699	0.678583	0.0281405	MAP3K3	mitogen-activated protein kinase kinase kinase 3	4215
ENSG00000065457	220.855	0.259382	0.143732	1.80462	0.67892	0.0283477	ADAT1	adenosine deaminase tRNA specific 1	23536
ENSG00000085760	198.877	0.334363	0.185255	1.80488	0.67892	0.0283247	MTIF2	mitochondrial translational initiation factor 2	4528
ENSG00000138794	21.8754	-0.702244	0.389039	-1.80507	0.67892	0.028308	CASP6	caspase 6	839
ENSG00000162620	5.07735	-1.14235	0.632515	-1.80604	0.67892	0.0282231	LRRIQ3	leucine rich repeats and IQ motif containing 3	127255
ENSG00000257052	2.98446	-1.77541	0.98397	-1.80433	0.67892	0.0283728	NA	NA	NA
ENSG00000267939	3.69833	1.19422	0.661371	1.80567	0.67892	0.0282559	NA	NA	NA
ENSG00000280189	3.85394	-1.64085	0.908555	-1.806	0.67892	0.028227	NA	NA	NA
ENSG00000161800	101.506	0.341537	0.189336	1.80387	0.679148	0.0284135	RACGAP1	Rac GTPase activating protein 1	29127
ENSG00000136122	13.416	0.73917	0.41009	1.80246	0.680618	0.0285375	BORA	BORA aurora kinase A activator	79866
ENSG00000222162	4.61313	-1.77085	0.982293	-1.80277	0.680618	0.0285105	RN7SKP151	RN7SK pseudogene 151	106479162
ENSG00000254392	9.40113	-1.19127	0.661303	-1.8014	0.682099	0.0286309	LOC100422267	coagulation factor III, tissue factor pseudogene	100422267
ENSG00000131149	637.643	-0.247794	0.137693	-1.79961	0.683994	0.0287893	GSE1	Gse1 coiled-coil protein	23199
ENSG00000241886	4.5861	1.32353	0.735526	1.79944	0.683994	0.0288047	NA	NA	NA
ENSG00000272040	9.21913	-0.974247	0.541328	-1.79973	0.683994	0.0287786	NA	NA	NA
ENSG00000154328	301.446	0.323421	0.179823	1.79855	0.685123	0.0288837	NEIL2	nei like DNA glycosylase 2	252969
ENSG00000108846	5.6144	1.16507	0.648218	1.79734	0.686559	0.028992	ABCC3	ATP binding cassette subfamily C member 3	8714
ENSG00000143947	952.784	0.363775	0.202416	1.79717	0.686559	0.0290073	RPS27A	ribosomal protein S27a	6233
ENSG00000244300	17.4945	0.83852	0.466673	1.7968	0.686583	0.0290398	NA	NA	NA
ENSG00000149591	192.884	-0.798035	0.444435	-1.79562	0.687245	0.0291462	TAGLN	transgelin	6876
ENSG00000158887	13.3533	-0.943349	0.52541	-1.79545	0.687245	0.0291608	MPZ	myelin protein zero	4359
ENSG00000254739	4.07975	-1.6272	0.9063	-1.79543	0.687245	0.0291626	NA	NA	NA
ENSG00000142534	1129.13	0.439843	0.245293	1.79313	0.690094	0.02937	RPS11	ribosomal protein S11	6205
ENSG00000165195	82.4919	0.480182	0.267947	1.79208	0.690094	0.0294653	PIGA	phosphatidylinositol glycan anchor biosynthesis class A	5277
ENSG00000169136	57.0192	0.53597	0.298921	1.79302	0.690094	0.0293806	ATF5	activating transcription factor 5	22809
ENSG00000187688	73.7397	-0.529176	0.295115	-1.79312	0.690094	0.0293711	TRPV2	transient receptor potential cation channel subfamily V member 2	51393
ENSG00000266994	6.44694	-1.1426	0.637466	-1.79241	0.690094	0.0294354	NA	NA	NA
ENSG00000278828	15.0923	-0.900188	0.502341	-1.79199	0.690094	0.0294736	H3C10	H3 clustered histone 10	8357
ENSG00000135249	192.577	0.307427	0.171893	1.78848	0.692255	0.0297933	RINT1	RAD50 interactor 1	60561
ENSG00000137806	121.358	0.34773	0.194328	1.7894	0.692255	0.0297088	NDUFAF1	NADH:ubiquinone oxidoreductase complex assembly factor 1	51103
ENSG00000207741	3.85812	-1.23628	0.691495	-1.78783	0.692255	0.029852	MIR590	microRNA 590	693175
ENSG00000213080	7.0911	1.46537	0.819598	1.78791	0.692255	0.0298452	NA	NA	NA
ENSG00000230269	4.01483	1.46117	0.816086	1.79045	0.692255	0.0296128	LINC02525	long intergenic non-protein coding RNA 2525	100507194
ENSG00000253816	46.6936	0.551132	0.307863	1.79018	0.692255	0.0296375	NA	NA	NA
ENSG00000255449	3.17882	1.5227	0.851226	1.78883	0.692255	0.0297608	NA	NA	NA
ENSG00000277476	111.078	-0.353125	0.197395	-1.78893	0.692255	0.0297521	NA	NA	NA
ENSG00000286104	2.63281	-1.51865	0.849098	-1.78854	0.692255	0.0297874	NA	NA	NA
ENSG00000254328	2.95643	1.49344	0.835534	1.78741	0.692429	0.0298913	NA	NA	NA
ENSG00000008226	29.7667	-0.75608	0.424387	-1.78158	0.692719	0.0304297	DLEC1	DLEC1 cilia and flagella associated protein	9940
ENSG00000088451	39.6717	0.52297	0.293827	1.77986	0.692719	0.0305909	TGDS	TDP-glucose 4,6-dehydratase	23483
ENSG00000100027	422.452	-0.295618	0.165736	-1.78366	0.692719	0.0302365	YPEL1	yippee like 1	29799
ENSG00000100949	116.967	0.34703	0.194448	1.78469	0.692719	0.0301416	RABGGTA	Rab geranylgeranyltransferase subunit alpha	5875
ENSG00000103811	345.371	-0.375839	0.211266	-1.77899	0.692719	0.0306723	CTSH	cathepsin H	1512
ENSG00000105971	62.0053	-0.462092	0.25965	-1.77967	0.692719	0.030608	CAV2	caveolin 2	858
ENSG00000114251	103.982	-0.358706	0.201624	-1.77908	0.692719	0.0306635	WNT5A	Wnt family member 5A	7474
ENSG00000125534	281.709	0.482389	0.27038	1.78412	0.692719	0.0301945	PPDPF	pancreatic progenitor cell differentiation and proliferation factor	79144
ENSG00000142449	7.11232	1.08775	0.611328	1.77933	0.692719	0.0306399	FBN3	fibrillin 3	84467
ENSG00000145216	212.502	-0.235066	0.131907	-1.78206	0.692719	0.030385	FIP1L1	factor interacting with PAPOLA and CPSF1	81608
ENSG00000167083	6.98626	1.12234	0.628507	1.78572	0.692719	0.0300467	GNGT2	G protein subunit gamma transducin 2	2793
ENSG00000171659	103.759	-0.641297	0.359659	-1.78307	0.692719	0.0302913	GPR34	G protein-coupled receptor 34	2857
ENSG00000200869	6.30834	1.23287	0.69243	1.7805	0.692719	0.0305307	RNU6-457P	RNA, U6 small nuclear 457, pseudogene	106479768
ENSG00000224597	434.11	-0.301571	0.169202	-1.78232	0.692719	0.0303614	NA	NA	NA
ENSG00000234383	14.8811	-0.700722	0.392831	-1.78378	0.692719	0.030226	NA	NA	NA
ENSG00000235875	7.18881	-1.0019	0.563055	-1.7794	0.692719	0.0306333	ARHGEF7-AS2	ARHGEF7 antisense RNA 2	100874238
ENSG00000241868	2.43848	-1.36111	0.762669	-1.78467	0.692719	0.0301436	RN7SL434P	RNA, 7SL, cytoplasmic 434, pseudogene	106480509
ENSG00000245864	5.77831	1.41197	0.791295	1.78438	0.692719	0.0301697	MEF2C-AS2	MEF2C antisense RNA 2	109729137
ENSG00000254165	11.6124	-0.884479	0.495531	-1.78491	0.692719	0.0301208	NA	NA	NA
ENSG00000271817	2.31883	-1.8326	1.0303	-1.7787	0.692719	0.0306991	LOC124900922	small nucleolar RNA U3	124900922
ENSG00000272156	6.40033	-0.988632	0.553623	-1.78575	0.692719	0.0300435	NA	NA	NA
ENSG00000276174	5.61163	1.04661	0.585766	1.78674	0.692719	0.0299521	NA	NA	NA
ENSG00000279118	160.224	-0.467407	0.262607	-1.77987	0.692719	0.0305895	NA	NA	NA
ENSG00000282997	3.21409	-1.61075	0.904315	-1.78118	0.692719	0.0304671	NA	NA	NA
ENSG00000285769	5.24797	-1.20959	0.679632	-1.77977	0.692719	0.030599	NA	NA	NA
ENSG00000171448	110.6	-0.288958	0.162496	-1.77825	0.692964	0.0307418	ZBTB26	zinc finger and BTB domain containing 26	57684
ENSG00000099260	59.9238	0.501295	0.282329	1.77557	0.693619	0.0309939	PALMD	palmdelphin	54873
ENSG00000106290	407.195	0.228479	0.12858	1.77693	0.693619	0.0308652	TAF6	TATA-box binding protein associated factor 6	6878
ENSG00000122085	304.66	-0.251143	0.14144	-1.77561	0.693619	0.0309903	MTERF4	mitochondrial transcription termination factor 4	130916
ENSG00000139971	636.124	0.221251	0.124573	1.77607	0.693619	0.0309472	ARMH4	armadillo like helical domain containing 4	145407
ENSG00000171823	314.505	-0.282429	0.159037	-1.77587	0.693619	0.0309656	FBXL14	F-box and leucine rich repeat protein 14	144699
ENSG00000243244	18.0961	-0.884715	0.498068	-1.7763	0.693619	0.0309255	STON1	stonin 1	11037
ENSG00000275232	3.15381	-1.43017	0.804625	-1.77744	0.693619	0.0308176	NA	NA	NA
ENSG00000023697	78.4072	0.414355	0.234486	1.76707	0.694392	0.0318072	DERA	deoxyribose-phosphate aldolase	51071
ENSG00000065308	92.6955	-0.332984	0.188102	-1.77023	0.694392	0.0315034	TRAM2	translocation associated membrane protein 2	9697
ENSG00000083844	632.954	-0.193633	0.109362	-1.77056	0.694392	0.0314711	ZNF264	zinc finger protein 264	9422
ENSG00000091640	153.942	0.39393	0.222642	1.76934	0.694392	0.0315883	SPAG7	sperm associated antigen 7	9552
ENSG00000101353	68.852	0.386697	0.218664	1.76845	0.694392	0.0316738	MROH8	maestro heat like repeat family member 8	140699
ENSG00000136709	695.204	-0.247139	0.139951	-1.7659	0.694392	0.0319213	WDR33	WD repeat domain 33	55339
ENSG00000137106	380.262	0.203709	0.115353	1.76595	0.694392	0.0319156	GRHPR	glyoxylate and hydroxypyruvate reductase	9380
ENSG00000150275	137.326	-0.329949	0.186783	-1.76649	0.694392	0.0318641	PCDH15	protocadherin related 15	65217
ENSG00000164610	24.5331	0.528509	0.298292	1.77178	0.694392	0.0313541	RP9	RP9 pre-mRNA splicing factor	6100
ENSG00000167863	403.235	0.355721	0.200723	1.7722	0.694392	0.0313149	ATP5PD	ATP synthase peripheral stalk subunit d	10476
ENSG00000172954	187.241	0.264251	0.149185	1.7713	0.694392	0.0314003	LCLAT1	lysocardiolipin acyltransferase 1	253558
ENSG00000178199	16.4542	-0.656649	0.37071	-1.77133	0.694392	0.031398	ZC3H12D	zinc finger CCCH-type containing 12D	340152
ENSG00000179178	49.7997	0.72926	0.411203	1.77348	0.694392	0.0311925	TMEM125	transmembrane protein 125	128218
ENSG00000181827	532.009	-0.230048	0.129639	-1.77453	0.694392	0.0310927	RFX7	regulatory factor X7	64864
ENSG00000197406	7.90096	-0.911473	0.515574	-1.76788	0.694392	0.0317294	DIO3	iodothyronine deiodinase 3	1735
ENSG00000205221	6.22812	-1.23376	0.698152	-1.76719	0.694392	0.0317963	VIT	vitrin	5212
ENSG00000206417	30.9501	0.59068	0.333366	1.77187	0.694392	0.0313463	NA	NA	NA
ENSG00000213642	3.40084	1.53331	0.866621	1.7693	0.694392	0.0315923	NA	NA	NA
ENSG00000214389	50.9633	1.23029	0.693231	1.77472	0.694392	0.031075	RPS3AP26	RPS3A pseudogene 26	644972
ENSG00000214941	62.8547	0.399515	0.225675	1.77031	0.694392	0.0314949	ZSWIM7	zinc finger SWIM-type containing 7	125150
ENSG00000224837	7.54287	1.58696	0.89711	1.76897	0.694392	0.0316244	NA	NA	NA
ENSG00000226415	15.4573	1.26939	0.717589	1.76896	0.694392	0.0316253	NA	NA	NA
ENSG00000231407	4.61551	-1.19068	0.674028	-1.76652	0.694392	0.031861	NA	NA	NA
ENSG00000234232	6.32469	-1.136	0.64166	-1.77041	0.694392	0.031486	NA	NA	NA
ENSG00000239247	2.96481	1.42439	0.806063	1.76709	0.694392	0.0318056	RN7SL589P	RNA, 7SL, cytoplasmic 589, pseudogene	106479438
ENSG00000245322	11.5814	0.833061	0.470569	1.77033	0.694392	0.0314937	NA	NA	NA
ENSG00000268996	25.8776	1.02961	0.581034	1.77203	0.694392	0.0313308	MAN1B1-DT	MAN1B1 divergent transcript	100289341
ENSG00000285631	5.25239	-1.42102	0.803479	-1.76858	0.694392	0.0316617	NA	NA	NA
ENSG00000124789	611.039	-0.153845	0.0872444	-1.76338	0.696249	0.0321665	NUP153	nucleoporin 153	9972
ENSG00000137267	1657.03	0.453453	0.257129	1.76352	0.696249	0.0321524	TUBB2A	tubulin beta 2A class IIa	7280
ENSG00000145692	8.08565	0.8872	0.502995	1.76383	0.696249	0.0321219	BHMT	betaine--homocysteine S-methyltransferase	635
ENSG00000240003	5.36991	-1.46637	0.83154	-1.76344	0.696249	0.0321604	RPL7P24	ribosomal protein L7 pseudogene 24	100127893
ENSG00000258667	6.2681	1.42521	0.807648	1.76465	0.696249	0.0320425	HIF1A-AS3	HIF1A antisense RNA 3	105370526
ENSG00000199545	4.28895	-1.09683	0.622185	-1.76287	0.696639	0.0322165	RNA5SP195	RNA, 5S ribosomal pseudogene 195	100873457
ENSG00000064547	15.1466	-0.70981	0.402938	-1.76159	0.697966	0.032342	LPAR2	lysophosphatidic acid receptor 2	9170
ENSG00000130988	145.751	-0.266327	0.151179	-1.76167	0.697966	0.0323335	RGN	regucalcin	9104
ENSG00000026652	728.521	-0.254751	0.145857	-1.74658	0.698771	0.0338438	AGPAT4	1-acylglycerol-3-phosphate O-acyltransferase 4	56895
ENSG00000068831	177.73	-0.351686	0.200131	-1.75727	0.698771	0.0327675	RASGRP2	RAS guanyl releasing protein 2	10235
ENSG00000068971	722.849	0.216029	0.123364	1.75116	0.698771	0.0333792	PPP2R5B	protein phosphatase 2 regulatory subunit B'beta	5526
ENSG00000078967	264.817	0.204718	0.117365	1.74428	0.698771	0.0340789	UBE2D4	ubiquitin conjugating enzyme E2 D4 (putative)	51619
ENSG00000079335	97.0305	-0.455815	0.261349	-1.74409	0.698771	0.034099	CDC14A	cell division cycle 14A	8556
ENSG00000087245	19.7543	-0.737157	0.421168	-1.75027	0.698771	0.0334692	MMP2	matrix metallopeptidase 2	4313
ENSG00000101825	15.5905	1.16049	0.662599	1.75142	0.698771	0.0333528	MXRA5	matrix remodeling associated 5	25878
ENSG00000106803	74.8751	0.390746	0.224035	1.74413	0.698771	0.0340946	SEC61B	SEC61 translocon subunit beta	10952
ENSG00000106819	5.34473	1.20124	0.687744	1.74664	0.698771	0.0338378	ASPN	asporin	54829
ENSG00000113312	363.068	0.251444	0.14423	1.74335	0.698771	0.0341748	TTC1	tetratricopeptide repeat domain 1	7265
ENSG00000134253	46.3804	0.523448	0.299833	1.7458	0.698771	0.0339235	TRIM45	tripartite motif containing 45	80263
ENSG00000148824	63.5857	-0.456585	0.260148	-1.75509	0.698771	0.0329847	MTG1	mitochondrial ribosome associated GTPase 1	92170
ENSG00000154102	10.7724	0.94962	0.54302	1.74877	0.698771	0.0336206	C16orf74	chromosome 16 open reading frame 74	404550
ENSG00000158077	5.06539	1.16639	0.667228	1.74812	0.698771	0.0336874	NLRP14	NLR family pyrin domain containing 14	338323
ENSG00000159111	181.11	0.26726	0.15275	1.74966	0.698771	0.0335308	MRPL10	mitochondrial ribosomal protein L10	124995
ENSG00000160679	467.453	-0.161232	0.0922649	-1.74749	0.698771	0.0337514	CHTOP	chromatin target of PRMT1	26097
ENSG00000162825	59.4601	-0.537913	0.306662	-1.75409	0.698771	0.0330849	NBPF20	NBPF member 20	100288142
ENSG00000163817	18.5891	-0.793817	0.452145	-1.75567	0.698771	0.0329274	SLC6A20	solute carrier family 6 member 20	54716
ENSG00000163914	3.80694	1.76075	1.00168	1.7578	0.698771	0.0327155	RHO	rhodopsin	6010
ENSG00000164136	5.662	1.124	0.644228	1.74473	0.698771	0.0340335	IL15	interleukin 15	3600
ENSG00000165502	182.62	0.426923	0.244631	1.74517	0.698771	0.033988	RPL36AL	ribosomal protein L36a like	6166
ENSG00000180581	15.3272	0.922822	0.526461	1.75288	0.698771	0.0332063	NA	NA	NA
ENSG00000182578	516.694	-0.519224	0.296817	-1.74931	0.698771	0.0335666	CSF1R	colony stimulating factor 1 receptor	1436
ENSG00000184988	39.0955	-0.683588	0.391268	-1.74711	0.698771	0.0337897	TMEM106A	transmembrane protein 106A	113277
ENSG00000186577	255.985	0.374668	0.214915	1.74333	0.698771	0.0341764	SMIM29	small integral membrane protein 29	221491
ENSG00000188039	462.601	-0.612068	0.350171	-1.74791	0.698771	0.0337082	NWD1	NACHT and WD repeat domain containing 1	284434
ENSG00000196074	149.714	0.508503	0.289959	1.7537	0.698771	0.0331235	SYCP2	synaptonemal complex protein 2	10388
ENSG00000197302	218.041	0.316706	0.181626	1.74373	0.698771	0.0341355	KRBOX5	KRAB box domain containing 5	124411
ENSG00000204446	8.04702	1.12218	0.643094	1.74497	0.698771	0.0340086	LINC02872	long intergenic non-protein coding RNA 2872	401535
ENSG00000204576	94.7621	0.332056	0.1902	1.74582	0.698771	0.0339209	PRR3	proline rich 3	80742
ENSG00000213782	7.6455	-0.880901	0.50324	-1.75046	0.698771	0.0334498	DDX47	DEAD-box helicase 47	51202
ENSG00000215097	4.0723	1.48709	0.849021	1.75154	0.698771	0.0333414	NA	NA	NA
ENSG00000215483	12.9227	-0.762056	0.436529	-1.74572	0.698771	0.0339318	LINC00548	long intergenic non-protein coding RNA 548	400123
ENSG00000219507	19.2201	1.4908	0.849187	1.75556	0.698771	0.0329383	NA	NA	NA
ENSG00000225921	308.565	0.271774	0.155517	1.74755	0.698771	0.0337452	NOL7	nucleolar protein 7	51406
ENSG00000226761	8.47572	1.01398	0.581342	1.7442	0.698771	0.0340872	TAS2R46	taste 2 receptor member 46	259292
ENSG00000229794	4.51456	1.52869	0.869893	1.75734	0.698771	0.0327613	MTCYBP32	MT-CYB pseudogene 32	107075231
ENSG00000230333	6.45721	-1.19397	0.679319	-1.75759	0.698771	0.0327359	NA	NA	NA
ENSG00000230629	12.326	1.79931	1.02871	1.74909	0.698771	0.0335883	RPS23P8	ribosomal protein S23 pseudogene 8	653658
ENSG00000232472	10.4106	1.28793	0.734729	1.75293	0.698771	0.0332011	EEF1B2P3	eukaryotic translation elongation factor 1 beta 2 pseudogene 3	644820
ENSG00000233426	8.14027	1.63799	0.936699	1.74868	0.698771	0.0336297	EIF3FP3	eukaryotic translation initiation factor 3 subunit F pseudogene 3	339799
ENSG00000236197	17.968	-0.989592	0.567314	-1.74435	0.698771	0.0340722	NA	NA	NA
ENSG00000237773	15.5884	0.734933	0.420994	1.74571	0.698771	0.0339327	LOC101927609	uncharacterized LOC101927609	101927609
ENSG00000238286	6.69915	1.0773	0.616703	1.74687	0.698771	0.0338137	NA	NA	NA
ENSG00000240616	8.4773	-0.96697	0.554116	-1.74507	0.698771	0.0339984	RPS6P25	ribosomal protein S6 pseudogene 25	729389
ENSG00000246889	18.6118	-0.792528	0.452538	-1.7513	0.698771	0.0333653	NA	NA	NA
ENSG00000248323	5.15983	-1.1245	0.639467	-1.75849	0.698771	0.0326467	LUCAT1	lung cancer associated transcript 1	100505994
ENSG00000256552	4.90569	1.0974	0.624741	1.75658	0.698771	0.0328368	NA	NA	NA
ENSG00000256982	36.561	-0.637116	0.362966	-1.75531	0.698771	0.0329631	NA	NA	NA
ENSG00000257272	6.11207	1.26411	0.72261	1.74936	0.698771	0.0335612	NA	NA	NA
ENSG00000260526	9.89059	-0.803031	0.460619	-1.74337	0.698771	0.0341724	NA	NA	NA
ENSG00000261072	9.92315	-0.867545	0.496747	-1.74645	0.698771	0.0338569	NA	NA	NA
ENSG00000267796	12.6472	-0.8474	0.485801	-1.74433	0.698771	0.0340736	LIN37	lin-37 DREAM MuvB core complex component	55957
ENSG00000269873	4.67625	1.28841	0.734234	1.75477	0.698771	0.0330172	NA	NA	NA
ENSG00000283438	6.71451	0.943475	0.535876	1.76062	0.698771	0.0324366	NA	NA	NA
ENSG00000287760	11.635	-0.902405	0.517572	-1.74354	0.698771	0.0341557	NA	NA	NA
ENSG00000176887	49.2069	-0.460197	0.264078	-1.74266	0.699539	0.0342461	SOX11	SRY-box transcription factor 11	6664
ENSG00000138778	27.4295	0.661392	0.380137	1.73988	0.699748	0.0345333	CENPE	centromere protein E	1062
ENSG00000161960	18.0394	-0.937225	0.538698	-1.7398	0.699748	0.0345421	EIF4A1	eukaryotic translation initiation factor 4A1	1973
ENSG00000168899	55.2538	0.650781	0.374157	1.73933	0.699748	0.0345909	VAMP5	vesicle associated membrane protein 5	10791
ENSG00000171970	26.8957	0.534449	0.30686	1.74167	0.699748	0.0343479	ZNF57	zinc finger protein 57	126295
ENSG00000177599	43.5726	-0.435998	0.25064	-1.73954	0.699748	0.0345688	ZNF491	zinc finger protein 491	126069
ENSG00000189129	9.48789	1.21562	0.698566	1.74017	0.699748	0.0345037	PLAC9	placenta associated 9	219348
ENSG00000204044	5.59474	1.21758	0.69915	1.74151	0.699748	0.0343645	SLC12A5-AS1	SLC12A5 and MMP9 antisense RNA 1	109729184
ENSG00000235098	138.09	0.447674	0.257014	1.74183	0.699748	0.0343315	ANKRD65	ankyrin repeat domain 65	441869
ENSG00000264720	4.44979	1.07905	0.619961	1.74051	0.699748	0.0344679	MIR3117	microRNA 3117	100422871
ENSG00000266680	4.04249	1.32744	0.763274	1.73914	0.699748	0.0346098	NA	NA	NA
ENSG00000279633	3.15887	-1.38422	0.795114	-1.7409	0.699748	0.0344274	NA	NA	NA
ENSG00000153531	118.977	0.333195	0.191684	1.73825	0.699826	0.0347032	ADPRHL1	ADP-ribosylhydrolase like 1	113622
ENSG00000185668	53.1442	0.476271	0.273973	1.73839	0.699826	0.0346887	POU3F1	POU class 3 homeobox 1	5453
ENSG00000251314	3.13827	1.32519	0.762402	1.73818	0.699826	0.0347101	LOC101929710	uncharacterized LOC101929710	101929710
ENSG00000000419	118.618	0.305582	0.176986	1.72658	0.699972	0.0359375	DPM1	dolichyl-phosphate mannosyltransferase subunit 1, catalytic	8813
ENSG00000076770	52.8817	-0.540305	0.312787	-1.72739	0.699972	0.0358513	MBNL3	muscleblind like splicing regulator 3	55796
ENSG00000091592	32.4424	-0.620777	0.358796	-1.73017	0.699972	0.0355545	NLRP1	NLR family pyrin domain containing 1	22861
ENSG00000105865	24.7103	0.591857	0.343385	1.7236	0.699972	0.0362592	DUS4L	dihydrouridine synthase 4 like	11062
ENSG00000108785	12.5865	-1.02695	0.59256	-1.73308	0.699972	0.0352456	NA	NA	NA
ENSG00000111341	23.3959	-1.39207	0.802362	-1.73496	0.699972	0.0350471	MGP	matrix Gla protein	4256
ENSG00000120594	993.195	-0.310777	0.180208	-1.72455	0.699972	0.0361566	PLXDC2	plexin domain containing 2	84898
ENSG00000123154	64.3743	0.378819	0.218589	1.73302	0.699972	0.0352522	WDR83	WD repeat domain 83	84292
ENSG00000128917	77.7936	-0.621147	0.360114	-1.72486	0.699972	0.036123	DLL4	delta like canonical Notch ligand 4	54567
ENSG00000133226	712.473	0.261657	0.151698	1.72485	0.699972	0.036124	SRRM1	serine and arginine repetitive matrix 1	10250
ENSG00000133874	11.9371	-0.9565	0.553129	-1.72925	0.699972	0.0356516	RNF122	ring finger protein 122	79845
ENSG00000140988	1090.55	0.353418	0.204363	1.72936	0.699972	0.0356401	RPS2	ribosomal protein S2	6187
ENSG00000143515	446.192	-0.204095	0.118118	-1.72788	0.699972	0.0357982	ATP8B2	ATPase phospholipid transporting 8B2	57198
ENSG00000145217	8.81106	-0.921388	0.532293	-1.73098	0.699972	0.0354678	SLC26A1	solute carrier family 26 member 1	10861
ENSG00000145996	174.612	-0.298123	0.172759	-1.72565	0.699972	0.0360375	CDKAL1	CDK5 regulatory subunit associated protein 1 like 1	54901
ENSG00000158815	85.5693	-0.752485	0.434534	-1.73171	0.699972	0.0353908	FGF17	fibroblast growth factor 17	8822
ENSG00000160867	11.2946	-1.04695	0.606111	-1.72732	0.699972	0.0358587	FGFR4	fibroblast growth factor receptor 4	2264
ENSG00000163359	34.2047	0.815078	0.472533	1.72491	0.699972	0.0361173	COL6A3	collagen type VI alpha 3 chain	1293
ENSG00000168077	858.542	0.477196	0.276435	1.72625	0.699972	0.0359734	SCARA3	scavenger receptor class A member 3	51435
ENSG00000169856	5.87003	1.34564	0.7777	1.73028	0.699972	0.0355424	ONECUT1	one cut homeobox 1	3175
ENSG00000171236	6.55237	-1.42588	0.826697	-1.72479	0.699972	0.0361304	LRG1	leucine rich alpha-2-glycoprotein 1	116844
ENSG00000173110	47.8789	1.39499	0.805004	1.73289	0.699972	0.0352651	HSPA6	heat shock protein family A (Hsp70) member 6	3310
ENSG00000176912	16.8264	0.950151	0.550279	1.72667	0.699972	0.035928	NA	NA	NA
ENSG00000182107	3.55369	1.43141	0.829474	1.72569	0.699972	0.0360337	TMEM30B	transmembrane protein 30B	161291
ENSG00000185920	480.668	-0.314744	0.181435	-1.73475	0.699972	0.0350696	PTCH1	patched 1	5727
ENSG00000196369	146.79	0.337747	0.195538	1.72727	0.699972	0.0358636	SRGAP2B	SLIT-ROBO Rho GTPase activating protein 2B	647135
ENSG00000203867	33.149	0.503119	0.289744	1.73642	0.699972	0.0348937	RBM20	RNA binding motif protein 20	282996
ENSG00000203950	111.208	0.360857	0.209339	1.7238	0.699972	0.0362379	RTL8A	retrotransposon Gag like 8A	26071
ENSG00000205730	214.762	-0.395598	0.229101	-1.72674	0.699972	0.0359204	ITPRIPL2	ITPRIP like 2	162073
ENSG00000223361	17.1075	1.49773	0.86239	1.73672	0.699972	0.0348631	FTH1P10	ferritin heavy chain 1 pseudogene 10	2502
ENSG00000225096	25.0943	0.657067	0.3797	1.73049	0.699972	0.0355201	LOC101927293	uncharacterized LOC101927293	101927293
ENSG00000226608	6.93848	1.61154	0.934731	1.72406	0.699972	0.0362088	NA	NA	NA
ENSG00000227036	136.476	-0.35692	0.206357	-1.72962	0.699972	0.0356125	LINC00511	long intergenic non-protein coding RNA 511	400619
ENSG00000228392	2.94806	-1.40888	0.810772	-1.7377	0.699972	0.0347603	NA	NA	NA
ENSG00000230521	11.527	1.18169	0.684258	1.72697	0.699972	0.0358963	NA	NA	NA
ENSG00000231528	3.98707	1.63958	0.945278	1.7345	0.699972	0.0350957	FAM225A	family with sequence similarity 225 member A	286333
ENSG00000235531	98.4098	0.487377	0.281023	1.7343	0.699972	0.0351173	MSC-AS1	MSC antisense RNA 1	100132891
ENSG00000239697	98.7453	0.364218	0.210633	1.72916	0.699972	0.0356613	TNFSF12	TNF superfamily member 12	8742
ENSG00000253159	133.237	0.431831	0.24964	1.72982	0.699972	0.0355914	PCDHGA12	protocadherin gamma subfamily A, 12	26025
ENSG00000253716	11.6807	-0.767753	0.444638	-1.72669	0.699972	0.0359256	MINCR	MYC-induced long non-coding RNA	100507316
ENSG00000255389	67.0019	-0.580368	0.33458	-1.73461	0.699972	0.0350837	NA	NA	NA
ENSG00000257890	7.23369	-1.13103	0.654769	-1.72737	0.699972	0.0358534	NA	NA	NA
ENSG00000260711	11.0003	0.971384	0.560377	1.73345	0.699972	0.0352068	NA	NA	NA
ENSG00000261587	2.94146	-2.13731	1.23312	-1.73325	0.699972	0.0352275	TMEM249	transmembrane protein 249	340393
ENSG00000264204	5.21458	-1.61165	0.928168	-1.73638	0.699972	0.0348984	NA	NA	NA
ENSG00000272721	5.58971	1.117	0.643275	1.73642	0.699972	0.0348939	NA	NA	NA
ENSG00000279803	12.7373	-0.976936	0.566803	-1.72359	0.699972	0.0362603	NA	NA	NA
ENSG00000287192	6.17513	-1.15664	0.669647	-1.72723	0.699972	0.0358677	NA	NA	NA
ENSG00000105717	9.83045	-0.937958	0.544409	-1.72289	0.700085	0.0363356	PBX4	PBX homeobox 4	80714
ENSG00000169427	154.319	-0.346881	0.201365	-1.72264	0.700085	0.0363626	KCNK9	potassium two pore domain channel subfamily K member 9	51305
ENSG00000197971	20125.5	0.647429	0.375793	1.72283	0.700085	0.0363421	MBP	myelin basic protein	4155
ENSG00000142303	264.475	-0.393109	0.228344	-1.72156	0.70051	0.0364803	ADAMTS10	ADAM metallopeptidase with thrombospondin type 1 motif 10	81794
ENSG00000165916	567.228	0.313081	0.181874	1.72142	0.70051	0.0364957	PSMC3	proteasome 26S subunit, ATPase 3	5702
ENSG00000196730	1324.73	-0.188846	0.10967	-1.72194	0.70051	0.036439	DAPK1	death associated protein kinase 1	1612
ENSG00000277491	4.41865	-1.3747	0.798661	-1.72126	0.70051	0.0365134	NA	NA	NA
ENSG00000185436	20.7947	-0.752788	0.437425	-1.72095	0.700527	0.0365464	IFNLR1	interferon lambda receptor 1	163702
ENSG00000037042	501.68	0.345382	0.200847	1.71963	0.701452	0.0366913	TUBG2	tubulin gamma 2	27175
ENSG00000226435	15.0981	0.596182	0.346629	1.71994	0.701452	0.036657	ANKRD18DP	ankyrin repeat domain 18D, pseudogene	348840
ENSG00000230876	10.0724	0.869099	0.505328	1.71987	0.701452	0.0366645	LINC00486	long intergenic non-protein coding RNA 486	285045
ENSG00000219891	6.33274	-1.06843	0.621491	-1.71914	0.70185	0.0367444	NA	NA	NA
ENSG00000077721	225.441	-0.247085	0.143761	-1.71872	0.702125	0.036791	UBE2A	ubiquitin conjugating enzyme E2 A	7319
ENSG00000105509	22.345	0.754107	0.439153	1.71718	0.704103	0.0369594	HAS1	hyaluronan synthase 1	3036
ENSG00000186854	86.5113	0.381539	0.222179	1.71726	0.704103	0.0369506	TRABD2A	TraB domain containing 2A	129293
ENSG00000060971	344.853	0.247799	0.144358	1.71656	0.704339	0.037028	ACAA1	acetyl-CoA acyltransferase 1	30
ENSG00000288597	63.6104	0.547473	0.318951	1.71648	0.704339	0.0370364	NA	NA	NA
ENSG00000176340	137.948	0.370586	0.216081	1.71503	0.706769	0.0371967	COX8A	cytochrome c oxidase subunit 8A	1351
ENSG00000115523	6.04618	-1.36882	0.798562	-1.7141	0.707182	0.0372996	GNLY	granulysin	10578
ENSG00000258743	14.2356	0.766021	0.446932	1.71396	0.707182	0.0373158	LINC02301	long intergenic non-protein coding RNA 2301	101928599
ENSG00000261879	88.0529	-0.555288	0.323892	-1.71442	0.707182	0.037264	ZNF594-DT	ZNF594 divergent transcript	100130950
ENSG00000150361	26.246	-0.645522	0.376821	-1.71307	0.708316	0.0374138	KLHL1	kelch like family member 1	57626
ENSG00000201331	3.08243	-1.42891	0.834241	-1.71283	0.708316	0.0374407	SNORD115-23	small nucleolar RNA, C/D box 115-23	100033800
ENSG00000157766	39.1601	0.592481	0.346133	1.71171	0.71005	0.037565	ACAN	aggrecan	176
ENSG00000112599	22.2881	0.803034	0.469253	1.7113	0.710299	0.0376108	GUCA1B	guanylate cyclase activator 1B	2979
ENSG00000263266	32.6527	1.27364	0.744499	1.71074	0.710877	0.037674	RPS7P1	ribosomal protein S7 pseudogene 1	388363
ENSG00000131016	3519.53	0.263819	0.154328	1.70947	0.711157	0.0378166	AKAP12	A-kinase anchoring protein 12	9590
ENSG00000162144	108.755	-0.39864	0.233114	-1.71006	0.711157	0.0377494	CYB561A3	cytochrome b561 family member A3	220002
ENSG00000162645	61.9849	0.781479	0.457107	1.70962	0.711157	0.0377992	GBP2	guanylate binding protein 2	2634
ENSG00000168306	34.3841	-0.565678	0.330914	-1.70944	0.711157	0.0378195	ACOX2	acyl-CoA oxidase 2	8309
ENSG00000167074	1546.73	-0.299326	0.17516	-1.70888	0.711293	0.0378828	TEF	TEF transcription factor, PAR bZIP family member	7008
ENSG00000280381	26.8	-0.815149	0.477032	-1.70879	0.711293	0.0378921	NA	NA	NA
ENSG00000111664	34.0152	-0.806221	0.472137	-1.7076	0.712171	0.0380262	GNB3	G protein subunit beta 3	2784
ENSG00000250166	11.79	0.823865	0.482496	1.70751	0.712171	0.0380369	NA	NA	NA
ENSG00000256085	11.2993	-0.959589	0.561804	-1.70805	0.712171	0.0379758	NA	NA	NA
ENSG00000231795	4.56915	1.03589	0.606955	1.70671	0.712915	0.0381271	NA	NA	NA
ENSG00000260228	5.96137	-1.0507	0.615681	-1.70657	0.712915	0.0381422	CDH13-AS2	CDH13 antisense RNA 2	102724163
ENSG00000089169	1900.28	0.411081	0.243363	1.68917	0.713221	0.0401522	RPH3A	rabphilin 3A	22895
ENSG00000105617	30.4374	0.506934	0.300344	1.68784	0.713221	0.0403089	LENG1	leukocyte receptor cluster member 1	79165
ENSG00000106683	1077.25	0.29143	0.172568	1.68878	0.713221	0.0401978	LIMK1	LIM domain kinase 1	3984
ENSG00000106733	172.847	-0.373626	0.219711	-1.70053	0.713221	0.0388299	NMRK1	nicotinamide riboside kinase 1	54981
ENSG00000110200	91.6195	0.426492	0.252317	1.6903	0.713221	0.0400185	ANAPC15	anaphase promoting complex subunit 15	25906
ENSG00000114346	110.666	0.344202	0.20368	1.68992	0.713221	0.040064	ECT2	epithelial cell transforming 2	1894
ENSG00000123500	17.0494	-0.74453	0.440478	-1.69028	0.713221	0.0400216	COL10A1	collagen type X alpha 1 chain	1300
ENSG00000126814	171.69	-0.258621	0.153138	-1.6888	0.713221	0.0401953	TRMT5	tRNA methyltransferase 5	57570
ENSG00000131748	296.003	-0.342243	0.201608	-1.69756	0.713221	0.0391717	STARD3	StAR related lipid transfer domain containing 3	10948
ENSG00000135116	149.345	-0.517274	0.306423	-1.6881	0.713221	0.0402783	HRK	harakiri, BCL2 interacting protein	8739
ENSG00000138640	835.93	-0.251998	0.148652	-1.69523	0.713221	0.0394429	FAM13A	family with sequence similarity 13 member A	10144
ENSG00000140522	50.6737	0.631594	0.371476	1.70023	0.713221	0.0388648	RLBP1	retinaldehyde binding protein 1	6017
ENSG00000144134	167.383	-0.306174	0.179651	-1.70426	0.713221	0.0384038	RABL2A	RAB, member of RAS oncogene family like 2A	11159
ENSG00000145414	175.094	-0.22371	0.132439	-1.68916	0.713221	0.0401533	NAF1	nuclear assembly factor 1 ribonucleoprotein	92345
ENSG00000145476	399.155	0.303477	0.177995	1.70498	0.713221	0.038323	CYP4V2	cytochrome P450 family 4 subfamily V member 2	285440
ENSG00000147872	108.826	0.804461	0.476648	1.68775	0.713221	0.0403205	PLIN2	perilipin 2	123
ENSG00000148832	9.77699	-0.730731	0.429861	-1.69993	0.713221	0.0388997	PAOX	polyamine oxidase	196743
ENSG00000153046	510.432	0.274133	0.161953	1.69267	0.713221	0.0397407	CDYL	chromodomain Y like	9425
ENSG00000159871	143.036	0.354558	0.210112	1.68747	0.713221	0.0403531	LYPD5	LY6/PLAUR domain containing 5	284348
ENSG00000162385	55.3887	0.359664	0.211585	1.69986	0.713221	0.038907	MAGOH	mago homolog, exon junction complex subunit	4116
ENSG00000163673	34.1225	-0.705686	0.417546	-1.69008	0.713221	0.0400449	DCLK3	doublecortin like kinase 3	85443
ENSG00000167608	3.81983	-1.30143	0.771083	-1.6878	0.713221	0.0403144	TMC4	transmembrane channel like 4	147798
ENSG00000169562	70.3055	0.671785	0.394736	1.70186	0.713221	0.0386782	GJB1	gap junction protein beta 1	2705
ENSG00000173113	205.163	0.354123	0.209187	1.69285	0.713221	0.0397193	TRMT112	tRNA methyltransferase activator subunit 11-2	51504
ENSG00000174292	10.4324	-0.916603	0.540533	-1.69574	0.713221	0.039383	TNK1	tyrosine kinase non receptor 1	8711
ENSG00000179611	91.2387	1.02352	0.604966	1.69186	0.713221	0.0398359	DGKZP1	diacylglycerol kinase zeta pseudogene 1	400126
ENSG00000184162	37.6218	0.426352	0.25036	1.70296	0.713221	0.0385523	NR2C2AP	nuclear receptor 2C2 associated protein	126382
ENSG00000185532	233.832	-0.370388	0.218242	-1.69714	0.713221	0.0392204	PRKG1	protein kinase cGMP-dependent 1	5592
ENSG00000187164	1623.79	0.289689	0.170459	1.69946	0.713221	0.0389528	SHTN1	shootin 1	57698
ENSG00000188269	7.30422	1.48173	0.868771	1.70555	0.713221	0.0382577	OR7A5	olfactory receptor family 7 subfamily A member 5	26659
ENSG00000197291	21.7065	-0.673202	0.39802	-1.69138	0.713221	0.0398922	RAMP2-AS1	RAMP2 antisense RNA 1	100190938
ENSG00000197363	66.0043	0.385213	0.228139	1.6885	0.713221	0.0402311	ZNF517	zinc finger protein 517	340385
ENSG00000198563	298.068	-0.280731	0.165598	-1.69526	0.713221	0.0394389	DDX39B	DExD-box helicase 39B	7919
ENSG00000198604	134.763	0.423044	0.249992	1.69223	0.713221	0.0397921	BAZ1A	bromodomain adjacent to zinc finger domain 1A	11177
ENSG00000200534	4.09541	-1.24356	0.730345	-1.70271	0.713221	0.038581	SNORA33	small nucleolar RNA, H/ACA box 33	594839
ENSG00000207003	3.16161	1.22163	0.720123	1.69641	0.713221	0.0393049	RNU6-611P	RNA, U6 small nuclear 611, pseudogene	106479836
ENSG00000213398	36.2749	-0.571625	0.33697	-1.69637	0.713221	0.0393105	LCAT	lecithin-cholesterol acyltransferase	3931
ENSG00000213928	17.7326	-0.874481	0.517167	-1.69091	0.713221	0.0399475	IRF9	interferon regulatory factor 9	10379
ENSG00000213930	71.492	-0.33231	0.196384	-1.69214	0.713221	0.0398024	GALT	galactose-1-phosphate uridylyltransferase	2592
ENSG00000214264	8.31318	-1.14154	0.670359	-1.70289	0.713221	0.0385608	NA	NA	NA
ENSG00000228198	19.0365	1.08826	0.64197	1.69518	0.713221	0.0394478	OR2M3	olfactory receptor family 2 subfamily M member 3	127062
ENSG00000228253	662.266	0.942809	0.556339	1.69466	0.713221	0.039508	ATP8	ATP synthase F0 subunit 8	4509
ENSG00000228484	20.3474	0.878072	0.516249	1.70087	0.713221	0.0387915	LOC101927692	uncharacterized LOC101927692	101927692
ENSG00000231028	22.2277	0.621136	0.365359	1.70007	0.713221	0.0388833	AHI1-DT	AHI1 divergent transcript	100131814
ENSG00000231401	5.07938	1.34908	0.79466	1.69768	0.713221	0.0391585	NA	NA	NA
ENSG00000231496	14.675	-0.902751	0.529633	-1.70448	0.713221	0.0383788	NA	NA	NA
ENSG00000251350	3.03056	-1.64502	0.97137	-1.6935	0.713221	0.0396437	LINC02475	long intergenic non-protein coding RNA 2475	100506827
ENSG00000260589	6.47427	-1.05857	0.625891	-1.6913	0.713221	0.0399013	STAM-DT	STAM divergent transcript	102723166
ENSG00000261186	7.42096	1.27038	0.746704	1.70132	0.713221	0.03874	LINC01238	long intergenic non-protein coding RNA 1238	102723927
ENSG00000261187	8.54709	-0.985617	0.579543	-1.70068	0.713221	0.0388131	NA	NA	NA
ENSG00000264575	17.5614	0.628119	0.370647	1.69465	0.713221	0.0395092	NA	NA	NA
ENSG00000265366	12.5397	0.833366	0.489293	1.7032	0.713221	0.0385246	NA	NA	NA
ENSG00000267317	5.86297	-0.906564	0.534193	-1.69707	0.713221	0.0392288	NA	NA	NA
ENSG00000267532	29.8554	-0.56568	0.335041	-1.68839	0.713221	0.0402445	MIR497HG	mir-497-195 cluster host gene	100506755
ENSG00000267809	11.9133	0.883567	0.520638	1.69708	0.713221	0.0392273	NA	NA	NA
ENSG00000272077	20.3935	-0.591696	0.349832	-1.69137	0.713221	0.0398929	NA	NA	NA
ENSG00000275805	7.21888	-1.0732	0.63273	-1.69614	0.713221	0.0393363	NA	NA	NA
ENSG00000276728	14.8146	-0.666598	0.393901	-1.6923	0.713221	0.0397844	NA	NA	NA
ENSG00000277778	10.578	-0.834947	0.491829	-1.69764	0.713221	0.0391633	NA	NA	NA
ENSG00000277825	4.01912	1.35875	0.80288	1.69235	0.713221	0.0397787	NA	NA	NA
ENSG00000279491	10.1143	1.05933	0.626167	1.69176	0.713221	0.0398471	NA	NA	NA
ENSG00000279500	22.9636	-0.686606	0.405183	-1.69456	0.713221	0.0395205	NA	NA	NA
ENSG00000279891	4.46527	-1.18392	0.699495	-1.69254	0.713221	0.0397564	FLJ42393	uncharacterized LOC401105	401105
ENSG00000283064	4.02298	-1.22291	0.717551	-1.70429	0.713221	0.0384012	NA	NA	NA
ENSG00000285994	25.0272	-0.76773	0.453621	-1.69245	0.713221	0.0397667	NA	NA	NA
ENSG00000286667	13.1768	-1.13275	0.66673	-1.69896	0.713221	0.0390106	NA	NA	NA
ENSG00000286888	9.69059	-0.672585	0.396094	-1.69804	0.713221	0.0391162	NA	NA	NA
ENSG00000273117	25.1416	-0.614651	0.364305	-1.68719	0.713236	0.0403867	NA	NA	NA
ENSG00000064225	209.201	0.27729	0.16528	1.6777	0.716172	0.0415254	ST3GAL6	ST3 beta-galactoside alpha-2,3-sialyltransferase 6	10402
ENSG00000064490	108.588	0.449496	0.267314	1.68153	0.716172	0.0410626	RFXANK	regulatory factor X associated ankyrin containing protein	8625
ENSG00000072163	81.6989	0.575368	0.343225	1.67636	0.716172	0.0416885	LIMS2	LIM zinc finger domain containing 2	55679
ENSG00000089057	1497.57	-0.183216	0.10901	-1.68072	0.716172	0.0411602	SLC23A2	solute carrier family 23 member 2	9962
ENSG00000103507	202.824	0.279834	0.166996	1.67569	0.716172	0.0417703	BCKDK	branched chain keto acid dehydrogenase kinase	10295
ENSG00000119421	262.39	0.327247	0.195089	1.67742	0.716172	0.0415592	NDUFA8	NADH:ubiquinone oxidoreductase subunit A8	4702
ENSG00000122824	133.246	-0.402503	0.240082	-1.67652	0.716172	0.0416684	NUDT10	nudix hydrolase 10	170685
ENSG00000122870	89.5945	-0.304293	0.181421	-1.67727	0.716172	0.0415776	BICC1	BicC family RNA binding protein 1	80114
ENSG00000125648	1990.4	0.265082	0.157396	1.68417	0.716172	0.0407454	SLC25A23	solute carrier family 25 member 23	79085
ENSG00000135824	80.6745	-0.584222	0.346888	-1.68418	0.716172	0.0407449	RGS8	regulator of G protein signaling 8	85397
ENSG00000140386	691.834	0.133444	0.0795187	1.67815	0.716172	0.0414711	SCAPER	S-phase cyclin A associated protein in the ER	49855
ENSG00000140955	5.85741	1.29992	0.772696	1.68232	0.716172	0.0409678	ADAD2	adenosine deaminase domain containing 2	161931
ENSG00000166592	9.25049	1.07621	0.639646	1.68251	0.716172	0.0409453	RRAD	RRAD, Ras related glycolysis inhibitor and calcium channel regulator	6236
ENSG00000170667	56.6198	0.495094	0.294526	1.68099	0.716172	0.041128	RASA4	RAS p21 protein activator 4	10156
ENSG00000170873	551.024	-0.197404	0.117647	-1.67794	0.716172	0.0414966	MTSS1	MTSS I-BAR domain containing 1	9788
ENSG00000173926	36.9875	-0.510643	0.303552	-1.68223	0.716172	0.0409789	MARCHF3	membrane associated ring-CH-type finger 3	115123
ENSG00000189127	7.27942	1.08298	0.643341	1.68336	0.716172	0.0408424	ANKRD34B	ankyrin repeat domain 34B	340120
ENSG00000198888	27787.8	0.665832	0.395802	1.68224	0.716172	0.0409776	ND1	NADH dehydrogenase subunit 1	4535
ENSG00000198912	102.522	0.343757	0.20453	1.68071	0.716172	0.0411611	C1orf174	chromosome 1 open reading frame 174	339448
ENSG00000198931	79.3625	-0.350529	0.208854	-1.67834	0.716172	0.0414474	APRT	adenine phosphoribosyltransferase	353
ENSG00000199960	10.9019	-0.863587	0.512458	-1.68518	0.716172	0.0406249	SNORD115-14	small nucleolar RNA, C/D box 115-14	100033451
ENSG00000228382	4.2162	-1.07173	0.639443	-1.67604	0.716172	0.0417272	ITPKB-IT1	ITPKB intronic transcript 1	100506443
ENSG00000235145	10.875	-0.843906	0.502452	-1.67957	0.716172	0.0412983	RPSAP16	ribosomal protein SA pseudogene 16	100270872
ENSG00000237684	10.5428	-1.1869	0.705742	-1.68177	0.716172	0.0410335	RPSAP35	ribosomal protein SA pseudogene 35	100270916
ENSG00000243224	5.23235	1.41137	0.839167	1.68186	0.716172	0.0410223	TWF2-DT	TWF2 divergent transcript	101929054
ENSG00000253200	41.4505	-0.616418	0.367651	-1.67664	0.716172	0.0416546	NA	NA	NA
ENSG00000254996	19.3632	-0.687002	0.409561	-1.67741	0.716172	0.0415606	ANKHD1-EIF4EBP3	ANKHD1-EIF4EBP3 readthrough	404734
ENSG00000255517	6.27371	-0.830298	0.49469	-1.67842	0.716172	0.0414377	DPP3-DT	DPP3 divergent transcript	101928069
ENSG00000256937	4.5872	1.56645	0.934958	1.67542	0.716172	0.0418027	NA	NA	NA
ENSG00000262712	9.04904	-0.924544	0.550837	-1.67843	0.716172	0.0414364	NA	NA	NA
ENSG00000263790	3.56885	-1.279	0.762387	-1.67762	0.716172	0.0415352	MIR4473	microRNA 4473	100616229
ENSG00000269951	17.3324	0.603578	0.35911	1.68076	0.716172	0.0411549	NA	NA	NA
ENSG00000271871	6.0359	-0.918351	0.548021	-1.67576	0.716172	0.0417618	NA	NA	NA
ENSG00000276547	77.2463	0.42042	0.250305	1.67963	0.716172	0.0412911	PCDHGB5	protocadherin gamma subfamily B, 5	56101
ENSG00000279977	6.19342	-1.21483	0.721772	-1.68312	0.716172	0.0408716	NA	NA	NA
ENSG00000283891	4.64447	0.92043	0.548902	1.67686	0.716172	0.0416278	MIR628	microRNA 628	693213
ENSG00000286342	23.4244	-0.754746	0.449028	-1.68084	0.716172	0.0411454	NA	NA	NA
ENSG00000287299	19.3883	0.686238	0.407145	1.68549	0.716172	0.0405886	NA	NA	NA
ENSG00000104059	296.101	-0.273054	0.163062	-1.67454	0.716326	0.0419104	ENTREP2	endosomal transmembrane epsin interactor 2	23359
ENSG00000187912	6.34241	-1.61372	0.963526	-1.67481	0.716326	0.0418781	CLEC17A	C-type lectin domain containing 17A	388512
ENSG00000189171	63.1302	0.448713	0.267903	1.67491	0.716326	0.0418659	S100A13	S100 calcium binding protein A13	6284
ENSG00000114023	353.23	0.366643	0.219082	1.67354	0.716477	0.0420327	FAM162A	family with sequence similarity 162 member A	26355
ENSG00000162650	78.5129	-0.611495	0.36526	-1.67414	0.716477	0.0419602	ATXN7L2	ataxin 7 like 2	127002
ENSG00000165244	19.9083	0.708056	0.423096	1.67351	0.716477	0.0420364	ZNF367	zinc finger protein 367	195828
ENSG00000253347	6.28311	-0.971129	0.580427	-1.67313	0.716477	0.0420837	NA	NA	NA
ENSG00000286934	39.6818	-0.870821	0.52046	-1.67317	0.716477	0.042078	NA	NA	NA
ENSG00000198886	34972	0.755386	0.451737	1.67218	0.7179	0.0422003	ND4	NADH dehydrogenase subunit 4	4538
ENSG00000159450	9.98512	0.969614	0.58006	1.67158	0.718046	0.0422748	TCHH	trichohyalin	7062
ENSG00000272374	31.1238	-0.774873	0.463554	-1.67159	0.718046	0.0422727	NA	NA	NA
ENSG00000089199	783.583	0.494992	0.296349	1.6703	0.718184	0.0424319	CHGB	chromogranin B	1114
ENSG00000099974	4.21095	1.45349	0.87023	1.67024	0.718184	0.0424395	DDTL	D-dopachrome tautomerase like	100037417
ENSG00000116221	243.628	0.274271	0.164243	1.66991	0.718184	0.0424809	MRPL37	mitochondrial ribosomal protein L37	51253
ENSG00000141524	292.271	-0.43475	0.260232	-1.67062	0.718184	0.0423922	TMC6	transmembrane channel like 6	11322
ENSG00000261596	13.3646	-0.746065	0.446559	-1.6707	0.718184	0.0423833	NA	NA	NA
ENSG00000263843	8.97564	1.01882	0.610102	1.66992	0.718184	0.0424797	MIF4GD-DT	MIF4GD divergent transcript	100287042
ENSG00000173894	11.4228	0.811577	0.486118	1.66951	0.718464	0.0425304	CBX2	chromobox 2	84733
ENSG00000166573	29.654	0.624422	0.374156	1.66888	0.719078	0.0426081	GALR1	galanin receptor 1	2587
ENSG00000205744	16.1788	0.732036	0.438731	1.66853	0.719078	0.0426518	DENND1C	DENN domain containing 1C	79958
ENSG00000269971	3.95238	-1.13445	0.679957	-1.66842	0.719078	0.0426658	NA	NA	NA
ENSG00000148291	58.5767	0.420408	0.252181	1.66709	0.721112	0.0428315	SURF2	surfeit 2	6835
ENSG00000240692	11.5085	-0.706027	0.423553	-1.66691	0.721112	0.0428528	RN7SL538P	RNA, 7SL, cytoplasmic 538, pseudogene	106480517
ENSG00000096996	14.5567	-0.735823	0.443137	-1.66049	0.721815	0.0436608	IL12RB1	interleukin 12 receptor subunit beta 1	3594
ENSG00000106686	89.9361	-0.391948	0.235839	-1.66193	0.721815	0.0434781	SPATA6L	spermatogenesis associated 6 like	55064
ENSG00000108439	230.609	0.25083	0.150851	1.66277	0.721815	0.0433726	PNPO	pyridoxamine 5'-phosphate oxidase	55163
ENSG00000136932	85.6463	0.276554	0.166015	1.66584	0.721815	0.0429875	TRMO	tRNA methyltransferase O	51531
ENSG00000153404	7.25297	-1.11911	0.673896	-1.66065	0.721815	0.0436396	PLEKHG4B	pleckstrin homology and RhoGEF domain containing G4B	153478
ENSG00000155926	117.733	-0.56213	0.338377	-1.66125	0.721815	0.0435636	SLA	Src like adaptor	6503
ENSG00000159374	9.49466	-0.853771	0.513985	-1.66108	0.721815	0.0435854	M1AP	meiosis 1 associated protein	130951
ENSG00000180448	115.335	-0.551733	0.331566	-1.66402	0.721815	0.0432149	ARHGAP45	Rho GTPase activating protein 45	23526
ENSG00000180535	13.8491	-0.708121	0.426316	-1.66102	0.721815	0.0435929	BHLHA15	basic helix-loop-helix family member a15	168620
ENSG00000182621	2754.35	0.247999	0.149203	1.66216	0.721815	0.0434487	PLCB1	phospholipase C beta 1	23236
ENSG00000198858	204.581	-0.276335	0.166348	-1.66118	0.721815	0.0435728	R3HDM4	R3H domain containing 4	91300
ENSG00000206754	3.09563	1.22257	0.734459	1.66458	0.721815	0.0431443	SNORD101	small nucleolar RNA, C/D box 101	594837
ENSG00000227076	5.67314	-0.911937	0.548365	-1.66301	0.721815	0.0433417	NA	NA	NA
ENSG00000230373	14.8884	1.08954	0.654924	1.66361	0.721815	0.0432663	GOLGA6L17P	golgin A6 family like 17, pseudogene	642402
ENSG00000231527	47.8236	0.723954	0.435378	1.66282	0.721815	0.0433665	FAM27C	family with sequence similarity 27 member C	100132948
ENSG00000233098	20.5387	0.668997	0.401757	1.66518	0.721815	0.0430697	LOC339260	uncharacterized LOC339260	339260
ENSG00000233208	3.32659	1.19266	0.71624	1.66517	0.721815	0.043071	LINC00642	long intergenic non-protein coding RNA 642	400238
ENSG00000233532	4.12556	1.29013	0.774655	1.66542	0.721815	0.043039	LINC00460	long intergenic non-protein coding RNA 460	728192
ENSG00000236397	8.85221	1.2091	0.72826	1.66026	0.721815	0.0436901	NA	NA	NA
ENSG00000252759	3.3279	-1.32137	0.794416	-1.66332	0.721815	0.0433027	NA	NA	NA
ENSG00000258727	14.2049	-0.635658	0.381764	-1.66506	0.721815	0.0430851	AP1G2-AS1	AP1G2 antisense RNA 1	102724814
ENSG00000279283	23.3674	-0.838978	0.505319	-1.66029	0.721815	0.0436852	NA	NA	NA
ENSG00000286262	2.44906	-1.33298	0.802237	-1.66157	0.721815	0.0435232	NA	NA	NA
ENSG00000286623	7.1567	-0.944367	0.567485	-1.66413	0.721815	0.0432016	NA	NA	NA
ENSG00000203952	9.78456	-0.750648	0.452282	-1.65969	0.722455	0.043762	CCDC160	coiled-coil domain containing 160	347475
ENSG00000101333	303.645	-0.343023	0.206766	-1.65899	0.723362	0.0438502	PLCB4	phospholipase C beta 4	5332
ENSG00000132026	35.5955	0.548507	0.330771	1.65827	0.724338	0.0439426	RTBDN	retbindin	83546
ENSG00000265485	5.99404	-1.33454	0.805296	-1.6572	0.726028	0.0440785	LINC01915	long intergenic non-protein coding RNA 1915	729950
ENSG00000287576	5.68326	-1.04519	0.630956	-1.65653	0.726905	0.0441651	NA	NA	NA
ENSG00000118503	44.7607	0.677321	0.409041	1.65588	0.726995	0.0442481	TNFAIP3	TNF alpha induced protein 3	7128
ENSG00000174010	243.39	-0.245646	0.148364	-1.6557	0.726995	0.0442707	KLHL15	kelch like family member 15	80311
ENSG00000255652	15.4369	0.745876	0.450479	1.65574	0.726995	0.0442657	NA	NA	NA
ENSG00000054967	108.746	0.435568	0.263909	1.65045	0.727278	0.0449486	RELT	RELT TNF receptor	84957
ENSG00000060339	526.176	0.203855	0.123453	1.65128	0.727278	0.0448402	CCAR1	cell division cycle and apoptosis regulator 1	55749
ENSG00000101938	402.104	0.325655	0.197155	1.65177	0.727278	0.0447774	CHRDL1	chordin like 1	91851
ENSG00000114739	394.305	-0.226045	0.136949	-1.65057	0.727278	0.0449326	ACVR2B	activin A receptor type 2B	93
ENSG00000125652	162.212	0.31291	0.189081	1.6549	0.727278	0.0443739	ALKBH7	alkB homolog 7	84266
ENSG00000130529	84.8864	0.391652	0.237327	1.65026	0.727278	0.0449725	TRPM4	transient receptor potential cation channel subfamily M member 4	54795
ENSG00000153094	70.1084	-0.356369	0.215894	-1.65067	0.727278	0.0449201	BCL2L11	BCL2 like 11	10018
ENSG00000162849	260.684	-0.267422	0.161662	-1.6542	0.727278	0.0444633	KIF26B	kinesin family member 26B	55083
ENSG00000164904	866.83	0.285318	0.172682	1.65228	0.727278	0.0447116	ALDH7A1	aldehyde dehydrogenase 7 family member A1	501
ENSG00000164976	839.486	-0.391846	0.23744	-1.65029	0.727278	0.0449683	MYORG	myogenesis regulating glycosidase (putative)	57462
ENSG00000171302	238.829	-0.185706	0.112426	-1.65181	0.727278	0.0447721	CANT1	calcium activated nucleotidase 1	124583
ENSG00000178343	8.94838	-1.16131	0.702855	-1.65228	0.727278	0.0447113	SHISA3	shisa family member 3	152573
ENSG00000182504	598.34	-0.236915	0.14325	-1.65386	0.727278	0.0445076	CEP97	centrosomal protein 97	79598
ENSG00000188761	11.1771	-0.838398	0.507097	-1.65333	0.727278	0.0445759	BCL2L15	BCL2 like 15	440603
ENSG00000197279	11.9109	-0.789588	0.478506	-1.65011	0.727278	0.0449921	ZNF165	zinc finger protein 165	7718
ENSG00000198225	4.83457	1.24493	0.752227	1.65499	0.727278	0.0443617	FKBP1C	FKBP prolyl isomerase family member 1C	642489
ENSG00000221843	17.8375	0.780965	0.473406	1.64967	0.727278	0.0450492	C2orf16	chromosome 2 open reading frame 16	84226
ENSG00000231013	6.25957	-1.21774	0.736195	-1.65411	0.727278	0.0444756	SCTR-AS1	SCTR antisense RNA 1	107105282
ENSG00000256269	54.1688	0.422486	0.25539	1.65428	0.727278	0.0444535	HMBS	hydroxymethylbilane synthase	3145
ENSG00000260075	28.22	1.16661	0.707015	1.65005	0.727278	0.0450004	NA	NA	NA
ENSG00000260418	24.5474	-0.567624	0.34349	-1.65252	0.727278	0.0446799	NA	NA	NA
ENSG00000275056	8.47445	-0.874475	0.530107	-1.64962	0.727278	0.0450561	NA	NA	NA
ENSG00000286066	2.80904	-1.41584	0.857844	-1.65047	0.727278	0.0449457	NA	NA	NA
ENSG00000238099	7.02631	-1.125	0.682121	-1.64927	0.727475	0.0451018	LINC01625	long intergenic non-protein coding RNA 1625	645434
ENSG00000099377	38.3459	0.715063	0.434053	1.64741	0.727616	0.0453444	HSD3B7	hydroxy-delta-5-steroid dehydrogenase, 3 beta- and steroid delta-isomerase 7	80270
ENSG00000100068	32.5529	-0.685476	0.415786	-1.64863	0.727616	0.0451854	NA	NA	NA
ENSG00000144468	226.941	0.371472	0.225376	1.64823	0.727616	0.0452375	RHBDD1	rhomboid domain containing 1	84236
ENSG00000163273	13.2122	-0.97533	0.591998	-1.64752	0.727616	0.0453298	NPPC	natriuretic peptide C	4880
ENSG00000273297	4.21233	1.00873	0.612055	1.6481	0.727616	0.0452548	LINC03060	long intergenic non-protein coding RNA 3060	105375519
ENSG00000279495	57.83	0.574038	0.34836	1.64783	0.727616	0.0452896	NA	NA	NA
ENSG00000283897	4.25351	1.47131	0.89238	1.64874	0.727616	0.0451703	NA	NA	NA
ENSG00000119411	27.0611	0.638096	0.387496	1.64672	0.728535	0.0454351	BSPRY	B-box and SPRY domain containing	54836
ENSG00000105552	117.351	-0.403386	0.245074	-1.64598	0.729556	0.0455323	BCAT2	branched chain amino acid transaminase 2	587
ENSG00000121005	70.0014	0.608248	0.369691	1.64529	0.729927	0.0456226	CRISPLD1	cysteine rich secretory protein LCCL domain containing 1	83690
ENSG00000286536	2.76483	-1.45631	0.885094	-1.64537	0.729927	0.0456113	NA	NA	NA
ENSG00000117481	195.719	0.196384	0.119399	1.64477	0.730474	0.0456903	NSUN4	NOP2/Sun RNA methyltransferase 4	387338
ENSG00000059573	271.405	0.206661	0.125712	1.64393	0.731281	0.0458019	ALDH18A1	aldehyde dehydrogenase 18 family member A1	5832
ENSG00000200823	5.26549	1.03086	0.627086	1.64388	0.731281	0.0458079	SNORD114-2	small nucleolar RNA, C/D box 114-2	767578
ENSG00000173848	288.961	0.325381	0.198001	1.64333	0.731907	0.0458807	NET1	neuroepithelial cell transforming 1	10276
ENSG00000145494	52.7179	0.54468	0.33151	1.64303	0.732007	0.0459206	NDUFS6	NADH:ubiquinone oxidoreductase subunit S6	4726
ENSG00000171126	130.38	-0.46446	0.282782	-1.64246	0.732124	0.0459952	KCNG3	potassium voltage-gated channel modifier subfamily G member 3	170850
ENSG00000273768	3.11678	-1.4577	0.887442	-1.64258	0.732124	0.0459794	LOC124904613	U1 spliceosomal RNA	124904613
ENSG00000169271	13.0598	1.02615	0.625079	1.64162	0.733119	0.0461065	HSPB3	heat shock protein family B (small) member 3	8988
ENSG00000183077	149.459	0.302909	0.184534	1.64148	0.733119	0.0461251	AFMID	arylformamidase	125061
ENSG00000148935	101.734	0.47258	0.287998	1.64091	0.73379	0.046201	GAS2	growth arrest specific 2	2620
ENSG00000102359	12.5833	-0.827892	0.504621	-1.64062	0.733871	0.0462398	SRPX2	sushi repeat containing protein X-linked 2	27286
ENSG00000218283	124.861	0.613935	0.374365	1.63994	0.734777	0.0463306	NA	NA	NA
ENSG00000240972	70.3973	0.637736	0.389032	1.63929	0.73562	0.0464175	MIF	macrophage migration inhibitory factor	4282
ENSG00000149257	201.792	1.00342	0.612242	1.63892	0.735743	0.0464658	SERPINH1	serpin family H member 1	871
ENSG00000177272	169.418	-0.359878	0.219643	-1.63847	0.735743	0.0465267	KCNA3	potassium voltage-gated channel subfamily A member 3	3738
ENSG00000256116	5.75826	-0.988119	0.602991	-1.6387	0.735743	0.0464963	NA	NA	NA
ENSG00000076662	23.1504	0.834916	0.50997	1.63719	0.736852	0.0466983	ICAM3	intercellular adhesion molecule 3	3385
ENSG00000090857	503.863	-0.419488	0.256189	-1.63742	0.736852	0.0466673	PDPR	pyruvate dehydrogenase phosphatase regulatory subunit	55066
ENSG00000135540	359.518	-0.33971	0.207452	-1.63754	0.736852	0.046651	NHSL1	NHS like 1	57224
ENSG00000287841	5.1379	1.34658	0.822633	1.63691	0.7369	0.0467352	NA	NA	NA
ENSG00000064218	4.84411	1.22163	0.748002	1.63319	0.737434	0.0472373	DMRT3	doublesex and mab-3 related transcription factor 3	58524
ENSG00000074966	8.02774	0.738666	0.452574	1.63214	0.737434	0.0473787	TXK	TXK tyrosine kinase	7294
ENSG00000092850	8.84184	-0.953949	0.583697	-1.63432	0.737434	0.0470838	TEKT2	tektin 2	27285
ENSG00000095303	50.934	-0.52165	0.319005	-1.63524	0.737434	0.0469599	PTGS1	prostaglandin-endoperoxide synthase 1	5742
ENSG00000127334	261.188	-0.239266	0.146492	-1.6333	0.737434	0.0472215	DYRK2	dual specificity tyrosine phosphorylation regulated kinase 2	8445
ENSG00000168487	82.1842	-0.390996	0.239089	-1.63535	0.737434	0.0469446	BMP1	bone morphogenetic protein 1	649
ENSG00000171759	43.1426	0.632571	0.387307	1.63325	0.737434	0.0472284	PAH	phenylalanine hydroxylase	5053
ENSG00000173013	22.9391	0.710593	0.434917	1.63386	0.737434	0.0471463	CCDC96	coiled-coil domain containing 96	257236
ENSG00000176714	54.9236	0.428224	0.262192	1.63325	0.737434	0.0472289	CCDC121	coiled-coil domain containing 121	79635
ENSG00000224272	12.8247	1.68602	1.03061	1.63594	0.737434	0.046866	LOC124905349	uncharacterized LOC124905349	124905349
ENSG00000228463	46.8334	-0.647765	0.396422	-1.63403	0.737434	0.0471231	RPL23AP21	ribosomal protein L23a pseudogene 21	728481
ENSG00000236514	4.44374	-1.29045	0.78982	-1.63385	0.737434	0.0471476	NA	NA	NA
ENSG00000258422	4.08541	-1.22994	0.753337	-1.63266	0.737434	0.0473086	NA	NA	NA
ENSG00000261655	3.34327	-1.78907	1.09582	-1.63262	0.737434	0.0473137	NA	NA	NA
ENSG00000261839	13.1986	-0.780628	0.477695	-1.63416	0.737434	0.0471062	NA	NA	NA
ENSG00000281731	17.5778	0.647441	0.396553	1.63267	0.737434	0.0473072	METTL14-DT	METTL14 divergent transcript	101929741
ENSG00000285230	22.8948	0.734541	0.449839	1.6329	0.737434	0.0472765	RALY-AS1	RALY antisense RNA 1	101926888
ENSG00000286705	16.9804	0.650015	0.398237	1.63223	0.737434	0.0473666	NA	NA	NA
ENSG00000086189	89.5006	-0.311258	0.190776	-1.63153	0.737473	0.0474618	DIMT1	DIM1 rRNA methyltransferase and ribosome maturation factor	27292
ENSG00000112139	213.899	-0.381429	0.23389	-1.63081	0.737473	0.0475606	MDGA1	MAM domain containing glycosylphosphatidylinositol anchor 1	266727
ENSG00000122971	93.0912	0.429454	0.263348	1.63075	0.737473	0.0475689	ACADS	acyl-CoA dehydrogenase short chain	35
ENSG00000171889	38.0376	0.591362	0.362713	1.63038	0.737473	0.0476182	MIR31HG	MIR31 host gene	554202
ENSG00000189190	20.7745	0.697313	0.427657	1.63054	0.737473	0.0475965	ZNF600	zinc finger protein 600	162966
ENSG00000249553	13.1371	0.690512	0.423266	1.63139	0.737473	0.0474808	PPP2R2B-IT1	PPP2R2B intronic transcript 1	100874361
ENSG00000286418	8.49002	1.12786	0.691743	1.63046	0.737473	0.0476077	NA	NA	NA
ENSG00000115350	88.2149	0.423874	0.260283	1.62851	0.737756	0.0478737	POLE4	DNA polymerase epsilon 4, accessory subunit	56655
ENSG00000116852	1232.12	-0.342268	0.209983	-1.62998	0.737756	0.0476728	KIF21B	kinesin family member 21B	23046
ENSG00000204866	9.83479	0.861035	0.528605	1.62888	0.737756	0.0478235	IGFL2	IGF like family member 2	147920
ENSG00000214273	3.70192	-1.42126	0.872164	-1.62958	0.737756	0.0477283	NA	NA	NA
ENSG00000248124	107.367	-0.407266	0.250047	-1.62876	0.737756	0.0478402	NA	NA	NA
ENSG00000271122	83.5125	0.373098	0.229013	1.62915	0.737756	0.0477859	HERPUD2-AS1	HERPUD2 antisense RNA 1	101930085
ENSG00000275576	4.75872	-1.30918	0.803782	-1.62877	0.737756	0.0478382	NA	NA	NA
ENSG00000225383	4.15975	1.39902	0.859392	1.62792	0.738478	0.0479544	SFTA1P	surfactant associated 1, lncRNA	207107
ENSG00000079102	588.917	-0.240053	0.147644	-1.62588	0.738605	0.0482349	RUNX1T1	RUNX1 partner transcriptional co-repressor 1	862
ENSG00000100316	3998.63	0.267439	0.164584	1.62494	0.738605	0.0483654	RPL3	ribosomal protein L3	6122
ENSG00000122035	11.9245	-0.807912	0.497233	-1.62482	0.738605	0.0483822	RASL11A	RAS like family 11 member A	387496
ENSG00000122735	13.7431	-0.737307	0.453822	-1.62466	0.738605	0.0484036	DNAI1	dynein axonemal intermediate chain 1	27019
ENSG00000163576	14.7094	1.10403	0.679214	1.62546	0.738605	0.0482935	EFHB	EF-hand domain family member B	151651
ENSG00000164096	686.339	0.225237	0.138628	1.62476	0.738605	0.0483898	C4orf3	chromosome 4 open reading frame 3	401152
ENSG00000175745	613.097	-0.266713	0.163905	-1.62725	0.738605	0.0480473	NR2F1	nuclear receptor subfamily 2 group F member 1	7025
ENSG00000205464	86.8722	0.421391	0.258939	1.62738	0.738605	0.0480292	NA	NA	NA
ENSG00000214226	23.0655	-0.645427	0.397022	-1.62567	0.738605	0.0482642	C17orf67	chromosome 17 open reading frame 67	339210
ENSG00000231390	3.36961	-1.71855	1.05777	-1.6247	0.738605	0.0483985	NA	NA	NA
ENSG00000234851	55.0963	1.24428	0.765652	1.62512	0.738605	0.0483402	RPL23AP42	ribosomal protein L23a pseudogene 42	647099
ENSG00000287710	3.59133	1.2986	0.799116	1.62505	0.738605	0.0483499	NA	NA	NA
ENSG00000288093	4.28153	1.29944	0.799392	1.62553	0.738605	0.0482834	NA	NA	NA
ENSG00000165092	323.568	0.395648	0.243633	1.62395	0.738778	0.0485015	ALDH1A1	aldehyde dehydrogenase 1 family member A1	216
ENSG00000231416	5.0211	1.27575	0.785638	1.62384	0.738778	0.0485168	RPL34P5	ribosomal protein L34 pseudogene 5	100270995
ENSG00000268182	99.6526	0.319794	0.19691	1.62407	0.738778	0.0484859	SMIM17	small integral membrane protein 17	147670
ENSG00000223704	18.0971	-0.76478	0.471069	-1.6235	0.738985	0.0485643	NA	NA	NA
ENSG00000197119	484.217	-0.296657	0.1828	-1.62285	0.739837	0.0486542	SLC25A29	solute carrier family 25 member 29	123096
ENSG00000131462	161.962	0.376698	0.232176	1.62247	0.740134	0.0487078	TUBG1	tubulin gamma 1	7283
ENSG00000213600	6.52279	-1.02321	0.630776	-1.62214	0.740303	0.0487529	NA	NA	NA
ENSG00000137672	47.5634	0.595985	0.367498	1.62174	0.740642	0.0488092	TRPC6	transient receptor potential cation channel subfamily C member 6	7225
ENSG00000237276	3.79552	1.30303	0.803604	1.62149	0.740652	0.0488439	NA	NA	NA
ENSG00000049768	2.66598	1.68829	1.04292	1.6188	0.742098	0.0492187	FOXP3	forkhead box P3	50943
ENSG00000122585	42.6343	0.579922	0.358256	1.61874	0.742098	0.0492281	NPY	neuropeptide Y	4852
ENSG00000154310	1898.77	-0.196358	0.12128	-1.61905	0.742098	0.0491836	TNIK	TRAF2 and NCK interacting kinase	23043
ENSG00000169629	233.434	0.392467	0.242305	1.61972	0.742098	0.0490903	RGPD8	RANBP2 like and GRIP domain containing 8	727851
ENSG00000173811	6.80962	1.60196	0.989419	1.61909	0.742098	0.0491786	CCDC13-AS1	CCDC13 antisense RNA 1	100874114
ENSG00000205707	194.044	0.321637	0.198639	1.6192	0.742098	0.0491632	ETFRF1	electron transfer flavoprotein regulatory factor 1	144363
ENSG00000237037	80.7992	-0.338652	0.209224	-1.61861	0.742098	0.049246	NDUFA6-DT	NDUFA6 divergent transcript	100132273
ENSG00000259235	23.2786	-0.603731	0.372589	-1.62037	0.742098	0.0490003	NA	NA	NA
ENSG00000281708	14.1603	-0.867127	0.535216	-1.62014	0.742098	0.0490313	ERC2-IT1	ERC2 intronic transcript 1	711
ENSG00000177173	3.60197	-1.36748	0.845426	-1.61751	0.743913	0.0494006	NA	NA	NA
ENSG00000280118	24.5656	-0.741323	0.458501	-1.61684	0.744807	0.0494942	NA	NA	NA
ENSG00000070601	61.6722	-0.444759	0.275141	-1.61648	0.745012	0.0495455	FRMPD1	FERM and PDZ domain containing 1	22844
ENSG00000117676	134.109	-0.379296	0.2347	-1.61609	0.745012	0.0496002	RPS6KA1	ribosomal protein S6 kinase A1	6195
ENSG00000144115	118.341	0.898488	0.555989	1.61602	0.745012	0.0496104	THNSL2	threonine synthase like 2	55258
ENSG00000124356	234.493	0.230385	0.142858	1.61269	0.745097	0.0500824	STAMBP	STAM binding protein	10617
ENSG00000129244	2994.26	0.412717	0.255586	1.61479	0.745097	0.0497842	ATP1B2	ATPase Na+/K+ transporting subunit beta 2	482
ENSG00000141741	151.796	0.308633	0.191296	1.61338	0.745097	0.0499836	MIEN1	migration and invasion enhancer 1	84299
ENSG00000165821	584.258	-0.228911	0.141801	-1.61431	0.745097	0.049852	SALL2	spalt like transcription factor 2	6297
ENSG00000177291	2.9379	-1.35821	0.841775	-1.61351	0.745097	0.0499654	GJD4	gap junction protein delta 4	219770
ENSG00000179348	26.4891	0.655999	0.406555	1.61356	0.745097	0.0499587	GATA2	GATA binding protein 2	2624
ENSG00000180822	133.72	-0.303598	0.188267	-1.6126	0.745097	0.0500952	PSMG4	proteasome assembly chaperone 4	389362
ENSG00000205111	13.8601	0.682102	0.422297	1.61522	0.745097	0.0497234	CDKL4	cyclin dependent kinase like 4	344387
ENSG00000243107	12.5522	-0.733564	0.454778	-1.61301	0.745097	0.0500357	NA	NA	NA
ENSG00000260806	3.59142	1.33235	0.825416	1.61416	0.745097	0.049873	NA	NA	NA
ENSG00000267481	36.0151	0.437749	0.271308	1.61347	0.745097	0.0499704	NA	NA	NA
ENSG00000272173	14.1425	-0.658988	0.40854	-1.61303	0.745097	0.0500336	NA	NA	NA
ENSG00000272636	603.853	0.305434	0.18909	1.61528	0.745097	0.0497141	DOC2B	double C2 domain beta	8447
ENSG00000279834	15.7884	-0.971399	0.601286	-1.61554	0.745097	0.0496786	NA	NA	NA
ENSG00000058668	2959.55	-0.197707	0.122689	-1.61145	0.745157	0.050258	ATP2B4	ATPase plasma membrane Ca2+ transporting 4	493
ENSG00000110876	66.5382	-0.608852	0.377997	-1.61073	0.745157	0.0503612	SELPLG	selectin P ligand	6404
ENSG00000112039	26.2115	0.541775	0.336234	1.61131	0.745157	0.050279	FANCE	FA complementation group E	2178
ENSG00000120885	24286.5	0.264689	0.16419	1.61209	0.745157	0.0501675	CLU	clusterin	1191
ENSG00000136881	27.3634	-0.620414	0.384946	-1.61169	0.745157	0.0502242	BAAT	bile acid-CoA:amino acid N-acyltransferase	570
ENSG00000148803	11.5086	0.879118	0.54579	1.61073	0.745157	0.0503618	FUOM	fucose mutarotase	282969
ENSG00000236871	14.2597	-0.752838	0.467236	-1.61126	0.745157	0.0502857	LINC00106	long intergenic non-protein coding RNA 106	751580
ENSG00000237461	6.81162	-0.839742	0.521369	-1.61065	0.745157	0.050373	LOC101928438	uncharacterized LOC101928438	101928438
ENSG00000281333	4.90808	-1.06124	0.659091	-1.61015	0.745694	0.0504435	NA	NA	NA
ENSG00000041515	218.304	0.262981	0.163404	1.60939	0.746798	0.0505525	MYO16	myosin XVI	23026
ENSG00000077420	101.845	-0.560919	0.349076	-1.60687	0.747526	0.0509154	APBB1IP	amyloid beta precursor protein binding family B member 1 interacting protein	54518
ENSG00000100418	550.459	-0.213602	0.132849	-1.60785	0.747526	0.0507734	DESI1	desumoylating isopeptidase 1	27351
ENSG00000103742	167.751	0.42373	0.263636	1.60726	0.747526	0.0508594	IGDCC4	immunoglobulin superfamily DCC subclass member 4	57722
ENSG00000106605	160.247	0.36049	0.224785	1.60371	0.747526	0.0513726	BLVRA	biliverdin reductase A	644
ENSG00000107882	174.066	-0.303354	0.189132	-1.60392	0.747526	0.0513415	SUFU	SUFU negative regulator of hedgehog signaling	51684
ENSG00000130177	389.029	0.192465	0.119821	1.60628	0.747526	0.0510003	CDC16	cell division cycle 16	8881
ENSG00000135083	24.1002	-0.54678	0.340662	-1.60505	0.747526	0.0511782	CCNJL	cyclin J like	79616
ENSG00000164932	5.64729	1.22387	0.761436	1.60732	0.747526	0.0508508	CTHRC1	collagen triple helix repeat containing 1	115908
ENSG00000172613	73.9114	0.548538	0.341902	1.60437	0.747526	0.0512767	RAD9A	RAD9 checkpoint clamp component A	5883
ENSG00000196793	56.7736	-0.406463	0.253055	-1.60623	0.747526	0.0510078	ZNF239	zinc finger protein 239	8187
ENSG00000215374	140.046	0.454485	0.283419	1.60358	0.747526	0.0513913	FAM66B	family with sequence similarity 66 member B	100128890
ENSG00000224479	33.5492	-0.415762	0.259052	-1.60494	0.747526	0.0511948	NA	NA	NA
ENSG00000225031	8.97205	1.1941	0.743441	1.60618	0.747526	0.0510148	NA	NA	NA
ENSG00000254272	10.1302	0.821422	0.510836	1.608	0.747526	0.050753	NA	NA	NA
ENSG00000255346	8.47603	1.02517	0.638675	1.60516	0.747526	0.0511626	NOX5	NADPH oxidase 5	79400
ENSG00000260118	8.00723	0.955622	0.594898	1.60636	0.747526	0.0509882	NA	NA	NA
ENSG00000267348	17.7579	0.50564	0.31527	1.60383	0.747526	0.0513553	GEMIN7-AS1	GEMIN7 antisense RNA 1	105372419
ENSG00000268912	56.341	-0.397414	0.247594	-1.6051	0.747526	0.0511706	NA	NA	NA
ENSG00000269834	46.1803	0.492358	0.306926	1.60416	0.747526	0.0513077	ZNF528-AS1	ZNF528 antisense RNA 1	102724105
ENSG00000273802	69.3721	-0.469456	0.292373	-1.60567	0.747526	0.0510879	H2BC8	H2B clustered histone 8	8339
ENSG00000275345	8.5929	-0.834799	0.519025	-1.6084	0.747526	0.0506953	NA	NA	NA
ENSG00000278716	3.55252	-1.70194	1.05964	-1.60614	0.747526	0.0510199	NA	NA	NA
ENSG00000280232	5.0078	1.01027	0.628883	1.60646	0.747526	0.0509751	NA	NA	NA
ENSG00000068745	401.991	-0.247606	0.154679	-1.60077	0.748557	0.0518007	IP6K2	inositol hexakisphosphate kinase 2	51447
ENSG00000081791	415.232	-0.233756	0.145967	-1.60143	0.748557	0.0517045	DELE1	DAP3 binding cell death enhancer 1	9812
ENSG00000134323	32.3215	-0.503041	0.314258	-1.60073	0.748557	0.0518072	MYCN	MYCN proto-oncogene, bHLH transcription factor	4613
ENSG00000161920	40.5018	0.398317	0.248702	1.60158	0.748557	0.0516824	MED11	mediator complex subunit 11	400569
ENSG00000169093	239.064	0.379528	0.236897	1.60208	0.748557	0.0516092	ASMTL	acetylserotonin O-methyltransferase like	8623
ENSG00000174502	6.25415	-1.07175	0.669646	-1.60048	0.748557	0.0518442	SLC26A9	solute carrier family 26 member 9	115019
ENSG00000196659	45.2309	0.393156	0.245886	1.59894	0.748557	0.0520694	IFT70B	intraflagellar transport 70B	150737
ENSG00000198586	1036.03	0.234685	0.146743	1.59928	0.748557	0.0520188	TLK1	tousled like kinase 1	9874
ENSG00000198633	27.7681	0.613649	0.383514	1.60007	0.748557	0.0519039	ZNF534	zinc finger protein 534	147658
ENSG00000198695	927.631	0.464793	0.290175	1.60177	0.748557	0.0516551	ND6	NADH dehydrogenase subunit 6	4541
ENSG00000240859	13.3246	0.681261	0.425703	1.60032	0.748557	0.0518671	LINC03014	long intergenic non-protein coding RNA 3014	100507642
ENSG00000242829	3.10153	-1.08849	0.68063	-1.59924	0.748557	0.0520253	RPS26P21	ribosomal protein S26 pseudogene 21	100271105
ENSG00000250303	45.4022	0.417313	0.260676	1.60089	0.748557	0.0517835	LINC02762	long intergenic non-protein coding RNA 2762	283140
ENSG00000261529	12.2958	-0.738616	0.461181	-1.60158	0.748557	0.0516832	NA	NA	NA
ENSG00000264672	2.74168	-1.2015	0.751475	-1.59886	0.748557	0.052081	SEPTIN4-AS1	SEPTIN4 antisense RNA 1	101927688
ENSG00000273265	4.2215	1.12085	0.700902	1.59916	0.748557	0.052037	CNNM3-DT	CNNM3 divergent transcript	100506036
ENSG00000275638	8.9677	-0.673406	0.420452	-1.60162	0.748557	0.0516763	NA	NA	NA
ENSG00000280776	23.8699	0.731597	0.457278	1.59989	0.748557	0.0519295	NA	NA	NA
ENSG00000121931	170.845	0.312118	0.195266	1.59842	0.748988	0.0521454	LRIF1	ligand dependent nuclear receptor interacting factor 1	55791
ENSG00000105700	274.182	0.234017	0.146648	1.59577	0.749024	0.0525369	KXD1	KxDL motif containing 1	79036
ENSG00000108448	56.3306	0.409688	0.256637	1.59637	0.749024	0.0524476	NA	NA	NA
ENSG00000119718	155.049	0.245017	0.153647	1.59468	0.749024	0.0526982	EIF2B2	eukaryotic translation initiation factor 2B subunit beta	8892
ENSG00000130045	3.22923	-1.15026	0.721241	-1.59484	0.749024	0.0526752	NXNL2	nucleoredoxin like 2	158046
ENSG00000133392	119.181	-0.935838	0.585756	-1.59766	0.749024	0.0522579	MYH11	myosin heavy chain 11	4629
ENSG00000169064	239.282	0.405819	0.254146	1.5968	0.749024	0.0523852	ZBBX	zinc finger B-box domain containing	79740
ENSG00000173559	65.7505	-0.437754	0.274197	-1.59649	0.749024	0.05243	NABP1	nucleic acid binding protein 1	64859
ENSG00000174332	88.3564	0.387908	0.243197	1.59504	0.749024	0.0526457	GLIS1	GLIS family zinc finger 1	148979
ENSG00000186814	225.916	-0.278731	0.174753	-1.595	0.749024	0.0526514	ZSCAN30	zinc finger and SCAN domain containing 30	100101467
ENSG00000187531	104.969	-0.410226	0.257227	-1.5948	0.749024	0.0526801	SIRT7	sirtuin 7	51547
ENSG00000235174	16.6585	1.45087	0.908793	1.59648	0.749024	0.0524315	NA	NA	NA
ENSG00000242412	5.37837	0.995607	0.623371	1.59713	0.749024	0.0523355	DBIL5P2	diazepam binding inhibitor-like 5 pseudogene 2	100169989
ENSG00000256351	2.86541	1.16569	0.730282	1.59622	0.749024	0.0524696	NA	NA	NA
ENSG00000271862	6.33322	1.08704	0.681304	1.59553	0.749024	0.0525727	NA	NA	NA
ENSG00000278872	17.7612	-0.970996	0.608892	-1.59469	0.749024	0.0526963	NA	NA	NA
[truncated: 20,244 more rows]

## Sheet: fgsea female res vs. AD
pathway	pval	padj	log2err	ES	NES	size	leadingEdge
[truncated: 1,368 more rows]

[truncated: 7 more sheets: fgsea male res vs. AD, DEA female res vs. AD no xy, DEA Male res vs. AD no xy, DEA res female vs. male no xy., fgsea female res vs. AD no xy, fgsea male res vs. AD no xy, fgsea res malevsfemale]
